# Supplementary material for: Amplification of integrated microscopic motions of high-density [2]rotaxanes in mechanically interlocked networks
Source: Nat Commun. 2022 Nov 4;13:6654. doi: 10.1038/s41467-022-34286-6 (PMC9636211; doi:10.1038/s41467-022-34286-6)
Supplement: Supplementary file 3 — Source Data [file 41467_2022_34286_MOESM3_ESM.zip]

Archive with 28 entries (27 files):
- source data/
- source data/Fig.2.xlsx
- source data/Fig.3.xlsx
- source data/Fig.4.xlsx
- source data/Fig.5.xlsx
- source data/Fig.6.xlsx
- source data/Fig.S16.xlsx
- source data/Fig.S17.xlsx
- source data/Fig.S19.xlsx
- source data/Fig.S20.xlsx
- source data/Fig.S21.xlsx
- source data/Fig.S22.xlsx
- source data/Fig.S23.xlsx
- source data/Fig.S24.xlsx
- source data/Fig.S25.xlsx
- source data/Fig.S26.xlsx
- source data/Fig.S28.xlsx
- source data/Fig.S30.xlsx
- source data/Fig.S31.xlsx
- source data/Fig.S32.xlsx
- source data/Fig.S34.xlsx
- source data/Fig.S35.xlsx
- source data/Fig.S36.xlsx
- source data/Fig.S37.xlsx
- source data/Fig.S38.xlsx
- source data/Fig.S39.xlsx
- source data/Fig.S40.xlsx
- source data/Fig.S41.xlsx
