# Supplementary material for: Amplification of integrated microscopic motions of high-density [2]rotaxanes in mechanically interlocked networks
Source: Nat Commun. 2022 Nov 4;13:6654. doi: 10.1038/s41467-022-34286-6 (PMC9636211; doi:10.1038/s41467-022-34286-6)
Supplement: Supplementary file 3 — Source Data [file 41467_2022_34286_MOESM3_ESM.zip › source data/Fig.2.xlsx]

## Sheet: Fig.2d
MIN-4		[2]rotaxane 1		DODT		PETMP
Wavenumber (cm-1)	Transmittance (%)	Wavenumber (cm-1)	Transmittance (%)	Wavenumber (cm-1)	Transmittance (%)	Wavenumber (cm-1)	Transmittance (%)
4000	98.514	3999.64	95.14	3999.64	99.3109	3999.64	99.7617
3999	98.5151	3997.71	95.2026	3997.71	99.3079	3997.71	99.747
3998	98.5163	3995.78	95.2142	3995.78	99.3033	3995.78	99.7313
3997	98.5169	3993.85	95.2474	3993.85	99.2905	3993.85	99.7125
3996	98.5167	3991.93	95.2539	3991.93	99.2886	3991.93	99.7006
3995	98.5156	3990	95.3114	3990	99.2943	3990	99.7021
3994	98.5143	3988.07	95.406	3988.07	99.3026	3988.07	99.7097
3993	98.5146	3986.14	95.4038	3986.14	99.3109	3986.14	99.7157
3992	98.5141	3984.21	95.4272	3984.21	99.3136	3984.21	99.7165
3991	98.5138	3982.28	95.5311	3982.28	99.3079	3982.28	99.7066
3990	98.5133	3980.36	95.6796	3980.36	99.3018	3980.36	99.6981
3989	98.5126	3978.43	95.7424	3978.43	99.287	3978.43	99.6783
3988	98.5122	3976.5	95.7769	3976.5	99.279	3976.5	99.6581
3987	98.5125	3974.57	95.8646	3974.57	99.278	3974.57	99.6412
3986	98.5138	3972.64	95.9797	3972.64	99.2814	3972.64	99.6295
3985	98.5159	3970.71	96.0896	3970.71	99.2945	3970.71	99.6385
3984	98.518	3968.78	96.2052	3968.78	99.3143	3968.78	99.665
3983	98.5196	3966.86	96.3076	3966.86	99.3211	3966.86	99.6739
3982	98.5203	3964.93	96.3699	3964.93	99.3263	3964.93	99.6632
3981	98.52	3963	96.4043	3963	99.3309	3963	99.6501
3980	98.5187	3961.07	96.5417	3961.07	99.3301	3961.07	99.6348
3979	98.5167	3959.14	96.6707	3959.14	99.3378	3959.14	99.6318
3978	98.5146	3957.21	96.7041	3957.21	99.3621	3957.21	99.6519
3977	98.5131	3955.28	96.768	3955.28	99.3816	3955.28	99.662
3976	98.5124	3953.36	96.8414	3953.36	99.3849	3953.36	99.631
3975	98.5126	3951.43	96.8743	3951.43	99.3916	3951.43	99.5778
3974	98.5136	3949.5	96.9065	3949.5	99.4138	3949.5	99.5452
3973	98.5151	3947.57	97.0841	3947.57	99.424	3947.57	99.5265
3972	98.5167	3945.64	97.1586	3945.64	99.4469	3945.64	99.5253
3971	98.5178	3943.71	97.1328	3943.71	99.4794	3943.71	99.553
3970	98.518	3941.79	97.3366	3941.79	99.4926	3941.79	99.5784
3969	98.5174	3939.86	97.376	3939.86	99.5114	3939.86	99.6031
3968	98.5166	3937.93	97.3605	3937.93	99.5366	3937.93	99.6429
3967	98.5159	3936	97.4235	3936	99.5261	3936	99.6327
3966	98.5151	3934.07	97.3869	3934.07	99.5081	3934.07	99.5597
3965	98.5142	3932.14	97.4736	3932.14	99.5089	3932.14	99.4963
3964	98.5135	3930.22	97.5771	3930.22	99.516	3930.22	99.4814
3963	98.5131	3928.29	97.694	3928.29	99.5022	3928.29	99.4663
3962	98.5134	3926.36	97.6067	3926.36	99.5024	3926.36	99.4711
3961	98.5139	3924.43	97.5867	3924.43	99.5073	3924.43	99.4923
3960	98.5138	3922.5	97.7941	3922.5	99.5164	3922.5	99.5122
3959	98.5131	3920.57	97.7853	3920.57	99.5371	3920.57	99.5414
3958	98.5123	3918.64	97.8326	3918.64	99.5635	3918.64	99.5914
3957	98.5121	3916.72	97.9055	3916.72	99.5579	3916.72	99.6037
3956	98.5129	3914.79	98.0526	3914.79	99.5619	3914.79	99.6112
3955	98.5143	3912.86	98.0656	3912.86	99.5736	3912.86	99.6393
3954	98.5155	3910.93	98.1154	3910.93	99.5814	3910.93	99.6613
3953	98.516	3909	98.1349	3909	99.5545	3909	99.6225
3952	98.5157	3907.07	98.0705	3907.07	99.5294	3907.07	99.5316
3951	98.5151	3905.14	98.0145	3905.14	99.5357	3905.14	99.4654
3950	98.5147	3903.22	98.209	3903.22	99.5679	3903.22	99.445
3949	98.5146	3901.29	98.3401	3901.29	99.616	3901.29	99.4744
3948	98.5144	3899.36	98.396	3899.36	99.6463	3899.36	99.5293
3947	98.5133	3897.43	98.441	3897.43	99.6208	3897.43	99.5419
3946	98.5118	3895.5	98.3039	3895.5	99.5849	3895.5	99.4949
3945	98.511	3893.57	98.1811	3893.57	99.5909	3893.57	99.4755
3944	98.5121	3891.65	98.3264	3891.65	99.6253	3891.65	99.4953
3943	98.5149	3889.72	98.5453	3889.72	99.6797	3889.72	99.5856
3942	98.5178	3887.79	98.4172	3887.79	99.7025	3887.79	99.6528
3941	98.519	3885.86	98.4038	3885.86	99.6654	3885.86	99.6324
3940	98.5179	3883.93	98.4644	3883.93	99.6429	3883.93	99.5558
3939	98.5153	3882	98.3557	3882	99.6593	3882	99.5112
3938	98.5123	3880.07	98.6828	3880.07	99.6762	3880.07	99.5092
3937	98.5091	3878.15	98.7196	3878.15	99.6698	3878.15	99.5503
3936	98.5056	3876.22	98.4266	3876.22	99.6423	3876.22	99.5324
3935	98.5022	3874.29	98.3863	3874.29	99.5822	3874.29	99.4676
3934	98.4996	3872.36	98.5714	3872.36	99.6091	3872.36	99.4504
3933	98.4988	3870.43	98.4328	3870.43	99.663	3870.43	99.4971
3932	98.4999	3868.5	98.8439	3868.5	99.6564	3868.5	99.5163
3931	98.5021	3866.58	98.4741	3866.58	99.6093	3866.58	99.4582
3930	98.5046	3864.65	98.3165	3864.65	99.5899	3864.65	99.3871
3929	98.5069	3862.72	98.6189	3862.72	99.5569	3862.72	99.3448
3928	98.5086	3860.79	98.747	3860.79	99.5563	3860.79	99.3158
3927	98.5099	3858.86	98.5661	3858.86	99.6818	3858.86	99.4685
3926	98.5111	3856.93	98.5601	3856.93	99.7299	3856.93	99.6633
3925	98.5125	3855.01	98.8871	3855.01	99.7421	3855.01	99.7833
3924	98.5139	3853.08	98.472	3853.08	99.7144	3853.08	99.7923
3923	98.5148	3851.15	98.7213	3851.15	99.6409	3851.15	99.6922
3922	98.5153	3849.22	98.639	3849.22	99.5482	3849.22	99.506
3921	98.5152	3847.29	98.7151	3847.29	99.5908	3847.29	99.446
3920	98.5139	3845.36	98.6033	3845.36	99.595	3845.36	99.445
3919	98.5114	3843.43	98.661	3843.43	99.5499	3843.43	99.3656
3918	98.5084	3841.51	98.632	3841.51	99.529	3841.51	99.2825
3917	98.5063	3839.58	98.5591	3839.58	99.5163	3839.58	99.2573
3916	98.5061	3837.65	98.9689	3837.65	99.5326	3837.65	99.3191
3915	98.5075	3835.72	98.8352	3835.72	99.579	3835.72	99.4293
3914	98.51	3833.79	98.9417	3833.79	99.6281	3833.79	99.5448
3913	98.5131	3831.86	98.9938	3831.86	99.5933	3831.86	99.5378
3912	98.5159	3829.93	98.9903	3829.93	99.5654	3829.93	99.4966
3911	98.5171	3828.01	98.7399	3828.01	99.5049	3828.01	99.4171
3910	98.5162	3826.08	98.843	3826.08	99.4801	3826.08	99.3972
3909	98.5139	3824.15	98.8694	3824.15	99.4766	3824.15	99.3646
3908	98.5114	3822.22	98.7678	3822.22	99.4958	3822.22	99.3411
3907	98.51	3820.29	99.0568	3820.29	99.5128	3820.29	99.3631
3906	98.5095	3818.36	99.0748	3818.36	99.5328	3818.36	99.4295
3905	98.5091	3816.44	99.0164	3816.44	99.5199	3816.44	99.4766
3904	98.5082	3814.51	99.1877	3814.51	99.5053	3814.51	99.556
3903	98.5067	3812.58	98.9987	3812.58	99.4888	3812.58	99.5767
3902	98.5052	3810.65	99.0227	3810.65	99.5002	3810.65	99.5867
3901	98.5045	3808.72	99.0262	3808.72	99.5096	3808.72	99.5843
3900	98.505	3806.79	99.0961	3806.79	99.5215	3806.79	99.5826
3899	98.5059	3804.86	98.998	3804.86	99.5121	3804.86	99.5149
3898	98.5064	3802.94	98.8518	3802.94	99.4778	3802.94	99.4292
3897	98.5062	3801.01	99.0758	3801.01	99.4279	3801.01	99.3336
3896	98.5057	3799.08	98.988	3799.08	99.4356	3799.08	99.3301
3895	98.5052	3797.15	98.9474	3797.15	99.4317	3797.15	99.3645
3894	98.5045	3795.22	99.2354	3795.22	99.4364	3795.22	99.4415
3893	98.5035	3793.29	99.0638	3793.29	99.457	3793.29	99.5156
3892	98.5027	3791.36	98.9881	3791.36	99.4572	3791.36	99.5803
3891	98.5023	3789.44	98.956	3789.44	99.404	3789.44	99.5375
3890	98.5019	3787.51	98.9171	3787.51	99.3838	3787.51	99.4681
3889	98.5016	3785.58	98.847	3785.58	99.377	3785.58	99.4223
3888	98.5015	3783.65	99.0213	3783.65	99.3735	3783.65	99.4098
3887	98.502	3781.72	98.9512	3781.72	99.3964	3781.72	99.4161
3886	98.5028	3779.8	98.8728	3779.8	99.4241	3779.8	99.4594
3885	98.5035	3777.87	99.0899	3777.87	99.4178	3777.87	99.4829
3884	98.5039	3775.94	98.9485	3775.94	99.4087	3775.94	99.4962
3883	98.5041	3774.01	98.8505	3774.01	99.3941	3774.01	99.5094
3882	98.5044	3772.08	98.8057	3772.08	99.3829	3772.08	99.5126
3881	98.505	3770.15	98.8246	3770.15	99.3773	3770.15	99.4819
3880	98.5055	3768.22	98.9651	3768.22	99.3781	3768.22	99.4512
3879	98.5054	3766.3	98.7949	3766.3	99.3697	3766.3	99.423
3878	98.5047	3764.37	98.9249	3764.37	99.3657	3764.37	99.4323
3877	98.5039	3762.44	98.8275	3762.44	99.3486	3762.44	99.3949
3876	98.5035	3760.51	98.7277	3760.51	99.331	3760.51	99.3365
3875	98.5035	3758.58	98.7885	3758.58	99.2995	3758.58	99.2555
3874	98.5038	3756.65	98.8368	3756.65	99.3156	3756.65	99.2672
3873	98.5042	3754.72	98.7735	3754.72	99.2782	3754.72	99.2286
3872	98.5046	3752.8	98.6243	3752.8	99.2597	3752.8	99.2367
3871	98.5049	3750.87	98.4218	3750.87	99.1852	3750.87	99.145
3870	98.5052	3748.94	98.7273	3748.94	99.2357	3748.94	99.1958
3869	98.5052	3747.01	98.5873	3747.01	99.3484	3747.01	99.4302
3868	98.5048	3745.08	99.0325	3745.08	99.3805	3745.08	99.5981
3867	98.5044	3743.15	98.7675	3743.15	99.2771	3743.15	99.5049
3866	98.5042	3741.22	98.2013	3741.22	99.1418	3741.22	99.3215
3865	98.5043	3739.3	98.231	3739.3	98.8291	3739.3	98.8966
3864	98.5047	3737.37	97.99	3737.37	98.702	3737.37	98.6235
3863	98.5051	3735.44	97.5668	3735.44	98.716	3735.44	98.657
3862	98.5055	3733.51	98.0784	3733.51	98.6834	3733.51	98.7041
3861	98.506	3731.58	97.9736	3731.58	98.6501	3731.58	98.7698
3860	98.5065	3729.66	97.5528	3729.66	98.5926	3729.66	98.8306
3859	98.507	3727.73	97.2302	3727.73	98.4213	3727.73	98.7356
3858	98.5076	3725.8	97.1073	3725.8	98.341	3725.8	98.6187
3857	98.5085	3723.87	97.1824	3723.87	98.3841	3723.87	98.6221
3856	98.5091	3721.94	97.3873	3721.94	98.4936	3721.94	98.7143
3855	98.5088	3720.01	97.5586	3720.01	98.6491	3720.01	98.8811
3854	98.5079	3718.08	97.7612	3718.08	98.8211	3718.08	99.055
3853	98.5073	3716.16	97.9273	3716.16	98.9334	3716.16	99.1876
3852	98.5074	3714.23	97.9536	3714.23	98.9025	3714.23	99.1345
3851	98.5076	3712.3	97.5738	3712.3	98.8106	3712.3	99.0293
3850	98.5078	3710.37	97.2931	3710.37	98.6722	3710.37	98.9204
3849	98.5081	3708.44	97.2766	3708.44	98.544	3708.44	98.8572
3848	98.5084	3706.51	96.9691	3706.51	98.5034	3706.51	98.8935
3847	98.5083	3704.58	96.8268	3704.58	98.5224	3704.58	98.9997
3846	98.5081	3702.66	96.7783	3702.66	98.4969	3702.66	99.0184
3845	98.5081	3700.73	96.7809	3700.73	98.4839	3700.73	99.0315
3844	98.5087	3698.8	96.4725	3698.8	98.4427	3698.8	99.007
3843	98.5096	3696.87	96.2015	3696.87	98.401	3696.87	98.9706
3842	98.5105	3694.94	95.9988	3694.94	98.3513	3694.94	98.9128
3841	98.5111	3693.01	95.7911	3693.01	98.3561	3693.01	98.8572
3840	98.5114	3691.09	95.3893	3691.09	98.41	3691.09	98.9094
3839	98.5114	3689.16	95.2765	3689.16	98.4215	3689.16	98.9627
3838	98.511	3687.23	94.9076	3687.23	98.4211	3687.23	99.0067
3837	98.5101	3685.3	94.2616	3685.3	98.4183	3685.3	99.0647
3836	98.509	3683.37	93.9997	3683.37	98.3515	3683.37	99.0386
3835	98.5078	3681.44	93.6071	3681.44	98.32	3681.44	98.9628
3834	98.5068	3679.51	93.1526	3679.51	98.2976	3679.51	98.9444
3833	98.5062	3677.59	92.8991	3677.59	98.2557	3677.59	98.9357
3832	98.5058	3675.66	92.2874	3675.66	98.23	3675.66	98.9671
3831	98.5058	3673.73	91.8657	3673.73	98.1387	3673.73	98.9675
3830	98.506	3671.8	91.5867	3671.8	98.0202	3671.8	98.94
3829	98.5063	3669.87	91.0032	3669.87	97.908	3669.87	98.9039
3828	98.5067	3667.94	90.6729	3667.94	97.7649	3667.94	98.8635
3827	98.5074	3666.01	90.3068	3666.01	97.6608	3666.01	98.8731
3826	98.508	3664.09	89.9729	3664.09	97.5734	3664.09	98.8949
3825	98.5086	3662.16	89.6016	3662.16	97.4557	3662.16	98.8626
3824	98.5092	3660.23	89.2486	3660.23	97.3684	3660.23	98.8478
3823	98.51	3658.3	89.0031	3658.3	97.2433	3658.3	98.8042
3822	98.511	3656.37	88.5972	3656.37	97.1216	3656.37	98.769
3821	98.512	3654.44	88.0488	3654.44	96.957	3654.44	98.7111
3820	98.5123	3652.52	87.9738	3652.52	96.7082	3652.52	98.474
3819	98.5117	3650.59	87.4812	3650.59	96.4978	3650.59	98.2249
3818	98.5111	3648.66	86.8408	3648.66	96.3448	3648.66	98.0856
3817	98.5115	3646.73	86.721	3646.73	96.1893	3646.73	98.0202
3816	98.5122	3644.8	86.5068	3644.8	96.0834	3644.8	98.0717
3815	98.5121	3642.87	86.2465	3642.87	95.9534	3642.87	98.1615
3814	98.5112	3640.95	86.0468	3640.95	95.7587	3640.95	98.1088
3813	98.5104	3639.02	85.7864	3639.02	95.5848	3639.02	98.0352
3812	98.5104	3637.09	85.5097	3637.09	95.3966	3637.09	97.9326
3811	98.511	3635.16	85.1938	3635.16	95.2045	3635.16	97.8067
3810	98.511	3633.23	84.7286	3633.23	94.9952	3633.23	97.6952
3809	98.5099	3631.3	84.523	3631.3	94.8014	3631.3	97.6102
3808	98.5081	3629.37	83.8898	3629.37	94.606	3629.37	97.5085
3807	98.5066	3627.45	82.8144	3627.45	94.4343	3627.45	97.4169
3806	98.5055	3625.52	82.3772	3625.52	94.287	3625.52	97.3179
3805	98.5047	3623.59	82.0084	3623.59	94.2005	3623.59	97.239
3804	98.5047	3621.66	81.5472	3621.66	94.1383	3621.66	97.1704
3803	98.506	3619.73	80.735	3619.73	94.0969	3619.73	97.1039
3802	98.5079	3617.8	79.4271	3617.8	94.0171	3617.8	96.9698
3801	98.5091	3615.88	78.5573	3615.88	93.9702	3615.88	96.8585
3800	98.5086	3613.95	77.7617	3613.95	93.9532	3613.95	96.8448
3799	98.5075	3612.02	76.5306	3612.02	93.8799	3612.02	96.8328
3798	98.5074	3610.09	75.5913	3610.09	93.7722	3610.09	96.7799
3797	98.509	3608.16	74.1733	3608.16	93.6294	3608.16	96.7211
3796	98.511	3606.23	72.8346	3606.23	93.4405	3606.23	96.6002
3795	98.512	3604.3	72.1984	3604.3	93.2732	3604.3	96.4388
3794	98.5119	3602.38	71.6108	3602.38	93.1505	3602.38	96.3005
3793	98.5117	3600.45	70.8422	3600.45	93.02	3600.45	96.1559
3792	98.512	3598.52	70.3038	3598.52	92.9058	3598.52	95.9968
3791	98.5125	3596.59	70.0959	3596.59	92.8506	3596.59	95.902
3790	98.5126	3594.66	69.7501	3594.66	92.837	3594.66	95.8828
3789	98.5122	3592.73	69.5212	3592.73	92.8072	3592.73	95.8841
3788	98.5117	3590.8	69.7662	3590.8	92.7389	3590.8	95.7962
3787	98.5117	3588.88	70.0411	3588.88	92.6925	3588.88	95.7047
3786	98.5124	3586.95	69.6221	3586.95	92.6349	3586.95	95.5868
3785	98.5131	3585.02	69.6617	3585.02	92.5993	3585.02	95.4811
3784	98.513	3583.09	70.031	3583.09	92.589	3583.09	95.4251
3783	98.5119	3581.16	70.3291	3581.16	92.568	3581.16	95.4055
3782	98.5104	3579.23	70.5291	3579.23	92.5012	3579.23	95.3009
3781	98.5096	3577.31	70.749	3577.31	92.4625	3577.31	95.1953
3780	98.5096	3575.38	70.9361	3575.38	92.4174	3575.38	95.0915
3779	98.5091	3573.45	71.1525	3573.45	92.3688	3573.45	95.0104
3778	98.5075	3571.52	71.4263	3571.52	92.2346	3571.52	94.8475
3777	98.505	3569.59	71.8179	3569.59	92.082	3569.59	94.5776
3776	98.5031	3567.66	71.8313	3567.66	91.964	3567.66	94.3209
3775	98.5022	3565.74	71.6929	3565.74	91.8939	3565.74	94.143
3774	98.5016	3563.81	71.9953	3563.81	91.8678	3563.81	94.0718
3773	98.5006	3561.88	72.2815	3561.88	91.8834	3561.88	94.1191
3772	98.4999	3559.95	72.4066	3559.95	91.8472	3559.95	94.1502
3771	98.5004	3558.02	72.4845	3558.02	91.7786	3558.02	94.0855
3770	98.5027	3556.09	72.5414	3556.09	91.6965	3556.09	93.9662
3769	98.5058	3554.16	72.544	3554.16	91.6199	3554.16	93.8293
3768	98.5083	3552.24	72.4311	3552.24	91.531	3552.24	93.6906
3767	98.5096	3550.31	72.3495	3550.31	91.4265	3550.31	93.5367
3766	98.5101	3548.38	72.3003	3548.38	91.3233	3548.38	93.373
3765	98.5097	3546.45	72.0991	3546.45	91.2353	3546.45	93.2453
3764	98.5087	3544.52	71.8936	3544.52	91.1616	3544.52	93.1585
3763	98.5076	3542.59	71.8015	3542.59	91.1225	3542.59	93.142
3762	98.5068	3540.66	71.7056	3540.66	91.0655	3540.66	93.1468
3761	98.5066	3538.74	71.5459	3538.74	90.9809	3538.74	93.1094
3760	98.5068	3536.81	71.3061	3536.81	90.8857	3536.81	93.0329
3759	98.5072	3534.88	71.0764	3534.88	90.7946	3534.88	92.9516
3758	98.5079	3532.95	70.9139	3532.95	90.6822	3532.95	92.8535
3757	98.5084	3531.02	70.6878	3531.02	90.5502	3531.02	92.7238
3756	98.5088	3529.09	70.3903	3529.09	90.4118	3529.09	92.5769
3755	98.5089	3527.17	70.0891	3527.17	90.2877	3527.17	92.4287
3754	98.509	3525.24	69.8915	3525.24	90.21	3525.24	92.3457
3753	98.5089	3523.31	69.6605	3523.31	90.1575	3523.31	92.3338
3752	98.5086	3521.38	69.4609	3521.38	90.1033	3521.38	92.3451
3751	98.508	3519.45	69.2973	3519.45	90.054	3519.45	92.3593
3750	98.5072	3517.52	69.0818	3517.52	90.0083	3517.52	92.3699
3749	98.5063	3515.59	68.8858	3515.59	89.941	3515.59	92.3282
3748	98.5057	3513.67	68.6832	3513.67	89.8553	3513.67	92.2331
3747	98.5059	3511.74	68.4602	3511.74	89.7746	3511.74	92.1334
3746	98.5066	3509.81	68.201	3509.81	89.7062	3509.81	92.0622
3745	98.5071	3507.88	67.9551	3507.88	89.6303	3507.88	91.9922
3744	98.5071	3505.95	67.7986	3505.95	89.5606	3505.95	91.9033
3743	98.5066	3504.02	67.5537	3504.02	89.5155	3504.02	91.8349
3742	98.506	3502.09	67.2631	3502.09	89.4761	3502.09	91.7817
3741	98.5061	3500.17	67.0846	3500.17	89.4632	3500.17	91.7557
3740	98.5067	3498.24	66.9498	3498.24	89.4718	3498.24	91.7702
3739	98.5072	3496.31	66.748	3496.31	89.4633	3496.31	91.7731
3738	98.5069	3494.38	66.5234	3494.38	89.4427	3494.38	91.7436
3737	98.5059	3492.45	66.3551	3492.45	89.4206	3492.45	91.7092
3736	98.5049	3490.53	66.1896	3490.53	89.3959	3490.53	91.6639
3735	98.5048	3488.6	65.9712	3488.6	89.3721	3488.6	91.6077
3734	98.5054	3486.67	65.7208	3486.67	89.3381	3486.67	91.5418
3733	98.5067	3484.74	65.5539	3484.74	89.3076	3484.74	91.4722
3732	98.5081	3482.81	65.3815	3482.81	89.3002	3482.81	91.4235
3731	98.5093	3480.88	65.1393	3480.88	89.3044	3480.88	91.3965
3730	98.5099	3478.95	64.9756	3478.95	89.3115	3478.95	91.3726
3729	98.5096	3477.03	64.8404	3477.03	89.3279	3477.03	91.3672
3728	98.5084	3475.1	64.6392	3475.1	89.3288	3475.1	91.3609
3727	98.5062	3473.17	64.4309	3473.17	89.3333	3473.17	91.3322
3726	98.5029	3471.24	64.2455	3471.24	89.3525	3471.24	91.2851
3725	98.4993	3469.31	64.0416	3469.31	89.3735	3469.31	91.2392
3724	98.4971	3467.38	63.8224	3467.38	89.3699	3467.38	91.1923
3723	98.4976	3465.45	63.6184	3465.45	89.3516	3465.45	91.1483
3722	98.5008	3463.53	63.4249	3463.53	89.3354	3463.53	91.1185
3721	98.5051	3461.6	63.1517	3461.6	89.3326	3461.6	91.1028
3720	98.5087	3459.67	62.8813	3459.67	89.3354	3459.67	91.0904
3719	98.5107	3457.74	62.6152	3457.74	89.3515	3457.74	91.0908
3718	98.5108	3455.81	62.2957	3455.81	89.3656	3455.81	91.1003
3717	98.5093	3453.88	61.883	3453.88	89.3747	3453.88	91.1067
3716	98.5071	3451.95	61.4104	3451.95	89.3686	3451.95	91.0847
3715	98.5047	3450.03	60.9211	3450.03	89.3598	3450.03	91.0367
3714	98.5027	3448.1	60.4195	3448.1	89.353	3448.1	91.0021
3713	98.5009	3446.17	59.8287	3446.17	89.3498	3446.17	90.9877
3712	98.5003	3444.24	59.4458	3444.24	89.3579	3444.24	91.0059
3711	98.5025	3442.31	59.155	3442.31	89.3796	3442.31	91.0566
3710	98.5065	3440.39	58.9117	3440.39	89.4018	3440.39	91.0979
3709	98.5089	3438.46	58.7115	3438.46	89.4353	3438.46	91.1231
3708	98.5077	3436.53	58.5099	3436.53	89.4692	3436.53	91.1484
3707	98.5026	3434.6	58.3188	3434.6	89.4938	3434.6	91.1642
3706	98.4949	3432.67	58.0956	3432.67	89.5163	3432.67	91.1824
3705	98.4865	3430.74	57.7929	3430.74	89.5406	3430.74	91.2085
3704	98.4793	3428.81	57.4497	3428.81	89.57	3428.81	91.2402
3703	98.4746	3426.89	57.0504	3426.89	89.5978	3426.89	91.273
3702	98.4725	3424.96	56.581	3424.96	89.6187	3424.96	91.2833
3701	98.4713	3423.03	56.0425	3423.03	89.6562	3423.03	91.2826
3700	98.4692	3421.1	55.3774	3421.1	89.7151	3421.1	91.2959
3699	98.4665	3419.17	54.6069	3419.17	89.794	3419.17	91.3369
3698	98.4656	3417.24	53.8339	3417.24	89.8884	3417.24	91.4058
3697	98.4671	3415.31	52.9428	3415.31	89.984	3415.31	91.4823
3696	98.4681	3413.39	51.9241	3413.39	90.073	3413.39	91.5405
3695	98.4656	3411.46	50.8131	3411.46	90.1666	3411.46	91.5902
3694	98.4587	3409.53	49.6453	3409.53	90.2537	3409.53	91.6371
3693	98.4502	3407.6	48.4119	3407.6	90.3357	3407.6	91.6893
3692	98.4438	3405.67	47.1972	3405.67	90.4225	3405.67	91.7483
3691	98.442	3403.74	46.0059	3403.74	90.5195	3403.74	91.808
3690	98.4445	3401.82	44.9244	3401.82	90.6096	3401.82	91.8645
3689	98.4485	3399.89	44.0295	3399.89	90.6963	3399.89	91.9252
3688	98.4499	3397.96	43.342	3397.96	90.7694	3397.96	91.9832
3687	98.4463	3396.03	42.7997	3396.03	90.8381	3396.03	92.0425
3686	98.4396	3394.1	42.607	3394.1	90.92	3394.1	92.1015
3685	98.4317	3392.17	42.6729	3392.17	91.016	3392.17	92.1606
3684	98.4217	3390.24	43.0183	3390.24	91.1029	3390.24	92.2165
3683	98.4077	3388.32	43.6194	3388.32	91.1841	3388.32	92.2751
3682	98.3901	3386.39	44.3911	3386.39	91.2622	3386.39	92.3344
3681	98.3731	3384.46	45.2885	3384.46	91.3433	3384.46	92.3951
3680	98.3615	3382.53	46.2621	3382.53	91.4276	3382.53	92.4522
3679	98.357	3380.6	47.2619	3380.6	91.5125	3380.6	92.5098
3678	98.3578	3378.67	48.1945	3378.67	91.5917	3378.67	92.5683
3677	98.36	3376.74	49.0368	3376.74	91.6673	3376.74	92.6287
3676	98.3596	3374.82	49.7716	3374.82	91.7488	3374.82	92.6873
3675	98.3535	3372.89	50.3835	3372.89	91.8407	3372.89	92.7469
3674	98.3382	3370.96	50.8582	3370.96	91.9317	3370.96	92.8
3673	98.3164	3369.03	51.2442	3369.03	92.023	3369.03	92.852
3672	98.2964	3367.1	51.4719	3367.1	92.1067	3367.1	92.9043
3671	98.2824	3365.17	51.5679	3365.17	92.1838	3365.17	92.9614
3670	98.274	3363.25	51.5312	3363.25	92.2589	3363.25	93.0229
3669	98.269	3361.32	51.4441	3361.32	92.3362	3361.32	93.0931
3668	98.2638	3359.39	51.3199	3359.39	92.4119	3359.39	93.1669
3667	98.2575	3357.46	51.1686	3357.46	92.4903	3357.46	93.2479
3666	98.2517	3355.53	50.9854	3355.53	92.5706	3355.53	93.3358
3665	98.2459	3353.6	50.7994	3353.6	92.6615	3353.6	93.4304
3664	98.2389	3351.68	50.655	3351.68	92.7542	3351.68	93.5213
3663	98.2302	3349.75	50.5476	3349.75	92.8409	3349.75	93.6112
3662	98.2204	3347.82	50.3999	3347.82	92.9186	3347.82	93.7042
3661	98.2098	3345.89	50.2696	3345.89	92.9944	3345.89	93.8038
3660	98.1987	3343.96	50.1793	3343.96	93.0712	3343.96	93.9052
3659	98.1875	3342.03	50.1323	3342.03	93.1563	3342.03	94.0107
3658	98.1766	3340.1	50.1208	3340.1	93.2343	3340.1	94.1088
3657	98.1669	3338.18	50.1745	3338.18	93.3009	3338.18	94.1987
3656	98.1586	3336.25	50.18	3336.25	93.3568	3336.25	94.2843
3655	98.1497	3334.32	50.1908	3334.32	93.4099	3334.32	94.3717
3654	98.1389	3332.39	50.2716	3332.39	93.4585	3332.39	94.4524
3653	98.1263	3330.46	50.3911	3330.46	93.5117	3330.46	94.5343
3652	98.1118	3328.53	50.5354	3328.53	93.5671	3328.53	94.6143
3651	98.0946	3326.61	50.7261	3326.61	93.6237	3326.61	94.6908
3650	98.0795	3324.68	50.9343	3324.68	93.6798	3324.68	94.7634
3649	98.0758	3322.75	51.1508	3322.75	93.7387	3322.75	94.8385
3648	98.0837	3320.82	51.3915	3320.82	93.7974	3320.82	94.9079
3647	98.0927	3318.89	51.6635	3318.89	93.8566	3318.89	94.9747
3646	98.0948	3316.96	51.9521	3316.96	93.9124	3316.96	95.0363
3645	98.0906	3315.03	52.2716	3315.03	93.9681	3315.03	95.0976
3644	98.0858	3313.11	52.5957	3313.11	94.0251	3313.11	95.1587
3643	98.0844	3311.18	52.9462	3311.18	94.0959	3311.18	95.2204
3642	98.0854	3309.25	53.3256	3309.25	94.1848	3309.25	95.2797
3641	98.0852	3307.32	53.7018	3307.32	94.2866	3307.32	95.3378
3640	98.0816	3305.39	54.1085	3305.39	94.3819	3305.39	95.3902
3639	98.0763	3303.46	54.4865	3303.46	94.4623	3303.46	95.4421
3638	98.0721	3301.53	54.8016	3301.53	94.5222	3301.53	95.4927
3637	98.0691	3299.61	55.1499	3299.61	94.5752	3299.61	95.542
3636	98.066	3297.68	55.478	3297.68	94.6226	3297.68	95.5864
3635	98.0616	3295.75	55.7975	3295.75	94.6708	3295.75	95.6292
3634	98.0563	3293.82	56.1303	3293.82	94.7152	3293.82	95.6692
3633	98.0506	3291.89	56.4279	3291.89	94.7578	3291.89	95.709
3632	98.0449	3289.96	56.6536	3289.96	94.8002	3289.96	95.7471
3631	98.0406	3288.04	56.8344	3288.04	94.8506	3288.04	95.7864
3630	98.0387	3286.11	57.0027	3286.11	94.9	3286.11	95.8223
3629	98.0395	3284.18	57.1857	3284.18	94.9479	3284.18	95.8595
3628	98.0404	3282.25	57.3464	3282.25	94.9872	3282.25	95.8946
3627	98.0379	3280.32	57.5154	3280.32	95.0203	3280.32	95.9317
3626	98.0364	3278.39	57.6837	3278.39	95.045	3278.39	95.9654
3625	98.042	3276.47	57.8374	3276.47	95.0701	3276.47	95.9973
3624	98.053	3274.54	57.9484	3274.54	95.1017	3274.54	96.0274
3623	98.0634	3272.61	58.0795	3272.61	95.1399	3272.61	96.0572
3622	98.0705	3270.68	58.2633	3270.68	95.1719	3270.68	96.0812
3621	98.0756	3268.75	58.449	3268.75	95.2011	3268.75	96.1091
3620	98.0809	3266.82	58.5744	3266.82	95.2271	3266.82	96.1372
3619	98.0849	3264.89	58.7279	3264.89	95.2574	3264.89	96.1686
3618	98.0828	3262.97	58.8859	3262.97	95.2911	3262.97	96.2006
3617	98.0717	3261.04	59.0501	3261.04	95.3271	3261.04	96.2331
3616	98.0543	3259.11	59.1737	3259.11	95.3539	3259.11	96.2604
3615	98.0363	3257.18	59.3143	3257.18	95.3742	3257.18	96.2856
3614	98.0229	3255.25	59.4522	3255.25	95.3923	3255.25	96.3088
3613	98.0168	3253.32	59.5416	3253.32	95.4112	3253.32	96.3369
3612	98.0166	3251.39	59.6131	3251.39	95.43	3251.39	96.368
3611	98.0183	3249.47	59.7291	3249.47	95.4538	3249.47	96.4038
3610	98.0184	3247.54	59.8225	3247.54	95.4804	3247.54	96.4347
3609	98.0154	3245.61	59.9337	3245.61	95.5101	3245.61	96.4612
3608	98.0101	3243.68	59.9405	3243.68	95.5402	3243.68	96.4815
3607	98.0035	3241.75	59.9636	3241.75	95.5717	3241.75	96.5028
3606	97.9965	3239.82	59.9515	3239.82	95.6043	3239.82	96.5269
3605	97.9903	3237.9	59.8983	3237.9	95.6405	3237.9	96.5555
3604	97.9852	3235.97	59.7296	3235.97	95.6757	3235.97	96.5825
3603	97.9804	3234.04	59.5196	3234.04	95.708	3234.04	96.6143
3602	97.9756	3232.11	59.2906	3232.11	95.7316	3232.11	96.6465
3601	97.9717	3230.18	59.0071	3230.18	95.7541	3230.18	96.6799
3600	97.9697	3228.25	58.6519	3228.25	95.7797	3228.25	96.7125
3599	97.9684	3226.32	58.3028	3226.32	95.8183	3226.32	96.7445
3598	97.965	3224.4	57.9707	3224.4	95.8658	3224.4	96.7733
3597	97.9578	3222.47	57.6225	3222.47	95.9176	3222.47	96.8016
3596	97.948	3220.54	57.2127	3220.54	95.9608	3220.54	96.8238
3595	97.9386	3218.61	56.7582	3218.61	95.9985	3218.61	96.8472
3594	97.9318	3216.68	56.2987	3216.68	96.03	3216.68	96.8704
3593	97.9267	3214.75	55.8121	3214.75	96.0573	3214.75	96.8974
3592	97.9212	3212.82	55.2197	3212.82	96.0827	3212.82	96.9268
3591	97.9148	3210.9	54.6615	3210.9	96.1144	3210.9	96.9576
3590	97.9085	3208.97	54.0326	3208.97	96.1458	3208.97	96.9845
3589	97.9044	3207.04	53.3932	3207.04	96.1845	3207.04	97.016
3588	97.9035	3205.11	52.7566	3205.11	96.2283	3205.11	97.0429
3587	97.9049	3203.18	52.1247	3203.18	96.2712	3203.18	97.0683
3586	97.9055	3201.26	51.5047	3201.26	96.3056	3201.26	97.0927
3585	97.9045	3199.33	50.9348	3199.33	96.3391	3199.33	97.1185
3584	97.9034	3197.4	50.3451	3197.4	96.3705	3197.4	97.1459
3583	97.9027	3195.47	49.7882	3195.47	96.4036	3195.47	97.1798
3582	97.9014	3193.54	49.2858	3193.54	96.435	3193.54	97.2147
3581	97.899	3191.61	48.8004	3191.61	96.4668	3191.61	97.2495
3580	97.8964	3189.68	48.3101	3189.68	96.4892	3189.68	97.2795
3579	97.8948	3187.76	47.8605	3187.76	96.5163	3187.76	97.3077
3578	97.8942	3185.83	47.3902	3185.83	96.5508	3185.83	97.3338
3577	97.8937	3183.9	46.8671	3183.9	96.5907	3183.9	97.3643
3576	97.8928	3181.97	46.3271	3181.97	96.6277	3181.97	97.3979
3575	97.8914	3180.04	45.8087	3180.04	96.6667	3180.04	97.435
3574	97.8894	3178.11	45.2208	3178.11	96.6993	3178.11	97.4717
3573	97.8868	3176.18	44.5834	3176.18	96.7319	3176.18	97.5098
3572	97.8833	3174.26	43.9685	3174.26	96.7594	3174.26	97.5445
3571	97.8786	3172.33	43.3589	3172.33	96.7829	3172.33	97.5776
3570	97.8729	3170.4	42.7534	3170.4	96.7993	3170.4	97.6044
3569	97.8672	3168.47	42.156	3168.47	96.8188	3168.47	97.6295
3568	97.8633	3166.54	41.5644	3166.54	96.8407	3166.54	97.6548
3567	97.8626	3164.61	41.0207	3164.61	96.8692	3164.61	97.6847
3566	97.8645	3162.68	40.5005	3162.68	96.9001	3162.68	97.7147
3565	97.8663	3160.76	40.0262	3160.76	96.9357	3160.76	97.7487
3564	97.8662	3158.83	39.5738	3158.83	96.9692	3158.83	97.7816
3563	97.8637	3156.9	39.1574	3156.9	97.0066	3156.9	97.8139
3562	97.8594	3154.97	38.7493	3154.97	97.0415	3154.97	97.8417
3561	97.8546	3153.04	38.362	3153.04	97.0669	3153.04	97.8651
3560	97.8506	3151.11	38.0082	3151.11	97.0789	3151.11	97.8807
3559	97.8477	3149.19	37.6731	3149.19	97.0877	3149.19	97.8962
3558	97.8457	3147.26	37.332	3147.26	97.0903	3147.26	97.9127
3557	97.8441	3145.33	37.0075	3145.33	97.1013	3145.33	97.9352
3556	97.8425	3143.4	36.6858	3143.4	97.1255	3143.4	97.961
3555	97.8406	3141.47	36.3805	3141.47	97.1571	3141.47	97.9867
3554	97.8385	3139.54	36.0989	3139.54	97.1869	3139.54	98.007
3553	97.8363	3137.61	35.8399	3137.61	97.2146	3137.61	98.0265
3552	97.8342	3135.69	35.5758	3135.69	97.2279	3135.69	98.0422
3551	97.8321	3133.76	35.3509	3133.76	97.2362	3133.76	98.0585
3550	97.8297	3131.83	35.1079	3131.83	97.2436	3131.83	98.0752
3549	97.827	3129.9	34.9507	3129.9	97.2517	3129.9	98.0917
3548	97.8244	3127.97	34.8494	3127.97	97.2541	3127.97	98.1062
3547	97.8227	3126.04	34.7377	3126.04	97.2577	3126.04	98.1252
3546	97.8221	3124.12	34.6372	3124.12	97.2652	3124.12	98.145
3545	97.8224	3122.19	34.549	3122.19	97.2873	3122.19	98.1679
3544	97.8225	3120.26	34.4753	3120.26	97.3162	3120.26	98.1886
3543	97.8217	3118.33	34.4297	3118.33	97.3495	3118.33	98.2085
3542	97.8198	3116.4	34.3293	3116.4	97.369	3116.4	98.2243
3541	97.8172	3114.47	34.2124	3114.47	97.3775	3114.47	98.2402
3540	97.8147	3112.55	34.0899	3112.55	97.3792	3112.55	98.2548
3539	97.8129	3110.62	33.9678	3110.62	97.3761	3110.62	98.2702
3538	97.8121	3108.69	33.8163	3108.69	97.3632	3108.69	98.28
3537	97.8113	3106.76	33.6658	3106.76	97.3511	3106.76	98.2913
3536	97.8095	3104.83	33.4922	3104.83	97.3382	3104.83	98.3056
3535	97.8061	3102.9	33.304	3102.9	97.3406	3102.9	98.3275
3534	97.8016	3100.97	33.0303	3100.97	97.3559	3100.97	98.3513
3533	97.7968	3099.05	32.7587	3099.05	97.3754	3099.05	98.374
3532	97.7926	3097.12	32.4792	3097.12	97.3846	3097.12	98.3862
3531	97.7894	3095.19	32.1146	3095.19	97.388	3095.19	98.3974
3530	97.7872	3093.26	31.7	3093.26	97.384	3093.26	98.409
3529	97.7857	3091.33	31.3165	3091.33	97.3763	3091.33	98.4246
3528	97.7843	3089.4	30.888	3089.4	97.357	3089.4	98.4403
3527	97.7824	3087.47	30.4137	3087.47	97.3325	3087.47	98.4586
3526	97.7797	3085.55	29.8764	3085.55	97.3009	3085.55	98.4764
3525	97.7765	3083.62	29.3572	3083.62	97.2745	3083.62	98.497
3524	97.7732	3081.69	28.8309	3081.69	97.2563	3081.69	98.5149
3523	97.7702	3079.76	28.3724	3079.76	97.2455	3079.76	98.5288
3522	97.7675	3077.83	28.0453	3077.83	97.2333	3077.83	98.5323
3521	97.7652	3075.9	27.9729	3075.9	97.2242	3075.9	98.5323
3520	97.763	3073.98	28.1816	3073.98	97.2127	3073.98	98.5339
3519	97.7612	3072.05	28.6877	3072.05	97.2035	3072.05	98.5469
3518	97.7595	3070.12	29.3954	3070.12	97.1915	3070.12	98.567
3517	97.7579	3068.19	30.18	3068.19	97.1744	3068.19	98.5875
3516	97.7556	3066.26	30.877	3066.26	97.1465	3066.26	98.5969
3515	97.7525	3064.33	31.5096	3064.33	97.1184	3064.33	98.6005
3514	97.7491	3062.41	32.2009	3062.41	97.0949	3062.41	98.6024
3513	97.7458	3060.48	33.0908	3060.48	97.0848	3060.48	98.6119
3512	97.7433	3058.55	34.129	3058.55	97.0824	3058.55	98.6212
3511	97.7412	3056.62	35.2245	3056.62	97.0837	3056.62	98.6291
3510	97.7393	3054.69	36.2303	3054.69	97.0802	3054.69	98.633
3509	97.7369	3052.76	37.171	3052.76	97.0668	3052.76	98.638
3508	97.734	3050.83	38.0129	3050.83	97.0342	3050.83	98.6449
3507	97.7308	3048.91	38.7694	3048.91	96.9927	3048.91	98.6584
3506	97.7277	3046.98	39.406	3046.98	96.9473	3046.98	98.6711
3505	97.7249	3045.05	40.0061	3045.05	96.909	3045.05	98.6826
3504	97.7223	3043.12	40.5459	3043.12	96.874	3043.12	98.688
3503	97.7195	3041.19	41.0656	3041.19	96.8385	3041.19	98.6885
3502	97.7167	3039.26	41.5896	3039.26	96.7992	3039.26	98.6842
3501	97.7139	3037.34	42.1875	3037.34	96.7628	3037.34	98.6804
3500	97.7111	3035.41	42.8174	3035.41	96.7186	3035.41	98.6754
3499	97.7081	3033.48	43.4743	3033.48	96.6733	3033.48	98.6715
3498	97.7049	3031.55	44.0696	3031.55	96.618	3031.55	98.6648
3497	97.7015	3029.62	44.5322	3029.62	96.5543	3029.62	98.6615
3496	97.6982	3027.69	44.8724	3027.69	96.4868	3027.69	98.6594
3495	97.6952	3025.76	45.04	3025.76	96.4183	3025.76	98.6578
3494	97.6924	3023.84	45.0284	3023.84	96.3433	3023.84	98.6526
3493	97.6899	3021.91	44.9288	3021.91	96.2683	3021.91	98.6432
3492	97.6874	3019.98	44.7236	3019.98	96.185	3019.98	98.6237
3491	97.6847	3018.05	44.5228	3018.05	96.0975	3018.05	98.6001
3490	97.6816	3016.12	44.3356	3016.12	96.0033	3016.12	98.5726
3489	97.6783	3014.19	44.224	3014.19	95.9006	3014.19	98.5443
3488	97.6752	3012.26	44.1524	3012.26	95.7818	3012.26	98.513
3487	97.6724	3010.34	44.0769	3010.34	95.6443	3010.34	98.4802
3486	97.6696	3008.41	43.9308	3008.41	95.4783	3008.41	98.44
3485	97.6665	3006.48	43.669	3006.48	95.291	3006.48	98.3933
3484	97.6632	3004.55	43.2346	3004.55	95.0798	3004.55	98.3373
3483	97.6603	3002.62	42.6646	3002.62	94.8521	3002.62	98.2786
3482	97.6579	3000.69	42.0157	3000.69	94.6035	3000.69	98.2185
3481	97.6553	2998.77	41.3325	2998.77	94.3293	2998.77	98.1588
3480	97.652	2996.84	40.6099	2996.84	94.0172	2996.84	98.0951
3479	97.648	2994.91	39.8704	2994.91	93.6544	2994.91	98.0281
3478	97.6437	2992.98	39.123	2992.98	93.2082	2992.98	97.9499
3477	97.6396	2991.05	38.3367	2991.05	92.6601	2991.05	97.863
3476	97.6358	2989.12	37.3251	2989.12	91.977	2989.12	97.7673
3475	97.632	2987.2	35.993	2987.2	91.1284	2987.2	97.6666
3474	97.6285	2985.27	34.3055	2985.27	90.085	2985.27	97.5624
3473	97.6262	2983.34	32.3493	2983.34	88.8257	2983.34	97.4604
3472	97.6263	2981.41	30.244	2981.41	87.3311	2981.41	97.3567
3471	97.6291	2979.48	28.1635	2979.48	85.6364	2979.48	97.2572
3470	97.6329	2977.55	26.2742	2977.55	83.812	2977.55	97.1604
3469	97.6346	2975.62	24.8475	2975.62	81.9734	2975.62	97.0627
3468	97.6319	2973.7	23.8877	2973.7	80.2401	2973.7	96.9548
3467	97.6255	2971.77	23.2578	2971.77	78.722	2971.77	96.8365
3466	97.6177	2969.84	22.6793	2969.84	77.4701	2969.84	96.7021
3465	97.6111	2967.91	21.9491	2967.91	76.4971	2967.91	96.5639
3464	97.6064	2965.98	20.9332	2965.98	75.746	2965.98	96.4332
3463	97.6031	2964.05	19.668	2964.05	75.1158	2964.05	96.3204
3462	97.6013	2962.12	18.1891	2962.12	74.4734	2962.12	96.2357
3461	97.601	2960.2	16.5922	2960.2	73.7113	2960.2	96.1927
3460	97.6021	2958.27	14.9276	2958.27	72.7599	2958.27	96.1833
3459	97.6038	2956.34	13.3171	2956.34	71.6233	2956.34	96.2003
3458	97.6058	2954.41	11.7754	2954.41	70.3234	2954.41	96.2222
3457	97.6083	2952.48	10.3663	2952.48	68.9077	2952.48	96.2308
3456	97.6101	2950.55	9.08442	2950.55	67.4162	2950.55	96.2126
3455	97.6082	2948.62	7.94532	2948.62	65.8953	2948.62	96.1731
3454	97.6011	2946.7	6.90684	2946.7	64.3756	2946.7	96.1239
3453	97.5901	2944.77	5.97575	2944.77	62.8836	2944.77	96.0846
3452	97.5784	2942.84	5.10668	2942.84	61.4147	2942.84	96.0625
3451	97.5673	2940.91	4.358	2940.91	59.974	2940.91	96.0683
3450	97.5562	2938.98	3.68814	2938.98	58.5796	2938.98	96.0992
3449	97.5457	2937.05	3.13546	2937.05	57.337	2937.05	96.1539
3448	97.5378	2935.13	2.66861	2935.13	56.413	2935.13	96.2233
3447	97.5331	2933.2	2.3161	2933.2	55.9861	2933.2	96.2908
3446	97.5295	2931.27	2.04102	2931.27	56.1315	2931.27	96.3315
3445	97.5241	2929.34	1.86996	2929.34	56.7916	2929.34	96.3392
3444	97.5168	2927.41	1.75563	2927.41	57.7537	2927.41	96.309
3443	97.5097	2925.48	1.75401	2925.48	58.7623	2925.48	96.2505
3442	97.5057	2923.55	1.81891	2923.55	59.5917	2923.55	96.1847
3441	97.5066	2921.63	1.9743	2921.63	60.126	2921.63	96.1406
3440	97.512	2919.7	2.1984	2919.7	60.3287	2919.7	96.1401
3439	97.5187	2917.77	2.50764	2917.77	60.2576	2917.77	96.2013
3438	97.5232	2915.84	2.82827	2915.84	59.9946	2915.84	96.3067
3437	97.5241	2913.91	3.18185	2913.91	59.6449	2913.91	96.4266
3436	97.5224	2911.99	3.51715	2911.99	59.2829	2911.99	96.5315
3435	97.5195	2910.06	3.8695	2910.06	58.963	2910.06	96.6076
3434	97.5155	2908.13	4.20672	2908.13	58.6769	2908.13	96.6522
3433	97.5101	2906.2	4.57309	2906.2	58.393	2906.2	96.6795
3432	97.5032	2904.27	4.9371	2904.27	58.0514	2904.27	96.7011
3431	97.4935	2902.34	5.34168	2902.34	57.6256	2902.34	96.7359
3430	97.4798	2900.41	5.73035	2900.41	57.106	2900.41	96.7929
3429	97.4637	2898.49	6.13735	2898.49	56.5241	2898.49	96.8785
3428	97.4494	2896.56	6.51941	2896.56	55.8992	2896.56	96.9831
3427	97.4401	2894.63	6.93739	2894.63	55.2641	2894.63	97.1002
3426	97.4349	2892.7	7.36223	2892.7	54.6269	2892.7	97.2195
3425	97.4307	2890.77	7.82625	2890.77	54.004	2890.77	97.3405
3424	97.4248	2888.84	8.28529	2888.84	53.3927	2888.84	97.4597
3423	97.4163	2886.91	8.7657	2886.91	52.8063	2886.91	97.5772
3422	97.4039	2884.99	9.21615	2884.99	52.2355	2884.99	97.6851
3421	97.3864	2883.06	9.6525	2883.06	51.6875	2883.06	97.7819
3420	97.3628	2881.13	9.98781	2881.13	51.1466	2881.13	97.8614
3419	97.3338	2879.2	10.2188	2879.2	50.6093	2879.2	97.9298
3418	97.3031	2877.27	10.279	2877.27	50.0508	2877.27	97.9878
3417	97.2772	2875.34	10.1905	2875.34	49.4555	2875.34	98.0379
3416	97.2609	2873.41	9.93916	2873.41	48.7951	2873.41	98.0775
3415	97.253	2871.49	9.60909	2871.49	48.0932	2871.49	98.1084
3414	97.2462	2869.56	9.18127	2869.56	47.3914	2869.56	98.1282
3413	97.2341	2867.63	8.69282	2867.63	46.7767	2867.63	98.1422
3412	97.217	2865.7	8.07847	2865.7	46.3214	2865.7	98.1482
3411	97.1991	2863.77	7.37235	2863.77	46.0933	2863.77	98.1448
3410	97.1817	2861.84	6.55889	2861.84	46.1131	2861.84	98.1218
3409	97.1617	2859.92	5.76228	2859.92	46.4133	2859.92	98.0791
3408	97.1359	2857.99	5.08412	2857.99	47.0022	2857.99	98.0109
3407	97.104	2856.06	4.69986	2856.06	47.9035	2856.06	97.9209
3406	97.0687	2854.13	4.67938	2854.13	49.1284	2854.13	97.8258
3405	97.0327	2852.2	5.14169	2852.2	50.7029	2852.2	97.7596
3404	96.9974	2850.27	6.04393	2850.27	52.5996	2850.27	97.7507
3403	96.9638	2848.34	7.43658	2848.34	54.7811	2848.34	97.8267
3402	96.9333	2846.42	9.29944	2846.42	57.1663	2846.42	97.9728
3401	96.9074	2844.49	11.6656	2844.49	59.6836	2844.49	98.1519
3400	96.8877	2842.56	14.3922	2842.56	62.2501	2842.56	98.319
3399	96.8736	2840.63	17.3361	2840.63	64.8001	2840.63	98.4476
3398	96.8625	2838.7	20.2767	2838.7	67.2466	2838.7	98.5309
3397	96.8524	2836.77	23.1258	2836.77	69.5287	2836.77	98.5876
3396	96.8443	2834.85	25.7974	2834.85	71.5863	2834.85	98.6295
3395	96.8414	2832.92	28.2728	2832.92	73.4049	2832.92	98.6688
3394	96.8444	2830.99	30.4675	2830.99	74.9797	2830.99	98.7064
3393	96.8494	2829.06	32.4056	2829.06	76.3303	2829.06	98.7419
3392	96.8513	2827.13	34.0912	2827.13	77.4766	2827.13	98.7702
3391	96.8485	2825.2	35.6427	2825.2	78.4589	2825.2	98.7947
3390	96.8454	2823.28	37.1328	2823.28	79.2987	2823.28	98.8132
3389	96.8494	2821.35	38.6941	2821.35	80.0206	2821.35	98.8287
3388	96.8647	2819.42	40.3532	2819.42	80.6344	2819.42	98.8427
3387	96.8891	2817.49	42.0808	2817.49	81.1545	2817.49	98.8596
3386	96.9161	2815.56	43.8042	2815.56	81.5853	2815.56	98.874
3385	96.9405	2813.63	45.4937	2813.63	81.9441	2813.63	98.887
3384	96.9617	2811.7	47.107	2811.7	82.2317	2811.7	98.8968
3383	96.9818	2809.78	48.6462	2809.78	82.4595	2809.78	98.908
3382	97.0022	2807.85	50.0906	2807.85	82.6299	2807.85	98.9191
3381	97.0225	2805.92	51.4927	2805.92	82.7624	2805.92	98.9304
3380	97.0428	2803.99	52.8515	2803.99	82.8869	2803.99	98.9366
3379	97.0639	2802.06	54.1921	2802.06	83.0517	2802.06	98.9396
3378	97.0849	2800.13	55.4955	2800.13	83.286	2800.13	98.942
3377	97.1031	2798.2	56.7362	2798.2	83.6175	2798.2	98.9529
3376	97.1161	2796.28	57.8638	2796.28	84.0399	2796.28	98.9702
3375	97.1244	2794.35	58.8891	2794.35	84.5378	2794.35	98.9911
3374	97.1305	2792.42	59.8316	2792.42	85.0781	2792.42	99.0087
3373	97.1368	2790.49	60.7392	2790.49	85.6403	2790.49	99.0237
3372	97.1431	2788.56	61.6348	2788.56	86.2028	2788.56	99.0339
3371	97.1478	2786.63	62.5096	2786.63	86.7692	2786.63	99.0442
3370	97.1492	2784.71	63.3038	2784.71	87.3388	2784.71	99.0533
3369	97.1465	2782.78	63.9878	2782.78	87.9135	2782.78	99.0643
3368	97.1392	2780.85	64.5299	2780.85	88.4717	2780.85	99.0745
3367	97.1269	2778.92	64.9582	2778.92	88.9917	2778.92	99.0865
3366	97.1107	2776.99	65.3214	2776.99	89.4401	2776.99	99.0967
3365	97.094	2775.06	65.6827	2775.06	89.8078	2775.06	99.1057
3364	97.0807	2773.14	66.0751	2773.14	90.0965	2773.14	99.11
3363	97.0714	2771.21	66.5075	2771.21	90.3305	2771.21	99.1114
3362	97.0637	2769.28	66.9297	2769.28	90.5319	2769.28	99.1083
3361	97.0552	2767.35	67.3108	2767.35	90.7342	2767.35	99.1084
3360	97.047	2765.42	67.622	2765.42	90.949	2765.42	99.11
3359	97.0412	2763.49	67.8739	2763.49	91.1816	2763.49	99.1158
3358	97.0384	2761.56	68.0781	2761.56	91.415	2761.56	99.1242
3357	97.0362	2759.64	68.2726	2759.64	91.6307	2759.64	99.1345
3356	97.0313	2757.71	68.4724	2757.71	91.7986	2757.71	99.1425
3355	97.0216	2755.78	68.7034	2755.78	91.9099	2755.78	99.1513
3354	97.0074	2753.85	68.9458	2753.85	91.9527	2753.85	99.1552
3353	96.9922	2751.92	69.1837	2751.92	91.9334	2751.92	99.1561
3352	96.9815	2749.99	69.4186	2749.99	91.8549	2749.99	99.1529
3351	96.9777	2748.07	69.694	2748.07	91.7375	2748.07	99.1493
3350	96.9779	2746.14	70.0371	2746.14	91.5931	2746.14	99.1476
3349	96.976	2744.21	70.4562	2744.21	91.4389	2744.21	99.1508
3348	96.9684	2742.28	70.9118	2742.28	91.2768	2742.28	99.1577
3347	96.9563	2740.35	71.3774	2740.35	91.118	2740.35	99.1692
3346	96.9436	2738.42	71.844	2738.42	90.9703	2738.42	99.1771
3345	96.9335	2736.49	72.3243	2736.49	90.8642	2736.49	99.1836
3344	96.928	2734.57	72.8255	2734.57	90.8231	2734.57	99.1865
3343	96.9273	2732.64	73.3662	2732.64	90.8741	2732.64	99.1867
3342	96.9301	2730.71	73.9721	2730.71	91.0145	2730.71	99.1844
3341	96.9345	2728.78	74.6228	2728.78	91.2291	2728.78	99.1836
3340	96.9391	2726.85	75.2398	2726.85	91.4869	2726.85	99.1832
3339	96.9425	2724.92	75.7725	2724.92	91.7632	2724.92	99.1889
3338	96.9431	2722.99	76.2005	2722.99	92.0284	2722.99	99.1964
3337	96.9395	2721.07	76.517	2721.07	92.2744	2721.07	99.2057
3336	96.933	2719.14	76.7221	2719.14	92.4878	2719.14	99.2125
3335	96.9272	2717.21	76.8077	2717.21	92.6713	2717.21	99.2181
3334	96.9254	2715.28	76.8441	2715.28	92.8254	2715.28	99.221
3333	96.9279	2713.35	76.9342	2713.35	92.9572	2713.35	99.2225
3332	96.9319	2711.42	77.1839	2711.42	93.0658	2711.42	99.2194
3331	96.9346	2709.5	77.6372	2709.5	93.1573	2709.5	99.2168
3330	96.9351	2707.57	78.2375	2707.57	93.2272	2707.57	99.2166
3329	96.9341	2705.64	78.8609	2705.64	93.2831	2705.64	99.2221
3328	96.933	2703.71	79.4176	2703.71	93.3241	2703.71	99.2287
3327	96.9326	2701.78	79.8561	2701.78	93.3634	2701.78	99.2366
3326	96.9325	2699.85	80.163	2699.85	93.411	2699.85	99.2409
3325	96.9322	2697.93	80.3355	2697.93	93.4847	2697.93	99.2423
3324	96.9309	2696	80.431	2696	93.5937	2696	99.2405
3323	96.9287	2694.07	80.5225	2694.07	93.7531	2694.07	99.2382
3322	96.9274	2692.14	80.6769	2692.14	93.9596	2692.14	99.2333
3321	96.9304	2690.21	80.9074	2690.21	94.2108	2690.21	99.2292
3320	96.94	2688.28	81.2441	2688.28	94.4811	2688.28	99.2252
3319	96.9542	2686.35	81.6671	2686.35	94.7492	2686.35	99.2268
3318	96.9678	2684.43	82.1613	2684.43	94.9922	2684.43	99.2299
3317	96.9763	2682.5	82.6543	2682.5	95.1997	2682.5	99.2331
3316	96.979	2680.57	83.0939	2680.57	95.3612	2680.57	99.2321
3315	96.9788	2678.64	83.4759	2678.64	95.4845	2678.64	99.2288
3314	96.9791	2676.71	83.8183	2676.71	95.5677	2676.71	99.2222
3313	96.9829	2674.78	84.1115	2674.78	95.6208	2674.78	99.2194
3312	96.9917	2672.86	84.3437	2672.86	95.6525	2672.86	99.2194
3311	97.0049	2670.93	84.513	2670.93	95.6745	2670.93	99.223
3310	97.0196	2669	84.6605	2669	95.688	2669	99.2264
3309	97.0318	2667.07	84.7917	2667.07	95.7033	2667.07	99.2318
3308	97.0393	2665.14	84.9374	2665.14	95.7174	2665.14	99.232
3307	97.0423	2663.21	85.0839	2663.21	95.7326	2663.21	99.228
3306	97.042	2661.28	85.2448	2661.28	95.7474	2661.28	99.2214
3305	97.0407	2659.36	85.4224	2659.36	95.7649	2659.36	99.2156
3304	97.0415	2657.43	85.6223	2657.43	95.7792	2657.43	99.2079
3303	97.0472	2655.5	85.8062	2655.5	95.7953	2655.5	99.2042
3302	97.0586	2653.57	85.9911	2653.57	95.8102	2653.57	99.2028
3301	97.0725	2651.64	86.1674	2651.64	95.8242	2651.64	99.2059
3300	97.0847	2649.71	86.3359	2649.71	95.8346	2649.71	99.211
3299	97.0932	2647.78	86.4748	2647.78	95.8481	2647.78	99.2176
3298	97.0996	2645.86	86.6078	2645.86	95.8606	2645.86	99.2199
3297	97.1068	2643.93	86.7134	2643.93	95.8779	2643.93	99.2197
3296	97.1161	2642	86.7829	2642	95.8985	2642	99.2152
3295	97.1263	2640.07	86.8102	2640.07	95.9224	2640.07	99.2094
3294	97.136	2638.14	86.8358	2638.14	95.9434	2638.14	99.2021
3293	97.1448	2636.21	86.8584	2636.21	95.9623	2636.21	99.1983
3292	97.1533	2634.28	86.8895	2634.28	95.9713	2634.28	99.198
3291	97.1614	2632.36	86.9197	2632.36	95.9728	2632.36	99.2031
3290	97.1689	2630.43	86.9681	2630.43	95.9638	2630.43	99.2097
3289	97.1766	2628.5	87.0145	2628.5	95.9532	2628.5	99.2173
3288	97.1859	2626.57	87.085	2626.57	95.942	2626.57	99.2208
3287	97.1961	2624.64	87.1326	2624.64	95.9382	2624.64	99.2218
3286	97.2044	2622.72	87.1632	2622.72	95.942	2622.72	99.2192
3285	97.2086	2620.79	87.1712	2620.79	95.9557	2620.79	99.2163
3284	97.2085	2618.86	87.1724	2618.86	95.9685	2618.86	99.2133
3283	97.2061	2616.93	87.1401	2616.93	95.9788	2616.93	99.2139
3282	97.2036	2615	87.0679	2615	95.9762	2615	99.2161
3281	97.2031	2613.07	86.9251	2613.07	95.9605	2613.07	99.221
3280	97.2058	2611.14	86.725	2611.14	95.9275	2611.14	99.2243
3279	97.2109	2609.22	86.4573	2609.22	95.8845	2609.22	99.2262
3278	97.2161	2607.29	86.1753	2607.29	95.835	2607.29	99.223
3277	97.2194	2605.36	85.9009	2605.36	95.7882	2605.36	99.2169
3276	97.2219	2603.43	85.7051	2603.43	95.7377	2603.43	99.2068
3275	97.2259	2601.5	85.6024	2601.5	95.6805	2601.5	99.195
3274	97.2327	2599.57	85.6378	2599.57	95.6019	2599.57	99.1786
3273	97.2412	2597.64	85.7806	2597.64	95.4956	2597.64	99.1589
3272	97.2496	2595.72	86.0201	2595.72	95.3529	2595.72	99.1346
3271	97.256	2593.79	86.3034	2593.79	95.1723	2593.79	99.1072
3270	97.2589	2591.86	86.638	2591.86	94.9378	2591.86	99.0717
3269	97.2577	2589.93	86.9677	2589.93	94.6398	2589.93	99.027
3268	97.2543	2588	87.2887	2588	94.258	2588	98.9674
3267	97.2516	2586.07	87.5742	2586.07	93.78	2586.07	98.8934
3266	97.251	2584.14	87.8556	2584.14	93.1906	2584.14	98.8044
3265	97.2517	2582.22	88.0975	2582.22	92.4955	2582.22	98.7082
3264	97.2522	2580.29	88.3214	2580.29	91.7045	2580.29	98.6084
3263	97.2534	2578.36	88.5235	2578.36	90.8477	2578.36	98.5104
3262	97.2574	2576.43	88.715	2576.43	89.9518	2576.43	98.4181
3261	97.266	2574.5	88.884	2574.5	89.0472	2574.5	98.3385
3260	97.2794	2572.57	89.0693	2572.57	88.1441	2572.57	98.2687
3259	97.2951	2570.65	89.2326	2570.65	87.2613	2570.65	98.2173
3258	97.3086	2568.72	89.3935	2568.72	86.4081	2568.72	98.1847
3257	97.3156	2566.79	89.519	2566.79	85.61	2566.79	98.1716
3256	97.3151	2564.86	89.6267	2564.86	84.8879	2564.86	98.1774
3255	97.3112	2562.93	89.6924	2562.93	84.2825	2562.93	98.2044
3254	97.3094	2561	89.7544	2561	83.8232	2561	98.2451
3253	97.3121	2559.07	89.7913	2559.07	83.5436	2559.07	98.2997
3252	97.3184	2557.15	89.8294	2557.15	83.4498	2557.15	98.3598
3251	97.3267	2555.22	89.8487	2555.22	83.545	2555.22	98.4225
3250	97.3366	2553.29	89.8874	2553.29	83.8058	2553.29	98.4819
3249	97.3483	2551.36	89.9233	2551.36	84.214	2551.36	98.5384
3248	97.3606	2549.43	89.9972	2549.43	84.7355	2549.43	98.5886
3247	97.3714	2547.5	90.0678	2547.5	85.3454	2547.5	98.6335
3246	97.3804	2545.58	90.1493	2545.58	86.0092	2545.58	98.6699
3245	97.3884	2543.65	90.235	2543.65	86.7118	2543.65	98.7053
3244	97.3957	2541.72	90.3616	2541.72	87.4274	2541.72	98.7412
3243	97.4012	2539.79	90.4977	2539.79	88.1414	2539.79	98.7823
3242	97.4041	2537.86	90.6585	2537.86	88.8312	2537.86	98.8252
3241	97.4057	2535.93	90.8154	2535.93	89.4876	2535.93	98.8668
3240	97.4071	2534.01	90.9771	2534.01	90.0954	2534.01	98.9008
3239	97.4068	2532.08	91.1235	2532.08	90.6583	2532.08	98.9297
3238	97.4022	2530.15	91.3068	2530.15	91.1703	2530.15	98.9511
3237	97.3941	2528.22	91.4916	2528.22	91.6392	2528.22	98.9682
3236	97.3874	2526.29	91.6937	2526.29	92.0644	2526.29	98.982
3235	97.3866	2524.36	91.9055	2524.36	92.4586	2524.36	99.0008
3234	97.3902	2522.43	92.1407	2522.43	92.8222	2522.43	99.0246
3233	97.3909	2520.51	92.3363	2520.51	93.1617	2520.51	99.0525
3232	97.3827	2518.58	92.5144	2518.58	93.4735	2518.58	99.0786
3231	97.3655	2516.65	92.6215	2516.65	93.7636	2516.65	99.1033
3230	97.3456	2514.72	92.6982	2514.72	94.0284	2514.72	99.1213
3229	97.3296	2512.79	92.7261	2512.79	94.2734	2512.79	99.1343
3228	97.3213	2510.86	92.7388	2510.86	94.4956	2510.86	99.1429
3227	97.3205	2508.93	92.7144	2508.93	94.6988	2508.93	99.1496
3226	97.3244	2507.01	92.6972	2507.01	94.8798	2507.01	99.1566
3225	97.3286	2505.08	92.6576	2505.08	95.0457	2505.08	99.1701
3224	97.3283	2503.15	92.6458	2503.15	95.195	2503.15	99.1847
3223	97.3207	2501.22	92.6346	2501.22	95.3352	2501.22	99.2006
3222	97.3076	2499.29	92.6626	2499.29	95.4683	2499.29	99.2163
3221	97.2943	2497.36	92.6898	2497.36	95.5984	2497.36	99.2314
3220	97.2841	2495.44	92.7332	2495.44	95.7205	2495.44	99.2427
3219	97.2757	2493.51	92.7635	2493.51	95.839	2493.51	99.2511
3218	97.2656	2491.58	92.8202	2491.58	95.9476	2491.58	99.2535
3217	97.2537	2489.65	92.8391	2489.65	96.0488	2489.65	99.254
3216	97.243	2487.72	92.8672	2487.72	96.1383	2487.72	99.2556
3215	97.2353	2485.79	92.8733	2485.79	96.2181	2485.79	99.2628
3214	97.2282	2483.86	92.9018	2483.86	96.29	2483.86	99.2741
3213	97.2172	2481.94	92.9231	2481.94	96.3648	2481.94	99.2895
3212	97.2012	2480.01	92.99	2480.01	96.4395	2480.01	99.3027
3211	97.183	2478.08	93.0747	2478.08	96.5174	2478.08	99.3113
3210	97.1669	2476.15	93.2025	2476.15	96.5938	2476.15	99.3126
3209	97.1552	2474.22	93.3154	2474.22	96.6713	2474.22	99.3101
3208	97.1461	2472.29	93.4378	2472.29	96.7466	2472.29	99.3064
3207	97.1353	2470.37	93.5467	2470.37	96.8214	2470.37	99.3094
3206	97.1198	2468.44	93.6792	2468.44	96.8893	2468.44	99.3185
3205	97.1002	2466.51	93.7875	2466.51	96.9523	2466.51	99.3333
3204	97.0797	2464.58	93.9174	2464.58	97.0062	2464.58	99.3474
3203	97.0604	2462.65	94.0281	2462.65	97.0598	2462.65	99.359
3202	97.0423	2460.72	94.1854	2460.72	97.1138	2460.72	99.3664
3201	97.0257	2458.8	94.3427	2458.8	97.1726	2458.8	99.3706
3200	97.0124	2456.87	94.5142	2456.87	97.2336	2456.87	99.369
3199	97.0035	2454.94	94.6398	2454.94	97.2958	2454.94	99.366
3198	96.9958	2453.01	94.7541	2453.01	97.3506	2453.01	99.3629
3197	96.9833	2451.08	94.8034	2451.08	97.4028	2451.08	99.3655
3196	96.9627	2449.15	94.8505	2449.15	97.4497	2449.15	99.3755
3195	96.9368	2447.22	94.8544	2447.22	97.4941	2447.22	99.3907
3194	96.9109	2445.3	94.8442	2445.3	97.5341	2445.3	99.4033
3193	96.8888	2443.37	94.7953	2443.37	97.5706	2443.37	99.4125
3192	96.8692	2441.44	94.7722	2441.44	97.6018	2441.44	99.414
3191	96.8495	2439.51	94.7057	2439.51	97.6342	2439.51	99.4098
3190	96.8287	2437.58	94.6417	2437.58	97.6655	2437.58	99.4032
3189	96.8083	2435.65	94.5646	2435.65	97.7009	2435.65	99.4
3188	96.789	2433.72	94.5066	2433.72	97.7364	2433.72	99.3998
3187	96.769	2431.8	94.4334	2431.8	97.7709	2431.8	99.4046
3186	96.7449	2429.87	94.3911	2429.87	97.7997	2429.87	99.4116
3185	96.7159	2427.94	94.3153	2427.94	97.8266	2427.94	99.4203
3184	96.6855	2426.01	94.2582	2426.01	97.8491	2426.01	99.4278
3183	96.659	2424.08	94.1876	2424.08	97.8714	2424.08	99.4326
3182	96.6387	2422.15	94.1487	2422.15	97.8893	2422.15	99.4314
3181	96.6222	2420.23	94.1008	2420.23	97.9035	2420.23	99.4269
3180	96.6043	2418.3	94.0662	2418.3	97.9101	2418.3	99.4193
3179	96.5797	2416.37	93.9942	2416.37	97.9166	2416.37	99.4157
3178	96.5462	2414.44	93.9451	2414.44	97.9242	2414.44	99.4186
3177	96.5066	2412.51	93.8875	2412.51	97.9375	2412.51	99.4282
3176	96.467	2410.58	93.8626	2410.58	97.9528	2410.58	99.4387
3175	96.4327	2408.66	93.8112	2408.66	97.9719	2408.66	99.4487
3174	96.4045	2406.73	93.7972	2406.73	97.9898	2406.73	99.4539
3173	96.3788	2404.8	93.7789	2404.8	98.0107	2404.8	99.4553
3172	96.3504	2402.87	93.7863	2402.87	98.0304	2402.87	99.4514
3171	96.3168	2400.94	93.7796	2400.94	98.0495	2400.94	99.4432
3170	96.2804	2399.01	93.8139	2399.01	98.0649	2399.01	99.4323
3169	96.2468	2397.08	93.8189	2397.08	98.0835	2397.08	99.4265
3168	96.2202	2395.16	93.8625	2395.16	98.1044	2395.16	99.4265
3167	96.2005	2393.23	93.9012	2393.23	98.131	2393.23	99.4336
3166	96.1829	2391.3	93.9679	2391.3	98.1596	2391.3	99.4417
3165	96.1616	2389.37	94.0069	2389.37	98.1911	2389.37	99.4489
3164	96.1338	2387.44	94.0822	2387.44	98.2236	2387.44	99.4529
3163	96.1009	2385.51	94.1446	2385.51	98.2572	2385.51	99.4546
3162	96.0688	2383.59	94.2289	2383.59	98.2815	2383.59	99.4459
3161	96.0435	2381.66	94.2656	2381.66	98.2983	2381.66	99.4316
3160	96.0265	2379.73	94.3127	2379.73	98.3072	2379.73	99.4208
3159	96.0142	2377.8	94.3339	2377.8	98.3119	2377.8	99.421
3158	96.0006	2375.87	94.4278	2375.87	98.3085	2375.87	99.423
3157	95.983	2373.94	94.4659	2373.94	98.3058	2373.94	99.4256
3156	95.9629	2372.01	94.5533	2372.01	98.2949	2372.01	99.4245
3155	95.9424	2370.09	94.5748	2370.09	98.2901	2370.09	99.4316
3154	95.9218	2368.16	94.6709	2368.16	98.2834	2368.16	99.438
3153	95.9011	2366.23	94.7052	2366.23	98.291	2366.23	99.4497
3152	95.8811	2364.3	94.8832	2364.3	98.3038	2364.3	99.4625
3151	95.8625	2362.37	94.9012	2362.37	98.3238	2362.37	99.4714
3150	95.845	2360.44	94.9905	2360.44	98.3373	2360.44	99.48
3149	95.8276	2358.51	95.0907	2358.51	98.3512	2358.51	99.498
3148	95.8097	2356.59	95.2798	2356.59	98.3526	2356.59	99.5084
3147	95.7909	2354.66	95.3006	2354.66	98.3616	2354.66	99.5171
3146	95.7698	2352.73	95.4516	2352.73	98.3714	2352.73	99.526
3145	95.7455	2350.8	95.4988	2350.8	98.3855	2350.8	99.5336
3144	95.7199	2348.87	95.6399	2348.87	98.3949	2348.87	99.5345
3143	95.6962	2346.94	95.6831	2346.94	98.4157	2346.94	99.5417
3142	95.6761	2345.02	95.8321	2345.02	98.435	2345.02	99.5463
3141	95.658	2343.09	95.9055	2343.09	98.4604	2343.09	99.5461
3140	95.6387	2341.16	95.9869	2341.16	98.4811	2341.16	99.5425
3139	95.6155	2339.23	96.0154	2339.23	98.4985	2339.23	99.5446
3138	95.589	2337.3	96.1268	2337.3	98.4971	2337.3	99.5396
3137	95.5618	2335.37	96.1422	2335.37	98.4905	2335.37	99.5385
3136	95.5362	2333.45	96.2289	2333.45	98.4716	2333.45	99.5318
3135	95.5125	2331.52	96.231	2331.52	98.4634	2331.52	99.5198
3134	95.4899	2329.59	96.3374	2329.59	98.4588	2329.59	99.4974
3133	95.47	2327.66	96.3162	2327.66	98.4696	2327.66	99.4808
3132	95.455	2325.73	96.3598	2325.73	98.4869	2325.73	99.4721
3131	95.4445	2323.8	96.3695	2323.8	98.5072	2323.8	99.4757
3130	95.4342	2321.87	96.4777	2321.87	98.522	2321.87	99.4847
3129	95.4199	2319.95	96.4934	2319.95	98.534	2319.95	99.4966
3128	95.4026	2318.02	96.5714	2318.02	98.5316	2318.02	99.501
3127	95.3858	2316.09	96.6077	2316.09	98.5267	2316.09	99.5079
3126	95.3711	2314.16	96.7047	2314.16	98.5166	2314.16	99.5146
3125	95.3567	2312.23	96.7413	2312.23	98.5071	2312.23	99.5175
3124	95.3412	2310.3	96.8054	2310.3	98.5015	2310.3	99.5106
3123	95.3259	2308.38	96.8118	2308.38	98.5082	2308.38	99.4997
3122	95.3133	2306.45	96.8619	2306.45	98.5288	2306.45	99.494
3121	95.3048	2304.52	96.8577	2304.52	98.5633	2304.52	99.5022
3120	95.2992	2302.59	96.8758	2302.59	98.5933	2302.59	99.5185
3119	95.2933	2300.66	96.8282	2300.66	98.6129	2300.66	99.5366
3118	95.2828	2298.73	96.8528	2298.73	98.6184	2298.73	99.5484
3117	95.2652	2296.8	96.8852	2296.8	98.6138	2296.8	99.55
3116	95.2422	2294.88	97.007	2294.88	98.6029	2294.88	99.542
3115	95.2197	2292.95	97.1276	2292.95	98.5924	2292.95	99.5313
3114	95.2022	2291.02	97.3149	2291.02	98.5792	2291.02	99.5183
3113	95.1895	2289.09	97.4768	2289.09	98.5718	2289.09	99.5094
3112	95.177	2287.16	97.6702	2287.16	98.5733	2287.16	99.508
3111	95.1608	2285.23	97.7997	2285.23	98.5849	2285.23	99.515
3110	95.1409	2283.3	97.9296	2283.3	98.5993	2283.3	99.5281
3109	95.1215	2281.38	97.9936	2281.38	98.6096	2281.38	99.545
3108	95.1069	2279.45	98.0746	2279.45	98.6052	2279.45	99.5553
3107	95.0982	2277.52	98.0978	2277.52	98.5861	2277.52	99.5551
3106	95.0941	2275.59	98.1287	2275.59	98.5521	2275.59	99.5436
3105	95.0924	2273.66	98.1021	2273.66	98.5124	2273.66	99.5278
3104	95.0914	2271.73	98.1185	2271.73	98.4754	2271.73	99.5161
3103	95.0881	2269.8	98.112	2269.8	98.4504	2269.8	99.5156
3102	95.0792	2267.88	98.1435	2267.88	98.4399	2267.88	99.5246
3101	95.0632	2265.95	98.1325	2265.95	98.4455	2265.95	99.5397
3100	95.0421	2264.02	98.1562	2264.02	98.4585	2264.02	99.5535
3099	95.02	2262.09	98.1371	2262.09	98.4717	2262.09	99.5607
3098	95.0007	2260.16	98.1491	2260.16	98.4752	2260.16	99.5574
3097	94.9854	2258.24	98.1218	2258.24	98.4685	2258.24	99.5459
3096	94.973	2256.31	98.1272	2256.31	98.4518	2256.31	99.5314
3095	94.9607	2254.38	98.0821	2254.38	98.4304	2254.38	99.5211
3094	94.9467	2252.45	98.0655	2252.45	98.4086	2252.45	99.5172
3093	94.9325	2250.52	98.0097	2250.52	98.3949	2250.52	99.5209
3092	94.9221	2248.59	98.0139	2248.59	98.3893	2248.59	99.529
3091	94.9177	2246.66	97.9826	2246.66	98.3941	2246.66	99.5389
3090	94.9172	2244.74	97.9773	2244.74	98.4051	2244.74	99.5457
3089	94.9163	2242.81	97.9307	2242.81	98.416	2242.81	99.5449
3088	94.9138	2240.88	97.9303	2240.88	98.4201	2240.88	99.5351
3087	94.9123	2238.95	97.8946	2238.95	98.4169	2238.95	99.5192
3086	94.9141	2237.02	97.9069	2237.02	98.404	2237.02	99.503
3085	94.9189	2235.09	97.8818	2235.09	98.3856	2235.09	99.4946
3084	94.9248	2233.16	97.902	2233.16	98.363	2233.16	99.4958
3083	94.9304	2231.24	97.8828	2231.24	98.3415	2231.24	99.5051
3082	94.936	2229.31	97.9077	2229.31	98.3238	2229.31	99.5171
3081	94.9423	2227.38	97.898	2227.38	98.314	2227.38	99.5253
3080	94.9486	2225.45	97.906	2225.45	98.3118	2225.45	99.5249
3079	94.953	2223.52	97.849	2223.52	98.32	2223.52	99.518
3078	94.9539	2221.59	97.8467	2221.59	98.3312	2221.59	99.5073
3077	94.9535	2219.66	97.8337	2219.66	98.3421	2219.66	99.4976
3076	94.9569	2217.74	97.8777	2217.74	98.3456	2217.74	99.4915
3075	94.9684	2215.81	97.8753	2215.81	98.3395	2215.81	99.49
3074	94.9866	2213.88	97.9096	2213.88	98.3231	2213.88	99.4928
3073	95.0054	2211.95	97.8882	2211.95	98.3045	2211.95	99.5009
3072	95.0203	2210.02	97.9258	2210.02	98.2846	2210.02	99.5092
3071	95.0316	2208.09	97.9374	2208.09	98.2712	2208.09	99.5163
3070	95.043	2206.17	98.0103	2206.17	98.2648	2206.17	99.5174
3069	95.0568	2204.24	98.0523	2204.24	98.2672	2204.24	99.5093
3068	95.0734	2202.31	98.1403	2202.31	98.2778	2202.31	99.4956
3067	95.0942	2200.38	98.2156	2200.38	98.2926	2200.38	99.4821
3066	95.121	2198.45	98.3492	2198.45	98.2986	2198.45	99.4709
3065	95.1534	2196.52	98.4221	2196.52	98.2963	2196.52	99.4712
3064	95.1869	2194.59	98.5237	2194.59	98.2827	2194.59	99.4818
3063	95.2172	2192.67	98.5746	2192.67	98.2609	2192.67	99.496
3062	95.2437	2190.74	98.6647	2190.74	98.2351	2190.74	99.5076
3061	95.2699	2188.81	98.7011	2188.81	98.2107	2188.81	99.5109
3060	95.2979	2186.88	98.7723	2186.88	98.1886	2186.88	99.5028
3059	95.3276	2184.95	98.7761	2184.95	98.1754	2184.95	99.489
3058	95.358	2183.02	98.8156	2183.02	98.1675	2183.02	99.4738
3057	95.3894	2181.1	98.8127	2181.1	98.165	2181.1	99.4615
3056	95.422	2179.17	98.8524	2179.17	98.1638	2179.17	99.4555
3055	95.4549	2177.24	98.8248	2177.24	98.1627	2177.24	99.459
3054	95.4865	2175.31	98.8337	2175.31	98.1552	2175.31	99.4696
3053	95.5166	2173.38	98.7991	2173.38	98.1409	2173.38	99.482
3052	95.5453	2171.45	98.8052	2171.45	98.1158	2171.45	99.4913
3051	95.5722	2169.53	98.7621	2169.53	98.0825	2169.53	99.4927
3050	95.5977	2167.6	98.753	2167.6	98.043	2167.6	99.4831
3049	95.6237	2165.67	98.6744	2165.67	98.0069	2165.67	99.4673
3048	95.6518	2163.74	98.6385	2163.74	97.9779	2163.74	99.4516
3047	95.6807	2161.81	98.5634	2161.81	97.9663	2161.81	99.4437
3046	95.7069	2159.88	98.5457	2159.88	97.9683	2159.88	99.4467
3045	95.7279	2157.95	98.4798	2157.95	97.9779	2157.95	99.4587
3044	95.7442	2156.03	98.4601	2156.03	97.9848	2156.03	99.4723
3043	95.7584	2154.1	98.4173	2154.1	97.9856	2154.1	99.481
3042	95.773	2152.17	98.4675	2152.17	97.977	2152.17	99.4806
3041	95.7898	2150.24	98.5014	2150.24	97.9658	2150.24	99.4725
3040	95.8095	2148.31	98.6011	2148.31	97.9529	2148.31	99.4583
3039	95.8315	2146.38	98.6629	2146.38	97.9474	2146.38	99.4435
3038	95.8547	2144.45	98.7848	2144.45	97.9532	2144.45	99.4335
3037	95.8783	2142.53	98.8517	2142.53	97.9752	2142.53	99.4317
3036	95.9023	2140.6	98.9597	2140.6	98.0092	2140.6	99.4351
3035	95.9263	2138.67	99.0035	2138.67	98.0531	2138.67	99.4432
3034	95.9497	2136.74	99.0903	2136.74	98.0971	2136.74	99.4545
3033	95.9713	2134.81	99.1268	2134.81	98.134	2134.81	99.4639
3032	95.9897	2132.88	99.2123	2132.88	98.1545	2132.88	99.4674
3031	96.0036	2130.96	99.241	2130.96	98.1611	2130.96	99.4638
3030	96.0139	2129.03	99.3234	2129.03	98.1554	2129.03	99.4517
3029	96.0226	2127.1	99.3397	2127.1	98.148	2127.1	99.439
3028	96.0298	2125.17	99.4125	2125.17	98.1457	2125.17	99.434
3027	96.0329	2123.24	99.433	2123.24	98.153	2123.24	99.4378
3026	96.0307	2121.31	99.4955	2121.31	98.1698	2121.31	99.4493
3025	96.0276	2119.39	99.4948	2119.39	98.1931	2119.39	99.4606
3024	96.0299	2117.46	99.5276	2117.46	98.2172	2117.46	99.4656
3023	96.0392	2115.53	99.4739	2115.53	98.2407	2115.53	99.4663
3022	96.0517	2113.6	99.4798	2113.6	98.2533	2113.6	99.4604
3021	96.0652	2111.67	99.4233	2111.67	98.2532	2111.67	99.4501
3020	96.0819	2109.74	99.3883	2109.74	98.2402	2109.74	99.4399
3019	96.1031	2107.81	99.2756	2107.81	98.2166	2107.81	99.4305
3018	96.1235	2105.89	99.2031	2105.89	98.1908	2105.89	99.4272
3017	96.135	2103.96	99.0749	2103.96	98.1747	2103.96	99.4325
3016	96.1352	2102.03	99.0048	2102.03	98.1699	2102.03	99.4418
3015	96.1301	2100.1	98.8881	2100.1	98.1796	2100.1	99.4507
3014	96.1293	2098.17	98.8417	2098.17	98.2001	2098.17	99.4573
3013	96.1386	2096.24	98.7545	2096.24	98.2235	2096.24	99.4573
3012	96.1559	2094.32	98.7674	2094.32	98.2372	2094.32	99.4475
3011	96.173	2092.39	98.7237	2092.39	98.2383	2092.39	99.4288
3010	96.182	2090.46	98.7318	2090.46	98.2256	2090.46	99.4119
3009	96.1816	2088.53	98.7231	2088.53	98.2059	2088.53	99.4022
3008	96.1772	2086.6	98.7902	2086.6	98.1885	2086.6	99.406
3007	96.1752	2084.67	98.7881	2084.67	98.1825	2084.67	99.4223
3006	96.1775	2082.74	98.8403	2082.74	98.1865	2082.74	99.439
3005	96.1807	2080.82	98.8258	2080.82	98.2037	2080.82	99.446
3004	96.1806	2078.89	98.8709	2078.89	98.2331	2078.89	99.447
3003	96.175	2076.96	98.8657	2076.96	98.2717	2076.96	99.4418
3002	96.1645	2075.03	98.921	2075.03	98.3124	2075.03	99.4356
3001	96.1496	2073.1	98.9074	2073.1	98.3493	2073.1	99.4328
3000	96.1282	2071.17	98.9383	2071.17	98.3688	2071.17	99.4313
2999	96.0966	2069.24	98.877	2069.24	98.3646	2069.24	99.4189
2998	96.0537	2067.32	98.8297	2067.32	98.3497	2067.32	99.4081
2997	96.0045	2065.39	98.6884	2065.39	98.3396	2065.39	99.4091
2996	95.9567	2063.46	98.7331	2063.46	98.3405	2063.46	99.4214
2995	95.9127	2061.53	98.6688	2061.53	98.3565	2061.53	99.442
2994	95.8671	2059.6	98.6224	2059.6	98.3811	2059.6	99.4638
2993	95.8146	2057.67	98.5083	2057.67	98.4044	2057.67	99.4685
2992	95.756	2055.75	98.4156	2055.75	98.4233	2055.75	99.4615
2991	95.6959	2053.82	98.2115	2053.82	98.4387	2053.82	99.4506
2990	95.635	2051.89	98.0466	2051.89	98.4449	2051.89	99.4424
2989	95.567	2049.96	97.8257	2049.96	98.4425	2049.96	99.4435
2988	95.4858	2048.03	97.6883	2048.03	98.4312	2048.03	99.4534
2987	95.3922	2046.1	97.4995	2046.1	98.4094	2046.1	99.4593
2986	95.2938	2044.17	97.3761	2044.17	98.3804	2044.17	99.4588
2985	95.1972	2042.25	97.1717	2042.25	98.3603	2042.25	99.4613
2984	95.1004	2040.32	97.1292	2040.32	98.3523	2040.32	99.4679
2983	94.9936	2038.39	97.0556	2038.39	98.357	2038.39	99.4746
2982	94.8686	2036.46	96.9867	2036.46	98.368	2036.46	99.4787
2981	94.7276	2034.53	96.8668	2034.53	98.3743	2034.53	99.474
2980	94.582	2032.6	96.8329	2032.6	98.3678	2032.6	99.4669
2979	94.4409	2030.67	96.7702	2030.67	98.352	2030.67	99.4698
2978	94.3028	2028.75	96.8236	2028.75	98.3236	2028.75	99.4825
2977	94.1569	2026.82	96.8562	2026.82	98.2859	2026.82	99.4986
2976	93.9935	2024.89	97.0039	2024.89	98.2445	2024.89	99.5159
2975	93.8107	2022.96	97.13	2022.96	98.2	2022.96	99.5224
2974	93.6129	2021.03	97.3483	2021.03	98.148	2021.03	99.5049
2973	93.404	2019.11	97.4128	2019.11	98.104	2019.11	99.4752
2972	93.1837	2017.18	97.5751	2017.18	98.0703	2017.18	99.4566
2971	92.9503	2015.25	97.8362	2015.25	98.046	2015.25	99.4548
2970	92.7044	2013.32	98.0611	2013.32	98.0249	2013.32	99.4739
2969	92.4492	2011.39	98.1357	2011.39	97.9938	2011.39	99.4999
2968	92.1865	2009.46	98.2445	2009.46	97.9437	2009.46	99.5185
2967	91.9148	2007.53	98.2544	2007.53	97.8877	2007.53	99.5326
2966	91.6333	2005.61	98.3265	2005.61	97.8278	2005.61	99.5476
2965	91.346	2003.68	98.3055	2003.68	97.7684	2003.68	99.5547
2964	91.0601	2001.75	98.3232	2001.75	97.7132	2001.75	99.5527
2963	90.7801	1999.82	98.2284	1999.82	97.6691	1999.82	99.5453
2962	90.5043	1997.89	98.1903	1997.89	97.6331	1997.89	99.54
2961	90.2272	1995.96	98.0663	1995.96	97.6023	1995.96	99.525
2960	89.9431	1994.04	97.856	1994.04	97.5841	1994.04	99.512
2959	89.6491	1992.11	97.5846	1992.11	97.5719	1992.11	99.5021
2958	89.3468	1990.18	97.663	1990.18	97.5682	1990.18	99.5058
2957	89.0408	1988.25	97.5137	1988.25	97.5773	1988.25	99.533
2956	88.7327	1986.32	97.4777	1986.32	97.5849	1986.32	99.5725
2955	88.418	1984.39	97.324	1984.39	97.5798	1984.39	99.595
2954	88.0883	1982.46	97.202	1982.46	97.57	1982.46	99.6
2953	87.7387	1980.54	96.9669	1980.54	97.5551	1980.54	99.5878
2952	87.3694	1978.61	96.7936	1978.61	97.5492	1978.61	99.5747
2951	86.9818	1976.68	96.5282	1976.68	97.5663	1976.68	99.5736
2950	86.5757	1974.75	96.3318	1974.75	97.6058	1974.75	99.5872
2949	86.15	1972.82	96.0338	1972.82	97.6561	1972.82	99.6073
2948	85.706	1970.89	95.7812	1970.89	97.7012	1970.89	99.6064
2947	85.2464	1968.96	95.3218	1968.96	97.7474	1968.96	99.5935
2946	84.7724	1967.04	94.9821	1967.04	97.7943	1967.04	99.5894
2945	84.2831	1965.11	94.8845	1965.11	97.837	1965.11	99.5896
2944	83.7768	1963.18	94.8304	1963.18	97.8759	1963.18	99.6013
2943	83.2522	1961.25	94.6895	1961.25	97.9097	1961.25	99.6191
2942	82.7085	1959.32	94.7532	1959.32	97.9315	1959.32	99.617
2941	82.1453	1957.39	94.7945	1957.39	97.9636	1957.39	99.6099
2940	81.5624	1955.46	94.9242	1955.46	98.0142	1955.46	99.6241
2939	80.9615	1953.54	95.0778	1953.54	98.0776	1953.54	99.6472
2938	80.348	1951.61	95.3033	1951.61	98.144	1951.61	99.6749
2937	79.7301	1949.68	95.3963	1949.68	98.1999	1949.68	99.6861
2936	79.1152	1947.75	95.4937	1947.75	98.2362	1947.75	99.6802
2935	78.5085	1945.82	95.4588	1945.82	98.2616	1945.82	99.6476
2934	77.9146	1943.89	95.4187	1943.89	98.2908	1943.89	99.6174
2933	77.3393	1941.97	95.4998	1941.97	98.3254	1941.97	99.6075
2932	76.7885	1940.04	95.8915	1940.04	98.3639	1940.04	99.6243
2931	76.2681	1938.11	95.8949	1938.11	98.3987	1938.11	99.6515
2930	75.7867	1936.18	95.9786	1936.18	98.4299	1936.18	99.6869
2929	75.3566	1934.25	95.9423	1934.25	98.4645	1934.25	99.7108
2928	74.9885	1932.32	96.0024	1932.32	98.5074	1932.32	99.7286
2927	74.6867	1930.39	95.9664	1930.39	98.558	1930.39	99.7434
2926	74.4514	1928.47	96.0064	1928.47	98.6077	1928.47	99.7548
2925	74.2852	1926.54	95.9352	1926.54	98.6329	1926.54	99.7203
2924	74.1953	1924.61	95.7909	1924.61	98.6486	1924.61	99.6686
2923	74.1875	1922.68	95.6518	1922.68	98.6674	1922.68	99.6489
2922	74.2611	1920.75	96.0337	1920.75	98.6972	1920.75	99.6537
2921	74.4084	1918.82	96.085	1918.82	98.7379	1918.82	99.6865
2920	74.6197	1916.9	96.5619	1916.9	98.7778	1916.9	99.7451
2919	74.8881	1914.97	96.7704	1914.97	98.796	1914.97	99.7726
2918	75.2098	1913.04	96.9058	1913.04	98.802	1913.04	99.765
2917	75.5804	1911.11	96.8202	1911.11	98.8107	1911.11	99.7494
2916	75.991	1909.18	96.8847	1909.18	98.8333	1909.18	99.7273
2915	76.4275	1907.25	97.0452	1907.25	98.8609	1907.25	99.7113
2914	76.8748	1905.33	97.2211	1905.33	98.8898	1905.33	99.7199
2913	77.3195	1903.4	97.182	1903.4	98.9111	1903.4	99.747
2912	77.751	1901.47	97.2423	1901.47	98.9134	1901.47	99.7732
2911	78.1616	1899.54	97.1855	1899.54	98.8984	1899.54	99.7855
2910	78.5487	1897.61	97.1524	1897.61	98.8829	1897.61	99.7902
2909	78.9159	1895.68	96.9401	1895.68	98.8772	1895.68	99.8
2908	79.2692	1893.75	97.1036	1893.75	98.8836	1893.75	99.8083
2907	79.6121	1891.83	97.0373	1891.83	98.9103	1891.83	99.8052
2906	79.9445	1889.9	96.9731	1889.9	98.9425	1889.9	99.8032
2905	80.2657	1887.97	97.2717	1887.97	98.9604	1887.97	99.7835
2904	80.5772	1886.04	97.4659	1886.04	98.9739	1886.04	99.7652
2903	80.882	1884.11	97.4997	1884.11	98.9841	1884.11	99.7736
2902	81.1815	1882.18	97.7671	1882.18	98.9884	1882.18	99.7992
2901	81.4753	1880.26	97.8625	1880.26	99.0004	1880.26	99.8298
2900	81.7615	1878.33	98.0838	1878.33	99.0129	1878.33	99.8656
2899	82.0378	1876.4	98.2038	1876.4	99.0217	1876.4	99.8838
2898	82.303	1874.47	98.4004	1874.47	99.032	1874.47	99.9029
2897	82.5575	1872.54	98.3617	1872.54	99.0178	1872.54	99.8582
2896	82.8017	1870.61	98.1427	1870.61	99.0033	1870.61	99.7617
2895	83.0348	1868.68	97.9282	1868.68	99.0117	1868.68	99.684
2894	83.2567	1866.76	98.5497	1866.76	99.0481	1866.76	99.6643
2893	83.4711	1864.83	98.8602	1864.83	99.106	1864.83	99.702
2892	83.6851	1862.9	99.0532	1862.9	99.1685	1862.9	99.7927
2891	83.9034	1860.97	99.0467	1860.97	99.2015	1860.97	99.8499
2890	84.1238	1859.04	99.204	1859.04	99.2225	1859.04	99.8679
2889	84.3397	1857.11	99.2482	1857.11	99.2392	1857.11	99.8766
2888	84.5453	1855.18	99.3903	1855.18	99.2544	1855.18	99.8797
2887	84.7393	1853.26	99.3232	1853.26	99.2661	1853.26	99.8655
2886	84.9215	1851.33	99.3414	1851.33	99.2665	1851.33	99.8183
2885	85.0905	1849.4	99.0255	1849.4	99.2675	1849.4	99.7811
2884	85.2428	1847.47	98.7566	1847.47	99.2814	1847.47	99.7578
2883	85.376	1845.54	98.4481	1845.54	99.3104	1845.54	99.7388
2882	85.4892	1843.61	98.7303	1843.61	99.3578	1843.61	99.7624
2881	85.582	1841.69	98.7028	1841.69	99.3978	1841.69	99.7956
2880	85.652	1839.76	98.3865	1839.76	99.4162	1839.76	99.8047
2879	85.6955	1837.83	97.9295	1837.83	99.4239	1837.83	99.8151
2878	85.7104	1835.9	97.7605	1835.9	99.4303	1835.9	99.8319
2877	85.6963	1833.97	97.4773	1833.97	99.4306	1833.97	99.8173
2876	85.6532	1832.04	97.0199	1832.04	99.4453	1832.04	99.7936
2875	85.5818	1830.12	96.29	1830.12	99.4632	1830.12	99.7877
2874	85.4855	1828.19	96.3497	1828.19	99.4878	1828.19	99.7936
2873	85.3705	1826.26	95.9872	1826.26	99.5039	1826.26	99.7919
2872	85.2417	1824.33	95.8535	1824.33	99.515	1824.33	99.8217
2871	85.0977	1822.4	95.7162	1822.4	99.5147	1822.4	99.8402
2870	84.9323	1820.47	95.5669	1820.47	99.5205	1820.47	99.8282
2869	84.7407	1818.54	95.3156	1818.54	99.5341	1818.54	99.8289
2868	84.5209	1816.62	95.2803	1816.62	99.5406	1816.62	99.8251
2867	84.2702	1814.69	95.1907	1814.69	99.5207	1814.69	99.7777
2866	83.9834	1812.76	94.9714	1812.76	99.4961	1812.76	99.7342
2865	83.6547	1810.83	94.7482	1810.83	99.4671	1810.83	99.6977
2864	83.281	1808.9	94.9941	1808.9	99.4544	1808.9	99.6904
2863	82.861	1806.97	94.9727	1806.97	99.4635	1806.97	99.7141
2862	82.3943	1805.05	94.9735	1805.05	99.477	1805.05	99.7398
2861	81.8841	1803.12	94.583	1803.12	99.5113	1803.12	99.7355
2860	81.3426	1801.19	94.3167	1801.19	99.5477	1801.19	99.7005
2859	80.7938	1799.26	94.201	1799.26	99.5459	1799.26	99.6113
2858	80.2709	1797.33	94.0287	1797.33	99.5392	1797.33	99.5613
2857	79.8104	1795.4	93.4602	1795.4	99.5194	1795.4	99.5084
2856	79.4439	1793.47	93.2185	1793.47	99.5037	1793.47	99.4625
2855	79.1963	1791.55	92.8423	1791.55	99.5124	1791.55	99.4535
2854	79.088	1789.62	92.8795	1789.62	99.5271	1789.62	99.4769
2853	79.1367	1787.69	92.4452	1787.69	99.5314	1787.69	99.4752
2852	79.3545	1785.76	92.0394	1785.76	99.5523	1785.76	99.5005
2851	79.7428	1783.83	91.5226	1783.83	99.569	1783.83	99.4449
2850	80.2897	1781.9	90.9684	1781.9	99.5929	1781.9	99.3394
2849	80.9714	1779.97	90.2391	1779.97	99.6113	1779.97	99.2283
2848	81.7559	1778.05	89.9495	1778.05	99.6179	1778.05	99.1542
2847	82.6085	1776.12	89.1311	1776.12	99.5797	1776.12	99.0379
2846	83.4979	1774.19	88.4883	1774.19	99.5508	1774.19	98.9013
2845	84.4009	1772.26	87.432	1772.26	99.5302	1772.26	98.7515
2844	85.3004	1770.33	86.8899	1770.33	99.5317	1770.33	98.5723
2843	86.1809	1768.4	86.0467	1768.4	99.5534	1768.4	98.3864
2842	87.026	1766.47	85.2803	1766.47	99.5851	1766.47	98.2125
2841	87.8202	1764.55	84.1807	1764.55	99.596	1764.55	97.8358
2840	88.5523	1762.62	83.1061	1762.62	99.6201	1762.62	97.2914
2839	89.2167	1760.69	81.7113	1760.69	99.6409	1760.69	96.566
2838	89.8135	1758.76	80.6312	1758.76	99.6613	1758.76	95.4564
2837	90.3463	1756.83	78.9256	1756.83	99.6625	1756.83	94.1429
2836	90.8207	1754.9	77.2426	1754.9	99.6372	1754.9	92.498
2835	91.2412	1752.98	75.2666	1752.98	99.5818	1752.98	90.1604
2834	91.6108	1751.05	71.9831	1751.05	99.5217	1751.05	87.1265
2833	91.933	1749.12	66.9384	1749.12	99.466	1749.12	83.7148
2832	92.2146	1747.19	61.3317	1747.19	99.44	1747.19	80.0919
2831	92.4644	1745.26	55.545	1745.26	99.464	1745.26	76.8556
2830	92.69	1743.33	48.2521	1743.33	99.517	1743.33	74.0335
2829	92.8963	1741.4	41.2098	1741.4	99.5622	1741.4	71.559
2828	93.0854	1739.48	33.5304	1739.48	99.6105	1739.48	69.5757
2827	93.2577	1737.55	27.0283	1737.55	99.5782	1737.55	68.3078
2826	93.4147	1735.62	24.02	1735.62	99.5013	1735.62	67.6452
2825	93.5602	1733.69	18.9307	1733.69	99.4476	1733.69	67.7993
2824	93.6988	1731.76	15.2575	1731.76	99.4374	1731.76	68.6819
2823	93.833	1729.84	13.9908	1729.84	99.4565	1729.84	70.1819
2822	93.9621	1727.91	12.4458	1727.91	99.4968	1727.91	72.2207
2821	94.087	1725.98	11.7144	1725.98	99.4828	1725.98	74.6962
2820	94.2118	1724.05	10.6316	1724.05	99.4848	1724.05	77.1751
2819	94.3401	1722.12	9.69052	1722.12	99.4901	1722.12	79.5593
2818	94.4711	1720.19	8.82635	1720.19	99.4356	1720.19	81.7786
2817	94.6012	1718.26	8.263	1718.26	99.3734	1718.26	83.8411
2816	94.7281	1716.34	6.6776	1716.34	99.3324	1716.34	85.7066
2815	94.8506	1714.41	6.59785	1714.41	99.2993	1714.41	87.4665
2814	94.9666	1712.48	6.45699	1712.48	99.32	1712.48	88.9814
2813	95.0734	1710.55	7.19849	1710.55	99.3397	1710.55	90.2282
2812	95.1701	1708.62	7.95601	1708.62	99.2822	1708.62	91.2387
2811	95.2584	1706.69	9.53558	1706.69	99.2073	1706.69	92.0995
2810	95.3405	1704.77	11.492	1704.77	99.2323	1704.77	92.9384
2809	95.4182	1702.84	13.824	1702.84	99.2546	1702.84	93.6401
2808	95.4933	1700.91	15.9893	1700.91	99.177	1700.91	94.0607
2807	95.5679	1698.98	19.8849	1698.98	99.0713	1698.98	94.3394
2806	95.6427	1697.05	21.746	1697.05	98.9381	1697.05	94.4959
2805	95.7178	1695.12	25.9194	1695.12	98.8053	1695.12	94.6274
2804	95.7925	1693.19	29.0884	1693.19	98.7544	1693.19	94.8556
2803	95.8655	1691.27	32.5238	1691.27	98.6753	1691.27	95.0495
2802	95.9351	1689.34	36.9103	1689.34	98.5157	1689.34	95.171
2801	96.0002	1687.41	41.7743	1687.41	98.4073	1687.41	95.3482
2800	96.0611	1685.48	45.5438	1685.48	98.3124	1685.48	95.4831
2799	96.1193	1683.55	52.6491	1683.55	98.2138	1683.55	95.5846
2798	96.1749	1681.62	56.2931	1681.62	98.1278	1681.62	95.6553
2797	96.227	1679.69	59.4054	1679.69	98.0685	1679.69	95.7779
2796	96.2753	1677.77	62.0175	1677.77	98.0257	1677.77	95.9237
2795	96.3201	1675.84	64.1841	1675.84	98.0002	1675.84	96.065
2794	96.3632	1673.91	65.7097	1673.91	97.9414	1673.91	96.1185
2793	96.4063	1671.98	66.512	1671.98	97.8574	1671.98	96.0948
2792	96.4497	1670.05	67.0853	1670.05	97.772	1670.05	96.046
2791	96.4903	1668.12	68.68	1668.12	97.7079	1668.12	96.0915
2790	96.5248	1666.19	69.5248	1666.19	97.6359	1666.19	96.0846
2789	96.5541	1664.27	70.261	1664.27	97.5386	1664.27	96.0323
2788	96.5842	1662.34	70.8908	1662.34	97.4249	1662.34	95.9403
2787	96.6202	1660.41	71.7737	1660.41	97.3147	1660.41	95.8362
2786	96.6609	1658.48	72.0995	1658.48	97.2181	1658.48	95.8278
2785	96.7016	1656.55	72.2742	1656.55	97.1928	1656.55	95.9678
2784	96.7399	1654.62	72.4703	1654.62	97.1165	1654.62	96.0166
2783	96.7769	1652.7	72.5529	1652.7	97.017	1652.7	96.0344
2782	96.813	1650.77	71.8256	1650.77	96.8428	1650.77	95.9132
2781	96.8462	1648.84	70.1623	1648.84	96.6456	1648.84	95.7423
2780	96.8732	1646.91	66.3917	1646.91	96.4501	1646.91	95.6442
2779	96.8935	1644.98	60.1059	1644.98	96.3005	1644.98	95.6314
2778	96.91	1643.05	53.7104	1643.05	96.1247	1643.05	95.5727
2777	96.9281	1641.12	47.7713	1641.12	95.9824	1641.12	95.586
2776	96.9522	1639.2	46.2567	1639.2	95.9055	1639.2	95.5454
2775	96.9822	1637.27	49.7208	1637.27	95.9402	1637.27	95.5153
2774	97.0127	1635.34	56.7314	1635.34	95.9745	1635.34	95.448
2773	97.0381	1633.41	60.7305	1633.41	95.9713	1633.41	95.4036
2772	97.0561	1631.48	60.718	1631.48	95.9403	1631.48	95.393
2771	97.0695	1629.55	59.8363	1629.55	95.8765	1629.55	95.4548
2770	97.0826	1627.63	57.0775	1627.63	95.8401	1627.63	95.5527
2769	97.0982	1625.7	54.018	1625.7	95.8534	1625.7	95.6516
2768	97.1159	1623.77	48.885	1623.77	95.8673	1623.77	95.7125
2767	97.1322	1621.84	39.8108	1621.84	95.8711	1621.84	95.8056
2766	97.143	1619.91	32.3675	1619.91	95.8924	1619.91	95.8779
2765	97.1486	1617.98	25.3675	1617.98	95.9613	1617.98	95.9605
2764	97.1535	1616.06	16.0319	1616.06	96.0785	1616.06	96.0702
2763	97.163	1614.13	12.3118	1614.13	96.268	1614.13	96.1866
2762	97.1767	1612.2	12.4003	1612.2	96.5031	1612.2	96.2801
2761	97.1905	1610.27	13.5778	1610.27	96.7475	1610.27	96.3865
2760	97.2005	1608.34	14.9765	1608.34	96.98	1608.34	96.4628
2759	97.207	1606.41	15.6188	1606.41	97.1909	1606.41	96.5276
2758	97.2118	1604.48	15.7826	1604.48	97.386	1604.48	96.6257
2757	97.2151	1602.56	16.2041	1602.56	97.5661	1602.56	96.7543
2756	97.2161	1600.63	17.4773	1600.63	97.73	1600.63	96.8644
2755	97.2158	1598.7	19.7006	1598.7	97.8845	1598.7	96.952
2754	97.2181	1596.77	22.3097	1596.77	98.0463	1596.77	97.0373
2753	97.2274	1594.84	24.5384	1594.84	98.1979	1594.84	97.106
2752	97.244	1592.91	25.5489	1592.91	98.3402	1592.91	97.1659
2751	97.2627	1590.98	25.3558	1590.98	98.4531	1590.98	97.2425
2750	97.2767	1589.06	24.6022	1589.06	98.5114	1589.06	97.326
2749	97.2831	1587.13	24.0686	1587.13	98.5129	1587.13	97.4044
2748	97.2849	1585.2	23.979	1585.2	98.5139	1585.2	97.4968
2747	97.2879	1583.27	24.9066	1583.27	98.5315	1583.27	97.5988
2746	97.2964	1581.34	26.9206	1581.34	98.5354	1581.34	97.6813
2745	97.311	1579.41	29.2146	1579.41	98.5423	1579.41	97.7151
2744	97.3286	1577.49	31.0044	1577.49	98.5931	1577.49	97.7306
2743	97.3441	1575.56	32.1247	1575.56	98.678	1575.56	97.785
2742	97.354	1573.63	32.7304	1573.63	98.8112	1573.63	97.8808
2741	97.3589	1571.7	33.1107	1571.7	98.9819	1571.7	98.0066
2740	97.3632	1569.77	32.517	1569.77	99.088	1569.77	98.1257
2739	97.371	1567.84	30.8629	1567.84	99.1146	1567.84	98.1745
2738	97.3827	1565.91	29.6988	1565.91	99.0891	1565.91	98.1796
2737	97.3961	1563.99	27.2655	1563.99	99.0482	1563.99	98.3646
2736	97.409	1562.06	25.7811	1562.06	99.1068	1562.06	98.5509
2735	97.4212	1560.13	24.9348	1560.13	99.1694	1560.13	98.6369
2734	97.4337	1558.2	19.8267	1558.2	99.174	1558.2	98.5896
2733	97.4481	1556.27	18.5569	1556.27	99.1474	1556.27	98.4518
2732	97.4654	1554.34	17.9691	1554.34	99.1012	1554.34	98.3039
2731	97.4841	1552.42	17.2537	1552.42	99.0962	1552.42	98.3516
2730	97.5018	1550.49	17.2473	1550.49	99.1966	1550.49	98.474
2729	97.5175	1548.56	17.5101	1548.56	99.1959	1548.56	98.5357
2728	97.5323	1546.63	18.3548	1546.63	99.0875	1546.63	98.4975
2727	97.5476	1544.7	19.407	1544.7	98.8342	1544.7	98.3284
2726	97.5632	1542.77	20.7255	1542.77	98.7241	1542.77	98.2498
2725	97.5781	1540.85	22.2861	1540.85	98.7272	1540.85	98.2446
2724	97.5913	1538.92	24.6792	1538.92	98.8296	1538.92	98.3776
2723	97.6027	1536.99	26.7497	1536.99	98.9505	1536.99	98.5246
2722	97.6123	1535.06	28.391	1535.06	99.0626	1535.06	98.637
2721	97.6208	1533.13	31.1602	1533.13	99.0277	1533.13	98.6445
2720	97.6298	1531.2	33.4386	1531.2	99.0531	1531.2	98.6955
2719	97.64	1529.27	35.0673	1529.27	98.9982	1529.27	98.6822
2718	97.6505	1527.35	35.3674	1527.35	98.9081	1527.35	98.6844
2717	97.6585	1525.42	34.2743	1525.42	98.7226	1525.42	98.6006
2716	97.6622	1523.49	31.6675	1523.49	98.5233	1523.49	98.5345
2715	97.6628	1521.56	25.4729	1521.56	98.2853	1521.56	98.5355
2714	97.6647	1519.63	15.7051	1519.63	98.0585	1519.63	98.544
2713	97.6722	1517.7	11.567	1517.7	97.899	1517.7	98.5733
2712	97.6852	1515.78	6.82907	1515.78	97.8993	1515.78	98.6489
2711	97.6998	1513.85	6.19869	1513.85	97.9495	1513.85	98.6559
2710	97.7122	1511.92	7.71375	1511.92	97.9921	1511.92	98.5842
2709	97.7236	1509.99	10.4491	1509.99	98.0564	1509.99	98.5675
2708	97.7374	1508.06	14.2333	1508.06	98.12	1508.06	98.594
2707	97.7539	1506.13	26.1492	1506.13	98.1226	1506.13	98.6526
2706	97.7694	1504.2	34.3222	1504.2	98.1089	1504.2	98.7562
2705	97.7807	1502.28	39.139	1502.28	98.0288	1502.28	98.8567
2704	97.7888	1500.35	44.3165	1500.35	97.8119	1500.35	98.814
2703	97.7964	1498.42	48.0956	1498.42	97.5333	1498.42	98.7645
2702	97.8053	1496.49	50.9056	1496.49	97.2567	1496.49	98.7776
2701	97.8149	1494.56	51.8946	1494.56	96.8861	1494.56	98.7974
2700	97.8238	1492.63	52.1426	1492.63	96.2964	1492.63	98.7675
2699	97.8311	1490.7	50.7595	1490.7	95.4428	1490.7	98.7241
2698	97.8361	1488.78	48.0541	1488.78	94.4034	1488.78	98.6296
2697	97.8393	1486.85	44.8798	1486.85	93.2784	1486.85	98.4983
2696	97.8421	1484.92	41.3592	1484.92	92.1615	1484.92	98.3377
2695	97.8462	1482.99	36.8588	1482.99	90.8923	1482.99	98.0821
2694	97.8524	1481.06	30.8461	1481.06	89.3702	1481.06	97.7052
2693	97.861	1479.13	24.9864	1479.13	87.5	1479.13	97.2332
2692	97.8708	1477.2	20.6561	1477.2	85.4834	1477.2	96.6744
2691	97.8801	1475.28	16.5465	1475.28	83.6508	1475.28	96.0815
2690	97.8873	1473.35	14.1843	1473.35	82.3185	1473.35	95.5528
2689	97.8928	1471.42	11.8901	1471.42	81.5917	1471.42	95.2221
2688	97.8991	1469.49	11.1388	1469.49	81.4877	1469.49	95.2147
2687	97.9078	1467.56	10.8648	1467.56	81.6665	1467.56	95.4481
2686	97.9188	1465.63	10.8577	1465.63	81.8853	1465.63	95.7698
2685	97.9311	1463.71	11.055	1463.71	82.0737	1463.71	96.099
2684	97.9434	1461.78	11.3305	1461.78	82.2562	1461.78	96.3064
2683	97.954	1459.85	11.4702	1459.85	82.2808	1459.85	96.4283
2682	97.9625	1457.92	11.2243	1457.92	82.1223	1457.92	96.5294
2681	97.9707	1455.99	10.4629	1455.99	81.9024	1455.99	96.6578
2680	97.9815	1454.06	10.6085	1454.06	81.9002	1454.06	96.8163
2679	97.9938	1452.13	11.1755	1452.13	82.4068	1452.13	97.0379
2678	98.0038	1450.21	12.1188	1450.21	83.4257	1450.21	97.1706
2677	98.0091	1448.28	13.6091	1448.28	84.5478	1448.28	97.2301
2676	98.0118	1446.35	15.6163	1446.35	85.4451	1446.35	97.2211
2675	98.0148	1444.42	17.41	1444.42	86.0065	1444.42	97.1409
2674	98.0179	1442.49	18.7883	1442.49	86.3214	1442.49	97.0322
2673	98.02	1440.57	19.7184	1440.57	86.565	1440.57	96.9112
2672	98.022	1438.64	20.2644	1438.64	86.8083	1438.64	96.6814
2671	98.0266	1436.71	20.1183	1436.71	86.9895	1436.71	96.3989
2670	98.0339	1434.78	19.0661	1434.78	87.0833	1434.78	96.107
2669	98.042	1432.85	18.097	1432.85	87.0743	1432.85	95.8043
2668	98.0485	1430.92	16.3643	1430.92	86.9351	1430.92	95.5389
2667	98.0526	1428.99	14.27	1428.99	86.7034	1428.99	95.3223
2666	98.0553	1427.07	13.3718	1427.07	86.2407	1427.07	95.0411
2665	98.0579	1425.14	14.3785	1425.14	85.5486	1425.14	94.8013
2664	98.0609	1423.21	17.7814	1423.21	84.6439	1423.21	94.6306
2663	98.0636	1421.28	21.8628	1421.28	83.6372	1421.28	94.4518
2662	98.0653	1419.35	26.0065	1419.35	82.9145	1419.35	94.2952
2661	98.0672	1417.42	30.2449	1417.42	82.8895	1417.42	94.1892
2660	98.0708	1415.49	33.3427	1415.49	83.7114	1415.49	94.0611
2659	98.0752	1413.57	36.9349	1413.57	85.3901	1413.57	93.9581
2658	98.0779	1411.64	40.8078	1411.64	87.5203	1411.64	93.889
2657	98.0789	1409.71	44.193	1409.71	89.5772	1409.71	93.821
2656	98.0814	1407.78	46.1233	1407.78	91.2967	1407.78	93.8068
2655	98.0875	1405.85	46.9554	1405.85	92.5184	1405.85	93.876
2654	98.0951	1403.92	47.3236	1403.92	93.2497	1403.92	93.9916
2653	98.1006	1401.99	47.7734	1401.99	93.5923	1401.99	94.0437
2652	98.104	1400.07	47.7351	1400.07	93.6212	1400.07	93.9905
2651	98.1082	1398.14	46.9635	1398.14	93.4025	1398.14	93.8102
2650	98.1146	1396.21	46.1597	1396.21	93.0266	1396.21	93.5343
2649	98.1214	1394.28	44.966	1394.28	92.5784	1394.28	93.271
2648	98.1264	1392.35	44.1755	1392.35	92.1436	1392.35	93.1132
2647	98.1286	1390.42	44.1193	1390.42	91.7599	1390.42	93.002
2646	98.129	1388.5	44.5217	1388.5	91.4649	1388.5	92.9447
2645	98.1296	1386.57	45.5611	1386.57	91.3044	1386.57	92.9814
2644	98.1318	1384.64	46.9186	1384.64	91.2878	1384.64	93.1697
2643	98.1357	1382.71	48.4336	1382.71	91.3309	1382.71	93.5356
2642	98.1395	1380.78	49.6362	1380.78	91.243	1380.78	94.0402
2641	98.1421	1378.85	50.3538	1378.85	90.8003	1378.85	94.5435
2640	98.1441	1376.92	50.3934	1376.92	89.7998	1376.92	94.9719
2639	98.1469	1375	50.4679	1375	88.4147	1375	95.3209
2638	98.1506	1373.07	51.2184	1373.07	86.9301	1373.07	95.5505
2637	98.1542	1371.14	52.4991	1371.14	85.5359	1371.14	95.594
2636	98.1563	1369.21	53.1435	1369.21	84.4245	1369.21	95.4259
2635	98.1567	1367.28	53.3848	1367.28	83.7291	1367.28	94.993
2634	98.1552	1365.35	52.6476	1365.35	83.3745	1365.35	94.2477
2633	98.1519	1363.43	49.6394	1363.43	83.1657	1363.43	93.3487
2632	98.1484	1361.5	44.0999	1361.5	82.6013	1361.5	92.4553
2631	98.1471	1359.57	40.2896	1359.57	80.9172	1359.57	91.7268
2630	98.1492	1357.64	37.3834	1357.64	77.6535	1357.64	91.3166
2629	98.1542	1355.71	33.4465	1355.71	73.3757	1355.71	91.2511
2628	98.1598	1353.78	29.107	1353.78	69.7407	1353.78	91.3984
2627	98.1634	1351.86	28.7497	1351.86	68.576	1351.86	91.7182
2626	98.1631	1349.93	32.1639	1349.93	70.7451	1349.93	92.1402
2625	98.159	1348	34.7919	1348	75.7611	1348	92.607
2624	98.1535	1346.07	35.2799	1346.07	81.9016	1346.07	93.0819
2623	98.1499	1344.14	36.7852	1344.14	87.072	1344.14	93.4866
2622	98.1498	1342.21	38.2406	1342.21	90.2267	1342.21	93.7768
2621	98.153	1340.28	36.9553	1340.28	91.7489	1340.28	94.009
2620	98.1584	1338.36	33.3115	1338.36	92.3685	1338.36	94.2299
2619	98.1645	1336.43	30.5105	1336.43	92.5387	1336.43	94.4926
2618	98.1691	1334.5	29.0219	1334.5	92.4334	1334.5	94.8144
2617	98.1712	1332.57	29.2843	1332.57	92.1231	1332.57	95.1422
2616	98.1718	1330.64	31.1226	1330.64	91.6834	1330.64	95.4576
2615	98.1723	1328.71	34.1669	1328.71	91.1606	1328.71	95.7765
2614	98.1721	1326.79	37.5287	1326.79	90.6838	1326.79	96.0716
2613	98.1696	1324.86	40.6603	1324.86	90.4372	1324.86	96.3183
2612	98.1648	1322.93	42.9588	1322.93	90.4981	1322.93	96.4864
2611	98.1604	1321	44.1728	1321	90.7708	1321	96.6003
2610	98.1585	1319.07	43.9701	1319.07	91.0045	1319.07	96.6812
2609	98.1587	1317.14	42.6075	1317.14	90.9249	1317.14	96.7174
2608	98.1587	1315.21	40.2558	1315.21	90.41	1315.21	96.7017
2607	98.1574	1313.29	37.0218	1313.29	89.4779	1313.29	96.6171
2606	98.1557	1311.36	33.1134	1311.36	88.094	1311.36	96.4115
2605	98.1554	1309.43	29.1499	1309.43	86.1972	1309.43	96.0971
2604	98.1572	1307.5	24.9992	1307.5	83.7278	1307.5	95.6935
2603	98.1599	1305.57	21.3736	1305.57	80.7362	1305.57	95.2395
2602	98.1608	1303.64	18.5795	1303.64	77.4643	1303.64	94.8204
2601	98.1589	1301.71	16.8187	1301.71	74.2825	1301.71	94.5228
2600	98.1557	1299.79	15.6824	1299.79	71.4021	1299.79	94.3647
2599	98.1539	1297.86	14.9491	1297.86	68.9252	1297.86	94.3303
2598	98.1547	1295.93	14.3873	1295.93	66.9907	1295.93	94.3338
2597	98.1579	1294	14.3038	1294	65.961	1294	94.3036
2596	98.1628	1292.07	14.7007	1292.07	66.2561	1292.07	94.2191
2595	98.1687	1290.14	15.5763	1290.14	68.0937	1290.14	94.1451
2594	98.1742	1288.22	16.4973	1288.22	71.181	1288.22	94.1568
2593	98.1784	1286.29	17.3581	1286.29	74.8338	1286.29	94.2967
2592	98.1822	1284.36	17.7779	1284.36	78.2985	1284.36	94.5296
2591	98.1868	1282.43	17.3011	1282.43	81.1875	1282.43	94.794
2590	98.1915	1280.5	15.2738	1280.5	83.48	1280.5	95.0151
2589	98.1944	1278.57	11.9658	1278.57	85.3396	1278.57	95.1617
2588	98.1955	1276.64	8.23395	1276.64	86.8617	1276.64	95.2078
2587	98.1972	1274.72	5.22982	1274.72	88.1088	1274.72	95.1336
2586	98.2016	1272.79	3.24309	1272.79	89.102	1272.79	94.9328
2585	98.2086	1270.86	2.16151	1270.86	89.8441	1270.86	94.6161
2584	98.2156	1268.93	1.59533	1268.93	90.3072	1268.93	94.1801
2583	98.2196	1267	1.48672	1267	90.4704	1267	93.6347
2582	98.2198	1265.07	1.7077	1265.07	90.296	1265.07	92.9741
2581	98.218	1263.15	2.47059	1263.15	89.7634	1263.15	92.207
2580	98.2171	1261.22	3.64899	1261.22	88.9028	1261.22	91.3757
2579	98.2184	1259.29	5.03162	1259.29	87.8035	1259.29	90.5256
2578	98.2206	1257.36	5.92538	1257.36	86.602	1257.36	89.6854
2577	98.2228	1255.43	6.21394	1255.43	85.4668	1255.43	88.8956
2576	98.2267	1253.5	5.94319	1253.5	84.5097	1253.5	88.1813
2575	98.2347	1251.58	5.58548	1251.58	83.7753	1251.58	87.5747
2574	98.2466	1249.65	5.38144	1249.65	83.2555	1249.65	87.1089
2573	98.2592	1247.72	5.74108	1247.72	82.9002	1247.72	86.7969
2572	98.2686	1245.79	6.67712	1245.79	82.6484	1245.79	86.6239
2571	98.2733	1243.86	8.12539	1243.86	82.4739	1243.86	86.5639
2570	98.2745	1241.93	9.56673	1241.93	82.3923	1241.93	86.5721
2569	98.275	1240	10.7748	1240	82.507	1240	86.6145
2568	98.2769	1238.08	11.5094	1238.08	82.9753	1238.08	86.6629
2567	98.2798	1236.15	11.8221	1236.15	83.9119	1236.15	86.7172
2566	98.2826	1234.22	11.5836	1234.22	85.2737	1234.22	86.7871
2565	98.2851	1232.29	11.0287	1232.29	86.8485	1232.29	86.886
2564	98.288	1230.36	10.184	1230.36	88.3304	1230.36	87.0155
2563	98.2908	1228.43	9.28773	1228.43	89.4799	1228.43	87.1779
2562	98.292	1226.51	8.32947	1226.51	90.1993	1226.51	87.359
2561	98.2917	1224.58	7.52197	1224.58	90.5223	1224.58	87.5472
2560	98.2919	1222.65	6.85708	1222.65	90.52	1222.65	87.7187
2559	98.2938	1220.72	6.51891	1220.72	90.26	1220.72	87.8566
2558	98.2969	1218.79	6.35638	1218.79	89.7783	1218.79	87.9439
2557	98.3008	1216.86	6.40226	1216.86	89.1103	1216.86	87.9711
2556	98.306	1214.93	6.38913	1214.93	88.2893	1214.93	87.9242
2555	98.3123	1213.01	6.27202	1213.01	87.3859	1213.01	87.8036
2554	98.3173	1211.08	5.92677	1211.08	86.5083	1211.08	87.6118
2553	98.3186	1209.15	5.68042	1209.15	85.8086	1209.15	87.3645
2552	98.3166	1207.22	5.69482	1207.22	85.4364	1207.22	87.0762
2551	98.3139	1205.29	6.32456	1205.29	85.496	1205.29	86.7724
2550	98.3129	1203.36	7.62256	1203.36	85.9872	1203.36	86.468
2549	98.3141	1201.43	9.88502	1201.43	86.8167	1201.43	86.182
2548	98.3162	1199.51	13.1823	1199.51	87.8279	1199.51	85.9293
2547	98.3176	1197.58	17.6453	1197.58	88.8698	1197.58	85.7227
2546	98.3178	1195.65	22.8737	1195.65	89.8225	1195.65	85.5656
2545	98.3182	1193.72	28.3628	1193.72	90.624	1193.72	85.4765
2544	98.3209	1191.79	33.2403	1191.79	91.2486	1191.79	85.4584
2543	98.3261	1189.86	36.9281	1189.86	91.7099	1189.86	85.5148
2542	98.331	1187.94	38.7218	1187.94	92.0362	1187.94	85.6405
2541	98.3334	1186.01	38.3131	1186.01	92.2596	1186.01	85.8187
2540	98.3334	1184.08	35.8146	1184.08	92.3893	1184.08	86.0144
2539	98.3331	1182.15	32.5462	1182.15	92.4328	1182.15	86.1963
2538	98.3341	1180.22	30.2322	1180.22	92.3861	1180.22	86.3291
2537	98.3367	1178.29	30.7213	1178.29	92.2477	1178.29	86.3968
2536	98.3405	1176.37	34.78	1176.37	92.0116	1176.37	86.3945
2535	98.3446	1174.44	41.9049	1174.44	91.668	1174.44	86.3137
2534	98.3475	1172.51	49.6089	1172.51	91.1976	1172.51	86.1321
2533	98.3485	1170.58	55.3428	1170.58	90.5956	1170.58	85.8296
2532	98.3487	1168.65	57.9765	1168.65	89.856	1168.65	85.3796
2531	98.3491	1166.72	57.8413	1166.72	88.9703	1166.72	84.771
2530	98.3499	1164.79	55.85	1164.79	87.9191	1164.79	84.0141
2529	98.3508	1162.87	54.2061	1162.87	86.6684	1162.87	83.1489
2528	98.3523	1160.94	53.8371	1160.94	85.1519	1160.94	82.2339
2527	98.3546	1159.01	52.6465	1159.01	83.2956	1159.01	81.3474
2526	98.357	1157.08	48.8595	1157.08	81.0138	1157.08	80.5659
2525	98.3592	1155.15	43.5303	1155.15	78.2366	1155.15	79.9604
2524	98.3616	1153.22	38.0997	1153.22	74.9185	1153.22	79.5899
2523	98.3648	1151.3	33.6771	1151.3	71.0497	1151.3	79.505
2522	98.3683	1149.37	30.4637	1149.37	66.6396	1149.37	79.7246
2521	98.3713	1147.44	28.0875	1147.44	61.7594	1147.44	80.2447
2520	98.3741	1145.51	25.5365	1145.51	56.5784	1145.51	81.0281
2519	98.3771	1143.58	22.4836	1143.58	51.4417	1143.58	82.0132
2518	98.3802	1141.65	19.3933	1141.65	46.7799	1141.65	83.1252
2517	98.3832	1139.72	17.3459	1139.72	42.9753	1139.72	84.2984
2516	98.3864	1137.8	16.6329	1137.8	40.2127	1137.8	85.485
2515	98.3901	1135.87	17.0656	1135.87	38.4655	1135.87	86.6647
2514	98.3934	1133.94	17.7289	1133.94	37.4984	1133.94	87.8152
2513	98.395	1132.01	17.9405	1132.01	36.9931	1132.01	88.925
2512	98.3951	1130.08	17.3512	1130.08	36.6131	1130.08	89.9742
2511	98.3952	1128.15	16.3172	1128.15	36.1262	1128.15	90.9332
2510	98.3966	1126.22	14.8909	1126.22	35.4272	1126.22	91.7676
2509	98.399	1124.3	13.2445	1124.3	34.5791	1124.3	92.4614
2508	98.4013	1122.37	11.4868	1122.37	33.7057	1122.37	93.0137
2507	98.4026	1120.44	10.045	1120.44	32.9436	1120.44	93.4526
2506	98.4026	1118.51	8.8222	1118.51	32.3515	1118.51	93.8203
2505	98.4024	1116.58	7.77805	1116.58	31.9545	1116.58	94.1585
2504	98.4032	1114.65	6.74388	1114.65	31.7151	1114.65	94.4888
2503	98.4055	1112.72	5.90174	1112.72	31.6187	1112.72	94.8214
2502	98.4086	1110.8	5.09326	1110.8	31.6518	1110.8	95.1428
2501	98.4113	1108.87	4.40531	1108.87	31.8396	1108.87	95.4246
2500	98.413	1106.94	3.75343	1106.94	32.1931	1106.94	95.642
2499	98.4134	1105.01	3.35208	1105.01	32.757	1105.01	95.7819
2498	98.4134	1103.08	3.11763	1103.08	33.5623	1103.08	95.8547
2497	98.4138	1101.15	3.16458	1101.15	34.6702	1101.15	95.8898
2496	98.4153	1099.23	3.3261	1099.23	36.1287	1099.23	95.9253
2495	98.4179	1097.3	3.71791	1097.3	38.0081	1097.3	95.9975
2494	98.4204	1095.37	4.17362	1095.37	40.325	1095.37	96.1192
2493	98.4219	1093.44	4.77017	1093.44	43.057	1093.44	96.27
2492	98.422	1091.51	5.28623	1091.51	46.0638	1091.51	96.4137
2491	98.4216	1089.58	5.75034	1089.58	49.1164	1089.58	96.5127
2490	98.4215	1087.65	5.99534	1087.65	51.8954	1087.65	96.5487
2489	98.4223	1085.73	6.34232	1085.73	54.1328	1085.73	96.5236
2488	98.4245	1083.8	6.93951	1083.8	55.6736	1083.8	96.4584
2487	98.4276	1081.87	8.03774	1081.87	56.5769	1081.87	96.3804
2486	98.4305	1079.94	9.51935	1079.94	57.0303	1079.94	96.3096
2485	98.4323	1078.01	11.5141	1078.01	57.2839	1078.01	96.2567
2484	98.4332	1076.08	13.7571	1076.08	57.512	1076.08	96.2116
2483	98.4342	1074.16	16.0129	1074.16	57.8122	1074.16	96.1405
2482	98.436	1072.23	17.8165	1072.23	58.1805	1072.23	95.9999
2481	98.4384	1070.3	19.3833	1070.3	58.5964	1070.3	95.7504
2480	98.4412	1068.37	21.1879	1068.37	59.0368	1068.37	95.3751
2479	98.4442	1066.44	23.9149	1066.44	59.5143	1066.44	94.8894
2478	98.4472	1064.51	27.2286	1064.51	60.0376	1064.51	94.3204
2477	98.4507	1062.59	30.1945	1062.59	60.6331	1062.59	93.7076
2476	98.4545	1060.66	31.6301	1060.66	61.2904	1060.66	93.099
2475	98.4577	1058.73	31.2552	1058.73	61.9954	1058.73	92.5516
2474	98.4588	1056.8	29.209	1056.8	62.6926	1056.8	92.1185
2473	98.4571	1054.87	26.3387	1054.87	63.3249	1054.87	91.8251
2472	98.4537	1052.94	23.5829	1052.94	63.8437	1052.94	91.6672
2471	98.4506	1051.01	21.8767	1051.01	64.2614	1051.01	91.6291
2470	98.4494	1049.09	21.3869	1049.09	64.6163	1049.09	91.6864
2469	98.4509	1047.16	22.1673	1047.16	64.9912	1047.16	91.8268
2468	98.4545	1045.23	23.8882	1045.23	65.4353	1045.23	92.044
2467	98.4592	1043.3	26.3264	1043.3	65.9721	1043.3	92.3199
2466	98.4635	1041.37	28.9844	1041.37	66.5911	1041.37	92.6274
2465	98.4668	1039.44	31.6549	1039.44	67.2948	1039.44	92.9244
2464	98.4693	1037.52	34.0816	1037.52	68.074	1037.52	93.1587
2463	98.471	1035.59	36.3698	1035.59	68.9289	1035.59	93.2933
2462	98.4717	1033.66	38.3716	1033.66	69.8211	1033.66	93.3127
2461	98.4726	1031.73	40.0898	1031.73	70.709	1031.73	93.2297
2460	98.4758	1029.8	41.2992	1029.8	71.5511	1029.8	93.0798
2459	98.4811	1027.87	42.0395	1027.87	72.3629	1027.87	92.9086
2458	98.4862	1025.94	42.2717	1025.94	73.1902	1025.94	92.7564
2457	98.4907	1024.02	42.1555	1024.02	74.1115	1024.02	92.6546
2456	98.4965	1022.09	41.6395	1022.09	75.1693	1022.09	92.6168
2455	98.5033	1020.16	40.9201	1020.16	76.3778	1020.16	92.6281
2454	98.5067	1018.23	39.9999	1018.23	77.7044	1018.23	92.6607
2453	98.504	1016.3	39.0351	1016.3	79.1037	1016.3	92.6896
2452	98.4988	1014.37	38.0317	1014.37	80.5076	1014.37	92.6915
2451	98.4972	1012.45	37.2341	1012.45	81.8682	1012.45	92.6711
2450	98.5006	1010.52	36.7375	1010.52	83.1289	1010.52	92.6567
2449	98.5044	1008.59	36.6961	1008.59	84.2409	1008.59	92.6784
2448	98.5047	1006.66	36.8495	1006.66	85.1533	1006.66	92.767
2447	98.5016	1004.73	37.0147	1004.73	85.8337	1004.73	92.9397
2446	98.4976	1002.8	36.8103	1002.8	86.2641	1002.8	93.1936
2445	98.4948	1000.87	36.0745	1000.87	86.4716	1000.87	93.5125
2444	98.4952	998.946	34.6088	998.946	86.5027	998.946	93.8528
2443	98.4987	997.017	33.0183	997.017	86.4274	997.017	94.1608
2442	98.5035	995.089	32.2634	995.089	86.3101	995.089	94.3993
2441	98.5072	993.16	32.507	993.16	86.2124	993.16	94.5601
2440	98.509	991.232	33.1529	991.232	86.1715	991.232	94.6738
2439	98.509	989.303	34.3325	989.303	86.1985	989.303	94.7824
2438	98.5071	987.375	35.8351	987.375	86.2719	987.375	94.9112
2437	98.5033	985.447	37.2494	985.447	86.3693	985.447	95.0716
2436	98.4991	983.518	37.948	983.518	86.4745	983.518	95.2544
2435	98.4954	981.59	37.7853	981.59	86.6088	981.59	95.4343
2434	98.4912	979.661	36.8026	979.661	86.8034	979.661	95.585
2433	98.4846	977.733	35.5122	977.733	87.0884	977.733	95.6897
2432	98.4761	975.804	34.0654	975.804	87.4824	975.804	95.755
2431	98.4683	973.876	32.3733	973.876	87.9912	973.876	95.8047
2430	98.4637	971.947	29.7866	971.947	88.5899	971.947	95.8688
2429	98.4631	970.019	26.159	970.019	89.2385	970.019	95.9644
2428	98.4657	968.09	21.9306	968.09	89.8702	968.09	96.0992
2427	98.4696	966.162	18.1818	966.162	90.4167	966.162	96.2749
2426	98.4732	964.233	15.4626	964.233	90.8306	964.233	96.4814
2425	98.4762	962.305	14.1063	962.305	91.1017	962.305	96.6889
2424	98.4788	960.376	14.0859	960.376	91.2421	960.376	96.8651
2423	98.4802	958.448	15.6233	958.448	91.2847	958.448	96.9805
2422	98.4783	956.519	18.383	956.519	91.2593	956.519	97.0289
2421	98.4731	954.591	21.883	954.591	91.1794	954.591	97.027
2420	98.4675	952.663	25.2356	952.663	91.045	952.663	97.005
2419	98.4642	950.734	27.9853	950.734	90.8757	950.734	96.9875
2418	98.4626	948.806	29.9918	948.806	90.7095	948.806	96.9835
2417	98.4614	946.877	31.8696	946.877	90.6132	946.877	96.9827
2416	98.4608	944.949	34.1548	944.949	90.6418	944.949	96.963
2415	98.4616	943.02	37.1395	943.02	90.7967	943.02	96.8947
2414	98.4633	941.092	40.2507	941.092	91.0348	941.092	96.7874
2413	98.4644	939.163	42.9508	939.163	91.2998	939.163	96.6758
2412	98.4648	937.235	45.0768	937.235	91.5228	937.235	96.5821
2411	98.4651	935.306	47.0752	935.306	91.6877	935.306	96.5295
2410	98.4659	933.378	49.0545	933.378	91.8201	933.378	96.5284
2409	98.4672	931.449	50.8446	931.449	91.9662	931.449	96.5719
2408	98.4686	929.521	51.9548	929.521	92.1733	929.521	96.6602
2407	98.4687	927.592	52.4145	927.592	92.4745	927.592	96.7803
2406	98.4661	925.664	52.3709	925.664	92.8584	925.664	96.8998
2405	98.4624	923.736	52.0512	923.736	93.288	923.736	96.9881
2404	98.4605	921.807	51.2149	921.807	93.7014	921.807	97.0292
2403	98.4615	919.879	49.7002	919.879	94.0502	919.879	97.0315
2402	98.4644	917.95	47.4209	917.95	94.2999	917.95	97.0112
2401	98.4678	916.022	44.6397	916.022	94.4574	916.022	96.9953
2400	98.4719	914.093	41.4878	914.093	94.5469	914.093	97.0139
2399	98.4762	912.165	38.5625	912.165	94.6016	912.165	97.0816
2398	98.4795	910.236	36.6052	910.236	94.6272	910.236	97.1944
2397	98.4807	908.308	36.4534	908.308	94.6024	908.308	97.3217
2396	98.4809	906.379	38.1442	906.379	94.4957	906.379	97.4278
2395	98.4815	904.451	41.2675	904.451	94.2742	904.451	97.4815
2394	98.4829	902.522	44.9129	902.522	93.8847	902.522	97.4706
2393	98.4851	900.594	48.3246	900.594	93.3203	900.594	97.4183
2392	98.488	898.665	50.7809	898.665	92.5999	898.665	97.3589
2391	98.4914	896.737	52.0494	896.737	91.7717	896.737	97.3167
2390	98.4948	894.808	51.9745	894.808	90.9266	894.808	97.3146
2389	98.4976	892.88	50.6421	892.88	90.1817	892.88	97.3505
2388	98.4999	890.952	48.0791	890.952	89.6359	890.952	97.4156
2387	98.5021	889.023	44.7529	889.023	89.3534	889.023	97.4909
2386	98.5043	887.095	41.1277	887.095	89.3096	887.095	97.548
2385	98.5067	885.166	37.6538	885.166	89.4086	885.166	97.5619
2384	98.5093	883.238	34.2544	883.238	89.5084	883.238	97.5291
2383	98.512	881.309	30.9459	881.309	89.5035	881.309	97.4701
2382	98.5148	879.381	27.8675	879.381	89.3532	879.381	97.4129
2381	98.5177	877.452	25.8092	877.452	89.0758	877.452	97.3743
2380	98.5207	875.524	25.2185	875.524	88.694	875.524	97.3552
2379	98.5237	873.596	26.2397	873.596	88.2434	873.596	97.3336
2378	98.5268	871.667	28.0852	871.667	87.7956	871.667	97.3095
2377	98.5299	869.739	29.6953	869.739	87.456	869.739	97.3033
2376	98.5328	867.81	29.9181	867.81	87.2894	867.81	97.3189
2375	98.5357	865.882	28.3624	865.882	87.299	865.882	97.3334
2374	98.5384	863.953	25.0163	863.953	87.4159	863.953	97.3333
2373	98.541	862.025	20.6658	862.025	87.549	862.025	97.3081
2372	98.5436	860.096	15.9315	860.096	87.6371	860.096	97.2856
2371	98.5462	858.168	11.4059	858.168	87.661	858.168	97.3121
2370	98.5488	856.239	7.33086	856.239	87.6036	856.239	97.412
2369	98.5515	854.311	4.29225	854.311	87.4691	854.311	97.5601
2368	98.5543	852.382	2.30135	852.382	87.2795	852.382	97.7265
2367	98.5571	850.454	1.29304	850.454	87.0762	850.454	97.8714
2366	98.5598	848.525	0.73443	848.525	86.9114	848.525	97.9638
2365	98.5626	846.597	0.53686	846.597	86.8679	846.597	97.992
2364	98.5654	844.668	0.39668	844.668	87.0428	844.668	97.9731
2363	98.568	842.74	0.42584	842.74	87.5196	842.74	97.9427
2362	98.5705	840.812	0.46637	840.812	88.2925	840.812	97.9477
2361	98.573	838.883	0.72848	838.883	89.278	838.883	98.0146
2360	98.5756	836.955	1.139	836.955	90.3432	836.955	98.1416
2359	98.5783	835.026	1.96644	835.026	91.3815	835.026	98.2883
2358	98.581	833.098	3.16682	833.098	92.3623	833.098	98.4145
2357	98.5838	831.169	4.93962	831.169	93.3035	831.169	98.4863
2356	98.5864	829.241	7.04698	829.241	94.178	829.241	98.4897
2355	98.5889	827.312	9.53005	827.312	94.9313	827.312	98.4342
2354	98.5912	825.384	12.2028	825.384	95.5594	825.384	98.3591
2353	98.5934	823.455	15.34	823.455	96.1167	823.455	98.3051
2352	98.5955	821.527	19.0555	821.527	96.6414	821.527	98.3103
2351	98.5975	819.598	23.5722	819.598	97.145	819.598	98.3748
2350	98.5996	817.67	28.5311	817.67	97.5884	817.67	98.4693
2349	98.6016	815.741	33.684	815.741	97.907	815.741	98.5433
2348	98.6034	813.813	38.6145	813.813	98.1173	813.813	98.5647
2347	98.6051	811.885	43.2749	811.885	98.282	811.885	98.5154
2346	98.6068	809.956	47.4993	809.956	98.4254	809.956	98.4102
2345	98.6084	808.028	51.3557	808.028	98.5583	808.028	98.2882
2344	98.6101	806.099	54.8552	806.099	98.689	806.099	98.1935
2343	98.6119	804.171	58.085	804.171	98.7963	804.171	98.1469
2342	98.6137	802.242	60.981	802.242	98.8546	802.242	98.1584
2341	98.6152	800.314	63.5979	800.314	98.8614	800.314	98.2093
2340	98.6165	798.385	65.8035	798.385	98.8238	798.385	98.2731
2339	98.6175	796.457	67.5051	796.457	98.7609	796.457	98.3236
2338	98.6179	794.528	68.5047	794.528	98.696	794.528	98.3337
2337	98.6177	792.6	68.6221	792.6	98.6426	792.6	98.2925
2336	98.6172	790.671	67.421	790.671	98.5977	790.671	98.2178
2335	98.6169	788.743	64.2846	788.743	98.5595	788.743	98.1354
2334	98.6167	786.814	58.881	786.814	98.5182	786.814	98.0869
2333	98.6165	784.886	52.8907	784.886	98.4548	784.886	98.0944
2332	98.6163	782.957	49.3289	782.957	98.3421	782.957	98.1436
2331	98.616	781.029	49.34	781.029	98.1786	781.029	98.2135
2330	98.6154	779.101	50.9271	779.101	97.9589	779.101	98.2685
2329	98.6145	777.172	51.791	777.172	97.6852	777.172	98.2756
2328	98.6134	775.244	50.9538	775.244	97.3587	775.244	98.2404
2327	98.6123	773.315	48.7916	773.315	96.9755	773.315	98.174
2326	98.6109	771.387	45.4791	771.387	96.5248	771.387	98.0934
2325	98.6091	769.458	40.6457	769.458	96.0207	769.458	98.0383
2324	98.6073	767.53	34.4444	767.53	95.4592	767.53	98.0303
2323	98.6065	765.601	29.3017	765.601	94.8688	765.601	98.0803
2322	98.6073	763.673	28.223	763.673	94.2937	763.673	98.1908
2321	98.609	761.744	33.0415	761.744	93.7786	761.744	98.328
2320	98.6106	759.816	42.9344	759.816	93.3428	759.816	98.4311
2319	98.6115	757.888	54.5002	757.888	93.0294	757.888	98.4774
2318	98.6113	755.959	63.6878	755.959	92.8416	755.959	98.4656
2317	98.6097	754.03	69.2279	754.03	92.7838	754.03	98.4215
2316	98.6065	752.102	72.1621	752.102	92.8502	752.102	98.3945
2315	98.6018	750.174	74.0931	750.174	93.022	750.174	98.3982
2314	98.5958	748.245	75.7535	748.245	93.2629	748.245	98.4209
2313	98.5896	746.317	76.9838	746.317	93.5689	746.317	98.4625
2312	98.5852	744.388	76.9827	744.388	93.9132	744.388	98.5055
2311	98.5842	742.46	74.4301	742.46	94.2771	742.46	98.5367
2310	98.5858	740.531	70.666	740.531	94.6244	740.531	98.5487
2309	98.5881	738.603	70.5943	738.603	94.9047	738.603	98.5207
2308	98.5893	736.674	73.6206	736.674	95.0622	736.674	98.4539
2307	98.5882	734.746	75.4352	734.746	95.0614	734.746	98.3693
2306	98.585	732.817	75.1933	732.817	94.8886	732.817	98.2946
2305	98.5813	730.889	73.3944	730.889	94.5812	730.889	98.2574
2304	98.579	728.96	70.1814	728.96	94.2206	728.96	98.2803
2303	98.5782	727.032	66.0162	727.032	93.935	727.032	98.3656
2302	98.5775	725.104	62.5625	725.104	93.8031	725.104	98.4206
2301	98.5756	723.175	61.716	723.175	93.9206	723.175	98.3962
2300	98.5727	721.247	64.0147	721.247	94.3537	721.247	98.3654
2299	98.5696	719.318	68.5638	719.318	95.0388	719.318	98.3405
2298	98.5669	717.39	73.4284	717.39	95.8525	717.39	98.3468
2297	98.5647	715.461	77.3932	715.461	96.6768	715.461	98.3894
2296	98.5633	713.533	80.4311	713.533	97.3572	713.533	98.4103
2295	98.5623	711.604	82.673	711.604	97.8442	711.604	98.3895
2294	98.5611	709.676	84.3466	709.676	98.1853	709.676	98.4054
2293	98.5596	707.747	85.5193	707.747	98.4254	707.747	98.442
2292	98.5583	705.819	86.2559	705.819	98.596	705.819	98.4673
2291	98.5579	703.89	86.5432	703.89	98.7399	703.89	98.4417
2290	98.558	701.962	86.2978	701.962	98.869	701.962	98.3496
2289	98.5578	700.033	85.3391	700.033	98.9814	700.033	98.1763
2288	98.5572	698.105	83.2834	698.105	99.0603	698.105	97.9593
2287	98.5561	696.177	79.4568	696.177	99.1121	696.177	97.7593
2286	98.5549	694.248	73.8552	694.248	99.0914	694.248	97.6022
2285	98.5539	692.32	68.033	692.32	98.9837	692.32	97.47
2284	98.553	690.391	65.4428	690.391	98.8039	690.391	97.3652
2283	98.5524	688.463	68.4534	688.463	98.6019	688.463	97.2488
2282	98.5517	686.534	76.0069	686.534	98.383	686.534	97.078
2281	98.5508	684.606	83.8304	684.606	98.1847	684.606	96.8432
2280	98.5498	682.677	88.9904	682.677	97.9621	682.677	96.5599
2279	98.5487	680.749	91.2726	680.749	97.672	680.749	96.2579
2278	98.5477	678.82	92.0121	678.82	97.2121	678.82	96.0626
2277	98.5466	676.892	92.1295	676.892	96.4529	676.892	96.0796
2276	98.5455	674.963	92.0365	674.963	95.2233	674.963	96.2845
2275	98.5445	673.035	91.773	673.035	93.2099	673.035	95.9756
2274	98.5434	671.106	91.0373	671.106	90.7755	671.106	95.5097
2273	98.5422	669.178	89.2111	669.178	88.9255	669.178	95.4475
2272	98.5411	667.25	89.0465	667.25	88.2157	667.25	95.7801
2271	98.5399	665.321	89.852	665.321	88.9007	665.321	96.4221
2270	98.5387	663.393	89.2875	663.393	90.7064	663.393	97.1067
2269	98.5374	661.464	88.2673	661.464	92.7421	661.464	97.0985
2268	98.5361	659.536	86.7524	659.536	94.5026	659.536	96.8471
2267	98.5347	657.607	84.1255	657.607	95.9448	657.607	96.8161
2266	98.5332	655.679	80.1666	655.679	96.9348	655.679	96.8958
2265	98.5318	653.75	76.742	653.75	97.539	653.75	96.9697
2264	98.5303	651.822	75.4374	651.822	97.873	651.822	96.9839
2263	98.5289	649.893	75.3985	649.893	98.0778	649.893	97.0055
2262	98.5276	647.965	74.7146	647.965	98.268	647.965	97.0422
2261	98.5262	646.036	74.3042	646.036	98.4707	646.036	97.1034
2260	98.5247	644.108	75.5887	644.108	98.7235	644.108	97.2014
2259	98.5232	642.179	77.9679	642.179	98.965	642.179	97.2959
2258	98.5216	640.251	79.1002	640.251	99.192	640.251	97.4036
2257	98.5201	638.322	78.7743	638.322	99.3665	638.322	97.5467
2256	98.5186	636.394	78.8509	636.394	99.4877	636.394	97.6925
2255	98.517	634.466	79.5235	634.466	99.557	634.466	97.8187
2254	98.5155	632.537	79.8807	632.537	99.5818	632.537	97.9046
2253	98.5138	630.609	80.8533	630.609	99.5253	630.609	97.8978
2252	98.5119	628.68	82.582	628.68	99.463	628.68	97.8158
2251	98.5099	626.752	84.0992	626.752	99.43	626.752	97.7121
2250	98.5078	624.823	84.831	624.823	99.4756	624.823	97.6723
2249	98.5058	622.895	84.9955	622.895	99.5614	622.895	97.6799
2248	98.5037	620.966	84.9457	620.966	99.6538	620.966	97.6931
2247	98.5016	619.038	84.9973	619.038	99.6992	619.038	97.7053
2246	98.4995	617.109	85.391	617.109	99.7181	617.109	97.7248
2245	98.4975	615.181	86.3121	615.181	99.7113	615.181	97.7551
2244	98.4954	613.252	87.2536	613.252	99.6449	613.252	97.7327
2243	98.4933	611.324	87.9203	611.324	99.5226	611.324	97.6389
2242	98.4912	609.395	88.2661	609.395	99.3912	609.395	97.4886
2241	98.4891	607.467	88.3492	607.467	99.2882	607.467	97.3897
2240	98.487	605.539	87.8433	605.539	99.2817	605.539	97.4224
2239	98.4851	603.61	86.9132	603.61	99.3451	603.61	97.5499
2238	98.4831	601.682	85.7784	601.682	99.4324	601.682	97.6813
2237	98.4812	599.753	84.4806	599.753	99.5137	599.753	97.7702
2236	98.4792	597.825	83.2309	597.825	99.5215	597.825	97.7571
2235	98.4771	595.896	82.1301	595.896	99.4172	595.896	97.6284
2234	98.4751	593.968	81.3074	593.968	99.2901	593.968	97.525
2233	98.473	592.039	80.749	592.039	99.1406	592.039	97.5053
2232	98.471	590.111	80.5146	590.111	98.959	590.111	97.5137
2231	98.469	588.182	80.4292	588.182	98.7827	588.182	97.5076
2230	98.4671	586.254	80.378	586.254	98.6457	586.254	97.4922
2229	98.4652	584.325	80.7098	584.325	98.5843	584.325	97.4832
2228	98.4634	582.397	81.0195	582.397	98.6359	582.397	97.5802
2227	98.4615	580.468	80.8097	580.468	98.6765	580.468	97.7032
2226	98.4595	578.54	79.8565	578.54	98.6137	578.54	97.7315
2225	98.4576	576.612	78.1855	576.612	98.3987	576.612	97.6312
2224	98.4555	574.683	76.0979	574.683	98.0735	574.683	97.508
2223	98.4535	572.755	73.9426	572.755	97.7297	572.755	97.4469
2222	98.4515	570.826	71.231	570.826	97.4133	570.826	97.4967
2221	98.4494	568.898	67.4452	568.898	97.1024	568.898	97.6027
2220	98.4474	566.969	62.1796	566.969	96.7525	566.969	97.7185
2219	98.4454	565.041	55.122	565.041	96.3193	565.041	97.791
2218	98.4434	563.112	44.591	563.112	95.9221	563.112	97.8534
2217	98.4415	561.184	30.6788	561.184	95.6733	561.184	97.8569
2216	98.4396	559.255	17.8897	559.255	95.6053	559.255	97.7956
2215	98.4378	557.327	14.6714	557.327	95.7053	557.327	97.7414
2214	98.436	555.398	24.1857	555.398	95.7872	555.398	97.6945
2213	98.4342	553.47	40.5342	553.47	95.81	553.47	97.7082
2212	98.4324	551.542	53.1775	551.542	95.852	551.542	97.8448
2211	98.4305	549.613	60.7684	549.613	95.8541	549.613	97.9969
2210	98.4287	547.685	64.8947	547.685	95.837	547.685	98.1283
2209	98.427	545.756	67.383	545.756	95.8491	545.756	98.2063
2208	98.4255	543.828	69.4246	543.828	95.8497	543.828	98.1864
2207	98.4241	541.899	71.7395	541.899	95.8914	541.899	98.1131
2206	98.4226	539.971	74.26	539.971	96.0401	539.971	98.067
2205	98.4211	538.042	76.7627	538.042	96.1483	538.042	98.0035
2204	98.4195	536.114	78.8119	536.114	96.2818	536.114	98.0332
2203	98.4178	534.185	80.4586	534.185	96.4638	534.185	98.1352
2202	98.416	532.257	81.9262	532.257	96.6655	532.257	98.2929
2201	98.4143	530.328	83.0267	530.328	96.8692	530.328	98.4631
2200	98.4126	528.4	83.7501	528.4	97.0763	528.4	98.5566
2199	98.411	526.471	84.2351	526.471	97.2483	526.471	98.5305
2198	98.4094	524.543	84.7148	524.543	97.4445	524.543	98.4529
2197	98.4077	522.615	85.1578	522.615	97.6387	522.615	98.3279
2196	98.406	520.686	85.1194	520.686	97.7794	520.686	98.1671
2195	98.4043	518.758	84.8345	518.758	97.8659	518.758	98.0617
2194	98.4027	516.829	84.7407	516.829	97.9967	516.829	98.0706
2193	98.4012	514.901	85.0514	514.901	98.1585	514.901	98.196
2192	98.3998	512.972	85.6138	512.972	98.3202	512.972	98.3702
2191	98.3986	511.044	86.2763	511.044	98.3919	511.044	98.4765
2190	98.3974	509.115	87.2142	509.115	98.3437	509.115	98.4344
2189	98.3962	507.187	88.3145	507.187	98.2372	507.187	98.3072
2188	98.3951	505.258	89.4521	505.258	98.1565	505.258	98.1719
2187	98.3941	503.33	90.3903	503.33	98.1243	503.33	98.0812
2186	98.3931	501.401	91.4311	501.401	98.1626	501.401	98.1228
2185	98.3922	499.473	92.5259	499.473	98.1911	499.473	98.2347
2184	98.3913	497.544	93.5157	497.544	98.2187	497.544	98.4309
2183	98.3905	495.616	94.397	495.616	98.1947	495.616	98.6292
2182	98.3898	493.688	95.274	493.688	98.0442	493.688	98.7096
2181	98.3891	491.759	96.0203	491.759	97.7833	491.759	98.6462
2180	98.3885	489.831	96.6159	489.831	97.4498	489.831	98.5277
2179	98.3881	487.902	96.9226	487.902	97.0796	487.902	98.3303
2178	98.3876	485.974	97.2694	485.974	96.8217	485.974	98.2339
2177	98.3873	484.045	97.6487	484.045	96.6583	484.045	98.2764
2176	98.3871	482.117	98.2478	482.117	96.5743	482.117	98.4156
2175	98.387	480.188	98.2845	480.188	96.5527	480.188	98.5902
2174	98.3872	478.26	98.2204	478.26	96.5606	478.26	98.7553
2173	98.3872	476.331	98.0975	476.331	96.5752	476.331	98.7679
2172	98.3872	474.403	97.9369	474.403	96.6339	474.403	98.6584
2171	98.3873	472.474	97.1044	472.474	96.7204	472.474	98.5143
2170	98.3878	470.546	96.4814	470.546	96.8216	470.546	98.421
2169	98.3889	468.617	96.0305	468.617	96.9622	468.617	98.4068
2168	98.3904	466.689	96.1714	466.689	97.1248	466.689	98.4891
2167	98.3921	464.76	96.6503	464.76	97.2928	464.76	98.5961
2166	98.3933	462.832	97.1934	462.832	97.4497	462.832	98.7165
2165	98.3933	460.904	97.5329	460.904	97.6201	460.904	98.8109
2164	98.3918	458.975	97.8809	458.975	97.7808	458.975	98.9175
2163	98.3896	457.047	98.1804	457.047	97.9123	457.047	98.9468
2162	98.3879	455.118	98.8272	455.118	98.0316	455.118	98.9223
2161	98.3879	453.19	98.8096	453.19	98.1534	453.19	98.9172
2160	98.3904	451.261	98.8307	451.261	98.2825	451.261	98.9244
2159	98.3947	449.333	98.8361	449.333	98.4044	449.333	98.8809
2158	98.3987	447.404	98.7425	447.404	98.5158	447.404	98.8746
2157	98.401	445.476	98.5347	445.476	98.5803	445.476	98.8259
2156	98.4022	443.547	98.4044	443.547	98.6695	443.547	98.822
2155	98.4034	441.619	98.1134	441.619	98.747	441.619	98.9051
2154	98.405	439.69	98.4022	439.69	98.7823	439.69	98.9822
2153	98.4071	437.762	98.4947	437.762	98.7837	437.762	98.9956
2152	98.41	435.834	98.5266	435.834	98.7495	435.834	98.918
2151	98.4141	433.905	98.2758	433.905	98.7562	433.905	98.8184
2150	98.4183	431.977	98.1624	431.977	98.8588	431.977	98.7927
2149	98.421	430.048	98.3468	430.048	98.9233	430.048	98.8126
2148	98.4218	428.12	98.5246	428.12	98.9347	428.12	98.8926
2147	98.4211	426.191	98.4614	426.191	98.9375	426.191	99.0171
2146	98.4203	424.263	98.6586	424.263	98.9282	424.263	99.1616
2145	98.4203	422.334	98.3625	422.334	98.9733	422.334	99.263
2144	98.4213	420.406	98.2401	420.406	99.0647	420.406	99.2743
2143	98.4223	418.477	97.5269	418.477	99.0607	418.477	99.148
2142	98.4233	416.549	98.8248	416.549	99.0541	416.549	98.9602
2141	98.4256	414.62	99.0467	414.62	99.0897	414.62	98.8343
2140	98.4305	412.692	99.4587	412.692	99.1021	412.692	98.8474
2139	98.437	410.763	99.5227	410.763	99.1179	410.763	98.915
2138	98.442	408.835	99.8955	408.835	99.2292	408.835	99.0315
2137	98.4443	406.906	100	406.906	99.2294	406.906	99.0997
2136	98.446	404.978	99.9808	404.978	98.7985	404.978	99.1587
2135	98.4486	403.05	99.1176	403.05	98.1753	403.05	99.0626
2134	98.4507	401.121	98.3897	401.121	97.2579	401.121	98.5354
2133	98.4507	399.193	98.1717	399.193	96.6187	399.193	97.8158
2132	98.4497
2131	98.4496
2130	98.45
2129	98.4497
2128	98.4486
2127	98.4485
2126	98.4497
2125	98.4513
2124	98.4521
2123	98.4516
2122	98.4505
2121	98.4503
2120	98.4515
2119	98.4532
2118	98.4532
2117	98.4511
2116	98.4481
2115	98.4458
2114	98.4443
2113	98.4431
2112	98.4424
2111	98.4425
2110	98.4428
2109	98.4422
2108	98.4407
2107	98.4391
2106	98.4376
2105	98.4358
2104	98.4337
2103	98.4319
2102	98.4303
2101	98.4287
2100	98.4273
2099	98.4264
2098	98.4263
2097	98.4263
2096	98.426
2095	98.425
2094	98.4226
2093	98.4183
2092	98.413
2091	98.4082
2090	98.4048
2089	98.4029
2088	98.4027
2087	98.404
2086	98.4046
2085	98.4023
2084	98.3978
2083	98.3941
2082	98.393
2081	98.3938
2080	98.395
2079	98.3957
2078	98.3952
2077	98.392
2076	98.3859
2075	98.3787
2074	98.3724
2073	98.3679
2072	98.3657
2071	98.3658
2070	98.3683
2069	98.3726
2068	98.3778
2067	98.3819
2066	98.383
2065	98.3814
2064	98.3795
2063	98.3775
2062	98.3723
2061	98.3621
2060	98.3501
2059	98.3408
2058	98.3351
2057	98.3319
2056	98.3312
2055	98.332
2054	98.331
2053	98.327
2052	98.324
2051	98.3273
2050	98.3372
2049	98.3489
2048	98.3569
2047	98.3572
2046	98.3473
2045	98.3305
2044	98.3165
2043	98.3116
2042	98.3123
2041	98.3128
2040	98.3157
2039	98.3256
2038	98.3376
2037	98.3414
2036	98.3363
2035	98.3316
2034	98.332
2033	98.333
2032	98.3308
2031	98.3258
2030	98.3164
2029	98.2995
2028	98.2787
2027	98.2627
2026	98.255
2025	98.2527
2024	98.2554
2023	98.2675
2022	98.2899
2021	98.3153
2020	98.3351
2019	98.3453
2018	98.3464
2017	98.3429
2016	98.3401
2015	98.3388
2014	98.3329
2013	98.3176
2012	98.2972
2011	98.2821
2010	98.2813
2009	98.2975
2008	98.3255
2007	98.353
2006	98.3689
2005	98.3746
2004	98.3799
2003	98.388
[truncated: 1,353 more rows]

## Sheet: Fig.2e
Solvents	Swelling ratio (%)
Hexane	0
CHCl3	336
CH2Cl2	367
THF	153
Acetone	167
Acetonitrile	78
DMF	480
