# Supplementary material for: Amplification of integrated microscopic motions of high-density [2]rotaxanes in mechanically interlocked networks
Source: Nat Commun. 2022 Nov 4;13:6654. doi: 10.1038/s41467-022-34286-6 (PMC9636211; doi:10.1038/s41467-022-34286-6)
Supplement: Supplementary file 3 — Source Data [file 41467_2022_34286_MOESM3_ESM.zip › source data/Fig.3.xlsx]

## Sheet: Fig.3a
MIN-1		MIN-2		MIN-3		MIN-4		MIN-5		MIN-6		MIN-7
Temperature (°C)	Normalized heat flow	Temperature (°C)	Normalized heat flow	Temperature (°C)	Normalized heat flow	Temperature (°C)	Normalized heat flow	Temperature (°C)	Normalized heat flow	Temperature (°C)	Normalized heat flow	Temperature (°C)	Normalized heat flow
-61.362	-0.2041	-61.242	-0.19893	-61.603	-0.19954	-61.355	-0.22261	-61.36	-0.204	-61.55	-0.214	-61.67	-0.2
-61.345	-0.20411	-61.226	-0.19894	-61.588	-0.19955	-61.339	-0.22262	-61.34	-0.204	-61.53	-0.214	-61.65	-0.2
-61.329	-0.20412	-61.209	-0.19895	-61.572	-0.19956	-61.321	-0.22263	-61.32	-0.204	-61.52	-0.214	-61.64	-0.2
-61.312	-0.20414	-61.193	-0.19896	-61.555	-0.19956	-61.307	-0.22263	-61.31	-0.204	-61.5	-0.214	-61.62	-0.2
-61.295	-0.20415	-61.175	-0.19897	-61.538	-0.19956	-61.288	-0.22264	-61.29	-0.204	-61.48	-0.214	-61.6	-0.2
-61.28	-0.20416	-61.16	-0.19898	-61.522	-0.19957	-61.273	-0.22265	-61.28	-0.204	-61.47	-0.214	-61.59	-0.2
-61.263	-0.20417	-61.144	-0.19899	-61.504	-0.19957	-61.257	-0.22266	-61.26	-0.204	-61.45	-0.214	-61.57	-0.2
-61.247	-0.20418	-61.127	-0.199	-61.488	-0.19958	-61.24	-0.22267	-61.24	-0.204	-61.43	-0.214	-61.55	-0.2
-61.229	-0.20419	-61.11	-0.19902	-61.472	-0.19959	-61.223	-0.22269	-61.22	-0.204	-61.42	-0.214	-61.54	-0.2
-61.213	-0.2042	-61.093	-0.19903	-61.455	-0.1996	-61.206	-0.22271	-61.21	-0.204	-61.4	-0.214	-61.52	-0.201
-61.196	-0.20421	-61.076	-0.19904	-61.437	-0.19961	-61.189	-0.22272	-61.19	-0.204	-61.38	-0.214	-61.5	-0.201
-61.179	-0.20422	-61.059	-0.19905	-61.421	-0.19962	-61.172	-0.22274	-61.18	-0.204	-61.37	-0.214	-61.49	-0.201
-61.162	-0.20423	-61.042	-0.19906	-61.405	-0.19963	-61.157	-0.22275	-61.16	-0.204	-61.35	-0.214	-61.47	-0.201
-61.146	-0.20424	-61.026	-0.19908	-61.388	-0.19965	-61.14	-0.22276	-61.14	-0.204	-61.33	-0.214	-61.45	-0.201
-61.128	-0.20425	-61.01	-0.19909	-61.371	-0.19966	-61.122	-0.22276	-61.13	-0.204	-61.32	-0.214	-61.44	-0.201
-61.112	-0.20426	-60.993	-0.1991	-61.355	-0.19966	-61.107	-0.22278	-61.11	-0.204	-61.3	-0.214	-61.42	-0.201
-61.096	-0.20427	-60.975	-0.19911	-61.339	-0.19967	-61.09	-0.22279	-61.09	-0.204	-61.28	-0.214	-61.4	-0.201
-61.079	-0.20429	-60.96	-0.19912	-61.322	-0.19968	-61.072	-0.2228	-61.08	-0.204	-61.27	-0.214	-61.39	-0.201
-61.063	-0.2043	-60.943	-0.19914	-61.306	-0.19969	-61.056	-0.22281	-61.06	-0.204	-61.25	-0.214	-61.37	-0.201
-61.046	-0.20431	-60.926	-0.19915	-61.288	-0.1997	-61.039	-0.22282	-61.04	-0.204	-61.23	-0.214	-61.35	-0.201
-61.03	-0.20432	-60.91	-0.19916	-61.272	-0.19971	-61.023	-0.22284	-61.02	-0.204	-61.22	-0.214	-61.34	-0.201
-61.013	-0.20433	-60.893	-0.19917	-61.255	-0.19972	-61.006	-0.22285	-61.01	-0.204	-61.2	-0.214	-61.32	-0.201
-60.996	-0.20434	-60.876	-0.19918	-61.239	-0.19973	-60.989	-0.22287	-60.99	-0.204	-61.18	-0.214	-61.3	-0.201
-60.979	-0.20435	-60.86	-0.1992	-61.221	-0.19974	-60.973	-0.22288	-60.98	-0.204	-61.17	-0.214	-61.29	-0.201
-60.963	-0.20436	-60.843	-0.1992	-61.205	-0.19975	-60.955	-0.22289	-60.96	-0.204	-61.15	-0.214	-61.27	-0.201
-60.946	-0.20437	-60.827	-0.19922	-61.188	-0.19976	-60.938	-0.2229	-60.94	-0.204	-61.13	-0.214	-61.25	-0.201
-60.93	-0.20437	-60.811	-0.19923	-61.172	-0.19977	-60.922	-0.22291	-60.93	-0.204	-61.12	-0.214	-61.24	-0.201
-60.913	-0.20438	-60.794	-0.19924	-61.154	-0.19978	-60.906	-0.22292	-60.91	-0.204	-61.1	-0.214	-61.22	-0.201
-60.896	-0.20439	-60.776	-0.19925	-61.138	-0.19978	-60.889	-0.22293	-60.89	-0.204	-61.08	-0.214	-61.2	-0.201
-60.879	-0.2044	-60.761	-0.19927	-61.122	-0.1998	-60.873	-0.22294	-60.87	-0.204	-61.07	-0.214	-61.19	-0.201
-60.863	-0.20442	-60.744	-0.19928	-61.105	-0.1998	-60.856	-0.22295	-60.86	-0.204	-61.05	-0.214	-61.17	-0.201
-60.847	-0.20443	-60.726	-0.19929	-61.089	-0.19981	-60.839	-0.22296	-60.84	-0.204	-61.03	-0.214	-61.15	-0.201
-60.83	-0.20445	-60.711	-0.1993	-61.071	-0.19982	-60.823	-0.22298	-60.83	-0.204	-61.02	-0.214	-61.14	-0.201
-60.813	-0.20446	-60.694	-0.19931	-61.055	-0.19983	-60.806	-0.22299	-60.81	-0.204	-61	-0.214	-61.12	-0.201
-60.797	-0.20448	-60.677	-0.19933	-61.039	-0.19984	-60.791	-0.223	-60.79	-0.204	-60.98	-0.214	-61.1	-0.201
-60.78	-0.20449	-60.66	-0.19934	-61.024	-0.19984	-60.772	-0.22302	-60.78	-0.204	-60.97	-0.214	-61.09	-0.201
-60.763	-0.2045	-60.644	-0.19935	-61.006	-0.19985	-60.756	-0.22303	-60.76	-0.204	-60.95	-0.214	-61.07	-0.201
-60.746	-0.2045	-60.627	-0.19936	-60.99	-0.19986	-60.739	-0.22304	-60.74	-0.204	-60.93	-0.214	-61.05	-0.201
-60.729	-0.20451	-60.61	-0.19937	-60.974	-0.19986	-60.723	-0.22306	-60.72	-0.204	-60.92	-0.214	-61.04	-0.201
-60.713	-0.20452	-60.593	-0.19938	-60.956	-0.19987	-60.707	-0.22307	-60.71	-0.204	-60.9	-0.214	-61.02	-0.201
-60.696	-0.20453	-60.577	-0.19939	-60.938	-0.19988	-60.689	-0.22308	-60.69	-0.204	-60.88	-0.214	-61	-0.201
-60.68	-0.20454	-60.56	-0.1994	-60.923	-0.19989	-60.672	-0.22309	-60.67	-0.204	-60.87	-0.214	-60.99	-0.201
-60.662	-0.20455	-60.544	-0.19942	-60.905	-0.1999	-60.657	-0.22309	-60.66	-0.204	-60.85	-0.214	-60.97	-0.201
-60.647	-0.20456	-60.527	-0.19943	-60.889	-0.19991	-60.64	-0.2231	-60.64	-0.204	-60.83	-0.214	-60.95	-0.201
-60.629	-0.20457	-60.511	-0.19944	-60.871	-0.19992	-60.624	-0.22311	-60.63	-0.204	-60.82	-0.214	-60.94	-0.201
-60.613	-0.20458	-60.494	-0.19945	-60.855	-0.19992	-60.606	-0.22312	-60.61	-0.204	-60.8	-0.215	-60.92	-0.201
-60.597	-0.2046	-60.477	-0.19946	-60.84	-0.19993	-60.59	-0.22312	-60.59	-0.204	-60.78	-0.215	-60.9	-0.201
-60.58	-0.20461	-60.46	-0.19947	-60.823	-0.19994	-60.574	-0.22313	-60.58	-0.204	-60.77	-0.215	-60.89	-0.201
-60.564	-0.20462	-60.444	-0.19948	-60.805	-0.19995	-60.556	-0.22314	-60.56	-0.204	-60.75	-0.215	-60.87	-0.201
-60.546	-0.20463	-60.427	-0.1995	-60.789	-0.19996	-60.54	-0.22315	-60.54	-0.204	-60.73	-0.215	-60.85	-0.201
-60.529	-0.20464	-60.411	-0.19951	-60.771	-0.19997	-60.523	-0.22316	-60.53	-0.204	-60.72	-0.215	-60.84	-0.201
-60.512	-0.20466	-60.395	-0.19952	-60.755	-0.19998	-60.507	-0.22317	-60.51	-0.204	-60.7	-0.215	-60.82	-0.201
-60.495	-0.20467	-60.377	-0.19954	-60.738	-0.19999	-60.491	-0.22318	-60.49	-0.204	-60.68	-0.215	-60.8	-0.201
-60.479	-0.20468	-60.361	-0.19955	-60.721	-0.2	-60.475	-0.22319	-60.48	-0.204	-60.67	-0.215	-60.79	-0.201
-60.462	-0.20469	-60.344	-0.19956	-60.705	-0.20001	-60.457	-0.2232	-60.46	-0.204	-60.65	-0.215	-60.77	-0.201
-60.447	-0.20469	-60.328	-0.19957	-60.688	-0.20001	-60.44	-0.22321	-60.44	-0.204	-60.63	-0.215	-60.75	-0.201
-60.43	-0.2047	-60.311	-0.19958	-60.672	-0.20002	-60.424	-0.22322	-60.43	-0.204	-60.62	-0.215	-60.74	-0.201
-60.413	-0.20471	-60.293	-0.19959	-60.656	-0.20003	-60.407	-0.22323	-60.41	-0.204	-60.6	-0.215	-60.72	-0.201
-60.397	-0.20472	-60.277	-0.1996	-60.64	-0.20003	-60.39	-0.22324	-60.39	-0.204	-60.59	-0.215	-60.7	-0.201
-60.38	-0.20473	-60.261	-0.19961	-60.623	-0.20004	-60.373	-0.22325	-60.38	-0.204	-60.57	-0.215	-60.69	-0.201
-60.364	-0.20475	-60.244	-0.19962	-60.605	-0.20005	-60.358	-0.22326	-60.36	-0.204	-60.55	-0.215	-60.67	-0.201
-60.346	-0.20476	-60.228	-0.19963	-60.591	-0.20006	-60.341	-0.22328	-60.34	-0.204	-60.53	-0.215	-60.66	-0.201
-60.33	-0.20477	-60.211	-0.19964	-60.573	-0.20007	-60.325	-0.22329	-60.33	-0.204	-60.52	-0.215	-60.64	-0.201
-60.313	-0.20479	-60.194	-0.19965	-60.556	-0.20008	-60.307	-0.2233	-60.31	-0.204	-60.5	-0.215	-60.62	-0.201
-60.297	-0.2048	-60.178	-0.19967	-60.539	-0.20009	-60.291	-0.22332	-60.29	-0.205	-60.48	-0.215	-60.61	-0.201
-60.279	-0.20481	-60.161	-0.19968	-60.522	-0.2001	-60.274	-0.22333	-60.28	-0.205	-60.47	-0.215	-60.59	-0.201
-60.263	-0.20482	-60.145	-0.19969	-60.506	-0.20011	-60.257	-0.22334	-60.26	-0.205	-60.45	-0.215	-60.57	-0.201
-60.246	-0.20484	-60.129	-0.1997	-60.49	-0.20012	-60.239	-0.22335	-60.24	-0.205	-60.43	-0.215	-60.55	-0.201
-60.229	-0.20485	-60.111	-0.19971	-60.473	-0.20013	-60.223	-0.22336	-60.23	-0.205	-60.42	-0.215	-60.54	-0.201
-60.212	-0.20486	-60.095	-0.19973	-60.456	-0.20014	-60.207	-0.22337	-60.21	-0.205	-60.4	-0.215	-60.52	-0.201
-60.195	-0.20487	-60.078	-0.19974	-60.439	-0.20015	-60.19	-0.22337	-60.19	-0.205	-60.38	-0.215	-60.51	-0.201
-60.179	-0.20488	-60.062	-0.19976	-60.423	-0.20016	-60.172	-0.22338	-60.18	-0.205	-60.37	-0.215	-60.49	-0.201
-60.163	-0.20489	-60.045	-0.19977	-60.406	-0.20017	-60.158	-0.22339	-60.16	-0.205	-60.35	-0.215	-60.47	-0.201
-60.147	-0.20491	-60.027	-0.19979	-60.391	-0.20018	-60.139	-0.2234	-60.14	-0.205	-60.33	-0.215	-60.46	-0.201
-60.13	-0.20492	-60.011	-0.1998	-60.373	-0.20019	-60.124	-0.22342	-60.13	-0.205	-60.32	-0.215	-60.44	-0.201
-60.114	-0.20492	-59.995	-0.19982	-60.356	-0.20019	-60.107	-0.22343	-60.11	-0.205	-60.3	-0.215	-60.42	-0.201
-60.098	-0.20493	-59.977	-0.19983	-60.34	-0.2002	-60.09	-0.22344	-60.09	-0.205	-60.28	-0.215	-60.41	-0.201
-60.081	-0.20494	-59.961	-0.19985	-60.323	-0.2002	-60.075	-0.22346	-60.08	-0.205	-60.27	-0.215	-60.39	-0.201
-60.065	-0.20495	-59.944	-0.19986	-60.307	-0.20021	-60.058	-0.22347	-60.06	-0.205	-60.25	-0.215	-60.37	-0.201
-60.047	-0.20497	-59.929	-0.19988	-60.29	-0.20021	-60.041	-0.22349	-60.04	-0.205	-60.23	-0.215	-60.36	-0.201
-60.031	-0.20498	-59.911	-0.19989	-60.273	-0.20022	-60.025	-0.2235	-60.03	-0.205	-60.22	-0.215	-60.34	-0.201
-60.014	-0.20499	-59.895	-0.1999	-60.256	-0.20023	-60.008	-0.22351	-60.01	-0.205	-60.2	-0.215	-60.32	-0.201
-59.996	-0.205	-59.878	-0.19991	-60.241	-0.20024	-59.991	-0.22352	-59.99	-0.205	-60.18	-0.215	-60.31	-0.201
-59.98	-0.20502	-59.861	-0.19993	-60.222	-0.20025	-59.974	-0.22354	-59.98	-0.205	-60.17	-0.215	-60.29	-0.201
-59.962	-0.20503	-59.845	-0.19994	-60.207	-0.20027	-59.956	-0.22354	-59.96	-0.205	-60.15	-0.215	-60.27	-0.201
-59.947	-0.20504	-59.829	-0.19995	-60.19	-0.20028	-59.94	-0.22355	-59.94	-0.205	-60.14	-0.215	-60.26	-0.201
-59.931	-0.20504	-59.812	-0.19996	-60.173	-0.20029	-59.925	-0.22356	-59.93	-0.205	-60.12	-0.215	-60.24	-0.201
-59.915	-0.20505	-59.796	-0.19997	-60.157	-0.2003	-59.908	-0.22357	-59.91	-0.205	-60.1	-0.215	-60.22	-0.201
-59.898	-0.20506	-59.779	-0.19998	-60.139	-0.20031	-59.891	-0.22358	-59.89	-0.205	-60.09	-0.215	-60.21	-0.201
-59.88	-0.20507	-59.762	-0.19999	-60.123	-0.20032	-59.875	-0.22359	-59.88	-0.205	-60.07	-0.215	-60.19	-0.202
-59.863	-0.20508	-59.745	-0.2	-60.106	-0.20033	-59.859	-0.22361	-59.86	-0.205	-60.05	-0.215	-60.17	-0.202
-59.848	-0.20509	-59.727	-0.20001	-60.091	-0.20033	-59.841	-0.22362	-59.84	-0.205	-60.03	-0.215	-60.16	-0.202
-59.831	-0.20511	-59.711	-0.20003	-60.074	-0.20034	-59.825	-0.22364	-59.83	-0.205	-60.02	-0.215	-60.14	-0.202
-59.814	-0.20512	-59.694	-0.20004	-60.057	-0.20035	-59.807	-0.22365	-59.81	-0.205	-60	-0.215	-60.12	-0.202
-59.798	-0.20513	-59.678	-0.20006	-60.041	-0.20036	-59.791	-0.22367	-59.79	-0.205	-59.99	-0.215	-60.11	-0.202
-59.781	-0.20514	-59.662	-0.20007	-60.025	-0.20036	-59.773	-0.22368	-59.78	-0.205	-59.97	-0.215	-60.09	-0.202
-59.765	-0.20516	-59.644	-0.20008	-60.007	-0.20038	-59.757	-0.22369	-59.76	-0.205	-59.95	-0.215	-60.07	-0.202
-59.747	-0.20517	-59.63	-0.2001	-59.991	-0.20038	-59.741	-0.22369	-59.74	-0.205	-59.93	-0.215	-60.06	-0.202
-59.73	-0.20519	-59.612	-0.20011	-59.973	-0.20039	-59.724	-0.2237	-59.73	-0.205	-59.92	-0.215	-60.04	-0.202
-59.715	-0.20519	-59.595	-0.20012	-59.958	-0.2004	-59.708	-0.22371	-59.71	-0.205	-59.9	-0.215	-60.02	-0.202
-59.697	-0.20521	-59.578	-0.20014	-59.941	-0.20041	-59.691	-0.22372	-59.69	-0.205	-59.88	-0.215	-60.01	-0.202
-59.681	-0.20522	-59.562	-0.20015	-59.924	-0.20042	-59.675	-0.22373	-59.68	-0.205	-59.87	-0.215	-59.99	-0.202
-59.665	-0.20523	-59.544	-0.20016	-59.907	-0.20043	-59.658	-0.22374	-59.66	-0.205	-59.85	-0.215	-59.97	-0.202
-59.647	-0.20524	-59.529	-0.20016	-59.89	-0.20044	-59.642	-0.22375	-59.64	-0.205	-59.83	-0.215	-59.96	-0.202
-59.63	-0.20525	-59.512	-0.20017	-59.874	-0.20045	-59.625	-0.22376	-59.63	-0.205	-59.82	-0.215	-59.94	-0.202
-59.615	-0.20526	-59.495	-0.20018	-59.856	-0.20045	-59.608	-0.22378	-59.61	-0.205	-59.8	-0.215	-59.92	-0.202
-59.597	-0.20527	-59.479	-0.20019	-59.841	-0.20046	-59.591	-0.22379	-59.59	-0.205	-59.79	-0.215	-59.91	-0.202
-59.58	-0.20528	-59.462	-0.20021	-59.823	-0.20047	-59.573	-0.2238	-59.58	-0.205	-59.77	-0.215	-59.89	-0.202
-59.563	-0.20529	-59.445	-0.20022	-59.807	-0.20048	-59.558	-0.22381	-59.56	-0.205	-59.75	-0.215	-59.87	-0.202
-59.547	-0.2053	-59.428	-0.20024	-59.792	-0.20049	-59.541	-0.22383	-59.55	-0.205	-59.73	-0.215	-59.86	-0.202
-59.531	-0.20531	-59.412	-0.20025	-59.774	-0.20049	-59.524	-0.22384	-59.53	-0.205	-59.72	-0.215	-59.84	-0.202
-59.514	-0.20532	-59.394	-0.20027	-59.758	-0.2005	-59.507	-0.22385	-59.51	-0.205	-59.7	-0.215	-59.82	-0.202
-59.498	-0.20533	-59.378	-0.20028	-59.742	-0.20051	-59.491	-0.22386	-59.49	-0.205	-59.69	-0.215	-59.81	-0.202
-59.481	-0.20533	-59.361	-0.20029	-59.724	-0.20052	-59.474	-0.22387	-59.48	-0.205	-59.67	-0.215	-59.79	-0.202
-59.465	-0.20534	-59.346	-0.2003	-59.707	-0.20053	-59.458	-0.22389	-59.46	-0.205	-59.65	-0.215	-59.77	-0.202
-59.449	-0.20535	-59.328	-0.20031	-59.691	-0.20054	-59.442	-0.2239	-59.44	-0.205	-59.64	-0.215	-59.76	-0.202
-59.433	-0.20536	-59.312	-0.20032	-59.674	-0.20054	-59.423	-0.22391	-59.43	-0.205	-59.62	-0.215	-59.74	-0.202
-59.415	-0.20537	-59.296	-0.20033	-59.657	-0.20054	-59.409	-0.22393	-59.41	-0.205	-59.6	-0.215	-59.72	-0.202
-59.398	-0.20538	-59.279	-0.20034	-59.641	-0.20055	-59.391	-0.22394	-59.39	-0.205	-59.59	-0.215	-59.71	-0.202
-59.381	-0.20539	-59.263	-0.20035	-59.625	-0.20055	-59.374	-0.22395	-59.38	-0.205	-59.57	-0.215	-59.69	-0.202
-59.364	-0.2054	-59.245	-0.20036	-59.607	-0.20056	-59.358	-0.22396	-59.36	-0.205	-59.55	-0.215	-59.67	-0.202
-59.349	-0.20542	-59.229	-0.20038	-59.591	-0.20056	-59.341	-0.22396	-59.34	-0.205	-59.54	-0.215	-59.66	-0.202
-59.331	-0.20543	-59.213	-0.20039	-59.575	-0.20057	-59.325	-0.22397	-59.33	-0.205	-59.52	-0.215	-59.64	-0.202
-59.314	-0.20544	-59.197	-0.20041	-59.557	-0.20058	-59.307	-0.22398	-59.31	-0.205	-59.5	-0.215	-59.62	-0.202
-59.297	-0.20546	-59.179	-0.20042	-59.541	-0.20059	-59.292	-0.22399	-59.29	-0.205	-59.49	-0.215	-59.61	-0.202
-59.282	-0.20547	-59.162	-0.20044	-59.524	-0.2006	-59.275	-0.224	-59.28	-0.205	-59.47	-0.215	-59.59	-0.202
-59.265	-0.20548	-59.145	-0.20045	-59.508	-0.20061	-59.258	-0.22401	-59.26	-0.205	-59.45	-0.215	-59.57	-0.202
-59.249	-0.20549	-59.129	-0.20047	-59.491	-0.20062	-59.241	-0.22403	-59.24	-0.205	-59.44	-0.215	-59.56	-0.202
-59.232	-0.20549	-59.112	-0.20049	-59.475	-0.20063	-59.225	-0.22404	-59.23	-0.205	-59.42	-0.215	-59.54	-0.202
-59.215	-0.2055	-59.097	-0.2005	-59.458	-0.20064	-59.208	-0.22405	-59.21	-0.205	-59.4	-0.215	-59.52	-0.202
-59.198	-0.20551	-59.079	-0.20051	-59.441	-0.20065	-59.191	-0.22406	-59.19	-0.205	-59.39	-0.216	-59.51	-0.202
-59.182	-0.20552	-59.063	-0.20052	-59.424	-0.20066	-59.175	-0.22407	-59.18	-0.205	-59.37	-0.216	-59.49	-0.202
-59.166	-0.20554	-59.046	-0.20053	-59.408	-0.20067	-59.157	-0.22408	-59.16	-0.205	-59.35	-0.216	-59.48	-0.202
-59.149	-0.20555	-59.028	-0.20054	-59.392	-0.20067	-59.141	-0.22409	-59.14	-0.205	-59.34	-0.216	-59.46	-0.202
-59.132	-0.20556	-59.012	-0.20055	-59.375	-0.20068	-59.125	-0.22411	-59.13	-0.205	-59.32	-0.216	-59.44	-0.202
-59.116	-0.20557	-58.997	-0.20056	-59.357	-0.20069	-59.107	-0.22412	-59.11	-0.205	-59.3	-0.216	-59.42	-0.202
-59.1	-0.20558	-58.981	-0.20057	-59.341	-0.20069	-59.091	-0.22414	-59.09	-0.205	-59.29	-0.216	-59.41	-0.202
-59.083	-0.20559	-58.961	-0.20058	-59.325	-0.2007	-59.075	-0.22416	-59.08	-0.205	-59.27	-0.216	-59.39	-0.202
-59.065	-0.2056	-58.945	-0.2006	-59.307	-0.20071	-59.058	-0.22417	-59.06	-0.205	-59.25	-0.216	-59.37	-0.202
-59.049	-0.20561	-58.928	-0.20061	-59.291	-0.20072	-59.042	-0.22418	-59.04	-0.205	-59.24	-0.216	-59.36	-0.202
-59.033	-0.20561	-58.913	-0.20062	-59.274	-0.20073	-59.025	-0.2242	-59.03	-0.205	-59.22	-0.216	-59.34	-0.202
-59.015	-0.20563	-58.896	-0.20064	-59.258	-0.20074	-59.007	-0.22421	-59.01	-0.205	-59.2	-0.216	-59.32	-0.202
-58.999	-0.20564	-58.879	-0.20065	-59.24	-0.20075	-58.991	-0.22422	-58.99	-0.205	-59.19	-0.216	-59.31	-0.202
-58.983	-0.20565	-58.863	-0.20066	-59.224	-0.20076	-58.974	-0.22423	-58.98	-0.205	-59.17	-0.216	-59.29	-0.202
-58.966	-0.20566	-58.846	-0.20067	-59.207	-0.20077	-58.958	-0.22424	-58.96	-0.206	-59.15	-0.216	-59.28	-0.202
-58.95	-0.20567	-58.83	-0.20068	-59.189	-0.20078	-58.94	-0.22425	-58.95	-0.206	-59.14	-0.216	-59.26	-0.202
-58.932	-0.20568	-58.814	-0.20069	-59.174	-0.20078	-58.924	-0.22426	-58.93	-0.206	-59.12	-0.216	-59.24	-0.202
-58.916	-0.20569	-58.797	-0.2007	-59.158	-0.20079	-58.907	-0.22426	-58.91	-0.206	-59.1	-0.216	-59.23	-0.202
-58.899	-0.2057	-58.781	-0.20071	-59.142	-0.2008	-58.89	-0.22427	-58.89	-0.206	-59.09	-0.216	-59.21	-0.202
-58.882	-0.20571	-58.764	-0.20072	-59.125	-0.20081	-58.876	-0.22428	-58.88	-0.206	-59.07	-0.216	-59.19	-0.202
-58.865	-0.20572	-58.747	-0.20074	-59.108	-0.20081	-58.858	-0.22429	-58.86	-0.206	-59.05	-0.216	-59.18	-0.202
-58.85	-0.20573	-58.73	-0.20075	-59.092	-0.20082	-58.842	-0.2243	-58.84	-0.206	-59.04	-0.216	-59.16	-0.202
-58.832	-0.20574	-58.713	-0.20077	-59.074	-0.20083	-58.825	-0.22431	-58.83	-0.206	-59.02	-0.216	-59.14	-0.202
-58.815	-0.20575	-58.696	-0.20078	-59.058	-0.20084	-58.808	-0.22433	-58.81	-0.206	-59	-0.216	-59.12	-0.202
-58.799	-0.20576	-58.679	-0.2008	-59.042	-0.20085	-58.792	-0.22434	-58.8	-0.206	-58.99	-0.216	-59.11	-0.202
-58.783	-0.20577	-58.662	-0.20081	-59.026	-0.20085	-58.775	-0.22435	-58.78	-0.206	-58.97	-0.216	-59.09	-0.202
-58.767	-0.20579	-58.646	-0.20083	-59.009	-0.20086	-58.758	-0.22436	-58.76	-0.206	-58.95	-0.216	-59.08	-0.202
-58.75	-0.2058	-58.629	-0.20084	-58.993	-0.20087	-58.742	-0.22436	-58.74	-0.206	-58.94	-0.216	-59.06	-0.202
-58.733	-0.20581	-58.613	-0.20085	-58.975	-0.20088	-58.725	-0.22437	-58.73	-0.206	-58.92	-0.216	-59.04	-0.202
-58.716	-0.20582	-58.596	-0.20086	-58.959	-0.20088	-58.709	-0.22437	-58.71	-0.206	-58.9	-0.216	-59.02	-0.202
-58.7	-0.20583	-58.581	-0.20087	-58.942	-0.20089	-58.694	-0.22438	-58.69	-0.206	-58.89	-0.216	-59.01	-0.202
-58.683	-0.20583	-58.563	-0.20088	-58.923	-0.2009	-58.675	-0.2244	-58.68	-0.206	-58.87	-0.216	-58.99	-0.202
-58.666	-0.20584	-58.547	-0.20089	-58.908	-0.20091	-58.659	-0.22441	-58.66	-0.206	-58.85	-0.216	-58.98	-0.203
-58.649	-0.20585	-58.53	-0.2009	-58.891	-0.20092	-58.642	-0.22442	-58.65	-0.206	-58.84	-0.216	-58.96	-0.203
-58.634	-0.20586	-58.514	-0.20091	-58.874	-0.20093	-58.625	-0.22443	-58.63	-0.206	-58.82	-0.216	-58.94	-0.203
-58.616	-0.20587	-58.497	-0.20092	-58.858	-0.20094	-58.609	-0.22444	-58.61	-0.206	-58.8	-0.216	-58.93	-0.203
-58.601	-0.20588	-58.479	-0.20093	-58.842	-0.20095	-58.592	-0.22445	-58.6	-0.206	-58.79	-0.216	-58.91	-0.203
-58.583	-0.20589	-58.464	-0.20094	-58.824	-0.20096	-58.575	-0.22446	-58.58	-0.206	-58.77	-0.216	-58.89	-0.203
-58.566	-0.2059	-58.446	-0.20095	-58.809	-0.20097	-58.559	-0.22447	-58.56	-0.206	-58.75	-0.216	-58.88	-0.203
-58.55	-0.20591	-58.431	-0.20097	-58.792	-0.20097	-58.542	-0.22448	-58.55	-0.206	-58.74	-0.216	-58.86	-0.203
-58.532	-0.20592	-58.414	-0.20098	-58.775	-0.20098	-58.525	-0.22449	-58.53	-0.206	-58.72	-0.216	-58.84	-0.203
-58.517	-0.20594	-58.396	-0.20099	-58.758	-0.20099	-58.509	-0.2245	-58.51	-0.206	-58.7	-0.216	-58.83	-0.203
-58.5	-0.20595	-58.381	-0.201	-58.741	-0.201	-58.492	-0.2245	-58.5	-0.206	-58.69	-0.216	-58.81	-0.203
-58.484	-0.20596	-58.365	-0.20101	-58.725	-0.20101	-58.476	-0.22451	-58.48	-0.206	-58.67	-0.216	-58.79	-0.203
-58.467	-0.20597	-58.347	-0.20103	-58.709	-0.20102	-58.459	-0.22452	-58.46	-0.206	-58.65	-0.216	-58.78	-0.203
-58.45	-0.20598	-58.33	-0.20104	-58.693	-0.20103	-58.442	-0.22453	-58.45	-0.206	-58.64	-0.216	-58.76	-0.203
-58.433	-0.20599	-58.314	-0.20105	-58.675	-0.20103	-58.426	-0.22454	-58.43	-0.206	-58.62	-0.216	-58.74	-0.203
-58.417	-0.206	-58.298	-0.20106	-58.658	-0.20104	-58.409	-0.22456	-58.41	-0.206	-58.6	-0.216	-58.73	-0.203
-58.399	-0.206	-58.28	-0.20108	-58.642	-0.20105	-58.394	-0.22457	-58.4	-0.206	-58.59	-0.216	-58.71	-0.203
-58.384	-0.20601	-58.264	-0.20109	-58.625	-0.20106	-58.376	-0.22458	-58.38	-0.206	-58.57	-0.216	-58.69	-0.203
-58.366	-0.20602	-58.248	-0.2011	-58.608	-0.20106	-58.359	-0.22459	-58.36	-0.206	-58.55	-0.216	-58.68	-0.203
-58.351	-0.20603	-58.23	-0.20111	-58.592	-0.20107	-58.343	-0.22461	-58.35	-0.206	-58.54	-0.216	-58.66	-0.203
-58.333	-0.20604	-58.213	-0.20113	-58.576	-0.20107	-58.326	-0.22462	-58.33	-0.206	-58.52	-0.216	-58.64	-0.203
-58.318	-0.20605	-58.198	-0.20114	-58.56	-0.20108	-58.31	-0.22463	-58.31	-0.206	-58.51	-0.216	-58.63	-0.203
-58.299	-0.20606	-58.181	-0.20115	-58.544	-0.20109	-58.293	-0.22463	-58.3	-0.206	-58.49	-0.216	-58.61	-0.203
-58.283	-0.20607	-58.165	-0.20116	-58.526	-0.2011	-58.277	-0.22464	-58.28	-0.206	-58.47	-0.216	-58.59	-0.203
-58.267	-0.20609	-58.148	-0.20117	-58.509	-0.20111	-58.26	-0.22465	-58.26	-0.206	-58.46	-0.216	-58.58	-0.203
-58.25	-0.2061	-58.131	-0.20119	-58.493	-0.20112	-58.243	-0.22466	-58.25	-0.206	-58.44	-0.216	-58.56	-0.203
-58.233	-0.20611	-58.114	-0.2012	-58.476	-0.20113	-58.227	-0.22467	-58.23	-0.206	-58.42	-0.216	-58.54	-0.203
-58.217	-0.20612	-58.098	-0.20121	-58.458	-0.20113	-58.21	-0.22469	-58.21	-0.206	-58.41	-0.216	-58.53	-0.203
-58.201	-0.20613	-58.08	-0.20122	-58.442	-0.20114	-58.194	-0.2247	-58.2	-0.206	-58.39	-0.216	-58.51	-0.203
-58.184	-0.20614	-58.063	-0.20124	-58.425	-0.20115	-58.176	-0.22471	-58.18	-0.206	-58.37	-0.216	-58.49	-0.203
-58.166	-0.20615	-58.047	-0.20125	-58.409	-0.20115	-58.159	-0.22473	-58.16	-0.206	-58.35	-0.216	-58.48	-0.203
-58.151	-0.20616	-58.03	-0.20125	-58.393	-0.20116	-58.143	-0.22474	-58.15	-0.206	-58.34	-0.216	-58.46	-0.203
-58.134	-0.20617	-58.013	-0.20126	-58.376	-0.20116	-58.126	-0.22475	-58.13	-0.206	-58.32	-0.216	-58.44	-0.203
-58.118	-0.20619	-57.998	-0.20127	-58.36	-0.20117	-58.11	-0.22476	-58.11	-0.206	-58.3	-0.216	-58.43	-0.203
-58.1	-0.2062	-57.981	-0.20128	-58.343	-0.20118	-58.094	-0.22476	-58.1	-0.206	-58.29	-0.216	-58.41	-0.203
-58.084	-0.20621	-57.965	-0.2013	-58.325	-0.20119	-58.077	-0.22477	-58.08	-0.206	-58.27	-0.216	-58.39	-0.203
-58.067	-0.20622	-57.948	-0.20131	-58.31	-0.2012	-58.06	-0.22477	-58.06	-0.206	-58.25	-0.216	-58.38	-0.203
-58.052	-0.20623	-57.931	-0.20132	-58.292	-0.20121	-58.045	-0.22478	-58.05	-0.206	-58.24	-0.216	-58.36	-0.203
-58.034	-0.20625	-57.916	-0.20134	-58.275	-0.20122	-58.027	-0.22479	-58.03	-0.206	-58.22	-0.216	-58.35	-0.203
-58.017	-0.20626	-57.898	-0.20135	-58.258	-0.20124	-58.01	-0.2248	-58.01	-0.206	-58.21	-0.216	-58.33	-0.203
-58	-0.20627	-57.883	-0.20137	-58.241	-0.20125	-57.994	-0.22481	-58	-0.206	-58.19	-0.216	-58.31	-0.203
-57.985	-0.20627	-57.865	-0.20138	-58.226	-0.20126	-57.978	-0.22483	-57.98	-0.206	-58.17	-0.216	-58.29	-0.203
-57.968	-0.20628	-57.848	-0.20139	-58.209	-0.20127	-57.96	-0.22484	-57.96	-0.206	-58.16	-0.216	-58.28	-0.203
-57.951	-0.20629	-57.832	-0.20141	-58.193	-0.20128	-57.943	-0.22486	-57.95	-0.206	-58.14	-0.216	-58.26	-0.203
-57.936	-0.2063	-57.815	-0.20142	-58.176	-0.20129	-57.927	-0.22487	-57.93	-0.206	-58.12	-0.216	-58.24	-0.203
-57.919	-0.20631	-57.798	-0.20143	-58.16	-0.2013	-57.909	-0.22488	-57.91	-0.206	-58.11	-0.216	-58.23	-0.203
-57.902	-0.20632	-57.782	-0.20144	-58.142	-0.20131	-57.893	-0.22489	-57.9	-0.206	-58.09	-0.216	-58.21	-0.203
-57.885	-0.20633	-57.765	-0.20146	-58.126	-0.20131	-57.877	-0.2249	-57.88	-0.206	-58.07	-0.216	-58.19	-0.203
-57.868	-0.20634	-57.748	-0.20147	-58.109	-0.20132	-57.86	-0.2249	-57.86	-0.206	-58.06	-0.216	-58.18	-0.203
-57.85	-0.20635	-57.732	-0.20148	-58.093	-0.20133	-57.844	-0.22491	-57.85	-0.206	-58.04	-0.216	-58.16	-0.203
-57.835	-0.20636	-57.714	-0.20149	-58.077	-0.20134	-57.828	-0.22491	-57.83	-0.206	-58.02	-0.216	-58.14	-0.203
-57.818	-0.20638	-57.699	-0.2015	-58.059	-0.20134	-57.811	-0.22492	-57.81	-0.206	-58.01	-0.216	-58.13	-0.203
-57.801	-0.20638	-57.682	-0.20152	-58.043	-0.20135	-57.795	-0.22493	-57.8	-0.206	-57.99	-0.216	-58.11	-0.203
-57.785	-0.20639	-57.665	-0.20153	-58.027	-0.20136	-57.778	-0.22494	-57.78	-0.206	-57.97	-0.216	-58.09	-0.203
-57.767	-0.2064	-57.647	-0.20154	-58.009	-0.20137	-57.761	-0.22495	-57.76	-0.206	-57.96	-0.217	-58.08	-0.203
-57.75	-0.20641	-57.632	-0.20155	-57.992	-0.20138	-57.744	-0.22496	-57.75	-0.206	-57.94	-0.217	-58.06	-0.203
-57.734	-0.20642	-57.614	-0.20156	-57.976	-0.20138	-57.727	-0.22498	-57.73	-0.206	-57.92	-0.217	-58.04	-0.203
-57.718	-0.20643	-57.598	-0.20157	-57.96	-0.20139	-57.71	-0.22499	-57.71	-0.206	-57.91	-0.217	-58.03	-0.203
-57.701	-0.20644	-57.582	-0.20158	-57.943	-0.2014	-57.694	-0.225	-57.7	-0.206	-57.89	-0.217	-58.01	-0.203
-57.685	-0.20645	-57.565	-0.2016	-57.926	-0.20141	-57.678	-0.22501	-57.68	-0.206	-57.87	-0.217	-57.99	-0.203
-57.668	-0.20646	-57.548	-0.20161	-57.91	-0.20141	-57.66	-0.22502	-57.66	-0.206	-57.86	-0.217	-57.98	-0.203
-57.652	-0.20647	-57.531	-0.20162	-57.893	-0.20142	-57.643	-0.22503	-57.65	-0.206	-57.84	-0.217	-57.96	-0.203
-57.635	-0.20648	-57.516	-0.20163	-57.876	-0.20142	-57.627	-0.22505	-57.63	-0.206	-57.82	-0.217	-57.94	-0.203
-57.618	-0.20649	-57.499	-0.20164	-57.861	-0.20143	-57.611	-0.22506	-57.61	-0.206	-57.81	-0.217	-57.93	-0.203
-57.601	-0.20649	-57.481	-0.20165	-57.843	-0.20144	-57.594	-0.22507	-57.6	-0.206	-57.79	-0.217	-57.91	-0.203
-57.585	-0.2065	-57.466	-0.20166	-57.827	-0.20145	-57.578	-0.22508	-57.58	-0.206	-57.77	-0.217	-57.89	-0.203
-57.569	-0.20651	-57.45	-0.20167	-57.81	-0.20146	-57.561	-0.22509	-57.56	-0.206	-57.76	-0.217	-57.88	-0.203
-57.551	-0.20652	-57.432	-0.20168	-57.793	-0.20147	-57.544	-0.2251	-57.55	-0.206	-57.74	-0.217	-57.86	-0.203
-57.535	-0.20653	-57.416	-0.20169	-57.777	-0.20147	-57.528	-0.22511	-57.53	-0.206	-57.72	-0.217	-57.84	-0.203
-57.518	-0.20655	-57.399	-0.2017	-57.76	-0.20149	-57.512	-0.22512	-57.51	-0.207	-57.71	-0.217	-57.83	-0.203
-57.502	-0.20656	-57.381	-0.20171	-57.743	-0.20149	-57.495	-0.22513	-57.5	-0.207	-57.69	-0.217	-57.81	-0.203
-57.485	-0.20657	-57.364	-0.20172	-57.726	-0.2015	-57.478	-0.22514	-57.48	-0.207	-57.67	-0.217	-57.79	-0.204
-57.468	-0.20659	-57.347	-0.20173	-57.71	-0.20151	-57.462	-0.22515	-57.47	-0.207	-57.66	-0.217	-57.78	-0.204
-57.452	-0.2066	-57.331	-0.20174	-57.693	-0.20152	-57.444	-0.22516	-57.45	-0.207	-57.64	-0.217	-57.76	-0.204
-57.435	-0.20661	-57.316	-0.20175	-57.677	-0.20153	-57.428	-0.22517	-57.43	-0.207	-57.62	-0.217	-57.74	-0.204
-57.418	-0.20662	-57.299	-0.20177	-57.661	-0.20154	-57.411	-0.22519	-57.42	-0.207	-57.61	-0.217	-57.73	-0.204
-57.401	-0.20663	-57.283	-0.20178	-57.644	-0.20155	-57.393	-0.2252	-57.4	-0.207	-57.59	-0.217	-57.71	-0.204
-57.385	-0.20664	-57.266	-0.20179	-57.628	-0.20156	-57.377	-0.22521	-57.38	-0.207	-57.57	-0.217	-57.69	-0.204
-57.368	-0.20665	-57.25	-0.20181	-57.611	-0.20157	-57.361	-0.22523	-57.37	-0.207	-57.56	-0.217	-57.68	-0.204
-57.352	-0.20666	-57.232	-0.20182	-57.593	-0.20158	-57.345	-0.22524	-57.35	-0.207	-57.54	-0.217	-57.66	-0.204
-57.336	-0.20667	-57.216	-0.20183	-57.577	-0.20159	-57.328	-0.22525	-57.33	-0.207	-57.52	-0.217	-57.65	-0.204
-57.319	-0.20669	-57.199	-0.20184	-57.561	-0.2016	-57.312	-0.22526	-57.31	-0.207	-57.51	-0.217	-57.63	-0.204
-57.303	-0.2067	-57.182	-0.20185	-57.544	-0.2016	-57.294	-0.22527	-57.3	-0.207	-57.49	-0.217	-57.61	-0.204
-57.286	-0.20672	-57.166	-0.20186	-57.529	-0.20161	-57.279	-0.22528	-57.28	-0.207	-57.47	-0.217	-57.59	-0.204
-57.269	-0.20673	-57.15	-0.20187	-57.511	-0.20162	-57.262	-0.22529	-57.26	-0.207	-57.46	-0.217	-57.58	-0.204
-57.251	-0.20675	-57.134	-0.20189	-57.494	-0.20163	-57.246	-0.2253	-57.25	-0.207	-57.44	-0.217	-57.56	-0.204
-57.235	-0.20676	-57.116	-0.2019	-57.477	-0.20164	-57.229	-0.2253	-57.23	-0.207	-57.42	-0.217	-57.55	-0.204
-57.219	-0.20677	-57.099	-0.20191	-57.461	-0.20165	-57.211	-0.22531	-57.22	-0.207	-57.41	-0.217	-57.53	-0.204
-57.202	-0.20678	-57.083	-0.20193	-57.445	-0.20166	-57.195	-0.22532	-57.2	-0.207	-57.39	-0.217	-57.51	-0.204
-57.185	-0.20679	-57.066	-0.20194	-57.428	-0.20166	-57.178	-0.22533	-57.18	-0.207	-57.37	-0.217	-57.5	-0.204
-57.169	-0.2068	-57.05	-0.20196	-57.411	-0.20167	-57.161	-0.22534	-57.17	-0.207	-57.36	-0.217	-57.48	-0.204
-57.152	-0.2068	-57.034	-0.20197	-57.395	-0.20168	-57.144	-0.22535	-57.15	-0.207	-57.34	-0.217	-57.46	-0.204
-57.136	-0.20681	-57.017	-0.20198	-57.378	-0.20169	-57.129	-0.22536	-57.13	-0.207	-57.32	-0.217	-57.45	-0.204
-57.12	-0.20682	-56.999	-0.20199	-57.361	-0.2017	-57.112	-0.22537	-57.12	-0.207	-57.31	-0.217	-57.43	-0.204
-57.102	-0.20683	-56.983	-0.202	-57.345	-0.20171	-57.095	-0.22538	-57.1	-0.207	-57.29	-0.217	-57.41	-0.204
-57.086	-0.20685	-56.967	-0.20202	-57.328	-0.20172	-57.078	-0.22539	-57.08	-0.207	-57.27	-0.217	-57.4	-0.204
-57.07	-0.20686	-56.95	-0.20203	-57.312	-0.20172	-57.062	-0.22541	-57.07	-0.207	-57.26	-0.217	-57.38	-0.204
-57.052	-0.20687	-56.933	-0.20204	-57.294	-0.20174	-57.046	-0.22542	-57.05	-0.207	-57.24	-0.217	-57.36	-0.204
-57.036	-0.20688	-56.916	-0.20205	-57.278	-0.20174	-57.029	-0.22543	-57.03	-0.207	-57.22	-0.217	-57.35	-0.204
-57.019	-0.20689	-56.898	-0.20206	-57.262	-0.20175	-57.012	-0.22544	-57.01	-0.207	-57.21	-0.217	-57.33	-0.204
-57.002	-0.2069	-56.883	-0.20207	-57.246	-0.20176	-56.995	-0.22545	-57	-0.207	-57.19	-0.217	-57.31	-0.204
-56.986	-0.20691	-56.867	-0.20208	-57.228	-0.20177	-56.979	-0.22546	-56.98	-0.207	-57.17	-0.217	-57.3	-0.204
-56.969	-0.20692	-56.849	-0.20209	-57.211	-0.20178	-56.963	-0.22547	-56.97	-0.207	-57.16	-0.217	-57.28	-0.204
-56.953	-0.20693	-56.833	-0.2021	-57.193	-0.20179	-56.945	-0.22548	-56.95	-0.207	-57.14	-0.217	-57.26	-0.204
-56.937	-0.20694	-56.817	-0.20212	-57.177	-0.2018	-56.929	-0.22548	-56.93	-0.207	-57.13	-0.217	-57.25	-0.204
-56.919	-0.20696	-56.801	-0.20213	-57.162	-0.20181	-56.913	-0.22549	-56.92	-0.207	-57.11	-0.217	-57.23	-0.204
-56.903	-0.20697	-56.784	-0.20214	-57.144	-0.20182	-56.896	-0.2255	-56.9	-0.207	-57.09	-0.217	-57.21	-0.204
-56.886	-0.20698	-56.767	-0.20216	-57.129	-0.20183	-56.879	-0.22551	-56.88	-0.207	-57.07	-0.217	-57.2	-0.204
-56.87	-0.207	-56.749	-0.20217	-57.112	-0.20183	-56.863	-0.22552	-56.87	-0.207	-57.06	-0.217	-57.18	-0.204
-56.853	-0.20701	-56.733	-0.20218	-57.096	-0.20184	-56.845	-0.22553	-56.85	-0.207	-57.04	-0.217	-57.16	-0.204
-56.837	-0.20702	-56.716	-0.20219	-57.079	-0.20185	-56.83	-0.22555	-56.83	-0.207	-57.02	-0.217	-57.15	-0.204
-56.819	-0.20703	-56.699	-0.2022	-57.062	-0.20186	-56.814	-0.22556	-56.82	-0.207	-57.01	-0.217	-57.13	-0.204
-56.803	-0.20704	-56.684	-0.20221	-57.045	-0.20186	-56.796	-0.22556	-56.8	-0.207	-56.99	-0.217	-57.11	-0.204
-56.787	-0.20705	-56.666	-0.20222	-57.029	-0.20187	-56.78	-0.22558	-56.78	-0.207	-56.97	-0.217	-57.1	-0.204
-56.768	-0.20706	-56.649	-0.20223	-57.012	-0.20188	-56.762	-0.22559	-56.76	-0.207	-56.96	-0.217	-57.08	-0.204
-56.753	-0.20707	-56.634	-0.20224	-56.995	-0.20189	-56.747	-0.2256	-56.75	-0.207	-56.94	-0.217	-57.06	-0.204
-56.736	-0.20707	-56.617	-0.20226	-56.978	-0.20189	-56.73	-0.22561	-56.73	-0.207	-56.93	-0.217	-57.05	-0.204
-56.719	-0.20708	-56.601	-0.20227	-56.961	-0.2019	-56.712	-0.22562	-56.72	-0.207	-56.91	-0.217	-57.03	-0.204
-56.703	-0.20709	-56.583	-0.20229	-56.946	-0.20191	-56.696	-0.22563	-56.7	-0.207	-56.89	-0.217	-57.01	-0.204
-56.687	-0.20709	-56.567	-0.2023	-56.928	-0.20192	-56.678	-0.22564	-56.68	-0.207	-56.88	-0.217	-57	-0.204
-56.67	-0.2071	-56.551	-0.20231	-56.912	-0.20192	-56.661	-0.22565	-56.67	-0.207	-56.86	-0.217	-56.98	-0.204
-56.654	-0.20711	-56.534	-0.20232	-56.895	-0.20193	-56.646	-0.22566	-56.65	-0.207	-56.84	-0.217	-56.96	-0.204
-56.637	-0.20712	-56.517	-0.20233	-56.878	-0.20194	-56.629	-0.22567	-56.63	-0.207	-56.82	-0.217	-56.95	-0.204
-56.62	-0.20713	-56.5	-0.20235	-56.862	-0.20195	-56.613	-0.22568	-56.62	-0.207	-56.81	-0.217	-56.93	-0.204
-56.604	-0.20714	-56.483	-0.20236	-56.845	-0.20196	-56.596	-0.22569	-56.6	-0.207	-56.79	-0.217	-56.91	-0.204
-56.587	-0.20716	-56.467	-0.20237	-56.828	-0.20197	-56.579	-0.2257	-56.58	-0.207	-56.78	-0.217	-56.9	-0.204
-56.571	-0.20717	-56.45	-0.20239	-56.811	-0.20198	-56.563	-0.22571	-56.57	-0.207	-56.76	-0.217	-56.88	-0.204
-56.554	-0.20719	-56.434	-0.2024	-56.795	-0.20199	-56.546	-0.22572	-56.55	-0.207	-56.74	-0.217	-56.86	-0.204
-56.536	-0.2072	-56.418	-0.20241	-56.778	-0.202	-56.53	-0.22573	-56.53	-0.207	-56.72	-0.217	-56.85	-0.204
-56.521	-0.20721	-56.401	-0.20242	-56.762	-0.20201	-56.513	-0.22575	-56.52	-0.207	-56.71	-0.217	-56.83	-0.204
-56.505	-0.20722	-56.384	-0.20243	-56.745	-0.20202	-56.497	-0.22575	-56.5	-0.207	-56.69	-0.217	-56.81	-0.204
-56.486	-0.20723	-56.367	-0.20244	-56.728	-0.20203	-56.48	-0.22576	-56.48	-0.207	-56.67	-0.217	-56.8	-0.204
-56.471	-0.20725	-56.351	-0.20245	-56.712	-0.20203	-56.463	-0.22577	-56.47	-0.207	-56.66	-0.217	-56.78	-0.204
-56.453	-0.20726	-56.334	-0.20246	-56.695	-0.20204	-56.447	-0.22578	-56.45	-0.207	-56.64	-0.217	-56.76	-0.204
-56.438	-0.20727	-56.317	-0.20247	-56.678	-0.20205	-56.43	-0.22579	-56.43	-0.207	-56.63	-0.217	-56.75	-0.204
-56.42	-0.20728	-56.3	-0.20248	-56.662	-0.20206	-56.413	-0.2258	-56.42	-0.207	-56.61	-0.218	-56.73	-0.204
-56.405	-0.20729	-56.284	-0.20249	-56.645	-0.20207	-56.396	-0.22582	-56.4	-0.207	-56.59	-0.218	-56.71	-0.204
-56.387	-0.2073	-56.268	-0.2025	-56.628	-0.20207	-56.378	-0.22583	-56.38	-0.207	-56.58	-0.218	-56.7	-0.204
-56.372	-0.20731	-56.25	-0.20251	-56.612	-0.20208	-56.363	-0.22584	-56.37	-0.207	-56.56	-0.218	-56.68	-0.204
-56.354	-0.20732	-56.234	-0.20253	-56.596	-0.20209	-56.346	-0.22585	-56.35	-0.207	-56.54	-0.218	-56.66	-0.204
-56.337	-0.20733	-56.217	-0.20254	-56.58	-0.20209	-56.33	-0.22586	-56.33	-0.207	-56.52	-0.218	-56.65	-0.204
-56.321	-0.20735	-56.2	-0.20256	-56.563	-0.2021	-56.314	-0.22587	-56.32	-0.207	-56.51	-0.218	-56.63	-0.204
-56.304	-0.20736	-56.184	-0.20257	-56.546	-0.20211	-56.297	-0.22588	-56.3	-0.207	-56.49	-0.218	-56.61	-0.205
-56.287	-0.20736	-56.168	-0.20259	-56.529	-0.20212	-56.279	-0.22589	-56.28	-0.207	-56.48	-0.218	-56.6	-0.205
-56.27	-0.20737	-56.15	-0.2026	-56.512	-0.20213	-56.262	-0.2259	-56.27	-0.207	-56.46	-0.218	-56.58	-0.205
-56.254	-0.20738	-56.133	-0.20262	-56.496	-0.20214	-56.246	-0.2259	-56.25	-0.207	-56.44	-0.218	-56.56	-0.205
-56.237	-0.20739	-56.117	-0.20263	-56.479	-0.20215	-56.23	-0.22592	-56.23	-0.207	-56.42	-0.218	-56.55	-0.205
-56.22	-0.2074	-56.101	-0.20265	-56.462	-0.20216	-56.214	-0.22592	-56.22	-0.207	-56.41	-0.218	-56.53	-0.205
-56.205	-0.20741	-56.083	-0.20266	-56.445	-0.20216	-56.196	-0.22593	-56.2	-0.207	-56.39	-0.218	-56.51	-0.205
-56.187	-0.20743	-56.067	-0.20267	-56.428	-0.20217	-56.181	-0.22594	-56.18	-0.207	-56.38	-0.218	-56.5	-0.205
-56.171	-0.20744	-56.051	-0.20268	-56.413	-0.20217	-56.165	-0.22595	-56.17	-0.207	-56.36	-0.218	-56.48	-0.205
-56.154	-0.20745	-56.034	-0.20269	-56.396	-0.20218	-56.147	-0.22596	-56.15	-0.208	-56.34	-0.218	-56.46	-0.205
-56.137	-0.20746	-56.018	-0.2027	-56.379	-0.20219	-56.13	-0.22597	-56.14	-0.208	-56.33	-0.218	-56.45	-0.205
-56.121	-0.20748	-56.002	-0.20271	-56.362	-0.20219	-56.114	-0.22598	-56.12	-0.208	-56.31	-0.218	-56.43	-0.205
-56.104	-0.20749	-55.985	-0.20272	-56.346	-0.2022	-56.097	-0.226	-56.1	-0.208	-56.29	-0.218	-56.41	-0.205
-56.088	-0.2075	-55.967	-0.20273	-56.329	-0.20221	-56.081	-0.22601	-56.08	-0.208	-56.28	-0.218	-56.4	-0.205
-56.071	-0.20751	-55.95	-0.20274	-56.313	-0.20222	-56.064	-0.22602	-56.07	-0.208	-56.26	-0.218	-56.38	-0.205
-56.055	-0.20752	-55.935	-0.20275	-56.295	-0.20223	-56.047	-0.22603	-56.05	-0.208	-56.24	-0.218	-56.36	-0.205
-56.038	-0.20753	-55.916	-0.20276	-56.28	-0.20224	-56.031	-0.22604	-56.03	-0.208	-56.23	-0.218	-56.35	-0.205
-56.02	-0.20754	-55.902	-0.20277	-56.262	-0.20225	-56.014	-0.22605	-56.02	-0.208	-56.21	-0.218	-56.33	-0.205
-56.005	-0.20755	-55.887	-0.20278	-56.246	-0.20226	-55.998	-0.22607	-56	-0.208	-56.19	-0.218	-56.31	-0.205
-55.988	-0.20756	-55.868	-0.20279	-56.229	-0.20227	-55.98	-0.22608	-55.98	-0.208	-56.18	-0.218	-56.3	-0.205
-55.971	-0.20757	-55.852	-0.2028	-56.213	-0.20228	-55.963	-0.22609	-55.97	-0.208	-56.16	-0.218	-56.28	-0.205
-55.956	-0.20758	-55.835	-0.20281	-56.196	-0.20228	-55.947	-0.2261	-55.95	-0.208	-56.14	-0.218	-56.26	-0.205
-55.938	-0.20759	-55.818	-0.20282	-56.179	-0.20229	-55.93	-0.22612	-55.93	-0.208	-56.13	-0.218	-56.25	-0.205
-55.923	-0.2076	-55.802	-0.20283	-56.163	-0.2023	-55.913	-0.22613	-55.92	-0.208	-56.11	-0.218	-56.23	-0.205
-55.905	-0.20761	-55.785	-0.20284	-56.146	-0.20231	-55.896	-0.22614	-55.9	-0.208	-56.09	-0.218	-56.22	-0.205
-55.888	-0.20762	-55.768	-0.20285	-56.129	-0.20231	-55.882	-0.22615	-55.89	-0.208	-56.08	-0.218	-56.2	-0.205
-55.873	-0.20763	-55.75	-0.20287	-56.114	-0.20232	-55.863	-0.22617	-55.87	-0.208	-56.06	-0.218	-56.18	-0.205
-55.855	-0.20764	-55.735	-0.20288	-56.095	-0.20233	-55.847	-0.22618	-55.85	-0.208	-56.04	-0.218	-56.17	-0.205
-55.838	-0.20766	-55.717	-0.20289	-56.079	-0.20234	-55.831	-0.22619	-55.83	-0.208	-56.03	-0.218	-56.15	-0.205
-55.822	-0.20767	-55.701	-0.2029	-56.062	-0.20235	-55.815	-0.2262	-55.82	-0.208	-56.01	-0.218	-56.13	-0.205
-55.805	-0.20768	-55.684	-0.20291	-56.047	-0.20236	-55.798	-0.22621	-55.8	-0.208	-55.99	-0.218	-56.11	-0.205
-55.789	-0.20769	-55.667	-0.20292	-56.03	-0.20236	-55.781	-0.22622	-55.78	-0.208	-55.98	-0.218	-56.1	-0.205
-55.771	-0.20771	-55.652	-0.20293	-56.012	-0.20237	-55.765	-0.22623	-55.77	-0.208	-55.96	-0.218	-56.08	-0.205
-55.753	-0.20772	-55.634	-0.20295	-55.996	-0.20237	-55.747	-0.22624	-55.75	-0.208	-55.94	-0.218	-56.06	-0.205
-55.738	-0.20773	-55.618	-0.20296	-55.98	-0.20238	-55.731	-0.22625	-55.74	-0.208	-55.93	-0.218	-56.05	-0.205
-55.721	-0.20774	-55.601	-0.20297	-55.964	-0.20239	-55.714	-0.22626	-55.72	-0.208	-55.91	-0.218	-56.03	-0.205
-55.706	-0.20775	-55.584	-0.20299	-55.946	-0.2024	-55.697	-0.22626	-55.7	-0.208	-55.89	-0.218	-56.01	-0.205
-55.688	-0.20776	-55.568	-0.203	-55.929	-0.20241	-55.681	-0.22627	-55.69	-0.208	-55.88	-0.218	-56	-0.205
-55.672	-0.20777	-55.551	-0.20301	-55.912	-0.20242	-55.665	-0.22627	-55.67	-0.208	-55.86	-0.218	-55.98	-0.205
-55.655	-0.20778	-55.535	-0.20303	-55.897	-0.20243	-55.647	-0.22628	-55.65	-0.208	-55.84	-0.218	-55.97	-0.205
-55.637	-0.20779	-55.518	-0.20304	-55.88	-0.20244	-55.632	-0.22629	-55.64	-0.208	-55.83	-0.218	-55.95	-0.205
-55.622	-0.20781	-55.501	-0.20305	-55.863	-0.20245	-55.614	-0.2263	-55.62	-0.208	-55.81	-0.218	-55.93	-0.205
-55.606	-0.20782	-55.486	-0.20306	-55.846	-0.20246	-55.598	-0.22631	-55.6	-0.208	-55.79	-0.218	-55.92	-0.205
-55.588	-0.20783	-55.469	-0.20307	-55.829	-0.20246	-55.581	-0.22632	-55.59	-0.208	-55.78	-0.218	-55.9	-0.205
-55.572	-0.20784	-55.452	-0.20308	-55.813	-0.20247	-55.565	-0.22633	-55.57	-0.208	-55.76	-0.218	-55.88	-0.205
-55.555	-0.20785	-55.434	-0.20309	-55.795	-0.20248	-55.549	-0.22635	-55.55	-0.208	-55.74	-0.218	-55.86	-0.205
-55.539	-0.20786	-55.418	-0.2031	-55.78	-0.20249	-55.531	-0.22636	-55.53	-0.208	-55.73	-0.218	-55.85	-0.205
-55.523	-0.20787	-55.402	-0.20311	-55.762	-0.20249	-55.515	-0.22637	-55.52	-0.208	-55.71	-0.218	-55.83	-0.205
-55.506	-0.20788	-55.384	-0.20313	-55.746	-0.2025	-55.498	-0.22638	-55.5	-0.208	-55.69	-0.218	-55.82	-0.205
-55.49	-0.20789	-55.369	-0.20314	-55.729	-0.20251	-55.481	-0.22639	-55.49	-0.208	-55.68	-0.218	-55.8	-0.205
-55.472	-0.2079	-55.351	-0.20315	-55.713	-0.20252	-55.465	-0.2264	-55.47	-0.208	-55.66	-0.218	-55.78	-0.205
-55.456	-0.20791	-55.336	-0.20316	-55.696	-0.20252	-55.447	-0.22641	-55.45	-0.208	-55.64	-0.218	-55.77	-0.205
-55.439	-0.20792	-55.319	-0.20317	-55.68	-0.20253	-55.431	-0.22642	-55.44	-0.208	-55.63	-0.218	-55.75	-0.205
-55.422	-0.20794	-55.301	-0.20318	-55.663	-0.20254	-55.415	-0.22643	-55.42	-0.208	-55.61	-0.218	-55.73	-0.205
-55.405	-0.20795	-55.286	-0.20319	-55.646	-0.20254	-55.398	-0.22644	-55.4	-0.208	-55.59	-0.218	-55.72	-0.205
-55.389	-0.20797	-55.269	-0.2032	-55.63	-0.20255	-55.382	-0.22645	-55.39	-0.208	-55.58	-0.218	-55.7	-0.205
-55.373	-0.20798	-55.252	-0.20321	-55.613	-0.20256	-55.365	-0.22646	-55.37	-0.208	-55.56	-0.218	-55.68	-0.205
-55.356	-0.20799	-55.236	-0.20322	-55.596	-0.20257	-55.348	-0.22648	-55.35	-0.208	-55.54	-0.218	-55.67	-0.205
-55.339	-0.20801	-55.219	-0.20323	-55.58	-0.20258	-55.332	-0.22649	-55.34	-0.208	-55.53	-0.218	-55.65	-0.205
-55.323	-0.20802	-55.203	-0.20324	-55.563	-0.20259	-55.315	-0.2265	-55.32	-0.208	-55.51	-0.218	-55.63	-0.205
-55.305	-0.20802	-55.185	-0.20325	-55.547	-0.2026	-55.297	-0.22651	-55.3	-0.208	-55.49	-0.218	-55.62	-0.205
-55.289	-0.20803	-55.169	-0.20327	-55.531	-0.20261	-55.282	-0.22652	-55.29	-0.208	-55.48	-0.218	-55.6	-0.205
-55.271	-0.20804	-55.153	-0.20328	-55.514	-0.20262	-55.266	-0.22653	-55.27	-0.208	-55.46	-0.218	-55.58	-0.205
-55.255	-0.20804	-55.136	-0.20329	-55.498	-0.20262	-55.249	-0.22654	-55.25	-0.208	-55.45	-0.218	-55.57	-0.205
-55.238	-0.20805	-55.119	-0.2033	-55.481	-0.20263	-55.232	-0.22655	-55.24	-0.208	-55.43	-0.218	-55.55	-0.205
-55.222	-0.20805	-55.103	-0.20331	-55.463	-0.20264	-55.216	-0.22656	-55.22	-0.208	-55.41	-0.218	-55.53	-0.205
-55.206	-0.20806	-55.085	-0.20332	-55.448	-0.20265	-55.199	-0.22657	-55.2	-0.208	-55.4	-0.218	-55.52	-0.205
-55.189	-0.20807	-55.069	-0.20333	-55.431	-0.20266	-55.184	-0.22657	-55.19	-0.208	-55.38	-0.218	-55.5	-0.205
-55.172	-0.20809	-55.052	-0.20334	-55.413	-0.20266	-55.166	-0.22658	-55.17	-0.208	-55.36	-0.218	-55.48	-0.205
-55.156	-0.20811	-55.037	-0.20335	-55.396	-0.20267	-55.149	-0.2266	-55.15	-0.208	-55.35	-0.218	-55.47	-0.205
-55.14	-0.20813	-55.019	-0.20336	-55.38	-0.20268	-55.133	-0.22661	-55.14	-0.208	-55.33	-0.218	-55.45	-0.205
-55.123	-0.20814	-55.003	-0.20336	-55.363	-0.20269	-55.116	-0.22663	-55.12	-0.208	-55.31	-0.218	-55.43	-0.205
-55.106	-0.20816	-54.986	-0.20338	-55.347	-0.20269	-55.099	-0.22665	-55.1	-0.208	-55.3	-0.218	-55.42	-0.206
-55.09	-0.20817	-54.97	-0.20339	-55.33	-0.20269	-55.082	-0.22666	-55.09	-0.208	-55.28	-0.219	-55.4	-0.206
-55.073	-0.20818	-54.953	-0.2034	-55.314	-0.2027	-55.065	-0.22667	-55.07	-0.208	-55.26	-0.219	-55.38	-0.206
-55.056	-0.20819	-54.936	-0.20342	-55.297	-0.2027	-55.049	-0.22668	-55.05	-0.208	-55.25	-0.219	-55.37	-0.206
-55.04	-0.2082	-54.919	-0.20343	-55.281	-0.20271	-55.031	-0.22669	-55.04	-0.208	-55.23	-0.219	-55.35	-0.206
-55.023	-0.20821	-54.903	-0.20345	-55.264	-0.20271	-55.015	-0.2267	-55.02	-0.208	-55.21	-0.219	-55.33	-0.206
-55.007	-0.20822	-54.886	-0.20346	-55.248	-0.20272	-54.998	-0.22671	-55	-0.208	-55.2	-0.219	-55.32	-0.206
-54.99	-0.20823	-54.869	-0.20347	-55.23	-0.20273	-54.981	-0.22672	-54.99	-0.208	-55.18	-0.219	-55.3	-0.206
-54.972	-0.20824	-54.852	-0.20348	-55.215	-0.20274	-54.966	-0.22674	-54.97	-0.208	-55.16	-0.219	-55.28	-0.206
-54.957	-0.20825	-54.835	-0.2035	-55.198	-0.20275	-54.95	-0.22676	-54.95	-0.208	-55.15	-0.219	-55.27	-0.206
-54.939	-0.20826	-54.82	-0.2035	-55.182	-0.20276	-54.933	-0.22677	-54.94	-0.208	-55.13	-0.219	-55.25	-0.206
-54.923	-0.20827	-54.802	-0.20351	-55.164	-0.20277	-54.916	-0.22678	-54.92	-0.208	-55.11	-0.219	-55.23	-0.206
-54.906	-0.20828	-54.786	-0.20352	-55.148	-0.20277	-54.899	-0.2268	-54.9	-0.208	-55.1	-0.219	-55.22	-0.206
-54.889	-0.20829	-54.769	-0.20353	-55.131	-0.20278	-54.884	-0.22681	-54.89	-0.208	-55.08	-0.219	-55.2	-0.206
-54.875	-0.2083	-54.753	-0.20354	-55.115	-0.20279	-54.867	-0.22681	-54.87	-0.208	-55.06	-0.219	-55.18	-0.206
-54.857	-0.20831	-54.736	-0.20356	-55.098	-0.2028	-54.849	-0.22682	-54.85	-0.208	-55.05	-0.219	-55.17	-0.206
-54.839	-0.20832	-54.72	-0.20357	-55.081	-0.20281	-54.833	-0.22683	-54.84	-0.208	-55.03	-0.219	-55.15	-0.206
-54.823	-0.20834	-54.702	-0.20359	-55.063	-0.20281	-54.816	-0.22683	-54.82	-0.208	-55.01	-0.219	-55.13	-0.206
-54.807	-0.20835	-54.687	-0.2036	-55.047	-0.20282	-54.799	-0.22684	-54.8	-0.208	-55	-0.219	-55.12	-0.206
-54.79	-0.20836	-54.67	-0.20362	-55.031	-0.20283	-54.784	-0.22685	-54.79	-0.208	-54.98	-0.219	-55.1	-0.206
-54.774	-0.20837	-54.653	-0.20364	-55.014	-0.20284	-54.766	-0.22686	-54.77	-0.209	-54.96	-0.219	-55.08	-0.206
-54.756	-0.20838	-54.637	-0.20365	-54.998	-0.20285	-54.75	-0.22687	-54.75	-0.209	-54.95	-0.219	-55.07	-0.206
-54.741	-0.20839	-54.62	-0.20366	-54.982	-0.20286	-54.733	-0.22688	-54.74	-0.209	-54.93	-0.219	-55.05	-0.206
-54.724	-0.2084	-54.604	-0.20367	-54.964	-0.20287	-54.717	-0.22689	-54.72	-0.209	-54.91	-0.219	-55.03	-0.206
-54.708	-0.20841	-54.586	-0.20369	-54.947	-0.20288	-54.7	-0.2269	-54.7	-0.209	-54.9	-0.219	-55.02	-0.206
-54.69	-0.20842	-54.569	-0.2037	-54.932	-0.20289	-54.683	-0.22691	-54.69	-0.209	-54.88	-0.219	-55	-0.206
-54.673	-0.20842	-54.553	-0.20371	-54.916	-0.20289	-54.666	-0.22692	-54.67	-0.209	-54.86	-0.219	-54.98	-0.206
-54.657	-0.20843	-54.536	-0.20372	-54.898	-0.2029	-54.649	-0.22693	-54.66	-0.209	-54.85	-0.219	-54.97	-0.206
-54.64	-0.20844	-54.52	-0.20374	-54.882	-0.20291	-54.633	-0.22694	-54.64	-0.209	-54.83	-0.219	-54.95	-0.206
-54.623	-0.20845	-54.503	-0.20375	-54.865	-0.20292	-54.617	-0.22695	-54.62	-0.209	-54.81	-0.219	-54.94	-0.206
-54.607	-0.20846	-54.486	-0.20376	-54.849	-0.20293	-54.6	-0.22696	-54.61	-0.209	-54.8	-0.219	-54.92	-0.206
-54.592	-0.20847	-54.47	-0.20377	-54.831	-0.20294	-54.584	-0.22698	-54.59	-0.209	-54.78	-0.219	-54.9	-0.206
-54.574	-0.20848	-54.454	-0.20378	-54.814	-0.20294	-54.567	-0.22699	-54.57	-0.209	-54.76	-0.219	-54.89	-0.206
-54.556	-0.20849	-54.437	-0.20379	-54.798	-0.20296	-54.55	-0.227	-54.56	-0.209	-54.75	-0.219	-54.87	-0.206
-54.54	-0.2085	-54.42	-0.2038	-54.781	-0.20297	-54.534	-0.22701	-54.54	-0.209	-54.73	-0.219	-54.85	-0.206
-54.525	-0.20851	-54.403	-0.2038	-54.765	-0.20297	-54.516	-0.22702	-54.52	-0.209	-54.71	-0.219	-54.83	-0.206
-54.508	-0.20852	-54.387	-0.20382	-54.748	-0.20298	-54.501	-0.22703	-54.5	-0.209	-54.7	-0.219	-54.82	-0.206
-54.49	-0.20853	-54.37	-0.20383	-54.731	-0.20299	-54.484	-0.22704	-54.49	-0.209	-54.68	-0.219	-54.8	-0.206
-54.474	-0.20854	-54.353	-0.20384	-54.715	-0.203	-54.468	-0.22705	-54.47	-0.209	-54.66	-0.219	-54.79	-0.206
-54.457	-0.20855	-54.336	-0.20385	-54.699	-0.203	-54.45	-0.22706	-54.46	-0.209	-54.65	-0.219	-54.77	-0.206
-54.442	-0.20856	-54.32	-0.20387	-54.682	-0.20301	-54.435	-0.22707	-54.44	-0.209	-54.63	-0.219	-54.75	-0.206
-54.425	-0.20857	-54.304	-0.20388	-54.666	-0.20302	-54.418	-0.22708	-54.42	-0.209	-54.61	-0.219	-54.73	-0.206
-54.407	-0.20858	-54.287	-0.20389	-54.648	-0.20303	-54.4	-0.22709	-54.41	-0.209	-54.6	-0.219	-54.72	-0.206
-54.391	-0.20859	-54.271	-0.20391	-54.631	-0.20303	-54.384	-0.22711	-54.39	-0.209	-54.58	-0.219	-54.7	-0.206
-54.374	-0.20861	-54.254	-0.20392	-54.616	-0.20304	-54.368	-0.22712	-54.37	-0.209	-54.56	-0.219	-54.69	-0.206
-54.358	-0.20862	-54.237	-0.20393	-54.599	-0.20305	-54.351	-0.22713	-54.36	-0.209	-54.55	-0.219	-54.67	-0.206
-54.342	-0.20863	-54.221	-0.20394	-54.583	-0.20307	-54.334	-0.22714	-54.34	-0.209	-54.53	-0.219	-54.65	-0.206
-54.324	-0.20865	-54.204	-0.20395	-54.566	-0.20308	-54.318	-0.22715	-54.32	-0.209	-54.51	-0.219	-54.64	-0.206
-54.308	-0.20866	-54.188	-0.20396	-54.549	-0.20309	-54.302	-0.22717	-54.31	-0.209	-54.5	-0.219	-54.62	-0.206
-54.291	-0.20868	-54.171	-0.20397	-54.532	-0.2031	-54.284	-0.22718	-54.29	-0.209	-54.48	-0.219	-54.6	-0.206
-54.275	-0.20869	-54.155	-0.20398	-54.517	-0.20311	-54.268	-0.22719	-54.27	-0.209	-54.46	-0.219	-54.58	-0.206
-54.257	-0.20871	-54.138	-0.20399	-54.499	-0.20311	-54.251	-0.2272	-54.26	-0.209	-54.45	-0.219	-54.57	-0.206
-54.241	-0.20872	-54.121	-0.204	-54.482	-0.20312	-54.235	-0.22721	-54.24	-0.209	-54.43	-0.219	-54.55	-0.206
-54.224	-0.20873	-54.105	-0.20402	-54.466	-0.20313	-54.217	-0.22722	-54.22	-0.209	-54.41	-0.219	-54.53	-0.206
-54.208	-0.20874	-54.088	-0.20403	-54.449	-0.20313	-54.201	-0.22724	-54.21	-0.209	-54.4	-0.219	-54.52	-0.206
-54.19	-0.20875	-54.071	-0.20404	-54.432	-0.20314	-54.184	-0.22725	-54.19	-0.209	-54.38	-0.219	-54.5	-0.206
-54.174	-0.20875	-54.055	-0.20405	-54.415	-0.20314	-54.168	-0.22726	-54.17	-0.209	-54.36	-0.219	-54.49	-0.206
-54.159	-0.20876	-54.038	-0.20406	-54.399	-0.20315	-54.151	-0.22727	-54.15	-0.209	-54.35	-0.219	-54.47	-0.206
-54.141	-0.20877	-54.02	-0.20407	-54.382	-0.20316	-54.134	-0.22728	-54.14	-0.209	-54.33	-0.219	-54.45	-0.206
-54.124	-0.20877	-54.005	-0.20408	-54.366	-0.20317	-54.119	-0.22729	-54.12	-0.209	-54.31	-0.219	-54.44	-0.206
-54.108	-0.20878	-53.989	-0.20409	-54.349	-0.20317	-54.101	-0.2273	-54.11	-0.209	-54.3	-0.219	-54.42	-0.206
-54.091	-0.20879	-53.971	-0.20411	-54.332	-0.20319	-54.085	-0.22731	-54.09	-0.209	-54.28	-0.219	-54.4	-0.207
-54.074	-0.2088	-53.955	-0.20412	-54.316	-0.20319	-54.067	-0.22732	-54.07	-0.209	-54.26	-0.219	-54.39	-0.207
-54.058	-0.20881	-53.939	-0.20413	-54.299	-0.2032	-54.051	-0.22733	-54.06	-0.209	-54.25	-0.219	-54.37	-0.207
-54.041	-0.20882	-53.921	-0.20414	-54.284	-0.20321	-54.034	-0.22734	-54.04	-0.209	-54.23	-0.219	-54.35	-0.207
-54.026	-0.20883	-53.905	-0.20415	-54.265	-0.20322	-54.018	-0.22736	-54.02	-0.209	-54.21	-0.219	-54.34	-0.207
-54.008	-0.20884	-53.888	-0.20416	-54.249	-0.20323	-54.001	-0.22737	-54.01	-0.209	-54.2	-0.219	-54.32	-0.207
-53.991	-0.20885	-53.873	-0.20417	-54.234	-0.20324	-53.985	-0.22738	-53.99	-0.209	-54.18	-0.219	-54.3	-0.207
-53.974	-0.20886	-53.856	-0.20418	-54.217	-0.20324	-53.969	-0.2274	-53.97	-0.209	-54.16	-0.219	-54.29	-0.207
-53.958	-0.20887	-53.838	-0.20419	-54.2	-0.20325	-53.951	-0.22741	-53.96	-0.209	-54.15	-0.219	-54.27	-0.207
-53.941	-0.20888	-53.822	-0.20419	-54.182	-0.20325	-53.934	-0.22742	-53.94	-0.209	-54.13	-0.219	-54.25	-0.207
-53.924	-0.20889	-53.804	-0.2042	-54.168	-0.20326	-53.919	-0.22744	-53.92	-0.209	-54.11	-0.219	-54.24	-0.207
-53.908	-0.2089	-53.79	-0.20422	-54.149	-0.20327	-53.902	-0.22745	-53.91	-0.209	-54.1	-0.219	-54.22	-0.207
-53.893	-0.20891	-53.772	-0.20423	-54.132	-0.20327	-53.886	-0.22746	-53.89	-0.209	-54.08	-0.219	-54.2	-0.207
-53.874	-0.20892	-53.756	-0.20424	-54.117	-0.20328	-53.868	-0.22748	-53.87	-0.209	-54.06	-0.219	-54.19	-0.207
-53.859	-0.20893	-53.739	-0.20425	-54.1	-0.20329	-53.851	-0.22748	-53.86	-0.209	-54.05	-0.219	-54.17	-0.207
-53.842	-0.20894	-53.723	-0.20427	-54.083	-0.2033	-53.834	-0.22749	-53.84	-0.209	-54.03	-0.219	-54.15	-0.207
-53.825	-0.20895	-53.706	-0.20428	-54.066	-0.20331	-53.818	-0.2275	-53.82	-0.209	-54.02	-0.219	-54.14	-0.207
-53.808	-0.20896	-53.688	-0.2043	-54.05	-0.20332	-53.802	-0.22751	-53.81	-0.209	-54	-0.22	-54.12	-0.207
-53.792	-0.20897	-53.671	-0.20431	-54.033	-0.20333	-53.785	-0.22752	-53.79	-0.209	-53.98	-0.22	-54.1	-0.207
-53.774	-0.20899	-53.654	-0.20432	-54.017	-0.20334	-53.769	-0.22753	-53.77	-0.209	-53.96	-0.22	-54.09	-0.207
-53.758	-0.209	-53.638	-0.20433	-54	-0.20335	-53.752	-0.22754	-53.76	-0.209	-53.95	-0.22	-54.07	-0.207
-53.741	-0.20901	-53.622	-0.20434	-53.983	-0.20336	-53.736	-0.22756	-53.74	-0.209	-53.93	-0.22	-54.05	-0.207
-53.726	-0.20902	-53.606	-0.20436	-53.966	-0.20337	-53.72	-0.22757	-53.72	-0.209	-53.91	-0.22	-54.04	-0.207
-53.709	-0.20904	-53.589	-0.20437	-53.951	-0.20338	-53.702	-0.22758	-53.71	-0.209	-53.9	-0.22	-54.02	-0.207
-53.692	-0.20905	-53.573	-0.20438	-53.934	-0.20339	-53.686	-0.2276	-53.69	-0.209	-53.88	-0.22	-54	-0.207
-53.674	-0.20906	-53.556	-0.2044	-53.916	-0.2034	-53.669	-0.22761	-53.67	-0.209	-53.87	-0.22	-53.99	-0.207
-53.658	-0.20907	-53.538	-0.20441	-53.901	-0.2034	-53.652	-0.22762	-53.66	-0.209	-53.85	-0.22	-53.97	-0.207
-53.641	-0.20908	-53.522	-0.20442	-53.884	-0.20341	-53.635	-0.22763	-53.64	-0.209	-53.83	-0.22	-53.95	-0.207
-53.626	-0.20909	-53.506	-0.20443	-53.867	-0.20342	-53.619	-0.22764	-53.62	-0.209	-53.81	-0.22	-53.94	-0.207
-53.609	-0.2091	-53.488	-0.20444	-53.851	-0.20343	-53.602	-0.22766	-53.61	-0.209	-53.8	-0.22	-53.92	-0.207
-53.591	-0.20912	-53.473	-0.20444	-53.834	-0.20344	-53.586	-0.22767	-53.59	-0.209	-53.78	-0.22	-53.9	-0.207
-53.575	-0.20913	-53.456	-0.20445	-53.817	-0.20345	-53.568	-0.22768	-53.57	-0.209	-53.77	-0.22	-53.89	-0.207
-53.559	-0.20913	-53.44	-0.20446	-53.801	-0.20346	-53.553	-0.2277	-53.56	-0.209	-53.75	-0.22	-53.87	-0.207
-53.543	-0.20914	-53.423	-0.20447	-53.783	-0.20347	-53.536	-0.22771	-53.54	-0.209	-53.73	-0.22	-53.85	-0.207
-53.525	-0.20915	-53.405	-0.20448	-53.767	-0.20348	-53.521	-0.22773	-53.52	-0.209	-53.72	-0.22	-53.84	-0.207
-53.509	-0.20916	-53.39	-0.20449	-53.75	-0.20349	-53.502	-0.22774	-53.51	-0.209	-53.7	-0.22	-53.82	-0.207
-53.492	-0.20917	-53.372	-0.20451	-53.733	-0.20349	-53.485	-0.22776	-53.49	-0.209	-53.68	-0.22	-53.8	-0.207
-53.476	-0.20918	-53.357	-0.20452	-53.718	-0.2035	-53.469	-0.22777	-53.47	-0.209	-53.66	-0.22	-53.79	-0.207
-53.458	-0.2092	-53.341	-0.20453	-53.7	-0.2035	-53.452	-0.22778	-53.46	-0.209	-53.65	-0.22	-53.77	-0.207
-53.443	-0.20921	-53.323	-0.20455	-53.684	-0.20351	-53.436	-0.22779	-53.44	-0.209	-53.63	-0.22	-53.75	-0.207
-53.425	-0.20922	-53.308	-0.20456	-53.668	-0.20352	-53.419	-0.2278	-53.42	-0.209	-53.61	-0.22	-53.74	-0.207
-53.408	-0.20923	-53.289	-0.20458	-53.651	-0.20352	-53.402	-0.22781	-53.41	-0.209	-53.6	-0.22	-53.72	-0.207
-53.392	-0.20924	-53.274	-0.20459	-53.633	-0.20353	-53.386	-0.22782	-53.39	-0.209	-53.58	-0.22	-53.7	-0.207
-53.375	-0.20926	-53.257	-0.2046	-53.618	-0.20354	-53.37	-0.22783	-53.37	-0.21	-53.57	-0.22	-53.69	-0.207
-53.359	-0.20927	-53.241	-0.20461	-53.601	-0.20354	-53.352	-0.22785	-53.36	-0.21	-53.55	-0.22	-53.67	-0.207
-53.341	-0.20927	-53.223	-0.20462	-53.584	-0.20355	-53.337	-0.22786	-53.34	-0.21	-53.53	-0.22	-53.65	-0.207
-53.325	-0.20929	-53.206	-0.20463	-53.567	-0.20356	-53.32	-0.22788	-53.32	-0.21	-53.52	-0.22	-53.64	-0.207
-53.309	-0.2093	-53.19	-0.20464	-53.551	-0.20357	-53.303	-0.22789	-53.31	-0.21	-53.5	-0.22	-53.62	-0.207
-53.292	-0.2093	-53.173	-0.20465	-53.535	-0.20358	-53.285	-0.22791	-53.29	-0.21	-53.48	-0.22	-53.6	-0.207
-53.275	-0.20932	-53.157	-0.20466	-53.518	-0.20358	-53.27	-0.22792	-53.27	-0.21	-53.47	-0.22	-53.59	-0.207
-53.259	-0.20932	-53.141	-0.20467	-53.501	-0.20359	-53.254	-0.22793	-53.26	-0.21	-53.45	-0.22	-53.57	-0.207
-53.242	-0.20933	-53.123	-0.20468	-53.483	-0.2036	-53.238	-0.22794	-53.24	-0.21	-53.43	-0.22	-53.55	-0.207
-53.225	-0.20934	-53.107	-0.20469	-53.468	-0.20361	-53.221	-0.22794	-53.22	-0.21	-53.42	-0.22	-53.54	-0.207
-53.209	-0.20935	-53.09	-0.20469	-53.451	-0.20362	-53.204	-0.22795	-53.21	-0.21	-53.4	-0.22	-53.52	-0.207
-53.192	-0.20937	-53.075	-0.20471	-53.435	-0.20363	-53.187	-0.22796	-53.19	-0.21	-53.38	-0.22	-53.5	-0.207
-53.176	-0.20938	-53.057	-0.20472	-53.418	-0.20363	-53.171	-0.22797	-53.17	-0.21	-53.37	-0.22	-53.49	-0.207
-53.16	-0.20939	-53.04	-0.20473	-53.4	-0.20364	-53.153	-0.22798	-53.16	-0.21	-53.35	-0.22	-53.47	-0.207
-53.143	-0.20941	-53.024	-0.20474	-53.384	-0.20364	-53.137	-0.228	-53.14	-0.21	-53.33	-0.22	-53.45	-0.207
-53.125	-0.20942	-53.007	-0.20475	-53.368	-0.20365	-53.12	-0.22802	-53.13	-0.21	-53.32	-0.22	-53.44	-0.207
-53.11	-0.20943	-52.991	-0.20476	-53.351	-0.20366	-53.103	-0.22804	-53.11	-0.21	-53.3	-0.22	-53.42	-0.207
-53.092	-0.20944	-52.974	-0.20477	-53.334	-0.20367	-53.086	-0.22805	-53.09	-0.21	-53.28	-0.22	-53.41	-0.207
-53.077	-0.20945	-52.957	-0.20478	-53.319	-0.20367	-53.07	-0.22807	-53.07	-0.21	-53.27	-0.22	-53.39	-0.207
-53.06	-0.20946	-52.941	-0.20479	-53.302	-0.20368	-53.054	-0.22808	-53.06	-0.21	-53.25	-0.22	-53.37	-0.207
-53.043	-0.20946	-52.924	-0.2048	-53.284	-0.20369	-53.037	-0.22809	-53.04	-0.21	-53.23	-0.22	-53.35	-0.207
-53.027	-0.20947	-52.907	-0.20481	-53.268	-0.2037	-53.021	-0.22811	-53.02	-0.21	-53.22	-0.22	-53.34	-0.207
-53.009	-0.20948	-52.89	-0.20482	-53.253	-0.20371	-53.004	-0.22811	-53.01	-0.21	-53.2	-0.22	-53.32	-0.208
-52.993	-0.20949	-52.875	-0.20483	-53.235	-0.20373	-52.987	-0.22812	-52.99	-0.21	-53.18	-0.22	-53.3	-0.208
-52.976	-0.2095	-52.858	-0.20484	-53.219	-0.20374	-52.97	-0.22812	-52.98	-0.21	-53.17	-0.22	-53.29	-0.208
-52.959	-0.20951	-52.841	-0.20485	-53.202	-0.20375	-52.954	-0.22814	-52.96	-0.21	-53.15	-0.22	-53.27	-0.208
-52.942	-0.20952	-52.824	-0.20486	-53.186	-0.20376	-52.936	-0.22815	-52.94	-0.21	-53.13	-0.22	-53.25	-0.208
-52.927	-0.20954	-52.808	-0.20488	-53.169	-0.20377	-52.921	-0.22816	-52.92	-0.21	-53.12	-0.22	-53.24	-0.208
-52.91	-0.20955	-52.792	-0.20489	-53.152	-0.20378	-52.905	-0.22817	-52.91	-0.21	-53.1	-0.22	-53.22	-0.208
-52.893	-0.20957	-52.774	-0.2049	-53.135	-0.20378	-52.887	-0.22818	-52.89	-0.21	-53.08	-0.22	-53.2	-0.208
-52.877	-0.20958	-52.757	-0.20492	-53.119	-0.20379	-52.871	-0.2282	-52.88	-0.21	-53.07	-0.22	-53.19	-0.208
-52.86	-0.20959	-52.742	-0.20493	-53.102	-0.2038	-52.854	-0.22821	-52.86	-0.21	-53.05	-0.22	-53.17	-0.208
-52.844	-0.2096	-52.724	-0.20494	-53.085	-0.2038	-52.838	-0.22822	-52.84	-0.21	-53.03	-0.22	-53.15	-0.208
-52.826	-0.20961	-52.708	-0.20495	-53.068	-0.20381	-52.821	-0.22823	-52.82	-0.21	-53.02	-0.22	-53.14	-0.208
-52.809	-0.20962	-52.691	-0.20496	-53.052	-0.20382	-52.804	-0.22824	-52.81	-0.21	-53	-0.22	-53.12	-0.208
-52.793	-0.20963	-52.675	-0.20497	-53.036	-0.20383	-52.787	-0.22825	-52.79	-0.21	-52.98	-0.22	-53.11	-0.208
-52.777	-0.20964	-52.658	-0.20498	-53.019	-0.20383	-52.772	-0.22826	-52.78	-0.21	-52.97	-0.22	-53.09	-0.208
-52.759	-0.20965	-52.641	-0.20499	-53.003	-0.20384	-52.755	-0.22827	-52.76	-0.21	-52.95	-0.22	-53.07	-0.208
-52.744	-0.20965	-52.626	-0.205	-52.987	-0.20385	-52.738	-0.22828	-52.74	-0.21	-52.93	-0.22	-53.06	-0.208
-52.727	-0.20966	-52.609	-0.20501	-52.97	-0.20386	-52.721	-0.22829	-52.72	-0.21	-52.92	-0.22	-53.04	-0.208
-52.71	-0.20967	-52.592	-0.20502	-52.953	-0.20387	-52.705	-0.2283	-52.71	-0.21	-52.9	-0.22	-53.02	-0.208
-52.693	-0.20968	-52.576	-0.20502	-52.936	-0.20388	-52.688	-0.22831	-52.69	-0.21	-52.88	-0.22	-53.01	-0.208
-52.677	-0.20969	-52.559	-0.20503	-52.919	-0.20389	-52.672	-0.22832	-52.67	-0.21	-52.87	-0.22	-52.99	-0.208
-52.661	-0.2097	-52.541	-0.20504	-52.904	-0.20389	-52.655	-0.22833	-52.66	-0.21	-52.85	-0.22	-52.97	-0.208
-52.644	-0.20971	-52.525	-0.20505	-52.887	-0.2039	-52.639	-0.22834	-52.64	-0.21	-52.83	-0.22	-52.96	-0.208
-52.627	-0.20972	-52.508	-0.20506	-52.87	-0.20391	-52.621	-0.22835	-52.63	-0.21	-52.82	-0.22	-52.94	-0.208
-52.611	-0.20972	-52.491	-0.20508	-52.854	-0.20392	-52.605	-0.22837	-52.61	-0.21	-52.8	-0.22	-52.92	-0.208
-52.595	-0.20973	-52.475	-0.20509	-52.836	-0.20393	-52.587	-0.22838	-52.59	-0.21	-52.78	-0.22	-52.91	-0.208
-52.578	-0.20974	-52.458	-0.2051	-52.82	-0.20393	-52.572	-0.22839	-52.58	-0.21	-52.77	-0.22	-52.89	-0.208
-52.561	-0.20975	-52.442	-0.20511	-52.802	-0.20394	-52.555	-0.22841	-52.56	-0.21	-52.75	-0.22	-52.87	-0.208
-52.544	-0.20976	-52.426	-0.20513	-52.786	-0.20395	-52.539	-0.22842	-52.54	-0.21	-52.73	-0.22	-52.86	-0.208
-52.528	-0.20977	-52.409	-0.20514	-52.77	-0.20396	-52.522	-0.22843	-52.53	-0.21	-52.72	-0.22	-52.84	-0.208
-52.511	-0.20977	-52.394	-0.20515	-52.753	-0.20397	-52.506	-0.22843	-52.51	-0.21	-52.7	-0.22	-52.82	-0.208
-52.493	-0.20979	-52.376	-0.20516	-52.737	-0.20397	-52.489	-0.22844	-52.49	-0.21	-52.68	-0.221	-52.81	-0.208
-52.478	-0.2098	-52.36	-0.20517	-52.72	-0.20397	-52.472	-0.22846	-52.48	-0.21	-52.67	-0.221	-52.79	-0.208
-52.461	-0.20981	-52.343	-0.20518	-52.704	-0.20398	-52.456	-0.22847	-52.46	-0.21	-52.65	-0.221	-52.77	-0.208
-52.444	-0.20983	-52.327	-0.2052	-52.686	-0.20398	-52.439	-0.22848	-52.44	-0.21	-52.64	-0.221	-52.76	-0.208
-52.427	-0.20984	-52.309	-0.20521	-52.67	-0.20399	-52.423	-0.2285	-52.42	-0.21	-52.62	-0.221	-52.74	-0.208
-52.412	-0.20985	-52.292	-0.20522	-52.653	-0.204	-52.406	-0.22851	-52.41	-0.21	-52.6	-0.221	-52.72	-0.208
-52.395	-0.20986	-52.275	-0.20524	-52.637	-0.204	-52.389	-0.22852	-52.39	-0.21	-52.58	-0.221	-52.71	-0.208
-52.378	-0.20987	-52.261	-0.20525	-52.621	-0.20402	-52.372	-0.22854	-52.38	-0.21	-52.57	-0.221	-52.69	-0.208
-52.362	-0.20988	-52.242	-0.20527	-52.603	-0.20403	-52.356	-0.22855	-52.36	-0.21	-52.55	-0.221	-52.67	-0.208
-52.344	-0.20989	-52.227	-0.20528	-52.587	-0.20404	-52.339	-0.22856	-52.34	-0.21	-52.53	-0.221	-52.66	-0.208
-52.328	-0.2099	-52.21	-0.20529	-52.57	-0.20405	-52.322	-0.22857	-52.33	-0.21	-52.52	-0.221	-52.64	-0.208
-52.311	-0.2099	-52.193	-0.2053	-52.553	-0.20406	-52.306	-0.22858	-52.31	-0.21	-52.5	-0.221	-52.62	-0.208
-52.294	-0.20991	-52.177	-0.20531	-52.537	-0.20407	-52.289	-0.22859	-52.29	-0.21	-52.49	-0.221	-52.61	-0.208
-52.277	-0.20992	-52.16	-0.20532	-52.52	-0.20408	-52.272	-0.2286	-52.28	-0.21	-52.47	-0.221	-52.59	-0.208
-52.262	-0.20993	-52.143	-0.20533	-52.503	-0.20409	-52.256	-0.22861	-52.26	-0.21	-52.45	-0.221	-52.57	-0.208
-52.245	-0.20994	-52.125	-0.20534	-52.487	-0.20409	-52.24	-0.22862	-52.24	-0.21	-52.44	-0.221	-52.56	-0.208
-52.228	-0.20994	-52.11	-0.20535	-52.47	-0.2041	-52.223	-0.22863	-52.23	-0.21	-52.42	-0.221	-52.54	-0.208
-52.212	-0.20995	-52.093	-0.20536	-52.453	-0.20411	-52.206	-0.22865	-52.21	-0.21	-52.4	-0.221	-52.52	-0.208
-52.194	-0.20996	-52.077	-0.20537	-52.437	-0.20412	-52.189	-0.22866	-52.19	-0.21	-52.39	-0.221	-52.51	-0.208
-52.179	-0.20997	-52.06	-0.20538	-52.421	-0.20414	-52.173	-0.22867	-52.18	-0.21	-52.37	-0.221	-52.49	-0.208
-52.163	-0.20998	-52.043	-0.20539	-52.404	-0.20415	-52.156	-0.22868	-52.16	-0.21	-52.35	-0.221	-52.47	-0.208
-52.144	-0.20999	-52.027	-0.20541	-52.387	-0.20416	-52.139	-0.22869	-52.14	-0.21	-52.34	-0.221	-52.46	-0.208
-52.128	-0.21	-52.01	-0.20543	-52.371	-0.20417	-52.124	-0.2287	-52.13	-0.21	-52.32	-0.221	-52.44	-0.208
-52.113	-0.21001	-51.993	-0.20544	-52.355	-0.20418	-52.107	-0.22871	-52.11	-0.21	-52.3	-0.221	-52.42	-0.208
-52.095	-0.21003	-51.977	-0.20546	-52.338	-0.20419	-52.09	-0.22872	-52.09	-0.21	-52.29	-0.221	-52.41	-0.208
-52.078	-0.21004	-51.96	-0.20547	-52.32	-0.20419	-52.073	-0.22872	-52.08	-0.211	-52.27	-0.221	-52.39	-0.208
-52.062	-0.21005	-51.943	-0.20548	-52.304	-0.2042	-52.057	-0.22873	-52.06	-0.211	-52.25	-0.221	-52.37	-0.208
-52.045	-0.21006	-51.926	-0.20549	-52.287	-0.2042	-52.04	-0.22874	-52.04	-0.211	-52.23	-0.221	-52.36	-0.208
-52.029	-0.21008	-51.911	-0.2055	-52.27	-0.20421	-52.025	-0.22875	-52.03	-0.211	-52.22	-0.221	-52.34	-0.208
-52.013	-0.21009	-51.894	-0.20552	-52.254	-0.20421	-52.008	-0.22876	-52.01	-0.211	-52.2	-0.221	-52.32	-0.208
-51.996	-0.2101	-51.877	-0.20553	-52.237	-0.20422	-51.989	-0.22877	-51.99	-0.211	-52.19	-0.221	-52.31	-0.208
-51.978	-0.21011	-51.861	-0.20554	-52.22	-0.20422	-51.974	-0.22879	-51.98	-0.211	-52.17	-0.221	-52.29	-0.208
-51.961	-0.21012	-51.843	-0.20555	-52.204	-0.20423	-51.957	-0.2288	-51.96	-0.211	-52.15	-0.221	-52.27	-0.208
-51.945	-0.21013	-51.828	-0.20556	-52.189	-0.20424	-51.94	-0.22881	-51.94	-0.211	-52.14	-0.221	-52.26	-0.208
-51.929	-0.21014	-51.811	-0.20557	-52.171	-0.20426	-51.923	-0.22883	-51.93	-0.211	-52.12	-0.221	-52.24	-0.208
-51.912	-0.21015	-51.794	-0.20558	-52.153	-0.20428	-51.907	-0.22884	-51.91	-0.211	-52.1	-0.221	-52.22	-0.208
-51.895	-0.21015	-51.778	-0.20559	-52.137	-0.20429	-51.889	-0.22885	-51.89	-0.211	-52.09	-0.221	-52.21	-0.208
-51.878	-0.21016	-51.76	-0.2056	-52.121	-0.2043	-51.873	-0.22886	-51.88	-0.211	-52.07	-0.221	-52.19	-0.209
-51.863	-0.21016	-51.744	-0.20561	-52.103	-0.20431	-51.857	-0.22888	-51.86	-0.211	-52.05	-0.221	-52.17	-0.209
-51.845	-0.21017	-51.728	-0.20563	-52.086	-0.20432	-51.841	-0.22888	-51.84	-0.211	-52.04	-0.221	-52.16	-0.209
-51.829	-0.21017	-51.711	-0.20564	-52.071	-0.20433	-51.824	-0.22889	-51.83	-0.211	-52.02	-0.221	-52.14	-0.209
-51.813	-0.21018	-51.694	-0.20565	-52.054	-0.20434	-51.808	-0.2289	-51.81	-0.211	-52	-0.221	-52.12	-0.209
-51.797	-0.21019	-51.677	-0.20567	-52.037	-0.20434	-51.792	-0.22891	-51.79	-0.211	-51.99	-0.221	-52.11	-0.209
-51.78	-0.2102	-51.661	-0.20568	-52.022	-0.20435	-51.774	-0.22892	-51.78	-0.211	-51.97	-0.221	-52.09	-0.209
-51.764	-0.21021	-51.645	-0.20569	-52.004	-0.20436	-51.757	-0.22894	-51.76	-0.211	-51.95	-0.221	-52.08	-0.209
-51.747	-0.21023	-51.627	-0.20571	-51.989	-0.20437	-51.741	-0.22895	-51.74	-0.211	-51.94	-0.221	-52.06	-0.209
-51.729	-0.21024	-51.612	-0.20571	-51.971	-0.20437	-51.724	-0.22896	-51.73	-0.211	-51.92	-0.221	-52.04	-0.209
-51.712	-0.21025	-51.593	-0.20572	-51.955	-0.20438	-51.708	-0.22898	-51.71	-0.211	-51.9	-0.221	-52.03	-0.209
-51.697	-0.21026	-51.579	-0.20574	-51.938	-0.20439	-51.692	-0.22899	-51.69	-0.211	-51.89	-0.221	-52.01	-0.209
-51.679	-0.21027	-51.561	-0.20574	-51.921	-0.20439	-51.675	-0.229	-51.68	-0.211	-51.87	-0.221	-51.99	-0.209
-51.662	-0.21028	-51.544	-0.20575	-51.905	-0.2044	-51.658	-0.22901	-51.66	-0.211	-51.85	-0.221	-51.98	-0.209
-51.646	-0.21029	-51.528	-0.20576	-51.888	-0.20441	-51.641	-0.22903	-51.64	-0.211	-51.84	-0.221	-51.96	-0.209
-51.629	-0.2103	-51.511	-0.20577	-51.872	-0.20442	-51.625	-0.22904	-51.63	-0.211	-51.82	-0.221	-51.94	-0.209
-51.613	-0.21031	-51.495	-0.20578	-51.855	-0.20443	-51.608	-0.22905	-51.61	-0.211	-51.8	-0.221	-51.92	-0.209
-51.597	-0.21032	-51.477	-0.20579	-51.839	-0.20444	-51.59	-0.22906	-51.59	-0.211	-51.79	-0.221	-51.91	-0.209
-51.58	-0.21033	-51.461	-0.2058	-51.822	-0.20445	-51.574	-0.22907	-51.58	-0.211	-51.77	-0.221	-51.89	-0.209
-51.563	-0.21035	-51.445	-0.20581	-51.806	-0.20446	-51.558	-0.22908	-51.56	-0.211	-51.75	-0.221	-51.88	-0.209
-51.546	-0.21036	-51.429	-0.20582	-51.788	-0.20447	-51.542	-0.22909	-51.54	-0.211	-51.74	-0.221	-51.86	-0.209
-51.529	-0.21037	-51.412	-0.20583	-51.772	-0.20448	-51.527	-0.2291	-51.53	-0.211	-51.72	-0.221	-51.84	-0.209
-51.513	-0.21038	-51.395	-0.20584	-51.757	-0.20449	-51.509	-0.22911	-51.51	-0.211	-51.7	-0.221	-51.82	-0.209
-51.496	-0.2104	-51.379	-0.20586	-51.74	-0.2045	-51.491	-0.22913	-51.49	-0.211	-51.69	-0.221	-51.81	-0.209
-51.479	-0.21041	-51.362	-0.20587	-51.722	-0.20451	-51.474	-0.22914	-51.48	-0.211	-51.67	-0.221	-51.79	-0.209
-51.463	-0.21041	-51.345	-0.20588	-51.706	-0.20452	-51.459	-0.22915	-51.46	-0.211	-51.65	-0.221	-51.78	-0.209
-51.447	-0.21043	-51.33	-0.20589	-51.688	-0.20453	-51.442	-0.22917	-51.44	-0.211	-51.64	-0.221	-51.76	-0.209
-51.43	-0.21044	-51.313	-0.20591	-51.673	-0.20453	-51.424	-0.22918	-51.43	-0.211	-51.62	-0.221	-51.74	-0.209
-51.413	-0.21045	-51.296	-0.20592	-51.656	-0.20454	-51.409	-0.22919	-51.41	-0.211	-51.6	-0.221	-51.73	-0.209
-51.397	-0.21046	-51.278	-0.20593	-51.64	-0.20455	-51.392	-0.22921	-51.4	-0.211	-51.59	-0.221	-51.71	-0.209
-51.38	-0.21047	-51.262	-0.20594	-51.622	-0.20456	-51.375	-0.22922	-51.38	-0.211	-51.57	-0.221	-51.69	-0.209
-51.363	-0.21048	-51.246	-0.20596	-51.606	-0.20457	-51.358	-0.22923	-51.36	-0.211	-51.55	-0.221	-51.67	-0.209
-51.346	-0.21049	-51.228	-0.20597	-51.589	-0.20458	-51.341	-0.22924	-51.35	-0.211	-51.54	-0.221	-51.66	-0.209
-51.329	-0.21051	-51.213	-0.20598	-51.572	-0.20459	-51.326	-0.22925	-51.33	-0.211	-51.52	-0.221	-51.64	-0.209
-51.313	-0.21052	-51.196	-0.20599	-51.557	-0.2046	-51.308	-0.22926	-51.31	-0.211	-51.5	-0.221	-51.62	-0.209
-51.296	-0.21053	-51.179	-0.20601	-51.539	-0.20461	-51.292	-0.22927	-51.3	-0.211	-51.49	-0.221	-51.61	-0.209
-51.279	-0.21055	-51.163	-0.20602	-51.522	-0.20462	-51.275	-0.22928	-51.28	-0.211	-51.47	-0.221	-51.59	-0.209
-51.263	-0.21055	-51.146	-0.20603	-51.506	-0.20463	-51.259	-0.22929	-51.26	-0.211	-51.45	-0.221	-51.57	-0.209
-51.246	-0.21056	-51.13	-0.20605	-51.489	-0.20464	-51.242	-0.2293	-51.24	-0.211	-51.44	-0.221	-51.56	-0.209
-51.23	-0.21057	-51.112	-0.20606	-51.474	-0.20465	-51.226	-0.22932	-51.23	-0.211	-51.42	-0.221	-51.54	-0.209
-51.213	-0.21058	-51.096	-0.20608	-51.456	-0.20466	-51.209	-0.22934	-51.21	-0.211	-51.4	-0.221	-51.53	-0.209
-51.197	-0.21059	-51.079	-0.20609	-51.44	-0.20467	-51.193	-0.22935	-51.2	-0.211	-51.39	-0.221	-51.51	-0.209
-51.18	-0.2106	-51.063	-0.20611	-51.423	-0.20467	-51.176	-0.22937	-51.18	-0.211	-51.37	-0.221	-51.49	-0.209
-51.164	-0.21061	-51.046	-0.20612	-51.406	-0.20468	-51.159	-0.22938	-51.16	-0.211	-51.36	-0.221	-51.48	-0.209
-51.148	-0.21062	-51.029	-0.20613	-51.391	-0.20469	-51.142	-0.22939	-51.15	-0.211	-51.34	-0.221	-51.46	-0.209
-51.13	-0.21063	-51.013	-0.20614	-51.374	-0.20469	-51.127	-0.2294	-51.13	-0.211	-51.32	-0.222	-51.44	-0.209
-51.114	-0.21064	-50.996	-0.20615	-51.356	-0.2047	-51.109	-0.22941	-51.11	-0.211	-51.3	-0.222	-51.43	-0.209
-51.098	-0.21065	-50.98	-0.20617	-51.34	-0.20471	-51.094	-0.22942	-51.1	-0.211	-51.29	-0.222	-51.41	-0.209
-51.081	-0.21066	-50.962	-0.20618	-51.322	-0.20472	-51.077	-0.22943	-51.08	-0.211	-51.27	-0.222	-51.39	-0.209
-51.064	-0.21068	-50.946	-0.20619	-51.307	-0.20473	-51.058	-0.22945	-51.06	-0.211	-51.25	-0.222	-51.38	-0.209
-51.048	-0.21069	-50.929	-0.2062	-51.289	-0.20474	-51.043	-0.22946	-51.04	-0.211	-51.24	-0.222	-51.36	-0.209
-51.032	-0.2107	-50.914	-0.20622	-51.273	-0.20475	-51.027	-0.22947	-51.03	-0.211	-51.22	-0.222	-51.34	-0.209
-51.014	-0.21072	-50.896	-0.20623	-51.256	-0.20475	-51.01	-0.22948	-51.01	-0.211	-51.2	-0.222	-51.33	-0.209
-50.997	-0.21073	-50.879	-0.20625	-51.24	-0.20477	-50.993	-0.2295	-51	-0.211	-51.19	-0.222	-51.31	-0.209
-50.98	-0.21074	-50.863	-0.20627	-51.223	-0.20477	-50.977	-0.22951	-50.98	-0.211	-51.17	-0.222	-51.29	-0.209
-50.964	-0.21075	-50.846	-0.20628	-51.207	-0.20478	-50.96	-0.22952	-50.96	-0.211	-51.15	-0.222	-51.28	-0.209
-50.948	-0.21076	-50.83	-0.20629	-51.19	-0.20479	-50.943	-0.22953	-50.95	-0.211	-51.14	-0.222	-51.26	-0.209
-50.93	-0.21076	-50.813	-0.20631	-51.174	-0.2048	-50.926	-0.22955	-50.93	-0.211	-51.12	-0.222	-51.24	-0.209
-50.915	-0.21077	-50.796	-0.20632	-51.156	-0.20481	-50.91	-0.22956	-50.91	-0.211	-51.1	-0.222	-51.23	-0.209
-50.898	-0.21078	-50.78	-0.20633	-51.141	-0.20482	-50.894	-0.22958	-50.9	-0.211	-51.09	-0.222	-51.21	-0.209
-50.881	-0.21079	-50.763	-0.20634	-51.123	-0.20483	-50.875	-0.2296	-50.88	-0.211	-51.07	-0.222	-51.19	-0.209
-50.866	-0.21079	-50.747	-0.20635	-51.107	-0.20484	-50.86	-0.22961	-50.86	-0.211	-51.05	-0.222	-51.18	-0.209
-50.848	-0.2108	-50.73	-0.20636	-51.092	-0.20484	-50.843	-0.22963	-50.85	-0.211	-51.04	-0.222	-51.16	-0.209
-50.832	-0.21081	-50.714	-0.20637	-51.073	-0.20485	-50.826	-0.22964	-50.83	-0.211	-51.02	-0.222	-51.14	-0.209
-50.815	-0.21082	-50.697	-0.20638	-51.058	-0.20486	-50.81	-0.22966	-50.81	-0.211	-51.01	-0.222	-51.13	-0.209
-50.798	-0.21083	-50.68	-0.2064	-51.041	-0.20487	-50.794	-0.22967	-50.8	-0.211	-50.99	-0.222	-51.11	-0.21
-50.781	-0.21085	-50.664	-0.20641	-51.025	-0.20488	-50.776	-0.22968	-50.78	-0.211	-50.97	-0.222	-51.09	-0.21
-50.765	-0.21085	-50.647	-0.20642	-51.008	-0.20489	-50.761	-0.22969	-50.76	-0.211	-50.95	-0.222	-51.08	-0.21
-50.748	-0.21086	-50.63	-0.20644	-50.991	-0.2049	-50.744	-0.22971	-50.75	-0.211	-50.94	-0.222	-51.06	-0.21
-50.732	-0.21087	-50.614	-0.20646	-50.975	-0.20491	-50.726	-0.22973	-50.73	-0.211	-50.92	-0.222	-51.04	-0.21
-50.715	-0.21088	-50.597	-0.20647	-50.958	-0.20493	-50.709	-0.22974	-50.71	-0.211	-50.91	-0.222	-51.03	-0.21
-50.699	-0.21088	-50.58	-0.20648	-50.942	-0.20494	-50.694	-0.22975	-50.7	-0.211	-50.89	-0.222	-51.01	-0.21
-50.682	-0.21089	-50.563	-0.2065	-50.926	-0.20495	-50.677	-0.22977	-50.68	-0.211	-50.87	-0.222	-50.99	-0.21
-50.666	-0.2109	-50.548	-0.20651	-50.908	-0.20496	-50.66	-0.22978	-50.66	-0.212	-50.85	-0.222	-50.98	-0.21
-50.649	-0.21091	-50.53	-0.20652	-50.891	-0.20497	-50.644	-0.2298	-50.65	-0.212	-50.84	-0.222	-50.96	-0.21
-50.632	-0.21091	-50.513	-0.20653	-50.875	-0.20498	-50.627	-0.22981	-50.63	-0.212	-50.82	-0.222	-50.94	-0.21
-50.615	-0.21093	-50.497	-0.20654	-50.857	-0.20498	-50.611	-0.22983	-50.61	-0.212	-50.81	-0.222	-50.93	-0.21
-50.598	-0.21094	-50.481	-0.20656	-50.841	-0.20499	-50.593	-0.22984	-50.6	-0.212	-50.79	-0.222	-50.91	-0.21
-50.582	-0.21095	-50.463	-0.20657	-50.824	-0.205	-50.578	-0.22985	-50.58	-0.212	-50.77	-0.222	-50.89	-0.21
-50.566	-0.21097	-50.447	-0.20658	-50.808	-0.20501	-50.562	-0.22986	-50.56	-0.212	-50.76	-0.222	-50.88	-0.21
-50.549	-0.21098	-50.43	-0.20659	-50.792	-0.20502	-50.544	-0.22988	-50.55	-0.212	-50.74	-0.222	-50.86	-0.21
-50.532	-0.21099	-50.413	-0.2066	-50.775	-0.20503	-50.527	-0.22989	-50.53	-0.212	-50.72	-0.222	-50.84	-0.21
-50.515	-0.211	-50.397	-0.20661	-50.758	-0.20504	-50.511	-0.2299	-50.51	-0.212	-50.71	-0.222	-50.83	-0.21
-50.498	-0.21101	-50.381	-0.20663	-50.742	-0.20505	-50.495	-0.22991	-50.5	-0.212	-50.69	-0.222	-50.81	-0.21
-50.483	-0.21102	-50.365	-0.20664	-50.725	-0.20506	-50.477	-0.22992	-50.48	-0.212	-50.67	-0.222	-50.79	-0.21
-50.466	-0.21103	-50.348	-0.20665	-50.707	-0.20508	-50.461	-0.22994	-50.46	-0.212	-50.65	-0.222	-50.78	-0.21
-50.449	-0.21104	-50.331	-0.20667	-50.692	-0.20509	-50.444	-0.22995	-50.45	-0.212	-50.64	-0.222	-50.76	-0.21
-50.432	-0.21104	-50.316	-0.20668	-50.675	-0.2051	-50.428	-0.22997	-50.43	-0.212	-50.62	-0.222	-50.75	-0.21
-50.416	-0.21105	-50.297	-0.2067	-50.658	-0.20511	-50.412	-0.22999	-50.41	-0.212	-50.61	-0.222	-50.73	-0.21
-50.4	-0.21106	-50.28	-0.20671	-50.642	-0.20512	-50.393	-0.23	-50.4	-0.212	-50.59	-0.222	-50.71	-0.21
-50.383	-0.21107	-50.265	-0.20672	-50.625	-0.20513	-50.376	-0.23002	-50.38	-0.212	-50.57	-0.222	-50.69	-0.21
-50.366	-0.21108	-50.248	-0.20673	-50.609	-0.20514	-50.361	-0.23003	-50.36	-0.212	-50.56	-0.222	-50.68	-0.21
-50.349	-0.21109	-50.231	-0.20675	-50.591	-0.20514	-50.344	-0.23004	-50.35	-0.212	-50.54	-0.222	-50.66	-0.21
-50.333	-0.2111	-50.213	-0.20676	-50.574	-0.20515	-50.327	-0.23005	-50.33	-0.212	-50.52	-0.222	-50.65	-0.21
-50.316	-0.21111	-50.197	-0.20677	-50.558	-0.20516	-50.31	-0.23006	-50.31	-0.212	-50.51	-0.222	-50.63	-0.21
-50.299	-0.21112	-50.181	-0.20679	-50.542	-0.20517	-50.293	-0.23007	-50.3	-0.212	-50.49	-0.222	-50.61	-0.21
-50.283	-0.21113	-50.164	-0.2068	-50.525	-0.20518	-50.278	-0.23009	-50.28	-0.212	-50.47	-0.222	-50.6	-0.21
-50.267	-0.21114	-50.147	-0.20682	-50.508	-0.20519	-50.261	-0.2301	-50.26	-0.212	-50.46	-0.222	-50.58	-0.21
-50.251	-0.21115	-50.13	-0.20684	-50.493	-0.2052	-50.243	-0.23011	-50.25	-0.212	-50.44	-0.222	-50.56	-0.21
-50.233	-0.21117	-50.114	-0.20685	-50.476	-0.20521	-50.227	-0.23012	-50.23	-0.212	-50.42	-0.222	-50.54	-0.21
-50.216	-0.21118	-50.097	-0.20687	-50.458	-0.20522	-50.211	-0.23013	-50.21	-0.212	-50.41	-0.222	-50.53	-0.21
-50.201	-0.21119	-50.081	-0.20688	-50.442	-0.20523	-50.194	-0.23014	-50.2	-0.212	-50.39	-0.222	-50.51	-0.21
-50.183	-0.2112	-50.065	-0.2069	-50.426	-0.20525	-50.177	-0.23015	-50.18	-0.212	-50.37	-0.222	-50.5	-0.21
-50.167	-0.21122	-50.048	-0.20691	-50.409	-0.20526	-50.161	-0.23017	-50.16	-0.212	-50.36	-0.222	-50.48	-0.21
-50.15	-0.21123	-50.031	-0.20693	-50.392	-0.20527	-50.144	-0.23018	-50.15	-0.212	-50.34	-0.222	-50.46	-0.21
-50.133	-0.21124	-50.014	-0.20694	-50.376	-0.20528	-50.127	-0.23019	-50.13	-0.212	-50.32	-0.222	-50.44	-0.21
-50.116	-0.21125	-49.996	-0.20695	-50.359	-0.20529	-50.111	-0.23021	-50.11	-0.212	-50.31	-0.222	-50.43	-0.21
-50.099	-0.21126	-49.981	-0.20697	-50.343	-0.2053	-50.094	-0.23022	-50.1	-0.212	-50.29	-0.222	-50.41	-0.21
-50.083	-0.21127	-49.964	-0.20698	-50.326	-0.20531	-50.078	-0.23024	-50.08	-0.212	-50.27	-0.222	-50.4	-0.21
-50.067	-0.21128	-49.948	-0.20699	-50.309	-0.20532	-50.062	-0.23025	-50.06	-0.212	-50.26	-0.222	-50.38	-0.21
-50.05	-0.21129	-49.931	-0.207	-50.293	-0.20533	-50.045	-0.23027	-50.05	-0.212	-50.24	-0.222	-50.36	-0.21
-50.034	-0.2113	-49.915	-0.20702	-50.275	-0.20534	-50.028	-0.23028	-50.03	-0.212	-50.22	-0.222	-50.35	-0.21
-50.017	-0.2113	-49.898	-0.20703	-50.259	-0.20535	-50.01	-0.2303	-50.01	-0.212	-50.21	-0.222	-50.33	-0.21
-50.001	-0.21132	-49.881	-0.20704	-50.242	-0.20536	-49.994	-0.23031	-50	-0.212	-50.19	-0.222	-50.31	-0.21
-49.985	-0.21133	-49.864	-0.20705	-50.226	-0.20537	-49.977	-0.23033	-49.98	-0.212	-50.17	-0.222	-50.3	-0.21
-49.966	-0.21134	-49.848	-0.20707	-50.208	-0.20538	-49.96	-0.23035	-49.96	-0.212	-50.16	-0.222	-50.28	-0.21
-49.95	-0.21135	-49.831	-0.20708	-50.192	-0.20539	-49.944	-0.23037	-49.95	-0.212	-50.14	-0.222	-50.26	-0.21
-49.934	-0.21137	-49.814	-0.20709	-50.176	-0.2054	-49.926	-0.23038	-49.93	-0.212	-50.12	-0.222	-50.25	-0.21
-49.917	-0.21138	-49.797	-0.2071	-50.16	-0.20541	-49.91	-0.23039	-49.92	-0.212	-50.11	-0.222	-50.23	-0.21
-49.899	-0.21139	-49.78	-0.20712	-50.142	-0.20541	-49.894	-0.2304	-49.9	-0.212	-50.09	-0.222	-50.21	-0.21
-49.884	-0.2114	-49.763	-0.20713	-50.127	-0.20542	-49.878	-0.23041	-49.88	-0.212	-50.07	-0.222	-50.2	-0.21
-49.868	-0.21141	-49.748	-0.20715	-50.109	-0.20543	-49.861	-0.23042	-49.86	-0.212	-50.06	-0.223	-50.18	-0.21
-49.85	-0.21142	-49.731	-0.20717	-50.093	-0.20544	-49.844	-0.23043	-49.85	-0.212	-50.04	-0.223	-50.16	-0.21
-49.833	-0.21143	-49.715	-0.20718	-50.077	-0.20545	-49.828	-0.23044	-49.83	-0.212	-50.03	-0.223	-50.15	-0.21
-49.817	-0.21144	-49.698	-0.2072	-50.06	-0.20546	-49.811	-0.23045	-49.82	-0.212	-50.01	-0.223	-50.13	-0.21
-49.8	-0.21145	-49.681	-0.20721	-50.044	-0.20547	-49.795	-0.23047	-49.8	-0.212	-49.99	-0.223	-50.11	-0.21
-49.784	-0.21146	-49.664	-0.20722	-50.027	-0.20548	-49.778	-0.23048	-49.78	-0.212	-49.97	-0.223	-50.1	-0.21
-49.767	-0.21147	-49.649	-0.20724	-50.009	-0.20549	-49.761	-0.2305	-49.76	-0.212	-49.96	-0.223	-50.08	-0.21
-49.75	-0.21148	-49.632	-0.20725	-49.993	-0.2055	-49.744	-0.23051	-49.75	-0.212	-49.94	-0.223	-50.06	-0.21
-49.734	-0.21149	-49.615	-0.20726	-49.976	-0.20552	-49.728	-0.23053	-49.73	-0.212	-49.92	-0.223	-50.05	-0.21
-49.717	-0.2115	-49.599	-0.20727	-49.96	-0.20553	-49.711	-0.23054	-49.72	-0.212	-49.91	-0.223	-50.03	-0.211
-49.699	-0.21151	-49.582	-0.20729	-49.942	-0.20554	-49.695	-0.23056	-49.7	-0.212	-49.89	-0.223	-50.01	-0.211
-49.684	-0.21152	-49.564	-0.2073	-49.926	-0.20555	-49.679	-0.23057	-49.68	-0.212	-49.87	-0.223	-50	-0.211
-49.667	-0.21153	-49.549	-0.20731	-49.91	-0.20556	-49.66	-0.23059	-49.67	-0.212	-49.86	-0.223	-49.98	-0.211
-49.649	-0.21154	-49.532	-0.20732	-49.893	-0.20557	-49.645	-0.2306	-49.65	-0.212	-49.84	-0.223	-49.96	-0.211
-49.634	-0.21154	-49.515	-0.20733	-49.878	-0.20558	-49.628	-0.23061	-49.63	-0.212	-49.82	-0.223	-49.95	-0.211
-49.617	-0.21155	-49.498	-0.20734	-49.861	-0.20559	-49.612	-0.23063	-49.61	-0.212	-49.81	-0.223	-49.93	-0.211
-49.6	-0.21156	-49.483	-0.20736	-49.843	-0.2056	-49.594	-0.23064	-49.6	-0.212	-49.79	-0.223	-49.91	-0.211
-49.584	-0.21157	-49.466	-0.20737	-49.826	-0.20561	-49.578	-0.23066	-49.58	-0.212	-49.77	-0.223	-49.9	-0.211
-49.567	-0.21159	-49.449	-0.20738	-49.811	-0.20562	-49.561	-0.23067	-49.57	-0.212	-49.76	-0.223	-49.88	-0.211
-49.551	-0.2116	-49.433	-0.2074	-49.794	-0.20563	-49.545	-0.23068	-49.55	-0.212	-49.74	-0.223	-49.86	-0.211
-49.535	-0.21161	-49.416	-0.20741	-49.776	-0.20563	-49.529	-0.2307	-49.53	-0.212	-49.72	-0.223	-49.85	-0.211
-49.517	-0.21163	-49.399	-0.20743	-49.76	-0.20564	-49.511	-0.23071	-49.52	-0.212	-49.71	-0.223	-49.83	-0.211
-49.502	-0.21164	-49.383	-0.20745	-49.744	-0.20565	-49.495	-0.23073	-49.5	-0.212	-49.69	-0.223	-49.81	-0.211
-49.483	-0.21165	-49.366	-0.20746	-49.727	-0.20566	-49.478	-0.23074	-49.48	-0.212	-49.67	-0.223	-49.8	-0.211
-49.467	-0.21166	-49.348	-0.20748	-49.71	-0.20567	-49.461	-0.23076	-49.47	-0.212	-49.66	-0.223	-49.78	-0.211
-49.452	-0.21167	-49.331	-0.20749	-49.694	-0.20568	-49.444	-0.23078	-49.45	-0.212	-49.64	-0.223	-49.76	-0.211
-49.434	-0.21169	-49.315	-0.2075	-49.677	-0.20569	-49.427	-0.23079	-49.43	-0.212	-49.62	-0.223	-49.75	-0.211
-49.416	-0.21169	-49.298	-0.20751	-49.66	-0.20571	-49.412	-0.23081	-49.41	-0.212	-49.61	-0.223	-49.73	-0.211
-49.401	-0.21171	-49.283	-0.20752	-49.643	-0.20572	-49.395	-0.23082	-49.4	-0.212	-49.59	-0.223	-49.71	-0.211
-49.384	-0.21172	-49.265	-0.20754	-49.627	-0.20573	-49.379	-0.23084	-49.38	-0.212	-49.57	-0.223	-49.7	-0.211
-49.368	-0.21173	-49.249	-0.20755	-49.61	-0.20574	-49.362	-0.23085	-49.37	-0.212	-49.56	-0.223	-49.68	-0.211
-49.351	-0.21174	-49.231	-0.20756	-49.594	-0.20575	-49.344	-0.23086	-49.35	-0.212	-49.54	-0.223	-49.66	-0.211
-49.336	-0.21175	-49.215	-0.20758	-49.577	-0.20576	-49.328	-0.23087	-49.33	-0.212	-49.52	-0.223	-49.65	-0.211
-49.319	-0.21176	-49.199	-0.20759	-49.56	-0.20577	-49.312	-0.23089	-49.32	-0.213	-49.51	-0.223	-49.63	-0.211
-49.302	-0.21177	-49.183	-0.20761	-49.544	-0.20578	-49.295	-0.23091	-49.3	-0.213	-49.49	-0.223	-49.61	-0.211
-49.285	-0.21177	-49.165	-0.20763	-49.527	-0.20579	-49.278	-0.23092	-49.28	-0.213	-49.47	-0.223	-49.6	-0.211
-49.269	-0.21178	-49.149	-0.20764	-49.511	-0.2058	-49.262	-0.23094	-49.27	-0.213	-49.46	-0.223	-49.58	-0.211
-49.253	-0.21179	-49.133	-0.20765	-49.493	-0.20581	-49.244	-0.23095	-49.25	-0.213	-49.44	-0.223	-49.56	-0.211
-49.235	-0.2118	-49.116	-0.20767	-49.478	-0.20582	-49.228	-0.23097	-49.23	-0.213	-49.42	-0.223	-49.55	-0.211
-49.219	-0.21182	-49.099	-0.20768	-49.461	-0.20583	-49.212	-0.23098	-49.22	-0.213	-49.41	-0.223	-49.53	-0.211
-49.203	-0.21183	-49.083	-0.20769	-49.443	-0.20585	-49.195	-0.231	-49.2	-0.213	-49.39	-0.223	-49.51	-0.211
-49.185	-0.21185	-49.067	-0.2077	-49.426	-0.20586	-49.179	-0.23101	-49.18	-0.213	-49.37	-0.223	-49.5	-0.211
-49.169	-0.21186	-49.05	-0.20772	-49.41	-0.20587	-49.162	-0.23103	-49.17	-0.213	-49.36	-0.223	-49.48	-0.211
-49.151	-0.21188	-49.032	-0.20773	-49.393	-0.20588	-49.145	-0.23104	-49.15	-0.213	-49.34	-0.223	-49.46	-0.211
-49.135	-0.2119	-49.016	-0.20774	-49.378	-0.20589	-49.13	-0.23105	-49.13	-0.213	-49.33	-0.223	-49.45	-0.211
-49.118	-0.21192	-48.999	-0.20776	-49.361	-0.20589	-49.112	-0.23106	-49.12	-0.213	-49.31	-0.223	-49.43	-0.211
-49.101	-0.21194	-48.983	-0.20777	-49.344	-0.2059	-49.096	-0.23108	-49.1	-0.213	-49.29	-0.223	-49.41	-0.211
-49.086	-0.21195	-48.966	-0.20778	-49.328	-0.20591	-49.079	-0.23109	-49.08	-0.213	-49.28	-0.223	-49.4	-0.211
-49.069	-0.21196	-48.95	-0.2078	-49.311	-0.20592	-49.063	-0.23109	-49.07	-0.213	-49.26	-0.223	-49.38	-0.211
-49.051	-0.21198	-48.933	-0.20781	-49.295	-0.20593	-49.047	-0.2311	-49.05	-0.213	-49.24	-0.223	-49.36	-0.211
-49.036	-0.21199	-48.917	-0.20783	-49.277	-0.20594	-49.029	-0.23111	-49.03	-0.213	-49.22	-0.223	-49.35	-0.211
-49.02	-0.212	-48.899	-0.20785	-49.261	-0.20596	-49.012	-0.23112	-49.02	-0.213	-49.21	-0.223	-49.33	-0.211
-49.003	-0.21201	-48.883	-0.20786	-49.245	-0.20597	-48.995	-0.23113	-49	-0.213	-49.19	-0.223	-49.31	-0.211
-48.986	-0.21202	-48.866	-0.20788	-49.228	-0.20597	-48.979	-0.23115	-48.98	-0.213	-49.18	-0.223	-49.3	-0.211
-48.969	-0.21204	-48.849	-0.20789	-49.211	-0.20599	-48.962	-0.23116	-48.97	-0.213	-49.16	-0.223	-49.28	-0.211
-48.953	-0.21205	-48.833	-0.20791	-49.195	-0.20599	-48.946	-0.23118	-48.95	-0.213	-49.14	-0.223	-49.26	-0.211
-48.935	-0.21207	-48.816	-0.20792	-49.179	-0.206	-48.93	-0.23119	-48.93	-0.213	-49.13	-0.223	-49.25	-0.211
-48.918	-0.21208	-48.799	-0.20793	-49.161	-0.20601	-48.913	-0.23121	-48.92	-0.213	-49.11	-0.223	-49.23	-0.211
-48.903	-0.21209	-48.784	-0.20794	-49.144	-0.20602	-48.896	-0.23122	-48.9	-0.213	-49.09	-0.223	-49.21	-0.211
-48.886	-0.2121	-48.767	-0.20795	-49.128	-0.20603	-48.88	-0.23124	-48.88	-0.213	-49.07	-0.223	-49.2	-0.211
-48.87	-0.21211	-48.751	-0.20796	-49.112	-0.20604	-48.862	-0.23125	-48.87	-0.213	-49.06	-0.223	-49.18	-0.211
-48.852	-0.21212	-48.734	-0.20797	-49.094	-0.20605	-48.847	-0.23127	-48.85	-0.213	-49.04	-0.223	-49.16	-0.211
-48.834	-0.21213	-48.718	-0.20798	-49.078	-0.20606	-48.83	-0.23128	-48.83	-0.213	-49.02	-0.223	-49.15	-0.211
-48.819	-0.21214	-48.701	-0.20799	-49.061	-0.20607	-48.813	-0.2313	-48.82	-0.213	-49.01	-0.223	-49.13	-0.211
-48.804	-0.21215	-48.683	-0.20801	-49.044	-0.20608	-48.796	-0.23131	-48.8	-0.213	-48.99	-0.223	-49.11	-0.211
-48.788	-0.21216	-48.667	-0.20802	-49.027	-0.20609	-48.779	-0.23133	-48.78	-0.213	-48.98	-0.223	-49.1	-0.211
-48.77	-0.21216	-48.651	-0.20804	-49.011	-0.2061	-48.764	-0.23135	-48.77	-0.213	-48.96	-0.223	-49.08	-0.211
-48.752	-0.21218	-48.635	-0.20805	-48.995	-0.20611	-48.746	-0.23136	-48.75	-0.213	-48.94	-0.223	-49.07	-0.211
-48.736	-0.21219	-48.618	-0.20807	-48.978	-0.20612	-48.73	-0.23137	-48.73	-0.213	-48.93	-0.223	-49.05	-0.211
-48.719	-0.2122	-48.601	-0.20808	-48.962	-0.20613	-48.712	-0.23138	-48.72	-0.213	-48.91	-0.223	-49.03	-0.211
-48.704	-0.21222	-48.584	-0.2081	-48.945	-0.20614	-48.696	-0.23139	-48.7	-0.213	-48.89	-0.223	-49.02	-0.211
-48.686	-0.21223	-48.567	-0.20811	-48.929	-0.20615	-48.68	-0.23141	-48.68	-0.213	-48.88	-0.224	-49	-0.212
-48.669	-0.21224	-48.551	-0.20813	-48.912	-0.20616	-48.663	-0.23142	-48.67	-0.213	-48.86	-0.224	-48.98	-0.212
-48.653	-0.21226	-48.535	-0.20815	-48.895	-0.20617	-48.647	-0.23143	-48.65	-0.213	-48.84	-0.224	-48.97	-0.212
-48.635	-0.21227	-48.518	-0.20816	-48.877	-0.20618	-48.63	-0.23144	-48.63	-0.213	-48.83	-0.224	-48.95	-0.212
-48.62	-0.21229	-48.501	-0.20817	-48.861	-0.20619	-48.613	-0.23145	-48.62	-0.213	-48.81	-0.224	-48.93	-0.212
-48.603	-0.2123	-48.484	-0.20818	-48.845	-0.2062	-48.596	-0.23146	-48.6	-0.213	-48.79	-0.224	-48.92	-0.212
-48.587	-0.21231	-48.467	-0.20819	-48.828	-0.20621	-48.579	-0.23147	-48.58	-0.213	-48.78	-0.224	-48.9	-0.212
-48.569	-0.21232	-48.453	-0.20821	-48.813	-0.20622	-48.563	-0.23149	-48.57	-0.213	-48.76	-0.224	-48.88	-0.212
-48.554	-0.21234	-48.434	-0.20822	-48.796	-0.20624	-48.547	-0.2315	-48.55	-0.213	-48.74	-0.224	-48.87	-0.212
-48.536	-0.21235	-48.418	-0.20823	-48.779	-0.20625	-48.529	-0.23151	-48.53	-0.213	-48.73	-0.224	-48.85	-0.212
-48.52	-0.21236	-48.401	-0.20824	-48.761	-0.20626	-48.514	-0.23152	-48.52	-0.213	-48.71	-0.224	-48.83	-0.212
-48.503	-0.21237	-48.385	-0.20825	-48.746	-0.20627	-48.497	-0.23153	-48.5	-0.213	-48.69	-0.224	-48.82	-0.212
-48.488	-0.21238	-48.369	-0.20827	-48.728	-0.20628	-48.48	-0.23154	-48.48	-0.213	-48.68	-0.224	-48.8	-0.212
-48.47	-0.21239	-48.352	-0.20828	-48.711	-0.2063	-48.463	-0.23155	-48.47	-0.213	-48.66	-0.224	-48.78	-0.212
-48.453	-0.21239	-48.333	-0.2083	-48.695	-0.20631	-48.447	-0.23156	-48.45	-0.213	-48.64	-0.224	-48.77	-0.212
-48.437	-0.2124	-48.317	-0.20832	-48.678	-0.20632	-48.43	-0.23158	-48.43	-0.213	-48.62	-0.224	-48.75	-0.212
-48.42	-0.21241	-48.301	-0.20833	-48.662	-0.20633	-48.413	-0.23159	-48.42	-0.213	-48.61	-0.224	-48.73	-0.212
-48.404	-0.21242	-48.285	-0.20834	-48.645	-0.20634	-48.397	-0.23161	-48.4	-0.213	-48.59	-0.224	-48.72	-0.212
-48.387	-0.21244	-48.267	-0.20836	-48.628	-0.20635	-48.38	-0.23162	-48.38	-0.213	-48.57	-0.224	-48.7	-0.212
-48.371	-0.21245	-48.252	-0.20837	-48.612	-0.20636	-48.365	-0.23164	-48.37	-0.213	-48.56	-0.224	-48.68	-0.212
-48.354	-0.21248	-48.235	-0.20838	-48.595	-0.20636	-48.347	-0.23165	-48.35	-0.213	-48.54	-0.224	-48.66	-0.212
-48.337	-0.21251	-48.218	-0.20839	-48.579	-0.20637	-48.33	-0.23166	-48.33	-0.213	-48.52	-0.224	-48.65	-0.212
-48.32	-0.21252	-48.201	-0.2084	-48.563	-0.20638	-48.314	-0.23167	-48.32	-0.213	-48.51	-0.224	-48.63	-0.212
-48.303	-0.21254	-48.185	-0.20841	-48.546	-0.20639	-48.298	-0.23169	-48.3	-0.213	-48.49	-0.224	-48.62	-0.212
-48.286	-0.21255	-48.167	-0.20842	-48.53	-0.2064	-48.281	-0.2317	-48.28	-0.213	-48.48	-0.224	-48.6	-0.212
-48.269	-0.21257	-48.15	-0.20844	-48.513	-0.20641	-48.264	-0.23172	-48.27	-0.213	-48.46	-0.224	-48.58	-0.212
-48.253	-0.21258	-48.135	-0.20845	-48.496	-0.20642	-48.247	-0.23173	-48.25	-0.213	-48.44	-0.224	-48.57	-0.212
-48.237	-0.21259	-48.118	-0.20846	-48.48	-0.20643	-48.23	-0.23175	-48.23	-0.213	-48.43	-0.224	-48.55	-0.212
-48.221	-0.2126	-48.102	-0.20848	-48.463	-0.20644	-48.213	-0.23177	-48.22	-0.213	-48.41	-0.224	-48.53	-0.212
-48.204	-0.2126	-48.087	-0.20849	-48.445	-0.20646	-48.197	-0.23178	-48.2	-0.213	-48.39	-0.224	-48.52	-0.212
-48.187	-0.21261	-48.07	-0.20851	-48.43	-0.20647	-48.181	-0.2318	-48.19	-0.213	-48.38	-0.224	-48.5	-0.212
-48.171	-0.21263	-48.052	-0.20852	-48.412	-0.20648	-48.163	-0.23181	-48.17	-0.213	-48.36	-0.224	-48.48	-0.212
-48.155	-0.21264	-48.035	-0.20853	-48.396	-0.20649	-48.147	-0.23182	-48.15	-0.213	-48.34	-0.224	-48.47	-0.212
-48.138	-0.21265	-48.019	-0.20855	-48.379	-0.2065	-48.129	-0.23183	-48.13	-0.213	-48.33	-0.224	-48.45	-0.212
-48.12	-0.21266	-48.001	-0.20856	-48.362	-0.20651	-48.115	-0.23185	-48.12	-0.214	-48.31	-0.224	-48.43	-0.212
-48.104	-0.21268	-47.984	-0.20857	-48.347	-0.20652	-48.098	-0.23186	-48.1	-0.214	-48.29	-0.224	-48.42	-0.212
-48.087	-0.21269	-47.969	-0.20859	-48.33	-0.20654	-48.08	-0.23187	-48.08	-0.214	-48.28	-0.224	-48.4	-0.212
-48.071	-0.21271	-47.952	-0.2086	-48.313	-0.20655	-48.064	-0.23188	-48.07	-0.214	-48.26	-0.224	-48.38	-0.212
-48.054	-0.21273	-47.936	-0.20861	-48.296	-0.20656	-48.048	-0.23189	-48.05	-0.214	-48.24	-0.224	-48.37	-0.212
-48.037	-0.21274	-47.919	-0.20863	-48.279	-0.20657	-48.031	-0.2319	-48.03	-0.214	-48.23	-0.224	-48.35	-0.212
-48.02	-0.21276	-47.903	-0.20864	-48.263	-0.20658	-48.015	-0.23192	-48.02	-0.214	-48.21	-0.224	-48.33	-0.212
-48.003	-0.21277	-47.885	-0.20865	-48.246	-0.20659	-47.997	-0.23193	-48	-0.214	-48.19	-0.224	-48.32	-0.212
-47.987	-0.21278	-47.868	-0.20866	-48.23	-0.2066	-47.981	-0.23194	-47.98	-0.214	-48.18	-0.224	-48.3	-0.212
-47.97	-0.21279	-47.852	-0.20867	-48.214	-0.20661	-47.963	-0.23196	-47.97	-0.214	-48.16	-0.224	-48.28	-0.212
-47.953	-0.2128	-47.834	-0.20868	-48.196	-0.20662	-47.948	-0.23197	-47.95	-0.214	-48.14	-0.224	-48.27	-0.212
-47.937	-0.21281	-47.818	-0.2087	-48.18	-0.20663	-47.931	-0.23199	-47.93	-0.214	-48.13	-0.224	-48.25	-0.212
-47.92	-0.21282	-47.801	-0.20872	-48.164	-0.20664	-47.913	-0.232	-47.92	-0.214	-48.11	-0.224	-48.23	-0.212
-47.904	-0.21283	-47.786	-0.20873	-48.146	-0.20665	-47.897	-0.23201	-47.9	-0.214	-48.09	-0.224	-48.21	-0.212
-47.887	-0.21284	-47.767	-0.20876	-48.13	-0.20666	-47.88	-0.23202	-47.88	-0.214	-48.08	-0.224	-48.2	-0.212
-47.871	-0.21286	-47.751	-0.20879	-48.113	-0.20667	-47.864	-0.23203	-47.87	-0.214	-48.06	-0.224	-48.18	-0.212
-47.854	-0.21287	-47.735	-0.20881	-48.098	-0.20667	-47.847	-0.23204	-47.85	-0.214	-48.04	-0.224	-48.17	-0.212
-47.838	-0.21288	-47.719	-0.20883	-48.08	-0.20668	-47.829	-0.23205	-47.84	-0.214	-48.03	-0.224	-48.15	-0.212
-47.82	-0.2129	-47.702	-0.20884	-48.064	-0.20669	-47.814	-0.23206	-47.82	-0.214	-48.01	-0.224	-48.13	-0.212
-47.804	-0.21291	-47.686	-0.20886	-48.047	-0.2067	-47.798	-0.23208	-47.8	-0.214	-47.99	-0.224	-48.12	-0.212
-47.788	-0.21291	-47.669	-0.20887	-48.03	-0.20671	-47.781	-0.23209	-47.78	-0.214	-47.98	-0.224	-48.1	-0.212
-47.771	-0.21293	-47.653	-0.20888	-48.012	-0.20672	-47.764	-0.23211	-47.77	-0.214	-47.96	-0.224	-48.08	-0.212
-47.754	-0.21294	-47.636	-0.20889	-47.997	-0.20673	-47.746	-0.23212	-47.75	-0.214	-47.94	-0.224	-48.07	-0.212
-47.737	-0.21295	-47.618	-0.20891	-47.98	-0.20674	-47.731	-0.23214	-47.73	-0.214	-47.93	-0.224	-48.05	-0.212
-47.722	-0.21296	-47.602	-0.20892	-47.963	-0.20676	-47.715	-0.23215	-47.72	-0.214	-47.91	-0.224	-48.03	-0.213
-47.704	-0.21298	-47.586	-0.20894	-47.946	-0.20677	-47.698	-0.23217	-47.7	-0.214	-47.89	-0.224	-48.02	-0.213
-47.688	-0.21299	-47.569	-0.20895	-47.93	-0.20678	-47.682	-0.23218	-47.69	-0.214	-47.88	-0.224	-48	-0.213
-47.671	-0.213	-47.552	-0.20897	-47.914	-0.2068	-47.664	-0.23219	-47.67	-0.214	-47.86	-0.224	-47.98	-0.213
-47.655	-0.21301	-47.535	-0.20898	-47.897	-0.20681	-47.648	-0.2322	-47.65	-0.214	-47.84	-0.224	-47.97	-0.213
-47.637	-0.21303	-47.518	-0.20899	-47.88	-0.20682	-47.63	-0.23221	-47.63	-0.214	-47.83	-0.224	-47.95	-0.213
-47.62	-0.21304	-47.502	-0.20901	-47.864	-0.20683	-47.614	-0.23222	-47.62	-0.214	-47.81	-0.224	-47.93	-0.213
-47.604	-0.21305	-47.485	-0.20902	-47.847	-0.20684	-47.598	-0.23223	-47.6	-0.214	-47.79	-0.224	-47.92	-0.213
-47.587	-0.21307	-47.469	-0.20903	-47.83	-0.20685	-47.581	-0.23225	-47.58	-0.214	-47.78	-0.224	-47.9	-0.213
-47.571	-0.21309	-47.452	-0.20904	-47.815	-0.20686	-47.564	-0.23226	-47.57	-0.214	-47.76	-0.224	-47.88	-0.213
-47.553	-0.2131	-47.436	-0.20905	-47.798	-0.20687	-47.548	-0.23228	-47.55	-0.214	-47.74	-0.224	-47.87	-0.213
-47.537	-0.21312	-47.42	-0.20906	-47.78	-0.20688	-47.531	-0.23229	-47.53	-0.214	-47.73	-0.224	-47.85	-0.213
-47.521	-0.21313	-47.402	-0.20907	-47.763	-0.20689	-47.515	-0.23231	-47.52	-0.214	-47.71	-0.224	-47.83	-0.213
-47.504	-0.21315	-47.386	-0.20909	-47.746	-0.2069	-47.499	-0.23233	-47.5	-0.214	-47.69	-0.225	-47.82	-0.213
-47.487	-0.21316	-47.369	-0.2091	-47.73	-0.20691	-47.481	-0.23234	-47.48	-0.214	-47.68	-0.225	-47.8	-0.213
-47.471	-0.21318	-47.353	-0.20912	-47.713	-0.20692	-47.465	-0.23235	-47.47	-0.214	-47.66	-0.225	-47.78	-0.213
-47.455	-0.2132	-47.336	-0.20913	-47.697	-0.20693	-47.447	-0.23235	-47.45	-0.214	-47.64	-0.225	-47.77	-0.213
-47.436	-0.21321	-47.32	-0.20915	-47.68	-0.20694	-47.431	-0.23236	-47.44	-0.214	-47.63	-0.225	-47.75	-0.213
-47.42	-0.21322	-47.302	-0.20916	-47.664	-0.20695	-47.415	-0.23237	-47.42	-0.214	-47.61	-0.225	-47.73	-0.213
-47.403	-0.21324	-47.286	-0.20918	-47.647	-0.20696	-47.399	-0.23239	-47.4	-0.214	-47.59	-0.225	-47.72	-0.213
-47.387	-0.21325	-47.269	-0.20919	-47.629	-0.20697	-47.38	-0.2324	-47.38	-0.214	-47.58	-0.225	-47.7	-0.213
-47.371	-0.21326	-47.253	-0.20921	-47.614	-0.20698	-47.365	-0.23241	-47.37	-0.214	-47.56	-0.225	-47.68	-0.213
-47.354	-0.21327	-47.236	-0.20922	-47.598	-0.20699	-47.348	-0.23243	-47.35	-0.214	-47.54	-0.225	-47.67	-0.213
-47.337	-0.21329	-47.219	-0.20923	-47.58	-0.207	-47.331	-0.23245	-47.33	-0.214	-47.53	-0.225	-47.65	-0.213
-47.321	-0.2133	-47.203	-0.20925	-47.564	-0.20701	-47.315	-0.23247	-47.32	-0.214	-47.51	-0.225	-47.63	-0.213
-47.304	-0.21331	-47.186	-0.20926	-47.546	-0.20702	-47.297	-0.23248	-47.3	-0.214	-47.49	-0.225	-47.62	-0.213
-47.288	-0.21332	-47.17	-0.20927	-47.53	-0.20703	-47.282	-0.23249	-47.29	-0.214	-47.48	-0.225	-47.6	-0.213
-47.272	-0.21333	-47.152	-0.20929	-47.513	-0.20705	-47.265	-0.2325	-47.27	-0.214	-47.46	-0.225	-47.58	-0.213
-47.255	-0.21334	-47.136	-0.2093	-47.496	-0.20706	-47.248	-0.23251	-47.25	-0.214	-47.44	-0.225	-47.57	-0.213
-47.238	-0.21336	-47.118	-0.20932	-47.479	-0.20707	-47.231	-0.23252	-47.23	-0.214	-47.43	-0.225	-47.55	-0.213
-47.222	-0.21337	-47.102	-0.20933	-47.463	-0.20708	-47.215	-0.23253	-47.22	-0.214	-47.41	-0.225	-47.53	-0.213
-47.206	-0.21338	-47.085	-0.20935	-47.447	-0.20709	-47.197	-0.23255	-47.2	-0.214	-47.39	-0.225	-47.52	-0.213
-47.188	-0.21339	-47.07	-0.20936	-47.43	-0.2071	-47.181	-0.23256	-47.19	-0.214	-47.38	-0.225	-47.5	-0.213
-47.171	-0.2134	-47.053	-0.20937	-47.414	-0.20711	-47.164	-0.23258	-47.17	-0.214	-47.36	-0.225	-47.48	-0.213
-47.155	-0.21341	-47.036	-0.20939	-47.397	-0.20713	-47.147	-0.23259	-47.15	-0.214	-47.34	-0.225	-47.47	-0.213
-47.137	-0.21342	-47.019	-0.2094	-47.38	-0.20714	-47.131	-0.23261	-47.13	-0.214	-47.33	-0.225	-47.45	-0.213
-47.121	-0.21343	-47.002	-0.20941	-47.363	-0.20715	-47.114	-0.23263	-47.12	-0.214	-47.31	-0.225	-47.43	-0.213
-47.105	-0.21345	-46.987	-0.20943	-47.347	-0.20716	-47.099	-0.23264	-47.1	-0.214	-47.3	-0.225	-47.42	-0.213
-47.088	-0.21346	-46.969	-0.20944	-47.33	-0.20717	-47.083	-0.23265	-47.09	-0.214	-47.28	-0.225	-47.4	-0.213
-47.071	-0.21347	-46.953	-0.20946	-47.314	-0.20718	-47.065	-0.23266	-47.07	-0.214	-47.26	-0.225	-47.38	-0.213
-47.055	-0.21349	-46.937	-0.20947	-47.298	-0.20719	-47.049	-0.23268	-47.05	-0.214	-47.24	-0.225	-47.37	-0.213
-47.038	-0.2135	-46.919	-0.20949	-47.28	-0.2072	-47.031	-0.23269	-47.03	-0.214	-47.23	-0.225	-47.35	-0.213
-47.02	-0.21351	-46.903	-0.20951	-47.263	-0.20721	-47.015	-0.2327	-47.02	-0.214	-47.21	-0.225	-47.33	-0.213
-47.006	-0.21352	-46.886	-0.20952	-47.247	-0.20722	-46.998	-0.23271	-47	-0.214	-47.2	-0.225	-47.32	-0.213
-46.988	-0.21353	-46.87	-0.20953	-47.231	-0.20723	-46.981	-0.23273	-46.98	-0.214	-47.18	-0.225	-47.3	-0.213
-46.971	-0.21354	-46.853	-0.20955	-47.215	-0.20725	-46.965	-0.23274	-46.97	-0.214	-47.16	-0.225	-47.28	-0.213
-46.955	-0.21355	-46.835	-0.20956	-47.197	-0.20726	-46.948	-0.23275	-46.95	-0.215	-47.14	-0.225	-47.27	-0.213
-46.94	-0.21356	-46.819	-0.20957	-47.181	-0.20727	-46.931	-0.23276	-46.93	-0.215	-47.13	-0.225	-47.25	-0.213
-46.922	-0.21357	-46.803	-0.20958	-47.163	-0.20729	-46.915	-0.23278	-46.92	-0.215	-47.11	-0.225	-47.23	-0.213
-46.905	-0.21359	-46.786	-0.2096	-47.147	-0.2073	-46.898	-0.23279	-46.9	-0.215	-47.09	-0.225	-47.22	-0.213
-46.888	-0.2136	-46.769	-0.20961	-47.13	-0.20731	-46.882	-0.2328	-46.89	-0.215	-47.08	-0.225	-47.2	-0.213
-46.871	-0.21362	-46.753	-0.20962	-47.114	-0.20733	-46.864	-0.23281	-46.87	-0.215	-47.06	-0.225	-47.18	-0.213
-46.855	-0.21363	-46.736	-0.20964	-47.098	-0.20734	-46.848	-0.23283	-46.85	-0.215	-47.04	-0.225	-47.17	-0.213
-46.837	-0.21365	-46.719	-0.20965	-47.08	-0.20735	-46.832	-0.23284	-46.84	-0.215	-47.03	-0.225	-47.15	-0.213
-46.822	-0.21366	-46.703	-0.20966	-47.063	-0.20736	-46.815	-0.23286	-46.82	-0.215	-47.01	-0.225	-47.13	-0.213
-46.805	-0.21368	-46.687	-0.20968	-47.047	-0.20737	-46.799	-0.23288	-46.8	-0.215	-46.99	-0.225	-47.12	-0.213
-46.79	-0.21369	-46.67	-0.20969	-47.03	-0.20738	-46.781	-0.2329	-46.79	-0.215	-46.98	-0.225	-47.1	-0.214
-46.773	-0.2137	-46.652	-0.20971	-47.014	-0.20739	-46.766	-0.23291	-46.77	-0.215	-46.96	-0.225	-47.08	-0.214
-46.755	-0.21371	-46.637	-0.20973	-46.997	-0.20741	-46.748	-0.23293	-46.75	-0.215	-46.94	-0.225	-47.07	-0.214
-46.739	-0.21373	-46.62	-0.20974	-46.98	-0.20742	-46.732	-0.23295	-46.73	-0.215	-46.93	-0.225	-47.05	-0.214
-46.721	-0.21374	-46.602	-0.20976	-46.964	-0.20743	-46.715	-0.23296	-46.72	-0.215	-46.91	-0.225	-47.03	-0.214
-46.706	-0.21376	-46.586	-0.20978	-46.947	-0.20744	-46.698	-0.23298	-46.7	-0.215	-46.9	-0.225	-47.02	-0.214
-46.688	-0.21378	-46.57	-0.20979	-46.931	-0.20746	-46.682	-0.23299	-46.69	-0.215	-46.88	-0.225	-47	-0.214
-46.672	-0.2138	-46.552	-0.20981	-46.914	-0.20747	-46.664	-0.23301	-46.67	-0.215	-46.86	-0.225	-46.98	-0.214
-46.656	-0.21381	-46.535	-0.20982	-46.896	-0.20749	-46.648	-0.23302	-46.65	-0.215	-46.85	-0.225	-46.97	-0.214
-46.639	-0.21383	-46.52	-0.20984	-46.88	-0.2075	-46.632	-0.23303	-46.64	-0.215	-46.83	-0.225	-46.95	-0.214
-46.622	-0.21384	-46.503	-0.20985	-46.865	-0.20752	-46.615	-0.23304	-46.62	-0.215	-46.81	-0.225	-46.93	-0.214
-46.605	-0.21385	-46.487	-0.20987	-46.848	-0.20753	-46.598	-0.23305	-46.6	-0.215	-46.8	-0.225	-46.92	-0.214
-46.588	-0.21387	-46.47	-0.20988	-46.83	-0.20754	-46.581	-0.23306	-46.58	-0.215	-46.78	-0.225	-46.9	-0.214
-46.572	-0.21388	-46.454	-0.20989	-46.815	-0.20755	-46.566	-0.23307	-46.57	-0.215	-46.76	-0.225	-46.88	-0.214
-46.556	-0.21389	-46.436	-0.20991	-46.797	-0.20757	-46.548	-0.23308	-46.55	-0.215	-46.75	-0.225	-46.87	-0.214
-46.539	-0.2139	-46.42	-0.20992	-46.781	-0.20758	-46.531	-0.23309	-46.54	-0.215	-46.73	-0.225	-46.85	-0.214
-46.522	-0.21391	-46.402	-0.20994	-46.764	-0.20759	-46.515	-0.2331	-46.52	-0.215	-46.71	-0.225	-46.83	-0.214
-46.506	-0.21393	-46.386	-0.20996	-46.747	-0.2076	-46.499	-0.23311	-46.5	-0.215	-46.69	-0.225	-46.82	-0.214
-46.49	-0.21394	-46.37	-0.20997	-46.732	-0.20761	-46.483	-0.23313	-46.49	-0.215	-46.68	-0.225	-46.8	-0.214
-46.472	-0.21395	-46.353	-0.20998	-46.715	-0.20762	-46.465	-0.23314	-46.47	-0.215	-46.66	-0.225	-46.78	-0.214
-46.456	-0.21396	-46.336	-0.20999	-46.698	-0.20763	-46.448	-0.23316	-46.45	-0.215	-46.64	-0.225	-46.77	-0.214
-46.44	-0.21396	-46.319	-0.21001	-46.681	-0.20764	-46.433	-0.23317	-46.43	-0.215	-46.63	-0.225	-46.75	-0.214
-46.423	-0.21397	-46.304	-0.21002	-46.664	-0.20765	-46.415	-0.23318	-46.42	-0.215	-46.61	-0.225	-46.73	-0.214
-46.406	-0.21398	-46.287	-0.21003	-46.647	-0.20766	-46.398	-0.2332	-46.4	-0.215	-46.6	-0.225	-46.72	-0.214
-46.388	-0.21399	-46.27	-0.21004	-46.631	-0.20766	-46.383	-0.23322	-46.39	-0.215	-46.58	-0.226	-46.7	-0.214
-46.373	-0.21401	-46.253	-0.21005	-46.615	-0.20768	-46.366	-0.23323	-46.37	-0.215	-46.56	-0.226	-46.68	-0.214
-46.356	-0.21402	-46.236	-0.21007	-46.597	-0.20769	-46.348	-0.23325	-46.35	-0.215	-46.55	-0.226	-46.67	-0.214
-46.339	-0.21403	-46.22	-0.21008	-46.58	-0.2077	-46.333	-0.23326	-46.34	-0.215	-46.53	-0.226	-46.65	-0.214
-46.323	-0.21404	-46.203	-0.21009	-46.563	-0.20771	-46.315	-0.23328	-46.32	-0.215	-46.51	-0.226	-46.63	-0.214
-46.305	-0.21405	-46.187	-0.21011	-46.547	-0.20772	-46.298	-0.23329	-46.3	-0.215	-46.5	-0.226	-46.62	-0.214
-46.289	-0.21406	-46.171	-0.21013	-46.531	-0.20774	-46.281	-0.23331	-46.29	-0.215	-46.48	-0.226	-46.6	-0.214
-46.273	-0.21407	-46.154	-0.21014	-46.514	-0.20775	-46.265	-0.23332	-46.27	-0.215	-46.46	-0.226	-46.58	-0.214
-46.256	-0.21409	-46.137	-0.21016	-46.498	-0.20776	-46.248	-0.23333	-46.25	-0.215	-46.45	-0.226	-46.57	-0.214
-46.238	-0.2141	-46.121	-0.21018	-46.48	-0.20777	-46.231	-0.23335	-46.24	-0.215	-46.43	-0.226	-46.55	-0.214
-46.223	-0.21412	-46.103	-0.21019	-46.463	-0.20778	-46.216	-0.23336	-46.22	-0.215	-46.41	-0.226	-46.54	-0.214
-46.206	-0.21413	-46.086	-0.21021	-46.448	-0.20779	-46.199	-0.23337	-46.2	-0.215	-46.39	-0.226	-46.52	-0.214
-46.188	-0.21415	-46.07	-0.21023	-46.43	-0.2078	-46.183	-0.23339	-46.19	-0.215	-46.38	-0.226	-46.5	-0.214
-46.172	-0.21416	-46.054	-0.21024	-46.415	-0.20782	-46.167	-0.2334	-46.17	-0.215	-46.36	-0.226	-46.48	-0.214
-46.156	-0.21418	-46.037	-0.21025	-46.397	-0.20783	-46.149	-0.23341	-46.15	-0.215	-46.35	-0.226	-46.47	-0.214
-46.14	-0.21419	-46.02	-0.21027	-46.381	-0.20784	-46.133	-0.23343	-46.14	-0.215	-46.33	-0.226	-46.45	-0.214
-46.122	-0.2142	-46.005	-0.21028	-46.364	-0.20785	-46.115	-0.23344	-46.12	-0.215	-46.31	-0.226	-46.43	-0.214
-46.105	-0.21422	-45.987	-0.2103	-46.347	-0.20786	-46.099	-0.23346	-46.1	-0.215	-46.3	-0.226	-46.42	-0.214
-46.089	-0.21424	-45.97	-0.21031	-46.331	-0.20786	-46.083	-0.23347	-46.09	-0.215	-46.28	-0.226	-46.4	-0.214
-46.072	-0.21425	-45.953	-0.21032	-46.315	-0.20787	-46.065	-0.23348	-46.07	-0.215	-46.26	-0.226	-46.38	-0.214
-46.056	-0.21427	-45.936	-0.21034	-46.299	-0.20788	-46.049	-0.23349	-46.05	-0.215	-46.25	-0.226	-46.37	-0.214
-46.039	-0.21429	-45.92	-0.21035	-46.281	-0.20789	-46.032	-0.2335	-46.04	-0.215	-46.23	-0.226	-46.35	-0.214
-46.022	-0.2143	-45.903	-0.21037	-46.264	-0.2079	-46.015	-0.23351	-46.02	-0.215	-46.21	-0.226	-46.33	-0.214
-46.005	-0.21432	-45.887	-0.21038	-46.248	-0.20791	-46	-0.23352	-46	-0.215	-46.19	-0.226	-46.32	-0.214
-45.99	-0.21434	-45.871	-0.2104	-46.231	-0.20792	-45.982	-0.23353	-45.99	-0.215	-46.18	-0.226	-46.3	-0.214
-45.972	-0.21435	-45.854	-0.21042	-46.214	-0.20793	-45.965	-0.23355	-45.97	-0.215	-46.16	-0.226	-46.28	-0.214
-45.955	-0.21436	-45.837	-0.21044	-46.197	-0.20794	-45.949	-0.23356	-45.95	-0.215	-46.14	-0.226	-46.27	-0.214
-45.941	-0.21437	-45.82	-0.21046	-46.18	-0.20795	-45.932	-0.23358	-45.94	-0.215	-46.13	-0.226	-46.25	-0.214
-45.923	-0.21438	-45.803	-0.21047	-46.165	-0.20796	-45.916	-0.2336	-45.92	-0.215	-46.11	-0.226	-46.23	-0.214
-45.905	-0.21439	-45.787	-0.21049	-46.147	-0.20797	-45.9	-0.23361	-45.9	-0.215	-46.1	-0.226	-46.22	-0.214
-45.891	-0.2144	-45.771	-0.2105	-46.132	-0.20798	-45.882	-0.23363	-45.89	-0.215	-46.08	-0.226	-46.2	-0.214
-45.873	-0.21441	-45.753	-0.21052	-46.115	-0.20799	-45.865	-0.23364	-45.87	-0.215	-46.06	-0.226	-46.19	-0.215
-45.857	-0.21442	-45.737	-0.21053	-46.097	-0.20801	-45.849	-0.23365	-45.85	-0.215	-46.05	-0.226	-46.17	-0.215
-45.84	-0.21443	-45.72	-0.21055	-46.082	-0.20802	-45.832	-0.23367	-45.84	-0.215	-46.03	-0.226	-46.15	-0.215
-45.823	-0.21444	-45.704	-0.21056	-46.064	-0.20803	-45.816	-0.23368	-45.82	-0.215	-46.01	-0.226	-46.13	-0.215
-45.807	-0.21445	-45.687	-0.21058	-46.048	-0.20805	-45.799	-0.23369	-45.8	-0.215	-45.99	-0.226	-46.12	-0.215
-45.789	-0.21446	-45.67	-0.21059	-46.031	-0.20806	-45.783	-0.2337	-45.79	-0.215	-45.98	-0.226	-46.1	-0.215
-45.773	-0.21448	-45.653	-0.21061	-46.014	-0.20807	-45.766	-0.23372	-45.77	-0.216	-45.96	-0.226	-46.08	-0.215
-45.756	-0.21449	-45.637	-0.21062	-45.998	-0.20808	-45.75	-0.23373	-45.75	-0.216	-45.94	-0.226	-46.07	-0.215
-45.74	-0.2145	-45.621	-0.21063	-45.981	-0.20809	-45.733	-0.23375	-45.74	-0.216	-45.93	-0.226	-46.05	-0.215
-45.723	-0.21451	-45.603	-0.21065	-45.964	-0.2081	-45.716	-0.23376	-45.72	-0.216	-45.91	-0.226	-46.03	-0.215
-45.707	-0.21452	-45.587	-0.21066	-45.948	-0.20811	-45.699	-0.23377	-45.7	-0.216	-45.9	-0.226	-46.02	-0.215
-45.691	-0.21453	-45.571	-0.21067	-45.931	-0.20812	-45.683	-0.23379	-45.69	-0.216	-45.88	-0.226	-46	-0.215
-45.674	-0.21455	-45.553	-0.21068	-45.914	-0.20813	-45.666	-0.2338	-45.67	-0.216	-45.86	-0.226	-45.99	-0.215
-45.656	-0.21456	-45.538	-0.21069	-45.897	-0.20814	-45.648	-0.23381	-45.65	-0.216	-45.84	-0.226	-45.97	-0.215
-45.641	-0.21458	-45.521	-0.21071	-45.88	-0.20815	-45.631	-0.23382	-45.64	-0.216	-45.83	-0.226	-45.95	-0.215
-45.623	-0.21461	-45.504	-0.21072	-45.865	-0.20816	-45.617	-0.23384	-45.62	-0.216	-45.81	-0.226	-45.93	-0.215
-45.606	-0.21463	-45.486	-0.21073	-45.848	-0.20817	-45.598	-0.23385	-45.6	-0.216	-45.8	-0.226	-45.92	-0.215
-45.588	-0.21464	-45.47	-0.21075	-45.831	-0.20818	-45.582	-0.23386	-45.58	-0.216	-45.78	-0.226	-45.9	-0.215
-45.572	-0.21466	-45.454	-0.21076	-45.815	-0.20818	-45.565	-0.23387	-45.57	-0.216	-45.76	-0.226	-45.88	-0.215
-45.556	-0.21468	-45.437	-0.21078	-45.8	-0.20819	-45.548	-0.23389	-45.55	-0.216	-45.75	-0.226	-45.87	-0.215
-45.539	-0.21469	-45.42	-0.2108	-45.781	-0.2082	-45.533	-0.2339	-45.54	-0.216	-45.73	-0.226	-45.85	-0.215
-45.522	-0.2147	-45.403	-0.21081	-45.765	-0.20821	-45.515	-0.23391	-45.52	-0.216	-45.71	-0.226	-45.83	-0.215
-45.506	-0.21471	-45.387	-0.21083	-45.747	-0.20822	-45.5	-0.23392	-45.5	-0.216	-45.69	-0.226	-45.82	-0.215
-45.49	-0.21472	-45.37	-0.21085	-45.731	-0.20824	-45.483	-0.23393	-45.49	-0.216	-45.68	-0.226	-45.8	-0.215
-45.472	-0.21474	-45.353	-0.21086	-45.714	-0.20825	-45.465	-0.23394	-45.47	-0.216	-45.66	-0.226	-45.78	-0.215
-45.455	-0.21475	-45.337	-0.21087	-45.697	-0.20826	-45.449	-0.23395	-45.45	-0.216	-45.64	-0.226	-45.77	-0.215
-45.438	-0.21476	-45.321	-0.21089	-45.681	-0.20828	-45.433	-0.23397	-45.44	-0.216	-45.63	-0.226	-45.75	-0.215
-45.423	-0.21477	-45.305	-0.2109	-45.664	-0.20829	-45.417	-0.23398	-45.42	-0.216	-45.61	-0.226	-45.73	-0.215
-45.406	-0.21478	-45.288	-0.21092	-45.648	-0.20831	-45.4	-0.234	-45.4	-0.216	-45.6	-0.226	-45.72	-0.215
-45.389	-0.2148	-45.271	-0.21093	-45.632	-0.20832	-45.383	-0.23402	-45.39	-0.216	-45.58	-0.226	-45.7	-0.215
-45.373	-0.21481	-45.254	-0.21095	-45.614	-0.20833	-45.366	-0.23404	-45.37	-0.216	-45.56	-0.226	-45.68	-0.215
-45.357	-0.21482	-45.237	-0.21096	-45.598	-0.20835	-45.35	-0.23405	-45.35	-0.216	-45.55	-0.226	-45.67	-0.215
-45.339	-0.21483	-45.22	-0.21098	-45.581	-0.20836	-45.332	-0.23407	-45.33	-0.216	-45.53	-0.226	-45.65	-0.215
-45.323	-0.21484	-45.205	-0.21099	-45.564	-0.20837	-45.315	-0.23409	-45.32	-0.216	-45.51	-0.226	-45.63	-0.215
-45.307	-0.21485	-45.188	-0.21101	-45.549	-0.20838	-45.299	-0.23411	-45.3	-0.216	-45.49	-0.226	-45.62	-0.215
-45.29	-0.21487	-45.172	-0.21102	-45.53	-0.20839	-45.282	-0.23412	-45.28	-0.216	-45.48	-0.227	-45.6	-0.215
-45.273	-0.21488	-45.153	-0.21104	-45.514	-0.2084	-45.266	-0.23413	-45.27	-0.216	-45.46	-0.227	-45.58	-0.215
-45.257	-0.2149	-45.137	-0.21106	-45.498	-0.20841	-45.249	-0.23414	-45.25	-0.216	-45.44	-0.227	-45.57	-0.215
-45.238	-0.21491	-45.121	-0.21107	-45.481	-0.20842	-45.232	-0.23415	-45.24	-0.216	-45.43	-0.227	-45.55	-0.215
-45.222	-0.21493	-45.105	-0.21108	-45.465	-0.20843	-45.216	-0.23417	-45.22	-0.216	-45.41	-0.227	-45.53	-0.215
-45.205	-0.21495	-45.088	-0.21109	-45.448	-0.20844	-45.198	-0.23418	-45.2	-0.216	-45.4	-0.227	-45.52	-0.215
-45.188	-0.21497	-45.07	-0.2111	-45.431	-0.20845	-45.182	-0.23419	-45.19	-0.216	-45.38	-0.227	-45.5	-0.215
-45.172	-0.21498	-45.054	-0.21112	-45.415	-0.20846	-45.165	-0.23421	-45.17	-0.216	-45.36	-0.227	-45.48	-0.215
-45.155	-0.215	-45.037	-0.21113	-45.397	-0.20848	-45.148	-0.23422	-45.15	-0.216	-45.35	-0.227	-45.47	-0.215
-45.139	-0.21502	-45.021	-0.21115	-45.38	-0.20849	-45.132	-0.23424	-45.14	-0.216	-45.33	-0.227	-45.45	-0.215
-45.122	-0.21504	-45.005	-0.21116	-45.364	-0.2085	-45.116	-0.23425	-45.12	-0.216	-45.31	-0.227	-45.43	-0.215
-45.105	-0.21505	-44.988	-0.21118	-45.349	-0.20851	-45.098	-0.23427	-45.1	-0.216	-45.3	-0.227	-45.42	-0.215
-45.09	-0.21507	-44.971	-0.2112	-45.332	-0.20852	-45.083	-0.23429	-45.08	-0.216	-45.28	-0.227	-45.4	-0.215
-45.073	-0.21508	-44.954	-0.21121	-45.315	-0.20853	-45.066	-0.23431	-45.07	-0.216	-45.26	-0.227	-45.38	-0.215
-45.056	-0.21509	-44.938	-0.21123	-45.298	-0.20854	-45.05	-0.23432	-45.05	-0.216	-45.25	-0.227	-45.37	-0.215
-45.039	-0.2151	-44.92	-0.21124	-45.281	-0.20855	-45.032	-0.23433	-45.04	-0.216	-45.23	-0.227	-45.35	-0.215
-45.023	-0.21511	-44.904	-0.21125	-45.264	-0.20857	-45.016	-0.23435	-45.02	-0.216	-45.21	-0.227	-45.33	-0.215
-45.006	-0.21512	-44.888	-0.21127	-45.248	-0.20858	-44.999	-0.23436	-45	-0.216	-45.19	-0.227	-45.32	-0.215
-44.99	-0.21513	-44.869	-0.21128	-45.23	-0.20859	-44.983	-0.23437	-44.98	-0.216	-45.18	-0.227	-45.3	-0.215
-44.973	-0.21513	-44.854	-0.2113	-45.214	-0.2086	-44.966	-0.23439	-44.97	-0.216	-45.16	-0.227	-45.28	-0.215
-44.956	-0.21515	-44.837	-0.21131	-45.197	-0.20862	-44.949	-0.23441	-44.95	-0.216	-45.15	-0.227	-45.27	-0.216
-44.94	-0.21516	-44.821	-0.21133	-45.18	-0.20863	-44.932	-0.23442	-44.94	-0.216	-45.13	-0.227	-45.25	-0.216
-44.923	-0.21517	-44.804	-0.21134	-45.165	-0.20864	-44.917	-0.23443	-44.92	-0.216	-45.11	-0.227	-45.23	-0.216
-44.907	-0.21519	-44.787	-0.21135	-45.149	-0.20865	-44.898	-0.23445	-44.9	-0.216	-45.1	-0.227	-45.22	-0.216
-44.891	-0.21521	-44.77	-0.21137	-45.13	-0.20866	-44.882	-0.23446	-44.89	-0.216	-45.08	-0.227	-45.2	-0.216
-44.873	-0.21522	-44.754	-0.21138	-45.115	-0.20868	-44.866	-0.23448	-44.87	-0.216	-45.06	-0.227	-45.18	-0.216
-44.856	-0.21523	-44.737	-0.2114	-45.098	-0.20869	-44.848	-0.23449	-44.85	-0.216	-45.05	-0.227	-45.17	-0.216
-44.839	-0.21525	-44.721	-0.21141	-45.081	-0.2087	-44.832	-0.2345	-44.84	-0.216	-45.03	-0.227	-45.15	-0.216
-44.824	-0.21526	-44.704	-0.21143	-45.063	-0.20872	-44.815	-0.23451	-44.82	-0.216	-45.01	-0.227	-45.13	-0.216
-44.808	-0.21527	-44.687	-0.21144	-45.048	-0.20873	-44.799	-0.23453	-44.8	-0.216	-45	-0.227	-45.12	-0.216
-44.79	-0.21528	-44.671	-0.21146	-45.031	-0.20874	-44.783	-0.23454	-44.79	-0.216	-44.98	-0.227	-45.1	-0.216
-44.773	-0.21529	-44.654	-0.21148	-45.013	-0.20874	-44.767	-0.23456	-44.77	-0.216	-44.96	-0.227	-45.08	-0.216
-44.757	-0.21531	-44.637	-0.21149	-44.997	-0.20875	-44.75	-0.23457	-44.75	-0.216	-44.95	-0.227	-45.07	-0.216
-44.74	-0.21532	-44.621	-0.21151	-44.982	-0.20876	-44.733	-0.23459	-44.74	-0.216	-44.93	-0.227	-45.05	-0.216
-44.723	-0.21534	-44.605	-0.21152	-44.965	-0.20877	-44.715	-0.23461	-44.72	-0.216	-44.91	-0.227	-45.03	-0.216
-44.707	-0.21535	-44.588	-0.21153	-44.949	-0.20878	-44.7	-0.23462	-44.7	-0.216	-44.9	-0.227	-45.02	-0.216
-44.689	-0.21536	-44.572	-0.21155	-44.932	-0.20879	-44.682	-0.23464	-44.69	-0.216	-44.88	-0.227	-45	-0.216
-44.673	-0.21538	-44.554	-0.21156	-44.915	-0.2088	-44.667	-0.23465	-44.67	-0.216	-44.86	-0.227	-44.98	-0.216
-44.657	-0.2154	-44.537	-0.21157	-44.898	-0.20881	-44.65	-0.23467	-44.65	-0.217	-44.85	-0.227	-44.97	-0.216
-44.64	-0.21542	-44.521	-0.21159	-44.882	-0.20883	-44.633	-0.23468	-44.64	-0.217	-44.83	-0.227	-44.95	-0.216
-44.623	-0.21543	-44.505	-0.21161	-44.865	-0.20884	-44.616	-0.23469	-44.62	-0.217	-44.81	-0.227	-44.93	-0.216
-44.606	-0.21545	-44.487	-0.21162	-44.849	-0.20885	-44.6	-0.23471	-44.6	-0.217	-44.8	-0.227	-44.92	-0.216
-44.59	-0.21547	-44.471	-0.21164	-44.831	-0.20886	-44.583	-0.23472	-44.59	-0.217	-44.78	-0.227	-44.9	-0.216
-44.573	-0.21548	-44.455	-0.21166	-44.815	-0.20887	-44.566	-0.23473	-44.57	-0.217	-44.76	-0.227	-44.88	-0.216
-44.556	-0.21549	-44.436	-0.21167	-44.799	-0.20888	-44.548	-0.23475	-44.55	-0.217	-44.75	-0.227	-44.87	-0.216
-44.54	-0.21551	-44.42	-0.21169	-44.781	-0.20889	-44.533	-0.23476	-44.54	-0.217	-44.73	-0.227	-44.85	-0.216
-44.523	-0.21552	-44.405	-0.2117	-44.764	-0.2089	-44.516	-0.23477	-44.52	-0.217	-44.71	-0.227	-44.83	-0.216
-44.507	-0.21553	-44.388	-0.21172	-44.748	-0.20891	-44.5	-0.23478	-44.5	-0.217	-44.69	-0.227	-44.82	-0.216
-44.489	-0.21554	-44.371	-0.21173	-44.731	-0.20892	-44.482	-0.23479	-44.49	-0.217	-44.68	-0.227	-44.8	-0.216
-44.473	-0.21555	-44.354	-0.21175	-44.715	-0.20894	-44.466	-0.2348	-44.47	-0.217	-44.66	-0.227	-44.78	-0.216
-44.457	-0.21556	-44.337	-0.21176	-44.699	-0.20895	-44.449	-0.23482	-44.45	-0.217	-44.65	-0.227	-44.77	-0.216
-44.44	-0.21557	-44.321	-0.21178	-44.682	-0.20896	-44.434	-0.23483	-44.44	-0.217	-44.63	-0.227	-44.75	-0.216
-44.424	-0.21558	-44.304	-0.21179	-44.666	-0.20897	-44.417	-0.23485	-44.42	-0.217	-44.61	-0.227	-44.73	-0.216
-44.406	-0.21559	-44.288	-0.2118	-44.647	-0.20899	-44.399	-0.23487	-44.4	-0.217	-44.6	-0.227	-44.72	-0.216
-44.39	-0.21561	-44.27	-0.21182	-44.631	-0.209	-44.383	-0.23488	-44.39	-0.217	-44.58	-0.227	-44.7	-0.216
-44.374	-0.21562	-44.255	-0.21183	-44.615	-0.20901	-44.367	-0.2349	-44.37	-0.217	-44.56	-0.227	-44.68	-0.216
-44.357	-0.21563	-44.238	-0.21184	-44.598	-0.20902	-44.349	-0.23491	-44.35	-0.217	-44.55	-0.227	-44.67	-0.216
-44.341	-0.21564	-44.221	-0.21185	-44.58	-0.20903	-44.333	-0.23493	-44.34	-0.217	-44.53	-0.227	-44.65	-0.216
-44.324	-0.21565	-44.204	-0.21186	-44.565	-0.20904	-44.316	-0.23494	-44.32	-0.217	-44.51	-0.227	-44.63	-0.216
-44.307	-0.21567	-44.187	-0.21188	-44.549	-0.20905	-44.299	-0.23496	-44.3	-0.217	-44.5	-0.227	-44.62	-0.216
-44.291	-0.21568	-44.171	-0.21189	-44.532	-0.20906	-44.282	-0.23497	-44.29	-0.217	-44.48	-0.227	-44.6	-0.216
-44.274	-0.21569	-44.153	-0.2119	-44.514	-0.20907	-44.266	-0.23498	-44.27	-0.217	-44.46	-0.227	-44.58	-0.216
-44.257	-0.21571	-44.137	-0.21192	-44.498	-0.20908	-44.249	-0.235	-44.25	-0.217	-44.45	-0.227	-44.57	-0.216
-44.24	-0.21573	-44.12	-0.21193	-44.482	-0.20909	-44.232	-0.23502	-44.24	-0.217	-44.43	-0.227	-44.55	-0.216
-44.223	-0.21574	-44.104	-0.21195	-44.465	-0.2091	-44.217	-0.23503	-44.22	-0.217	-44.41	-0.228	-44.53	-0.216
-44.207	-0.21576	-44.086	-0.21196	-44.449	-0.20912	-44.199	-0.23504	-44.2	-0.217	-44.39	-0.228	-44.52	-0.216
-44.189	-0.21577	-44.071	-0.21198	-44.432	-0.20913	-44.182	-0.23505	-44.19	-0.217	-44.38	-0.228	-44.5	-0.216
-44.174	-0.21579	-44.054	-0.21199	-44.415	-0.20914	-44.165	-0.23507	-44.17	-0.217	-44.36	-0.228	-44.48	-0.216
-44.156	-0.2158	-44.037	-0.21201	-44.399	-0.20915	-44.15	-0.23508	-44.15	-0.217	-44.35	-0.228	-44.47	-0.216
-44.139	-0.21582	-44.02	-0.21202	-44.381	-0.20916	-44.132	-0.2351	-44.14	-0.217	-44.33	-0.228	-44.45	-0.216
-44.123	-0.21583	-44.004	-0.21204	-44.365	-0.20917	-44.116	-0.23511	-44.12	-0.217	-44.31	-0.228	-44.43	-0.216
-44.107	-0.21584	-43.987	-0.21205	-44.348	-0.20918	-44.099	-0.23512	-44.1	-0.217	-44.29	-0.228	-44.42	-0.216
-44.089	-0.21585	-43.97	-0.21206	-44.331	-0.20919	-44.082	-0.23513	-44.09	-0.217	-44.28	-0.228	-44.4	-0.216
-44.074	-0.21587	-43.954	-0.21207	-44.315	-0.2092	-44.065	-0.23515	-44.07	-0.217	-44.26	-0.228	-44.38	-0.216
-44.056	-0.21588	-43.937	-0.21208	-44.298	-0.20921	-44.049	-0.23516	-44.05	-0.217	-44.25	-0.228	-44.37	-0.216
-44.04	-0.2159	-43.92	-0.21209	-44.282	-0.20923	-44.033	-0.23518	-44.03	-0.217	-44.23	-0.228	-44.35	-0.216
-44.023	-0.21591	-43.904	-0.2121	-44.265	-0.20924	-44.015	-0.23519	-44.02	-0.217	-44.21	-0.228	-44.33	-0.216
-44.006	-0.21593	-43.886	-0.21211	-44.247	-0.20925	-43.998	-0.23521	-44	-0.217	-44.2	-0.228	-44.32	-0.216
-43.99	-0.21594	-43.869	-0.21212	-44.231	-0.20926	-43.982	-0.23523	-43.99	-0.217	-44.18	-0.228	-44.3	-0.216
-43.973	-0.21596	-43.854	-0.21214	-44.215	-0.20927	-43.964	-0.23525	-43.97	-0.217	-44.16	-0.228	-44.28	-0.216
-43.957	-0.21597	-43.836	-0.21215	-44.198	-0.20928	-43.948	-0.23527	-43.95	-0.217	-44.15	-0.228	-44.27	-0.217
-43.94	-0.21598	-43.819	-0.21216	-44.182	-0.20929	-43.932	-0.23529	-43.94	-0.217	-44.13	-0.228	-44.25	-0.217
-43.924	-0.21599	-43.803	-0.21218	-44.165	-0.2093	-43.915	-0.2353	-43.92	-0.217	-44.11	-0.228	-44.24	-0.217
-43.906	-0.21601	-43.785	-0.21219	-44.149	-0.20931	-43.898	-0.23531	-43.9	-0.217	-44.1	-0.228	-44.22	-0.217
-43.89	-0.21602	-43.77	-0.21221	-44.131	-0.20932	-43.882	-0.23533	-43.89	-0.217	-44.08	-0.228	-44.2	-0.217
-43.874	-0.21604	-43.753	-0.21222	-44.115	-0.20933	-43.866	-0.23533	-43.87	-0.217	-44.06	-0.228	-44.18	-0.217
-43.857	-0.21605	-43.735	-0.21224	-44.1	-0.20934	-43.848	-0.23534	-43.85	-0.217	-44.05	-0.228	-44.17	-0.217
-43.841	-0.21606	-43.719	-0.21226	-44.082	-0.20936	-43.832	-0.23536	-43.84	-0.217	-44.03	-0.228	-44.15	-0.217
-43.823	-0.21607	-43.702	-0.21227	-44.065	-0.20937	-43.816	-0.23537	-43.82	-0.217	-44.01	-0.228	-44.13	-0.217
-43.806	-0.21608	-43.686	-0.21229	-44.048	-0.20938	-43.798	-0.23539	-43.8	-0.217	-44	-0.228	-44.12	-0.217
-43.79	-0.2161	-43.669	-0.2123	-44.032	-0.20939	-43.782	-0.2354	-43.79	-0.217	-43.98	-0.228	-44.1	-0.217
-43.773	-0.21611	-43.652	-0.21232	-44.015	-0.2094	-43.766	-0.23542	-43.77	-0.217	-43.96	-0.228	-44.08	-0.217
-43.756	-0.21612	-43.636	-0.21233	-43.997	-0.20941	-43.748	-0.23543	-43.75	-0.217	-43.95	-0.228	-44.07	-0.217
-43.739	-0.21613	-43.619	-0.21234	-43.981	-0.20942	-43.731	-0.23544	-43.74	-0.217	-43.93	-0.228	-44.05	-0.217
-43.724	-0.21614	-43.604	-0.21235	-43.963	-0.20943	-43.715	-0.23545	-43.72	-0.217	-43.91	-0.228	-44.03	-0.217
-43.706	-0.21615	-43.587	-0.21235	-43.947	-0.20944	-43.699	-0.23546	-43.7	-0.217	-43.9	-0.228	-44.02	-0.217
-43.69	-0.21616	-43.57	-0.21237	-43.932	-0.20945	-43.683	-0.23547	-43.69	-0.217	-43.88	-0.228	-44	-0.217
-43.674	-0.21618	-43.552	-0.21238	-43.915	-0.20946	-43.665	-0.23548	-43.67	-0.217	-43.86	-0.228	-43.98	-0.217
-43.656	-0.21619	-43.537	-0.21239	-43.898	-0.20949	-43.648	-0.23549	-43.65	-0.217	-43.85	-0.228	-43.97	-0.217
-43.64	-0.21621	-43.52	-0.2124	-43.881	-0.20951	-43.632	-0.2355	-43.64	-0.217	-43.83	-0.228	-43.95	-0.217
-43.623	-0.21623	-43.503	-0.21241	-43.865	-0.20952	-43.615	-0.23552	-43.62	-0.217	-43.81	-0.228	-43.93	-0.217
-43.606	-0.21625	-43.485	-0.21243	-43.848	-0.20954	-43.599	-0.23553	-43.6	-0.217	-43.79	-0.228	-43.92	-0.217
-43.59	-0.21627	-43.468	-0.21244	-43.831	-0.20955	-43.582	-0.23555	-43.59	-0.217	-43.78	-0.228	-43.9	-0.217
-43.572	-0.21629	-43.452	-0.21245	-43.814	-0.20956	-43.565	-0.23557	-43.57	-0.217	-43.76	-0.228	-43.88	-0.217
-43.555	-0.2163	-43.437	-0.21246	-43.798	-0.20957	-43.548	-0.23558	-43.55	-0.217	-43.75	-0.228	-43.87	-0.217
-43.539	-0.21632	-43.419	-0.21247	-43.782	-0.20958	-43.532	-0.2356	-43.54	-0.217	-43.73	-0.228	-43.85	-0.217
-43.523	-0.21633	-43.402	-0.21248	-43.764	-0.20959	-43.514	-0.23562	-43.52	-0.217	-43.71	-0.228	-43.83	-0.217
-43.505	-0.21634	-43.386	-0.21249	-43.747	-0.2096	-43.497	-0.23563	-43.5	-0.217	-43.69	-0.228	-43.82	-0.217
-43.49	-0.21635	-43.368	-0.21251	-43.731	-0.20961	-43.48	-0.23565	-43.49	-0.217	-43.68	-0.228	-43.8	-0.217
-43.473	-0.21636	-43.352	-0.21252	-43.714	-0.20962	-43.465	-0.23567	-43.47	-0.217	-43.66	-0.228	-43.78	-0.217
-43.456	-0.21638	-43.336	-0.21254	-43.698	-0.20963	-43.448	-0.23568	-43.45	-0.217	-43.65	-0.228	-43.77	-0.217
-43.439	-0.21639	-43.318	-0.21255	-43.682	-0.20964	-43.432	-0.2357	-43.43	-0.218	-43.63	-0.228	-43.75	-0.217
-43.423	-0.2164	-43.302	-0.21257	-43.665	-0.20965	-43.415	-0.23571	-43.42	-0.218	-43.61	-0.228	-43.73	-0.217
-43.408	-0.21642	-43.285	-0.21258	-43.648	-0.20966	-43.399	-0.23572	-43.4	-0.218	-43.6	-0.228	-43.72	-0.217
-43.39	-0.21643	-43.268	-0.2126	-43.63	-0.20968	-43.381	-0.23574	-43.39	-0.218	-43.58	-0.228	-43.7	-0.217
-43.373	-0.21644	-43.251	-0.21262	-43.616	-0.20969	-43.366	-0.23575	-43.37	-0.218	-43.56	-0.228	-43.68	-0.217
-43.355	-0.21645	-43.234	-0.21263	-43.597	-0.20969	-43.348	-0.23576	-43.35	-0.218	-43.55	-0.228	-43.67	-0.217
-43.34	-0.21646	-43.218	-0.21265	-43.581	-0.2097	-43.331	-0.23578	-43.34	-0.218	-43.53	-0.228	-43.65	-0.217
-43.323	-0.21648	-43.202	-0.21266	-43.565	-0.20971	-43.315	-0.23579	-43.32	-0.218	-43.51	-0.228	-43.63	-0.217
-43.306	-0.21649	-43.185	-0.21268	-43.548	-0.20972	-43.298	-0.23581	-43.3	-0.218	-43.49	-0.228	-43.62	-0.217
-43.289	-0.2165	-43.167	-0.21269	-43.531	-0.20974	-43.282	-0.23582	-43.29	-0.218	-43.48	-0.228	-43.6	-0.217
-43.272	-0.21652	-43.152	-0.2127	-43.514	-0.20975	-43.264	-0.23584	-43.27	-0.218	-43.46	-0.228	-43.58	-0.217
-43.256	-0.21653	-43.135	-0.21271	-43.497	-0.20976	-43.248	-0.23585	-43.25	-0.218	-43.44	-0.228	-43.57	-0.217
-43.239	-0.21655	-43.118	-0.21273	-43.481	-0.20978	-43.23	-0.23586	-43.24	-0.218	-43.43	-0.228	-43.55	-0.217
-43.223	-0.21657	-43.102	-0.21274	-43.464	-0.20979	-43.213	-0.23588	-43.22	-0.218	-43.41	-0.228	-43.53	-0.217
-43.205	-0.21658	-43.085	-0.21275	-43.447	-0.2098	-43.198	-0.23589	-43.2	-0.218	-43.39	-0.228	-43.52	-0.217
-43.19	-0.2166	-43.07	-0.21276	-43.43	-0.20981	-43.182	-0.2359	-43.19	-0.218	-43.38	-0.228	-43.5	-0.217
-43.173	-0.21661	-43.052	-0.21277	-43.414	-0.20982	-43.164	-0.23591	-43.17	-0.218	-43.36	-0.228	-43.48	-0.217
-43.155	-0.21662	-43.036	-0.21279	-43.398	-0.20983	-43.149	-0.23593	-43.15	-0.218	-43.34	-0.228	-43.47	-0.217
-43.139	-0.21664	-43.019	-0.2128	-43.381	-0.20984	-43.133	-0.23594	-43.14	-0.218	-43.33	-0.228	-43.45	-0.217
-43.122	-0.21665	-43.002	-0.21282	-43.365	-0.20985	-43.115	-0.23595	-43.12	-0.218	-43.31	-0.228	-43.43	-0.217
-43.106	-0.21666	-42.985	-0.21283	-43.348	-0.20986	-43.097	-0.23597	-43.1	-0.218	-43.29	-0.228	-43.42	-0.217
-43.09	-0.21668	-42.969	-0.21285	-43.331	-0.20987	-43.081	-0.23598	-43.08	-0.218	-43.28	-0.228	-43.4	-0.217
-43.072	-0.21669	-42.952	-0.21286	-43.314	-0.20988	-43.064	-0.23599	-43.07	-0.218	-43.26	-0.228	-43.38	-0.217
-43.057	-0.2167	-42.935	-0.21287	-43.298	-0.2099	-43.048	-0.236	-43.05	-0.218	-43.24	-0.229	-43.37	-0.217
-43.039	-0.21672	-42.917	-0.21289	-43.282	-0.20991	-43.031	-0.23601	-43.04	-0.218	-43.23	-0.229	-43.35	-0.217
-43.022	-0.21673	-42.901	-0.2129	-43.265	-0.20992	-43.014	-0.23603	-43.02	-0.218	-43.21	-0.229	-43.33	-0.217
-43.006	-0.21674	-42.885	-0.21291	-43.247	-0.20994	-42.998	-0.23604	-43	-0.218	-43.19	-0.229	-43.32	-0.217
-42.989	-0.21675	-42.868	-0.21292	-43.232	-0.20995	-42.98	-0.23606	-42.99	-0.218	-43.18	-0.229	-43.3	-0.217
-42.972	-0.21676	-42.851	-0.21293	-43.213	-0.20996	-42.964	-0.23607	-42.97	-0.218	-43.16	-0.229	-43.28	-0.218
-42.955	-0.21678	-42.835	-0.21294	-43.197	-0.20997	-42.948	-0.23608	-42.95	-0.218	-43.14	-0.229	-43.27	-0.218
-42.939	-0.21679	-42.819	-0.21295	-43.18	-0.20997	-42.931	-0.23609	-42.94	-0.218	-43.13	-0.229	-43.25	-0.218
-42.923	-0.21681	-42.801	-0.21296	-43.164	-0.20998	-42.914	-0.23611	-42.92	-0.218	-43.11	-0.229	-43.23	-0.218
-42.905	-0.21683	-42.785	-0.21297	-43.146	-0.20999	-42.898	-0.23612	-42.9	-0.218	-43.09	-0.229	-43.22	-0.218
-42.889	-0.21685	-42.77	-0.21298	-43.132	-0.21	-42.881	-0.23613	-42.89	-0.218	-43.08	-0.229	-43.2	-0.218
-42.873	-0.21686	-42.752	-0.21299	-43.114	-0.21001	-42.865	-0.23614	-42.87	-0.218	-43.06	-0.229	-43.18	-0.218
-42.856	-0.21688	-42.735	-0.21301	-43.098	-0.21002	-42.847	-0.23615	-42.85	-0.218	-43.05	-0.229	-43.17	-0.218
-42.839	-0.2169	-42.72	-0.21302	-43.081	-0.21003	-42.831	-0.23616	-42.84	-0.218	-43.03	-0.229	-43.15	-0.218
-42.821	-0.21691	-42.702	-0.21303	-43.065	-0.21004	-42.814	-0.23617	-42.82	-0.218	-43.01	-0.229	-43.13	-0.218
-42.805	-0.21693	-42.684	-0.21305	-43.049	-0.21005	-42.797	-0.23619	-42.8	-0.218	-42.99	-0.229	-43.12	-0.218
-42.789	-0.21694	-42.668	-0.21306	-43.031	-0.21006	-42.781	-0.2362	-42.79	-0.218	-42.98	-0.229	-43.1	-0.218
-42.771	-0.21695	-42.652	-0.21308	-43.015	-0.21007	-42.764	-0.23622	-42.77	-0.218	-42.96	-0.229	-43.08	-0.218
-42.756	-0.21696	-42.635	-0.2131	-42.997	-0.21009	-42.747	-0.23623	-42.75	-0.218	-42.94	-0.229	-43.07	-0.218
-42.737	-0.21697	-42.619	-0.21311	-42.98	-0.2101	-42.731	-0.23625	-42.74	-0.218	-42.93	-0.229	-43.05	-0.218
-42.721	-0.21698	-42.601	-0.21313	-42.965	-0.21011	-42.714	-0.23626	-42.72	-0.218	-42.91	-0.229	-43.03	-0.218
-42.705	-0.21699	-42.584	-0.21314	-42.947	-0.21013	-42.698	-0.23627	-42.7	-0.218	-42.89	-0.229	-43.02	-0.218
-42.689	-0.217	-42.568	-0.21316	-42.93	-0.21014	-42.68	-0.23628	-42.69	-0.218	-42.88	-0.229	-43	-0.218
-42.672	-0.21702	-42.551	-0.21317	-42.914	-0.21015	-42.665	-0.23629	-42.67	-0.218	-42.86	-0.229	-42.98	-0.218
-42.654	-0.21703	-42.535	-0.21318	-42.897	-0.21017	-42.649	-0.2363	-42.65	-0.218	-42.84	-0.229	-42.97	-0.218
-42.637	-0.21705	-42.519	-0.21319	-42.88	-0.21018	-42.631	-0.23631	-42.64	-0.218	-42.83	-0.229	-42.95	-0.218
-42.622	-0.21706	-42.502	-0.2132	-42.863	-0.21019	-42.614	-0.23633	-42.62	-0.218	-42.81	-0.229	-42.93	-0.218
-42.605	-0.21708	-42.485	-0.21321	-42.847	-0.2102	-42.598	-0.23634	-42.6	-0.218	-42.79	-0.229	-42.92	-0.218
-42.588	-0.21709	-42.467	-0.21322	-42.829	-0.21021	-42.581	-0.23636	-42.59	-0.218	-42.78	-0.229	-42.9	-0.218
-42.571	-0.21711	-42.452	-0.21324	-42.814	-0.21022	-42.564	-0.23637	-42.57	-0.218	-42.76	-0.229	-42.88	-0.218
-42.555	-0.21712	-42.436	-0.21325	-42.797	-0.21023	-42.547	-0.23638	-42.55	-0.218	-42.74	-0.229	-42.87	-0.218
-42.538	-0.21713	-42.418	-0.21327	-42.78	-0.21024	-42.531	-0.23639	-42.54	-0.218	-42.73	-0.229	-42.85	-0.218
-42.522	-0.21714	-42.401	-0.21328	-42.765	-0.21025	-42.514	-0.2364	-42.52	-0.218	-42.71	-0.229	-42.83	-0.218
-42.505	-0.21716	-42.384	-0.2133	-42.746	-0.21026	-42.497	-0.23641	-42.5	-0.218	-42.69	-0.229	-42.82	-0.218
-42.488	-0.21717	-42.367	-0.21331	-42.73	-0.21027	-42.48	-0.23642	-42.48	-0.218	-42.68	-0.229	-42.8	-0.218
-42.471	-0.21718	-42.349	-0.21332	-42.714	-0.21028	-42.464	-0.23643	-42.47	-0.218	-42.66	-0.229	-42.78	-0.218
-42.455	-0.2172	-42.335	-0.21333	-42.698	-0.21029	-42.448	-0.23644	-42.45	-0.218	-42.64	-0.229	-42.77	-0.218
-42.438	-0.21721	-42.318	-0.21333	-42.682	-0.2103	-42.43	-0.23645	-42.43	-0.218	-42.63	-0.229	-42.75	-0.218
-42.422	-0.21723	-42.301	-0.21334	-42.664	-0.21031	-42.415	-0.23646	-42.42	-0.218	-42.61	-0.229	-42.73	-0.218
-42.405	-0.21724	-42.285	-0.21335	-42.648	-0.21032	-42.397	-0.23648	-42.4	-0.218	-42.59	-0.229	-42.72	-0.218
-42.388	-0.21726	-42.27	-0.21336	-42.63	-0.21033	-42.38	-0.23649	-42.38	-0.218	-42.58	-0.229	-42.7	-0.218
-42.371	-0.21727	-42.251	-0.21337	-42.614	-0.21035	-42.364	-0.2365	-42.37	-0.218	-42.56	-0.229	-42.68	-0.218
-42.354	-0.21728	-42.234	-0.21339	-42.597	-0.21036	-42.348	-0.23652	-42.35	-0.218	-42.54	-0.229	-42.67	-0.218
-42.338	-0.2173	-42.217	-0.2134	-42.58	-0.21037	-42.331	-0.23653	-42.34	-0.218	-42.53	-0.229	-42.65	-0.218
-42.322	-0.21731	-42.2	-0.21341	-42.564	-0.21038	-42.314	-0.23654	-42.32	-0.218	-42.51	-0.229	-42.63	-0.218
-42.306	-0.21732	-42.185	-0.21343	-42.547	-0.21039	-42.298	-0.23656	-42.3	-0.218	-42.49	-0.229	-42.62	-0.218
-42.287	-0.21734	-42.167	-0.21344	-42.531	-0.2104	-42.28	-0.23657	-42.28	-0.218	-42.48	-0.229	-42.6	-0.218
-42.271	-0.21735	-42.151	-0.21346	-42.515	-0.21041	-42.264	-0.23659	-42.27	-0.218	-42.46	-0.229	-42.58	-0.218
-42.255	-0.21736	-42.133	-0.21347	-42.498	-0.21042	-42.246	-0.23661	-42.25	-0.218	-42.44	-0.229	-42.57	-0.218
-42.237	-0.21737	-42.117	-0.21348	-42.48	-0.21043	-42.231	-0.23662	-42.23	-0.218	-42.43	-0.229	-42.55	-0.218
-42.221	-0.21739	-42.101	-0.2135	-42.463	-0.21044	-42.214	-0.23664	-42.22	-0.218	-42.41	-0.229	-42.53	-0.218
-42.205	-0.2174	-42.085	-0.21351	-42.448	-0.21046	-42.197	-0.23665	-42.2	-0.218	-42.39	-0.229	-42.52	-0.218
-42.188	-0.21742	-42.068	-0.21352	-42.431	-0.21047	-42.18	-0.23667	-42.19	-0.218	-42.38	-0.229	-42.5	-0.218
-42.172	-0.21743	-42.051	-0.21354	-42.413	-0.21048	-42.164	-0.23668	-42.17	-0.219	-42.36	-0.229	-42.48	-0.218
-42.155	-0.21745	-42.034	-0.21355	-42.397	-0.21049	-42.147	-0.2367	-42.15	-0.219	-42.34	-0.229	-42.47	-0.218
-42.138	-0.21746	-42.018	-0.21356	-42.38	-0.21049	-42.13	-0.23672	-42.14	-0.219	-42.33	-0.229	-42.45	-0.218
-42.122	-0.21747	-42.001	-0.21358	-42.364	-0.2105	-42.114	-0.23674	-42.12	-0.219	-42.31	-0.229	-42.43	-0.218
-42.106	-0.21748	-41.984	-0.21359	-42.347	-0.21051	-42.098	-0.23675	-42.1	-0.219	-42.29	-0.229	-42.42	-0.218
-42.087	-0.21749	-41.967	-0.21361	-42.33	-0.21052	-42.081	-0.23676	-42.08	-0.219	-42.28	-0.229	-42.4	-0.218
-42.072	-0.2175	-41.951	-0.21363	-42.313	-0.21053	-42.064	-0.23677	-42.07	-0.219	-42.26	-0.229	-42.38	-0.218
-42.055	-0.21752	-41.934	-0.21364	-42.297	-0.21055	-42.048	-0.23678	-42.05	-0.219	-42.24	-0.229	-42.37	-0.218
-42.037	-0.21753	-41.917	-0.21366	-42.28	-0.21056	-42.031	-0.23679	-42.04	-0.219	-42.23	-0.229	-42.35	-0.218
-42.02	-0.21754	-41.899	-0.21367	-42.263	-0.21058	-42.015	-0.2368	-42.02	-0.219	-42.21	-0.229	-42.33	-0.219
-42.004	-0.21756	-41.884	-0.21368	-42.247	-0.2106	-41.997	-0.2368	-42	-0.219	-42.19	-0.229	-42.32	-0.219
-41.987	-0.21757	-41.867	-0.21369	-42.231	-0.21061	-41.98	-0.23681	-41.99	-0.219	-42.18	-0.229	-42.3	-0.219
-41.97	-0.21759	-41.85	-0.21371	-42.214	-0.21062	-41.964	-0.23682	-41.97	-0.219	-42.16	-0.229	-42.28	-0.219
-41.954	-0.2176	-41.833	-0.21372	-42.198	-0.21063	-41.947	-0.23684	-41.95	-0.219	-42.14	-0.229	-42.27	-0.219
-41.937	-0.21761	-41.817	-0.21374	-42.182	-0.21065	-41.93	-0.23685	-41.94	-0.219	-42.13	-0.229	-42.25	-0.219
-41.921	-0.21762	-41.8	-0.21375	-42.164	-0.21066	-41.913	-0.23687	-41.92	-0.219	-42.11	-0.229	-42.23	-0.219
-41.903	-0.21763	-41.784	-0.21376	-42.147	-0.21067	-41.897	-0.23689	-41.9	-0.219	-42.09	-0.229	-42.22	-0.219
-41.887	-0.21764	-41.767	-0.21377	-42.13	-0.21068	-41.881	-0.2369	-41.88	-0.219	-42.08	-0.229	-42.2	-0.219
-41.871	-0.21765	-41.749	-0.21379	-42.114	-0.21069	-41.863	-0.23691	-41.87	-0.219	-42.06	-0.229	-42.18	-0.219
-41.855	-0.21767	-41.734	-0.2138	-42.098	-0.2107	-41.847	-0.23692	-41.85	-0.219	-42.04	-0.229	-42.17	-0.219
-41.838	-0.21768	-41.717	-0.21381	-42.08	-0.21071	-41.83	-0.23693	-41.84	-0.219	-42.03	-0.229	-42.15	-0.219
-41.821	-0.2177	-41.7	-0.21383	-42.063	-0.21072	-41.814	-0.23694	-41.82	-0.219	-42.01	-0.23	-42.13	-0.219
-41.804	-0.21771	-41.684	-0.21384	-42.047	-0.21073	-41.798	-0.23694	-41.8	-0.219	-41.99	-0.23	-42.12	-0.219
-41.787	-0.21772	-41.667	-0.21386	-42.031	-0.21074	-41.781	-0.23695	-41.78	-0.219	-41.98	-0.23	-42.1	-0.219
-41.771	-0.21774	-41.65	-0.21387	-42.014	-0.21075	-41.765	-0.23696	-41.77	-0.219	-41.96	-0.23	-42.08	-0.219
-41.754	-0.21775	-41.633	-0.21389	-41.997	-0.21076	-41.747	-0.23697	-41.75	-0.219	-41.94	-0.23	-42.07	-0.219
-41.737	-0.21776	-41.617	-0.2139	-41.98	-0.21077	-41.73	-0.23699	-41.73	-0.219	-41.93	-0.23	-42.05	-0.219
-41.72	-0.21777	-41.599	-0.21391	-41.963	-0.21079	-41.713	-0.237	-41.72	-0.219	-41.91	-0.23	-42.03	-0.219
-41.702	-0.21778	-41.583	-0.21393	-41.946	-0.2108	-41.697	-0.23702	-41.7	-0.219	-41.89	-0.23	-42.01	-0.219
-41.687	-0.21779	-41.567	-0.21394	-41.929	-0.21081	-41.681	-0.23703	-41.69	-0.219	-41.88	-0.23	-42	-0.219
-41.671	-0.2178	-41.551	-0.21395	-41.912	-0.21083	-41.663	-0.23704	-41.67	-0.219	-41.86	-0.23	-41.98	-0.219
-41.653	-0.21781	-41.533	-0.21396	-41.895	-0.21084	-41.646	-0.23705	-41.65	-0.219	-41.84	-0.23	-41.97	-0.219
-41.637	-0.21782	-41.516	-0.21397	-41.88	-0.21085	-41.63	-0.23707	-41.64	-0.219	-41.83	-0.23	-41.95	-0.219
-41.622	-0.21783	-41.5	-0.21398	-41.864	-0.21086	-41.613	-0.23708	-41.62	-0.219	-41.81	-0.23	-41.93	-0.219
-41.604	-0.21785	-41.484	-0.214	-41.847	-0.21087	-41.597	-0.2371	-41.6	-0.219	-41.79	-0.23	-41.92	-0.219
-41.588	-0.21786	-41.467	-0.21401	-41.831	-0.21087	-41.58	-0.23711	-41.59	-0.219	-41.78	-0.23	-41.9	-0.219
-41.57	-0.21787	-41.451	-0.21403	-41.813	-0.21088	-41.563	-0.23712	-41.57	-0.219	-41.76	-0.23	-41.88	-0.219
-41.554	-0.21789	-41.432	-0.21404	-41.797	-0.21089	-41.546	-0.23714	-41.55	-0.219	-41.74	-0.23	-41.87	-0.219
-41.537	-0.2179	-41.417	-0.21406	-41.78	-0.2109	-41.529	-0.23714	-41.54	-0.219	-41.73	-0.23	-41.85	-0.219
-41.52	-0.21792	-41.399	-0.21407	-41.763	-0.21091	-41.514	-0.23716	-41.52	-0.219	-41.71	-0.23	-41.83	-0.219
-41.504	-0.21793	-41.383	-0.21409	-41.746	-0.21092	-41.497	-0.23716	-41.5	-0.219	-41.69	-0.23	-41.81	-0.219
-41.487	-0.21794	-41.366	-0.2141	-41.73	-0.21093	-41.479	-0.23717	-41.48	-0.219	-41.68	-0.23	-41.8	-0.219
-41.471	-0.21796	-41.351	-0.21411	-41.714	-0.21095	-41.464	-0.23718	-41.47	-0.219	-41.66	-0.23	-41.78	-0.219
-41.454	-0.21797	-41.334	-0.21412	-41.696	-0.21096	-41.447	-0.23719	-41.45	-0.219	-41.64	-0.23	-41.76	-0.219
-41.436	-0.21798	-41.317	-0.21413	-41.68	-0.21097	-41.429	-0.23721	-41.43	-0.219	-41.63	-0.23	-41.75	-0.219
-41.42	-0.21799	-41.301	-0.21414	-41.664	-0.21098	-41.413	-0.23722	-41.42	-0.219	-41.61	-0.23	-41.73	-0.219
-41.403	-0.218	-41.284	-0.21415	-41.647	-0.211	-41.397	-0.23724	-41.4	-0.219	-41.59	-0.23	-41.72	-0.219
-41.387	-0.21801	-41.267	-0.21416	-41.63	-0.21101	-41.38	-0.23725	-41.38	-0.219	-41.58	-0.23	-41.7	-0.219
-41.37	-0.21803	-41.249	-0.21418	-41.612	-0.21103	-41.364	-0.23727	-41.37	-0.219	-41.56	-0.23	-41.68	-0.219
-41.355	-0.21804	-41.234	-0.21419	-41.596	-0.21105	-41.347	-0.23729	-41.35	-0.219	-41.54	-0.23	-41.67	-0.219
-41.337	-0.21805	-41.216	-0.2142	-41.579	-0.21107	-41.33	-0.2373	-41.33	-0.219	-41.53	-0.23	-41.65	-0.219
-41.32	-0.21807	-41.2	-0.21422	-41.563	-0.21108	-41.314	-0.23731	-41.32	-0.219	-41.51	-0.23	-41.63	-0.219
-41.303	-0.21808	-41.183	-0.21423	-41.546	-0.2111	-41.296	-0.23733	-41.3	-0.219	-41.49	-0.23	-41.62	-0.219
-41.287	-0.21809	-41.167	-0.21424	-41.53	-0.21111	-41.281	-0.23733	-41.29	-0.219	-41.48	-0.23	-41.6	-0.219
-41.27	-0.2181	-41.151	-0.21425	-41.512	-0.21112	-41.264	-0.23735	-41.27	-0.219	-41.46	-0.23	-41.58	-0.219
-41.253	-0.21812	-41.134	-0.21427	-41.497	-0.21112	-41.246	-0.23736	-41.25	-0.219	-41.44	-0.23	-41.57	-0.219
-41.236	-0.21813	-41.117	-0.21428	-41.48	-0.21113	-41.23	-0.23737	-41.23	-0.219	-41.43	-0.23	-41.55	-0.22
-41.221	-0.21815	-41.1	-0.21429	-41.464	-0.21114	-41.213	-0.23738	-41.22	-0.219	-41.41	-0.23	-41.53	-0.22
-41.203	-0.21816	-41.085	-0.2143	-41.446	-0.21115	-41.197	-0.23739	-41.2	-0.219	-41.39	-0.23	-41.52	-0.22
-41.188	-0.21818	-41.067	-0.21432	-41.429	-0.21116	-41.179	-0.2374	-41.18	-0.219	-41.38	-0.23	-41.5	-0.22
-41.171	-0.21819	-41.048	-0.21433	-41.413	-0.21118	-41.163	-0.23741	-41.17	-0.219	-41.36	-0.23	-41.48	-0.22
-41.155	-0.2182	-41.033	-0.21434	-41.396	-0.21119	-41.146	-0.23742	-41.15	-0.219	-41.34	-0.23	-41.46	-0.22
-41.137	-0.21821	-41.017	-0.21435	-41.38	-0.2112	-41.13	-0.23743	-41.13	-0.219	-41.33	-0.23	-41.45	-0.22
-41.121	-0.21823	-41	-0.21436	-41.363	-0.21122	-41.114	-0.23744	-41.12	-0.219	-41.31	-0.23	-41.43	-0.22
-41.104	-0.21823	-40.983	-0.21437	-41.346	-0.21123	-41.097	-0.23746	-41.1	-0.219	-41.29	-0.23	-41.41	-0.22
-41.088	-0.21824	-40.968	-0.21438	-41.329	-0.21124	-41.08	-0.23747	-41.08	-0.219	-41.28	-0.23	-41.4	-0.22
-41.07	-0.21825	-40.95	-0.21439	-41.313	-0.21125	-41.063	-0.23749	-41.07	-0.219	-41.26	-0.23	-41.38	-0.22
-41.053	-0.21826	-40.933	-0.2144	-41.296	-0.21126	-41.046	-0.2375	-41.05	-0.219	-41.24	-0.23	-41.37	-0.22
-41.036	-0.21828	-40.917	-0.21441	-41.28	-0.21127	-41.029	-0.23752	-41.04	-0.219	-41.23	-0.23	-41.35	-0.22
-41.02	-0.21829	-40.899	-0.21442	-41.264	-0.21128	-41.013	-0.23753	-41.02	-0.219	-41.21	-0.23	-41.33	-0.22
-41.003	-0.2183	-40.885	-0.21444	-41.247	-0.21129	-40.997	-0.23755	-41	-0.219	-41.19	-0.23	-41.32	-0.22
-40.986	-0.21832	-40.867	-0.21445	-41.23	-0.21129	-40.979	-0.23756	-40.98	-0.219	-41.18	-0.23	-41.3	-0.22
-40.97	-0.21833	-40.85	-0.21446	-41.214	-0.2113	-40.963	-0.23757	-40.97	-0.219	-41.16	-0.23	-41.28	-0.22
-40.953	-0.21834	-40.833	-0.21448	-41.197	-0.21131	-40.948	-0.23758	-40.95	-0.22	-41.14	-0.23	-41.27	-0.22
-40.937	-0.21835	-40.817	-0.21449	-41.181	-0.21132	-40.93	-0.2376	-40.93	-0.22	-41.13	-0.23	-41.25	-0.22
-40.92	-0.21836	-40.8	-0.2145	-41.162	-0.21134	-40.913	-0.23761	-40.92	-0.22	-41.11	-0.23	-41.23	-0.22
-40.904	-0.21837	-40.782	-0.21451	-41.147	-0.21135	-40.895	-0.23762	-40.9	-0.22	-41.09	-0.23	-41.22	-0.22
-40.886	-0.21838	-40.766	-0.21452	-41.129	-0.21136	-40.88	-0.23763	-40.89	-0.22	-41.08	-0.23	-41.2	-0.22
-40.871	-0.2184	-40.749	-0.21453	-41.113	-0.21137	-40.863	-0.23764	-40.87	-0.22	-41.06	-0.23	-41.18	-0.22
-40.855	-0.21841	-40.733	-0.21454	-41.096	-0.21138	-40.846	-0.23765	-40.85	-0.22	-41.04	-0.23	-41.17	-0.22
-40.837	-0.21843	-40.716	-0.21455	-41.08	-0.21139	-40.83	-0.23766	-40.83	-0.22	-41.03	-0.23	-41.15	-0.22
-40.82	-0.21844	-40.7	-0.21457	-41.063	-0.2114	-40.813	-0.23768	-40.82	-0.22	-41.01	-0.23	-41.13	-0.22
-40.803	-0.21846	-40.682	-0.21458	-41.047	-0.21141	-40.797	-0.23769	-40.8	-0.22	-40.99	-0.23	-41.11	-0.22
-40.786	-0.21847	-40.666	-0.2146	-41.03	-0.21142	-40.778	-0.2377	-40.78	-0.22	-40.98	-0.23	-41.1	-0.22
-40.771	-0.21848	-40.65	-0.21462	-41.014	-0.21143	-40.763	-0.23772	-40.77	-0.22	-40.96	-0.23	-41.08	-0.22
-40.753	-0.21849	-40.632	-0.21463	-40.997	-0.21145	-40.745	-0.23773	-40.75	-0.22	-40.94	-0.23	-41.06	-0.22
-40.736	-0.21851	-40.617	-0.21465	-40.98	-0.21146	-40.729	-0.23774	-40.73	-0.22	-40.93	-0.23	-41.05	-0.22
-40.72	-0.21852	-40.599	-0.21467	-40.963	-0.21147	-40.713	-0.23775	-40.72	-0.22	-40.91	-0.23	-41.03	-0.22
-40.703	-0.21853	-40.583	-0.21468	-40.945	-0.21148	-40.696	-0.23776	-40.7	-0.22	-40.89	-0.23	-41.02	-0.22
-40.686	-0.21854	-40.567	-0.2147	-40.928	-0.2115	-40.679	-0.23777	-40.68	-0.22	-40.88	-0.23	-41	-0.22
-40.669	-0.21854	-40.549	-0.21471	-40.913	-0.21151	-40.662	-0.23778	-40.67	-0.22	-40.86	-0.23	-40.98	-0.22
-40.653	-0.21855	-40.533	-0.21473	-40.896	-0.21152	-40.646	-0.2378	-40.65	-0.22	-40.84	-0.23	-40.97	-0.22
-40.636	-0.21856	-40.516	-0.21474	-40.879	-0.21153	-40.628	-0.23781	-40.63	-0.22	-40.83	-0.23	-40.95	-0.22
-40.619	-0.21857	-40.499	-0.21475	-40.863	-0.21154	-40.613	-0.23782	-40.62	-0.22	-40.81	-0.23	-40.93	-0.22
-40.603	-0.21858	-40.483	-0.21476	-40.846	-0.21155	-40.596	-0.23784	-40.6	-0.22	-40.79	-0.23	-40.92	-0.22
-40.587	-0.21859	-40.466	-0.21477	-40.829	-0.21157	-40.579	-0.23785	-40.58	-0.22	-40.78	-0.23	-40.9	-0.22
-40.569	-0.2186	-40.45	-0.21478	-40.813	-0.21158	-40.563	-0.23786	-40.57	-0.22	-40.76	-0.231	-40.88	-0.22
-40.552	-0.21862	-40.433	-0.21479	-40.796	-0.21159	-40.546	-0.23788	-40.55	-0.22	-40.74	-0.231	-40.86	-0.22
-40.536	-0.21863	-40.416	-0.2148	-40.779	-0.2116	-40.528	-0.23789	-40.53	-0.22	-40.73	-0.231	-40.85	-0.22
-40.519	-0.21865	-40.4	-0.21481	-40.762	-0.2116	-40.512	-0.23791	-40.52	-0.22	-40.71	-0.231	-40.83	-0.22
-40.503	-0.21867	-40.383	-0.21482	-40.747	-0.21161	-40.495	-0.23792	-40.5	-0.22	-40.69	-0.231	-40.81	-0.22
-40.488	-0.21868	-40.366	-0.21483	-40.729	-0.21162	-40.48	-0.23793	-40.48	-0.22	-40.68	-0.231	-40.8	-0.22
-40.47	-0.21869	-40.349	-0.21484	-40.712	-0.21163	-40.462	-0.23794	-40.47	-0.22	-40.66	-0.231	-40.78	-0.22
-40.452	-0.21871	-40.332	-0.21486	-40.696	-0.21165	-40.446	-0.23796	-40.45	-0.22	-40.64	-0.231	-40.76	-0.22
-40.436	-0.21872	-40.315	-0.21487	-40.679	-0.21166	-40.43	-0.23797	-40.43	-0.22	-40.63	-0.231	-40.75	-0.22
-40.419	-0.21873	-40.299	-0.21489	-40.663	-0.21167	-40.412	-0.23798	-40.42	-0.22	-40.61	-0.231	-40.73	-0.22
-40.402	-0.21874	-40.284	-0.2149	-40.645	-0.21169	-40.396	-0.23799	-40.4	-0.22	-40.59	-0.231	-40.72	-0.22
-40.387	-0.21875	-40.265	-0.21492	-40.629	-0.2117	-40.378	-0.23801	-40.38	-0.22	-40.58	-0.231	-40.7	-0.22
-40.369	-0.21876	-40.25	-0.21493	-40.611	-0.21171	-40.362	-0.23802	-40.37	-0.22	-40.56	-0.231	-40.68	-0.22
-40.352	-0.21878	-40.233	-0.21495	-40.596	-0.21172	-40.345	-0.23804	-40.35	-0.22	-40.54	-0.231	-40.66	-0.22
-40.336	-0.21879	-40.216	-0.21496	-40.579	-0.21174	-40.329	-0.23805	-40.33	-0.22	-40.53	-0.231	-40.65	-0.22
-40.319	-0.21881	-40.2	-0.21498	-40.562	-0.21175	-40.313	-0.23806	-40.32	-0.22	-40.51	-0.231	-40.63	-0.22
-40.302	-0.21882	-40.183	-0.21499	-40.545	-0.21176	-40.296	-0.23808	-40.3	-0.22	-40.49	-0.231	-40.61	-0.22
-40.285	-0.21883	-40.165	-0.215	-40.528	-0.21177	-40.279	-0.23809	-40.28	-0.22	-40.48	-0.231	-40.6	-0.22
-40.269	-0.21885	-40.148	-0.21502	-40.512	-0.21179	-40.262	-0.2381	-40.27	-0.22	-40.46	-0.231	-40.58	-0.22
-40.252	-0.21886	-40.133	-0.21503	-40.494	-0.2118	-40.246	-0.23811	-40.25	-0.22	-40.44	-0.231	-40.56	-0.22
-40.235	-0.21887	-40.115	-0.21504	-40.479	-0.2118	-40.229	-0.23812	-40.24	-0.22	-40.43	-0.231	-40.55	-0.22
-40.22	-0.21888	-40.099	-0.21505	-40.461	-0.21181	-40.212	-0.23814	-40.22	-0.22	-40.41	-0.231	-40.53	-0.221
-40.202	-0.2189	-40.082	-0.21506	-40.445	-0.21182	-40.196	-0.23815	-40.2	-0.22	-40.39	-0.231	-40.51	-0.221
-40.186	-0.21891	-40.065	-0.21507	-40.428	-0.21183	-40.179	-0.23816	-40.18	-0.22	-40.38	-0.231	-40.5	-0.221
-40.169	-0.21893	-40.048	-0.21509	-40.411	-0.21184	-40.162	-0.23818	-40.17	-0.22	-40.36	-0.231	-40.48	-0.221
-40.152	-0.21894	-40.032	-0.2151	-40.395	-0.21185	-40.146	-0.23819	-40.15	-0.22	-40.34	-0.231	-40.46	-0.221
-40.135	-0.21895	-40.016	-0.21512	-40.378	-0.21186	-40.128	-0.23821	-40.13	-0.22	-40.33	-0.231	-40.45	-0.221
-40.12	-0.21896	-39.999	-0.21513	-40.361	-0.21187	-40.111	-0.23822	-40.12	-0.22	-40.31	-0.231	-40.43	-0.221
-40.104	-0.21898	-39.983	-0.21514	-40.345	-0.21188	-40.095	-0.23823	-40.1	-0.22	-40.29	-0.231	-40.41	-0.221
-40.085	-0.21899	-39.965	-0.21515	-40.328	-0.2119	-40.077	-0.23824	-40.08	-0.22	-40.28	-0.231	-40.4	-0.221
-40.069	-0.219	-39.949	-0.21517	-40.312	-0.21191	-40.061	-0.23825	-40.07	-0.22	-40.26	-0.231	-40.38	-0.221
-40.053	-0.21901	-39.932	-0.21518	-40.294	-0.21192	-40.046	-0.23826	-40.05	-0.22	-40.24	-0.231	-40.36	-0.221
-40.036	-0.21902	-39.915	-0.21519	-40.279	-0.21193	-40.028	-0.23827	-40.03	-0.22	-40.23	-0.231	-40.35	-0.221
-40.019	-0.21903	-39.899	-0.21521	-40.261	-0.21195	-40.012	-0.23829	-40.02	-0.22	-40.21	-0.231	-40.33	-0.221
-40.003	-0.21904	-39.883	-0.21522	-40.245	-0.21196	-39.995	-0.2383	-40	-0.22	-40.19	-0.231	-40.31	-0.221
-39.986	-0.21906	-39.865	-0.21524	-40.228	-0.21197	-39.978	-0.23831	-39.98	-0.22	-40.18	-0.231	-40.3	-0.221
-39.97	-0.21907	-39.848	-0.21526	-40.211	-0.21199	-39.963	-0.23832	-39.97	-0.22	-40.16	-0.231	-40.28	-0.221
-39.952	-0.21908	-39.832	-0.21527	-40.193	-0.212	-39.946	-0.23833	-39.95	-0.22	-40.14	-0.231	-40.26	-0.221
-39.937	-0.21909	-39.815	-0.21529	-40.178	-0.21201	-39.929	-0.23834	-39.93	-0.22	-40.13	-0.231	-40.25	-0.221
-39.918	-0.2191	-39.799	-0.2153	-40.16	-0.21202	-39.913	-0.23835	-39.92	-0.22	-40.11	-0.231	-40.23	-0.221
-39.902	-0.21911	-39.783	-0.21531	-40.144	-0.21203	-39.895	-0.23836	-39.9	-0.22	-40.09	-0.231	-40.21	-0.221
-39.886	-0.21913	-39.765	-0.21532	-40.128	-0.21204	-39.879	-0.23837	-39.88	-0.22	-40.08	-0.231	-40.2	-0.221
-39.869	-0.21914	-39.749	-0.21533	-40.111	-0.21205	-39.862	-0.23839	-39.87	-0.22	-40.06	-0.231	-40.18	-0.221
-39.852	-0.21916	-39.733	-0.21534	-40.095	-0.21206	-39.846	-0.2384	-39.85	-0.22	-40.04	-0.231	-40.16	-0.221
-39.835	-0.21917	-39.715	-0.21535	-40.078	-0.21207	-39.829	-0.23841	-39.83	-0.22	-40.03	-0.231	-40.15	-0.221
-39.818	-0.21919	-39.699	-0.21537	-40.061	-0.21208	-39.812	-0.23841	-39.82	-0.221	-40.01	-0.231	-40.13	-0.221
-39.801	-0.2192	-39.683	-0.21538	-40.044	-0.21209	-39.795	-0.23843	-39.8	-0.221	-39.99	-0.231	-40.11	-0.221
-39.784	-0.21922	-39.666	-0.2154	-40.028	-0.2121	-39.778	-0.23844	-39.78	-0.221	-39.97	-0.231	-40.1	-0.221
-39.768	-0.21923	-39.649	-0.21541	-40.012	-0.21211	-39.763	-0.23845	-39.77	-0.221	-39.96	-0.231	-40.08	-0.221
-39.752	-0.21924	-39.632	-0.21543	-39.995	-0.21212	-39.745	-0.23847	-39.75	-0.221	-39.94	-0.231	-40.06	-0.221
-39.735	-0.21925	-39.615	-0.21544	-39.979	-0.21213	-39.727	-0.23849	-39.73	-0.221	-39.92	-0.231	-40.05	-0.221
-39.717	-0.21927	-39.599	-0.21546	-39.961	-0.21215	-39.711	-0.2385	-39.72	-0.221	-39.91	-0.231	-40.03	-0.221
-39.702	-0.21928	-39.581	-0.21547	-39.945	-0.21216	-39.695	-0.23851	-39.7	-0.221	-39.89	-0.231	-40.01	-0.221
-39.684	-0.21928	-39.565	-0.21548	-39.928	-0.21217	-39.679	-0.23852	-39.68	-0.221	-39.87	-0.231	-40	-0.221
-39.668	-0.21929	-39.549	-0.2155	-39.912	-0.21218	-39.662	-0.23853	-39.67	-0.221	-39.86	-0.231	-39.98	-0.221
-39.652	-0.2193	-39.531	-0.21551	-39.894	-0.21219	-39.645	-0.23854	-39.65	-0.221	-39.84	-0.231	-39.96	-0.221
-39.636	-0.21931	-39.515	-0.21552	-39.878	-0.21221	-39.63	-0.23855	-39.63	-0.221	-39.83	-0.231	-39.95	-0.221
-39.619	-0.21933	-39.499	-0.21553	-39.862	-0.21221	-39.612	-0.23856	-39.62	-0.221	-39.81	-0.231	-39.93	-0.221
-39.602	-0.21934	-39.483	-0.21554	-39.844	-0.21222	-39.595	-0.23857	-39.6	-0.221	-39.79	-0.231	-39.91	-0.221
-39.584	-0.21936	-39.466	-0.21556	-39.827	-0.21223	-39.579	-0.23858	-39.58	-0.221	-39.78	-0.231	-39.9	-0.221
-39.567	-0.21937	-39.45	-0.21557	-39.811	-0.21224	-39.561	-0.23859	-39.57	-0.221	-39.76	-0.231	-39.88	-0.221
-39.552	-0.21939	-39.432	-0.21558	-39.795	-0.21226	-39.545	-0.2386	-39.55	-0.221	-39.74	-0.231	-39.86	-0.221
-39.535	-0.2194	-39.416	-0.21559	-39.777	-0.21227	-39.528	-0.23862	-39.53	-0.221	-39.73	-0.231	-39.85	-0.221
-39.518	-0.21942	-39.399	-0.21561	-39.76	-0.21228	-39.512	-0.23863	-39.52	-0.221	-39.71	-0.231	-39.83	-0.221
-39.501	-0.21943	-39.383	-0.21563	-39.744	-0.2123	-39.495	-0.23864	-39.5	-0.221	-39.69	-0.231	-39.81	-0.221
-39.485	-0.21944	-39.366	-0.21564	-39.727	-0.21231	-39.479	-0.23865	-39.48	-0.221	-39.68	-0.231	-39.8	-0.221
-39.468	-0.21946	-39.348	-0.21565	-39.711	-0.21232	-39.461	-0.23866	-39.47	-0.221	-39.66	-0.231	-39.78	-0.221
-39.451	-0.21946	-39.332	-0.21567	-39.694	-0.21233	-39.445	-0.23867	-39.45	-0.221	-39.64	-0.231	-39.76	-0.221
-39.435	-0.21947	-39.315	-0.21568	-39.677	-0.21234	-39.428	-0.23868	-39.43	-0.221	-39.62	-0.231	-39.75	-0.221
-39.418	-0.21948	-39.298	-0.21569	-39.66	-0.21235	-39.411	-0.23869	-39.42	-0.221	-39.61	-0.231	-39.73	-0.221
-39.401	-0.21949	-39.282	-0.21571	-39.644	-0.21236	-39.394	-0.23871	-39.4	-0.221	-39.59	-0.231	-39.71	-0.221
-39.384	-0.21949	-39.266	-0.21572	-39.628	-0.21237	-39.378	-0.23872	-39.38	-0.221	-39.57	-0.231	-39.7	-0.221
-39.368	-0.2195	-39.248	-0.21573	-39.61	-0.21238	-39.362	-0.23873	-39.37	-0.221	-39.56	-0.231	-39.68	-0.221
-39.35	-0.21951	-39.232	-0.21574	-39.594	-0.21239	-39.344	-0.23875	-39.35	-0.221	-39.54	-0.232	-39.66	-0.221
-39.333	-0.21952	-39.214	-0.21576	-39.577	-0.2124	-39.328	-0.23876	-39.33	-0.221	-39.52	-0.232	-39.65	-0.221
-39.317	-0.21954	-39.199	-0.21577	-39.561	-0.21241	-39.312	-0.23878	-39.32	-0.221	-39.51	-0.232	-39.63	-0.221
-39.301	-0.21956	-39.182	-0.21579	-39.544	-0.21242	-39.295	-0.23879	-39.3	-0.221	-39.49	-0.232	-39.61	-0.221
-39.284	-0.21957	-39.166	-0.2158	-39.528	-0.21243	-39.278	-0.2388	-39.28	-0.221	-39.48	-0.232	-39.6	-0.221
-39.267	-0.21959	-39.148	-0.21582	-39.511	-0.21244	-39.261	-0.2388	-39.27	-0.221	-39.46	-0.232	-39.58	-0.221
-39.25	-0.2196	-39.131	-0.21583	-39.494	-0.21245	-39.246	-0.23881	-39.25	-0.221	-39.44	-0.232	-39.56	-0.221
-39.233	-0.21962	-39.114	-0.21585	-39.477	-0.21246	-39.229	-0.23882	-39.23	-0.221	-39.43	-0.232	-39.55	-0.221
-39.217	-0.21963	-39.098	-0.21586	-39.461	-0.21248	-39.213	-0.23883	-39.22	-0.221	-39.41	-0.232	-39.53	-0.221
-39.201	-0.21964	-39.083	-0.21587	-39.444	-0.21249	-39.196	-0.23884	-39.2	-0.221	-39.39	-0.232	-39.51	-0.221
-39.183	-0.21965	-39.065	-0.21589	-39.428	-0.2125	-39.178	-0.23886	-39.18	-0.221	-39.38	-0.232	-39.5	-0.221
-39.167	-0.21967	-39.048	-0.2159	-39.41	-0.21251	-39.162	-0.23887	-39.17	-0.221	-39.36	-0.232	-39.48	-0.221
-39.152	-0.21968	-39.032	-0.21591	-39.394	-0.21252	-39.144	-0.23889	-39.15	-0.221	-39.34	-0.232	-39.47	-0.221
-39.135	-0.21969	-39.016	-0.21593	-39.377	-0.21253	-39.128	-0.2389	-39.13	-0.221	-39.32	-0.232	-39.45	-0.221
-39.118	-0.2197	-38.998	-0.21594	-39.361	-0.21254	-39.111	-0.23891	-39.12	-0.221	-39.31	-0.232	-39.43	-0.221
-39.101	-0.21971	-38.982	-0.21595	-39.344	-0.21255	-39.095	-0.23892	-39.1	-0.221	-39.29	-0.232	-39.41	-0.221
-39.084	-0.21973	-38.965	-0.21596	-39.327	-0.21256	-39.078	-0.23893	-39.08	-0.221	-39.27	-0.232	-39.4	-0.222
-39.067	-0.21974	-38.949	-0.21598	-39.31	-0.21257	-39.062	-0.23893	-39.07	-0.221	-39.26	-0.232	-39.38	-0.222
-39.05	-0.21976	-38.932	-0.21599	-39.294	-0.21258	-39.044	-0.23894	-39.05	-0.221	-39.24	-0.232	-39.36	-0.222
-39.034	-0.21977	-38.915	-0.216	-39.277	-0.21259	-39.028	-0.23895	-39.03	-0.221	-39.23	-0.232	-39.35	-0.222
-39.018	-0.21978	-38.898	-0.21602	-39.26	-0.2126	-39.012	-0.23897	-39.02	-0.221	-39.21	-0.232	-39.33	-0.222
-39	-0.2198	-38.881	-0.21603	-39.243	-0.21261	-38.995	-0.23898	-39	-0.221	-39.19	-0.232	-39.31	-0.222
-38.982	-0.21982	-38.864	-0.21605	-39.227	-0.21262	-38.978	-0.23899	-38.98	-0.221	-39.17	-0.232	-39.3	-0.222
-38.967	-0.21983	-38.849	-0.21606	-39.209	-0.21263	-38.961	-0.23901	-38.97	-0.221	-39.16	-0.232	-39.28	-0.222
-38.952	-0.21984	-38.832	-0.21608	-39.194	-0.21264	-38.944	-0.23902	-38.95	-0.221	-39.14	-0.232	-39.26	-0.222
-38.934	-0.21985	-38.815	-0.2161	-39.177	-0.21265	-38.928	-0.23904	-38.93	-0.221	-39.12	-0.232	-39.25	-0.222
-38.918	-0.21986	-38.799	-0.21611	-39.161	-0.21266	-38.911	-0.23905	-38.92	-0.221	-39.11	-0.232	-39.23	-0.222
-38.901	-0.21987	-38.781	-0.21612	-39.143	-0.21267	-38.894	-0.23907	-38.9	-0.221	-39.09	-0.232	-39.21	-0.222
-38.884	-0.21988	-38.765	-0.21613	-39.127	-0.21269	-38.878	-0.23908	-38.88	-0.221	-39.07	-0.232	-39.2	-0.222
-38.868	-0.21989	-38.749	-0.21615	-39.11	-0.2127	-38.861	-0.2391	-38.87	-0.221	-39.06	-0.232	-39.18	-0.222
-38.851	-0.2199	-38.731	-0.21616	-39.093	-0.21271	-38.845	-0.23911	-38.85	-0.221	-39.04	-0.232	-39.17	-0.222
-38.833	-0.21991	-38.715	-0.21617	-39.077	-0.21272	-38.827	-0.23913	-38.83	-0.221	-39.02	-0.232	-39.15	-0.222
-38.818	-0.21992	-38.699	-0.21618	-39.06	-0.21273	-38.811	-0.23914	-38.82	-0.221	-39.01	-0.232	-39.13	-0.222
-38.801	-0.21993	-38.681	-0.2162	-39.044	-0.21274	-38.794	-0.23916	-38.8	-0.221	-38.99	-0.232	-39.11	-0.222
-38.784	-0.21994	-38.665	-0.21621	-39.026	-0.21275	-38.777	-0.23917	-38.78	-0.221	-38.97	-0.232	-39.1	-0.222
-38.768	-0.21996	-38.649	-0.21623	-39.01	-0.21276	-38.761	-0.23919	-38.77	-0.221	-38.96	-0.232	-39.08	-0.222
-38.751	-0.21997	-38.631	-0.21624	-38.993	-0.21277	-38.744	-0.2392	-38.75	-0.221	-38.94	-0.232	-39.06	-0.222
-38.733	-0.21998	-38.613	-0.21626	-38.977	-0.21278	-38.727	-0.23922	-38.73	-0.221	-38.92	-0.232	-39.05	-0.222
-38.716	-0.22	-38.598	-0.21627	-38.96	-0.21279	-38.71	-0.23923	-38.72	-0.221	-38.91	-0.232	-39.03	-0.222
-38.701	-0.22001	-38.582	-0.21628	-38.944	-0.2128	-38.694	-0.23924	-38.7	-0.221	-38.89	-0.232	-39.01	-0.222
-38.684	-0.22001	-38.563	-0.21629	-38.927	-0.21281	-38.677	-0.23926	-38.68	-0.221	-38.87	-0.232	-39	-0.222
-38.667	-0.22002	-38.547	-0.2163	-38.911	-0.21282	-38.662	-0.23927	-38.67	-0.222	-38.86	-0.232	-38.98	-0.222
-38.65	-0.22004	-38.531	-0.21631	-38.894	-0.21283	-38.644	-0.23929	-38.65	-0.222	-38.84	-0.232	-38.96	-0.222
-38.633	-0.22004	-38.515	-0.21632	-38.877	-0.21284	-38.627	-0.2393	-38.63	-0.222	-38.82	-0.232	-38.95	-0.222
-38.617	-0.22006	-38.499	-0.21633	-38.861	-0.21285	-38.611	-0.23931	-38.61	-0.222	-38.81	-0.232	-38.93	-0.222
-38.602	-0.22007	-38.481	-0.21634	-38.844	-0.21286	-38.593	-0.23933	-38.6	-0.222	-38.79	-0.232	-38.91	-0.222
-38.584	-0.22008	-38.465	-0.21635	-38.827	-0.21287	-38.577	-0.23934	-38.58	-0.222	-38.78	-0.232	-38.9	-0.222
-38.567	-0.22009	-38.449	-0.21636	-38.81	-0.21288	-38.56	-0.23935	-38.57	-0.222	-38.76	-0.232	-38.88	-0.222
-38.55	-0.22011	-38.432	-0.21638	-38.793	-0.21288	-38.544	-0.23935	-38.55	-0.222	-38.74	-0.232	-38.86	-0.222
-38.534	-0.22012	-38.416	-0.21639	-38.777	-0.2129	-38.528	-0.23936	-38.53	-0.222	-38.72	-0.232	-38.85	-0.222
-38.517	-0.22012	-38.399	-0.21641	-38.761	-0.21291	-38.51	-0.23937	-38.52	-0.222	-38.71	-0.232	-38.83	-0.222
-38.501	-0.22013	-38.381	-0.21643	-38.744	-0.21292	-38.495	-0.23938	-38.5	-0.222	-38.69	-0.232	-38.81	-0.222
-38.484	-0.22014	-38.364	-0.21644	-38.727	-0.21293	-38.479	-0.23939	-38.48	-0.222	-38.67	-0.232	-38.8	-0.222
-38.467	-0.22015	-38.346	-0.21646	-38.711	-0.21294	-38.461	-0.2394	-38.47	-0.222	-38.66	-0.232	-38.78	-0.222
-38.449	-0.22016	-38.331	-0.21647	-38.694	-0.21296	-38.444	-0.23941	-38.45	-0.222	-38.64	-0.232	-38.76	-0.222
-38.433	-0.22018	-38.315	-0.21649	-38.677	-0.21297	-38.427	-0.23943	-38.43	-0.222	-38.62	-0.232	-38.75	-0.222
-38.417	-0.22019	-38.299	-0.2165	-38.659	-0.21298	-38.41	-0.23945	-38.42	-0.222	-38.61	-0.232	-38.73	-0.222
-38.399	-0.2202	-38.281	-0.21652	-38.644	-0.21299	-38.393	-0.23946	-38.4	-0.222	-38.59	-0.232	-38.71	-0.222
-38.383	-0.22022	-38.265	-0.21653	-38.627	-0.213	-38.378	-0.23948	-38.38	-0.222	-38.57	-0.232	-38.7	-0.222
-38.366	-0.22023	-38.248	-0.21655	-38.61	-0.21301	-38.36	-0.23949	-38.36	-0.222	-38.56	-0.232	-38.68	-0.222
-38.35	-0.22024	-38.231	-0.21656	-38.592	-0.21302	-38.344	-0.2395	-38.35	-0.222	-38.54	-0.232	-38.66	-0.222
-38.333	-0.22025	-38.215	-0.21657	-38.577	-0.21303	-38.328	-0.23951	-38.33	-0.222	-38.52	-0.232	-38.65	-0.222
-38.316	-0.22026	-38.197	-0.21659	-38.559	-0.21305	-38.311	-0.23951	-38.32	-0.222	-38.51	-0.232	-38.63	-0.222
-38.301	-0.22027	-38.181	-0.2166	-38.543	-0.21306	-38.294	-0.23952	-38.3	-0.222	-38.49	-0.232	-38.61	-0.222
-38.283	-0.22028	-38.164	-0.21662	-38.526	-0.21307	-38.276	-0.23953	-38.28	-0.222	-38.47	-0.232	-38.6	-0.222
-38.267	-0.22029	-38.147	-0.21663	-38.51	-0.21308	-38.261	-0.23954	-38.27	-0.222	-38.46	-0.232	-38.58	-0.222
-38.25	-0.2203	-38.131	-0.21664	-38.493	-0.21309	-38.243	-0.23955	-38.25	-0.222	-38.44	-0.232	-38.56	-0.222
-38.234	-0.22031	-38.114	-0.21665	-38.475	-0.2131	-38.227	-0.23957	-38.23	-0.222	-38.43	-0.232	-38.55	-0.222
-38.217	-0.22032	-38.098	-0.21666	-38.46	-0.21311	-38.209	-0.23958	-38.22	-0.222	-38.41	-0.232	-38.53	-0.222
-38.2	-0.22032	-38.081	-0.21668	-38.443	-0.21312	-38.194	-0.2396	-38.2	-0.222	-38.39	-0.232	-38.51	-0.222
-38.183	-0.22033	-38.065	-0.21669	-38.426	-0.21312	-38.178	-0.23961	-38.18	-0.222	-38.37	-0.232	-38.5	-0.222
-38.166	-0.22035	-38.048	-0.2167	-38.41	-0.21313	-38.16	-0.23962	-38.16	-0.222	-38.36	-0.232	-38.48	-0.222
-38.15	-0.22036	-38.032	-0.21672	-38.393	-0.21314	-38.144	-0.23964	-38.15	-0.222	-38.34	-0.232	-38.46	-0.222
-38.133	-0.22037	-38.015	-0.21673	-38.376	-0.21315	-38.127	-0.23965	-38.13	-0.222	-38.32	-0.232	-38.45	-0.222
-38.116	-0.22038	-37.998	-0.21675	-38.359	-0.21316	-38.111	-0.23966	-38.12	-0.222	-38.31	-0.232	-38.43	-0.222
-38.1	-0.22039	-37.981	-0.21677	-38.342	-0.21317	-38.094	-0.23968	-38.1	-0.222	-38.29	-0.232	-38.41	-0.222
-38.083	-0.2204	-37.964	-0.21678	-38.326	-0.21318	-38.078	-0.23968	-38.08	-0.222	-38.27	-0.232	-38.4	-0.222
-38.066	-0.22042	-37.948	-0.21679	-38.309	-0.21319	-38.06	-0.2397	-38.07	-0.222	-38.26	-0.233	-38.38	-0.222
-38.049	-0.22043	-37.931	-0.21681	-38.294	-0.2132	-38.043	-0.23971	-38.05	-0.222	-38.24	-0.233	-38.36	-0.222
-38.033	-0.22044	-37.914	-0.21682	-38.276	-0.2132	-38.026	-0.23973	-38.03	-0.222	-38.22	-0.233	-38.35	-0.223
-38.016	-0.22045	-37.898	-0.21683	-38.26	-0.21321	-38.01	-0.23974	-38.02	-0.222	-38.21	-0.233	-38.33	-0.223
-37.999	-0.22045	-37.881	-0.21684	-38.242	-0.21322	-37.993	-0.23976	-38	-0.222	-38.19	-0.233	-38.31	-0.223
-37.983	-0.22046	-37.864	-0.21685	-38.226	-0.21323	-37.976	-0.23977	-37.98	-0.222	-38.17	-0.233	-38.3	-0.223
-37.966	-0.22047	-37.848	-0.21687	-38.209	-0.21325	-37.959	-0.23979	-37.97	-0.222	-38.16	-0.233	-38.28	-0.223
-37.95	-0.22048	-37.831	-0.21688	-38.193	-0.21326	-37.943	-0.2398	-37.95	-0.222	-38.14	-0.233	-38.26	-0.223
-37.934	-0.2205	-37.814	-0.21689	-38.176	-0.21327	-37.926	-0.23982	-37.93	-0.222	-38.12	-0.233	-38.25	-0.223
-37.917	-0.22051	-37.798	-0.2169	-38.159	-0.21328	-37.908	-0.23983	-37.92	-0.222	-38.11	-0.233	-38.23	-0.223
-37.9	-0.22052	-37.781	-0.21691	-38.142	-0.2133	-37.892	-0.23984	-37.9	-0.222	-38.09	-0.233	-38.21	-0.223
-37.883	-0.22054	-37.766	-0.21692	-38.126	-0.21331	-37.876	-0.23985	-37.88	-0.222	-38.07	-0.233	-38.2	-0.223
-37.866	-0.22056	-37.748	-0.21693	-38.109	-0.21332	-37.859	-0.23986	-37.87	-0.222	-38.06	-0.233	-38.18	-0.223
-37.85	-0.22057	-37.731	-0.21695	-38.092	-0.21332	-37.842	-0.23988	-37.85	-0.222	-38.04	-0.233	-38.16	-0.223
-37.833	-0.22059	-37.715	-0.21696	-38.075	-0.21334	-37.826	-0.23988	-37.83	-0.222	-38.02	-0.233	-38.15	-0.223
-37.816	-0.2206	-37.698	-0.21697	-38.059	-0.21335	-37.81	-0.23989	-37.82	-0.222	-38.01	-0.233	-38.13	-0.223
-37.799	-0.22062	-37.682	-0.21699	-38.042	-0.21336	-37.794	-0.2399	-37.8	-0.222	-37.99	-0.233	-38.11	-0.223
-37.782	-0.22064	-37.664	-0.217	-38.025	-0.21337	-37.776	-0.23991	-37.78	-0.222	-37.97	-0.233	-38.1	-0.223
-37.766	-0.22065	-37.647	-0.21702	-38.009	-0.21338	-37.76	-0.23992	-37.77	-0.222	-37.96	-0.233	-38.08	-0.223
-37.75	-0.22066	-37.631	-0.21704	-37.992	-0.2134	-37.742	-0.23994	-37.75	-0.222	-37.94	-0.233	-38.06	-0.223
-37.733	-0.22067	-37.614	-0.21705	-37.976	-0.21341	-37.726	-0.23995	-37.73	-0.222	-37.92	-0.233	-38.05	-0.223
-37.716	-0.22068	-37.597	-0.21706	-37.959	-0.21342	-37.71	-0.23996	-37.72	-0.222	-37.91	-0.233	-38.03	-0.223
-37.7	-0.22069	-37.581	-0.21707	-37.942	-0.21343	-37.691	-0.23997	-37.7	-0.222	-37.89	-0.233	-38.01	-0.223
-37.684	-0.2207	-37.565	-0.21709	-37.925	-0.21344	-37.676	-0.23999	-37.68	-0.222	-37.87	-0.233	-38	-0.223
-37.666	-0.2207	-37.549	-0.2171	-37.908	-0.21346	-37.66	-0.24001	-37.67	-0.222	-37.86	-0.233	-37.98	-0.223
-37.65	-0.22071	-37.531	-0.21711	-37.892	-0.21347	-37.643	-0.24002	-37.65	-0.222	-37.84	-0.233	-37.96	-0.223
-37.633	-0.22072	-37.514	-0.21712	-37.875	-0.21348	-37.626	-0.24004	-37.63	-0.222	-37.82	-0.233	-37.95	-0.223
-37.617	-0.22073	-37.498	-0.21713	-37.858	-0.21349	-37.61	-0.24005	-37.62	-0.222	-37.81	-0.233	-37.93	-0.223
-37.599	-0.22074	-37.482	-0.21715	-37.841	-0.2135	-37.593	-0.24007	-37.6	-0.222	-37.79	-0.233	-37.91	-0.223
-37.583	-0.22075	-37.465	-0.21716	-37.825	-0.21351	-37.576	-0.24008	-37.58	-0.222	-37.77	-0.233	-37.9	-0.223
-37.567	-0.22077	-37.448	-0.21718	-37.809	-0.21352	-37.56	-0.24009	-37.57	-0.222	-37.76	-0.233	-37.88	-0.223
-37.55	-0.22078	-37.431	-0.21719	-37.792	-0.21352	-37.543	-0.2401	-37.55	-0.222	-37.74	-0.233	-37.86	-0.223
-37.533	-0.2208	-37.414	-0.21721	-37.776	-0.21354	-37.527	-0.24011	-37.53	-0.222	-37.72	-0.233	-37.85	-0.223
-37.516	-0.22081	-37.397	-0.21722	-37.759	-0.21355	-37.508	-0.24012	-37.51	-0.223	-37.71	-0.233	-37.83	-0.223
-37.5	-0.22083	-37.381	-0.21724	-37.743	-0.21356	-37.492	-0.24014	-37.5	-0.223	-37.69	-0.233	-37.81	-0.223
-37.482	-0.22084	-37.364	-0.21725	-37.725	-0.21357	-37.476	-0.24016	-37.48	-0.223	-37.67	-0.233	-37.8	-0.223
-37.466	-0.22085	-37.347	-0.21726	-37.708	-0.21358	-37.459	-0.24017	-37.47	-0.223	-37.66	-0.233	-37.78	-0.223
-37.449	-0.22086	-37.331	-0.21727	-37.692	-0.21359	-37.443	-0.24019	-37.45	-0.223	-37.64	-0.233	-37.76	-0.223
-37.432	-0.22087	-37.315	-0.21728	-37.675	-0.2136	-37.425	-0.2402	-37.43	-0.223	-37.62	-0.233	-37.75	-0.223
-37.416	-0.22088	-37.297	-0.2173	-37.66	-0.21361	-37.409	-0.24022	-37.41	-0.223	-37.61	-0.233	-37.73	-0.223
-37.399	-0.22089	-37.281	-0.21731	-37.642	-0.21362	-37.392	-0.24023	-37.4	-0.223	-37.59	-0.233	-37.71	-0.223
-37.383	-0.2209	-37.264	-0.21733	-37.626	-0.21363	-37.375	-0.24024	-37.38	-0.223	-37.57	-0.233	-37.7	-0.223
-37.365	-0.22091	-37.247	-0.21734	-37.609	-0.21364	-37.359	-0.24026	-37.36	-0.223	-37.56	-0.233	-37.68	-0.223
-37.35	-0.22092	-37.23	-0.21736	-37.592	-0.21365	-37.342	-0.24027	-37.35	-0.223	-37.54	-0.233	-37.66	-0.223
-37.333	-0.22094	-37.213	-0.21737	-37.575	-0.21366	-37.325	-0.24029	-37.33	-0.223	-37.52	-0.233	-37.65	-0.223
-37.318	-0.22095	-37.197	-0.21739	-37.558	-0.21367	-37.309	-0.2403	-37.32	-0.223	-37.51	-0.233	-37.63	-0.223
-37.299	-0.22096	-37.18	-0.2174	-37.542	-0.21368	-37.291	-0.24032	-37.3	-0.223	-37.49	-0.233	-37.61	-0.223
-37.281	-0.22097	-37.164	-0.21741	-37.525	-0.21369	-37.274	-0.24033	-37.28	-0.223	-37.47	-0.233	-37.6	-0.223
-37.266	-0.22099	-37.148	-0.21742	-37.509	-0.2137	-37.258	-0.24035	-37.27	-0.223	-37.46	-0.233	-37.58	-0.223
-37.249	-0.221	-37.131	-0.21743	-37.492	-0.2137	-37.241	-0.24036	-37.25	-0.223	-37.44	-0.233	-37.56	-0.223
-37.232	-0.22101	-37.114	-0.21744	-37.474	-0.21371	-37.224	-0.24037	-37.23	-0.223	-37.42	-0.233	-37.55	-0.223
-37.215	-0.22102	-37.098	-0.21745	-37.459	-0.21372	-37.207	-0.24038	-37.21	-0.223	-37.41	-0.233	-37.53	-0.223
-37.2	-0.22103	-37.081	-0.21746	-37.441	-0.21373	-37.191	-0.2404	-37.2	-0.223	-37.39	-0.233	-37.51	-0.223
-37.182	-0.22104	-37.065	-0.21747	-37.425	-0.21374	-37.175	-0.2404	-37.18	-0.223	-37.37	-0.233	-37.5	-0.223
-37.165	-0.22105	-37.047	-0.21748	-37.409	-0.21375	-37.159	-0.24041	-37.16	-0.223	-37.36	-0.233	-37.48	-0.223
-37.149	-0.22107	-37.032	-0.2175	-37.393	-0.21376	-37.142	-0.24043	-37.15	-0.223	-37.34	-0.233	-37.46	-0.223
-37.132	-0.22108	-37.014	-0.21751	-37.375	-0.21377	-37.125	-0.24044	-37.13	-0.223	-37.32	-0.233	-37.45	-0.223
-37.115	-0.22109	-36.999	-0.21753	-37.359	-0.21379	-37.108	-0.24045	-37.11	-0.223	-37.31	-0.233	-37.43	-0.223
-37.099	-0.2211	-36.981	-0.21754	-37.341	-0.2138	-37.091	-0.24047	-37.1	-0.223	-37.29	-0.233	-37.41	-0.223
-37.081	-0.22111	-36.964	-0.21756	-37.325	-0.21381	-37.074	-0.24048	-37.08	-0.223	-37.27	-0.233	-37.4	-0.223
-37.065	-0.22113	-36.947	-0.21758	-37.308	-0.21382	-37.058	-0.24049	-37.06	-0.223	-37.25	-0.233	-37.38	-0.223
-37.048	-0.22114	-36.93	-0.21759	-37.29	-0.21383	-37.041	-0.24051	-37.05	-0.223	-37.24	-0.233	-37.36	-0.223
-37.031	-0.22115	-36.914	-0.21761	-37.273	-0.21385	-37.024	-0.24052	-37.03	-0.223	-37.22	-0.233	-37.35	-0.223
-37.015	-0.22116	-36.897	-0.21763	-37.257	-0.21386	-37.008	-0.24053	-37.01	-0.223	-37.21	-0.233	-37.33	-0.223
-36.998	-0.22117	-36.881	-0.21764	-37.241	-0.21387	-36.991	-0.24054	-37	-0.223	-37.19	-0.233	-37.31	-0.223
-36.982	-0.22118	-36.863	-0.21766	-37.224	-0.21388	-36.975	-0.24055	-36.98	-0.223	-37.17	-0.233	-37.3	-0.223
-36.965	-0.22119	-36.846	-0.21767	-37.207	-0.21388	-36.958	-0.24056	-36.97	-0.223	-37.15	-0.233	-37.28	-0.224
-36.948	-0.2212	-36.83	-0.21769	-37.191	-0.2139	-36.942	-0.24057	-36.95	-0.223	-37.14	-0.233	-37.26	-0.224
-36.932	-0.22121	-36.814	-0.2177	-37.175	-0.21391	-36.924	-0.24058	-36.93	-0.223	-37.12	-0.233	-37.24	-0.224
-36.916	-0.22123	-36.797	-0.21771	-37.157	-0.21391	-36.907	-0.24059	-36.91	-0.223	-37.11	-0.233	-37.23	-0.224
-36.899	-0.22124	-36.781	-0.21773	-37.14	-0.21393	-36.89	-0.2406	-36.9	-0.223	-37.09	-0.233	-37.21	-0.224
-36.881	-0.22126	-36.764	-0.21774	-37.125	-0.21394	-36.875	-0.24061	-36.88	-0.223	-37.07	-0.233	-37.2	-0.224
-36.865	-0.22127	-36.748	-0.21775	-37.108	-0.21395	-36.858	-0.24062	-36.86	-0.223	-37.06	-0.233	-37.18	-0.224
-36.849	-0.22128	-36.73	-0.21777	-37.09	-0.21396	-36.841	-0.24063	-36.85	-0.223	-37.04	-0.233	-37.16	-0.224
-36.833	-0.22129	-36.713	-0.21778	-37.074	-0.21397	-36.824	-0.24064	-36.83	-0.223	-37.02	-0.233	-37.15	-0.224
-36.815	-0.22131	-36.696	-0.21779	-37.058	-0.21398	-36.808	-0.24065	-36.82	-0.223	-37.01	-0.234	-37.13	-0.224
-36.798	-0.22131	-36.68	-0.2178	-37.041	-0.21399	-36.791	-0.24066	-36.8	-0.223	-36.99	-0.234	-37.11	-0.224
-36.781	-0.22132	-36.663	-0.21781	-37.024	-0.214	-36.774	-0.24066	-36.78	-0.223	-36.97	-0.234	-37.1	-0.224
-36.766	-0.22133	-36.647	-0.21782	-37.007	-0.21401	-36.758	-0.24067	-36.76	-0.223	-36.96	-0.234	-37.08	-0.224
-36.748	-0.22134	-36.629	-0.21784	-36.99	-0.21402	-36.741	-0.24068	-36.75	-0.223	-36.94	-0.234	-37.06	-0.224
-36.731	-0.22135	-36.613	-0.21785	-36.974	-0.21403	-36.725	-0.24069	-36.73	-0.223	-36.92	-0.234	-37.05	-0.224
-36.715	-0.22136	-36.596	-0.21787	-36.957	-0.21405	-36.708	-0.2407	-36.71	-0.223	-36.91	-0.234	-37.03	-0.224
-36.698	-0.22137	-36.58	-0.21788	-36.94	-0.21405	-36.691	-0.24071	-36.7	-0.223	-36.89	-0.234	-37.01	-0.224
-36.682	-0.22138	-36.563	-0.21789	-36.924	-0.21406	-36.675	-0.24073	-36.68	-0.223	-36.87	-0.234	-37	-0.224
-36.664	-0.2214	-36.548	-0.21791	-36.907	-0.21407	-36.658	-0.24074	-36.67	-0.223	-36.86	-0.234	-36.98	-0.224
-36.648	-0.22141	-36.531	-0.21792	-36.89	-0.21408	-36.64	-0.24076	-36.65	-0.223	-36.84	-0.234	-36.96	-0.224
-36.631	-0.22143	-36.515	-0.21793	-36.874	-0.21409	-36.624	-0.24077	-36.63	-0.223	-36.82	-0.234	-36.95	-0.224
-36.615	-0.22144	-36.497	-0.21794	-36.857	-0.21409	-36.607	-0.24079	-36.61	-0.223	-36.81	-0.234	-36.93	-0.224
-36.598	-0.22145	-36.481	-0.21796	-36.84	-0.2141	-36.591	-0.2408	-36.6	-0.223	-36.79	-0.234	-36.91	-0.224
-36.582	-0.22146	-36.463	-0.21797	-36.824	-0.21411	-36.573	-0.24081	-36.58	-0.223	-36.77	-0.234	-36.9	-0.224
-36.564	-0.22147	-36.447	-0.21799	-36.808	-0.21411	-36.557	-0.24082	-36.56	-0.223	-36.76	-0.234	-36.88	-0.224
-36.549	-0.22148	-36.431	-0.21801	-36.79	-0.21412	-36.541	-0.24083	-36.55	-0.223	-36.74	-0.234	-36.86	-0.224
-36.532	-0.22148	-36.414	-0.21802	-36.774	-0.21413	-36.525	-0.24084	-36.53	-0.223	-36.72	-0.234	-36.85	-0.224
-36.515	-0.22149	-36.397	-0.21804	-36.758	-0.21415	-36.508	-0.24085	-36.51	-0.223	-36.71	-0.234	-36.83	-0.224
-36.497	-0.2215	-36.38	-0.21805	-36.74	-0.21416	-36.491	-0.24086	-36.5	-0.223	-36.69	-0.234	-36.81	-0.224
-36.481	-0.22151	-36.364	-0.21806	-36.723	-0.21417	-36.474	-0.24087	-36.48	-0.223	-36.67	-0.234	-36.79	-0.224
-36.464	-0.22152	-36.346	-0.21807	-36.708	-0.21418	-36.457	-0.24088	-36.46	-0.223	-36.66	-0.234	-36.78	-0.224
-36.448	-0.22153	-36.33	-0.21809	-36.69	-0.21419	-36.44	-0.24089	-36.45	-0.223	-36.64	-0.234	-36.76	-0.224
-36.432	-0.22154	-36.313	-0.2181	-36.674	-0.2142	-36.425	-0.24091	-36.43	-0.223	-36.62	-0.234	-36.75	-0.224
-36.415	-0.22155	-36.298	-0.21811	-36.657	-0.21421	-36.408	-0.24092	-36.42	-0.223	-36.6	-0.234	-36.73	-0.224
-36.399	-0.22156	-36.281	-0.21813	-36.64	-0.21422	-36.39	-0.24093	-36.4	-0.223	-36.59	-0.234	-36.71	-0.224
-36.382	-0.22157	-36.263	-0.21814	-36.622	-0.21423	-36.373	-0.24094	-36.38	-0.223	-36.57	-0.234	-36.7	-0.224
-36.366	-0.22159	-36.247	-0.21816	-36.608	-0.21424	-36.357	-0.24095	-36.37	-0.223	-36.56	-0.234	-36.68	-0.224
-36.349	-0.2216	-36.231	-0.21817	-36.59	-0.21426	-36.341	-0.24096	-36.35	-0.223	-36.54	-0.234	-36.66	-0.224
-36.332	-0.22162	-36.213	-0.21819	-36.574	-0.21427	-36.323	-0.24097	-36.33	-0.223	-36.52	-0.234	-36.65	-0.224
-36.315	-0.22163	-36.197	-0.21821	-36.557	-0.21428	-36.308	-0.24098	-36.31	-0.223	-36.51	-0.234	-36.63	-0.224
-36.298	-0.22165	-36.181	-0.21822	-36.541	-0.21429	-36.291	-0.24099	-36.3	-0.223	-36.49	-0.234	-36.61	-0.224
-36.281	-0.22166	-36.163	-0.21823	-36.524	-0.21431	-36.274	-0.241	-36.28	-0.223	-36.47	-0.234	-36.6	-0.224
-36.265	-0.22167	-36.147	-0.21825	-36.508	-0.21431	-36.257	-0.24101	-36.26	-0.223	-36.46	-0.234	-36.58	-0.224
-36.248	-0.22169	-36.129	-0.21826	-36.49	-0.21432	-36.241	-0.24102	-36.25	-0.224	-36.44	-0.234	-36.56	-0.224
-36.232	-0.2217	-36.114	-0.21827	-36.474	-0.21433	-36.224	-0.24103	-36.23	-0.224	-36.42	-0.234	-36.55	-0.224
-36.215	-0.22171	-36.097	-0.21829	-36.456	-0.21434	-36.207	-0.24104	-36.21	-0.224	-36.41	-0.234	-36.53	-0.224
-36.197	-0.22172	-36.08	-0.2183	-36.44	-0.21435	-36.191	-0.24105	-36.2	-0.224	-36.39	-0.234	-36.51	-0.224
-36.181	-0.22174	-36.063	-0.21831	-36.423	-0.21436	-36.174	-0.24106	-36.18	-0.224	-36.37	-0.234	-36.5	-0.224
-36.164	-0.22175	-36.046	-0.21832	-36.407	-0.21438	-36.157	-0.24107	-36.16	-0.224	-36.35	-0.234	-36.48	-0.224
-36.148	-0.22176	-36.029	-0.21834	-36.389	-0.21439	-36.141	-0.24108	-36.15	-0.224	-36.34	-0.234	-36.46	-0.224
-36.13	-0.22177	-36.013	-0.21835	-36.372	-0.2144	-36.124	-0.24109	-36.13	-0.224	-36.32	-0.234	-36.45	-0.224
-36.114	-0.22178	-35.996	-0.21837	-36.357	-0.21441	-36.108	-0.2411	-36.11	-0.224	-36.3	-0.234	-36.43	-0.224
-36.098	-0.22179	-35.98	-0.21839	-36.34	-0.21442	-36.092	-0.24111	-36.1	-0.224	-36.29	-0.234	-36.41	-0.224
-36.082	-0.2218	-35.963	-0.2184	-36.323	-0.21443	-36.074	-0.24112	-36.08	-0.224	-36.27	-0.234	-36.4	-0.224
-36.064	-0.22181	-35.946	-0.21842	-36.306	-0.21443	-36.058	-0.24113	-36.06	-0.224	-36.26	-0.234	-36.38	-0.224
-36.047	-0.22182	-35.93	-0.21843	-36.291	-0.21445	-36.041	-0.24115	-36.05	-0.224	-36.24	-0.234	-36.36	-0.224
-36.032	-0.22183	-35.912	-0.21845	-36.273	-0.21446	-36.025	-0.24116	-36.03	-0.224	-36.22	-0.234	-36.35	-0.224
-36.014	-0.22185	-35.897	-0.21846	-36.257	-0.21446	-36.007	-0.24117	-36.01	-0.224	-36.2	-0.234	-36.33	-0.224
-35.997	-0.22186	-35.879	-0.21848	-36.24	-0.21448	-35.991	-0.24118	-36	-0.224	-36.19	-0.234	-36.31	-0.224
-35.981	-0.22187	-35.864	-0.21849	-36.223	-0.21449	-35.975	-0.24119	-35.98	-0.224	-36.17	-0.234	-36.3	-0.224
-35.964	-0.22188	-35.846	-0.2185	-36.207	-0.2145	-35.956	-0.2412	-35.97	-0.224	-36.15	-0.234	-36.28	-0.224
-35.948	-0.22188	-35.83	-0.21852	-36.19	-0.21451	-35.94	-0.24122	-35.95	-0.224	-36.14	-0.234	-36.26	-0.224
-35.93	-0.22189	-35.812	-0.21853	-36.173	-0.21452	-35.924	-0.24123	-35.93	-0.224	-36.12	-0.234	-36.24	-0.224
-35.914	-0.2219	-35.796	-0.21854	-36.157	-0.21453	-35.906	-0.24124	-35.92	-0.224	-36.11	-0.234	-36.23	-0.224
-35.897	-0.2219	-35.78	-0.21856	-36.139	-0.21453	-35.891	-0.24126	-35.9	-0.224	-36.09	-0.234	-36.21	-0.224
-35.882	-0.22191	-35.763	-0.21857	-36.122	-0.21454	-35.874	-0.24127	-35.88	-0.224	-36.07	-0.234	-36.2	-0.224
-35.864	-0.22192	-35.746	-0.21858	-36.106	-0.21454	-35.857	-0.24128	-35.87	-0.224	-36.05	-0.234	-36.18	-0.225
-35.848	-0.22193	-35.73	-0.21859	-36.09	-0.21455	-35.841	-0.2413	-35.85	-0.224	-36.04	-0.234	-36.16	-0.225
-35.833	-0.22194	-35.713	-0.21861	-36.073	-0.21456	-35.824	-0.24131	-35.83	-0.224	-36.02	-0.234	-36.15	-0.225
-35.814	-0.22195	-35.696	-0.21862	-36.055	-0.21457	-35.807	-0.24132	-35.81	-0.224	-36	-0.234	-36.13	-0.225
-35.798	-0.22197	-35.681	-0.21863	-36.039	-0.21458	-35.789	-0.24133	-35.8	-0.224	-35.99	-0.234	-36.11	-0.225
-35.781	-0.22198	-35.664	-0.21865	-36.023	-0.21459	-35.774	-0.24134	-35.78	-0.224	-35.97	-0.234	-36.09	-0.225
-35.765	-0.222	-35.646	-0.21866	-36.007	-0.2146	-35.757	-0.24136	-35.76	-0.224	-35.96	-0.234	-36.08	-0.225
-35.748	-0.22201	-35.63	-0.21867	-35.99	-0.2146	-35.741	-0.24137	-35.75	-0.224	-35.94	-0.234	-36.06	-0.225
-35.731	-0.22202	-35.614	-0.21868	-35.973	-0.21461	-35.723	-0.24139	-35.73	-0.224	-35.92	-0.234	-36.05	-0.225
-35.713	-0.22203	-35.596	-0.2187	-35.956	-0.21462	-35.707	-0.2414	-35.71	-0.224	-35.9	-0.234	-36.03	-0.225
-35.697	-0.22204	-35.579	-0.21871	-35.94	-0.21463	-35.69	-0.24141	-35.7	-0.224	-35.89	-0.234	-36.01	-0.225
-35.682	-0.22205	-35.564	-0.21873	-35.923	-0.21464	-35.673	-0.24143	-35.68	-0.224	-35.87	-0.234	-36	-0.225
-35.664	-0.22205	-35.547	-0.21875	-35.908	-0.21465	-35.656	-0.24144	-35.66	-0.224	-35.85	-0.234	-35.98	-0.225
-35.648	-0.22207	-35.531	-0.21876	-35.89	-0.21466	-35.639	-0.24145	-35.65	-0.224	-35.84	-0.234	-35.96	-0.225
-35.632	-0.22207	-35.514	-0.21878	-35.873	-0.21467	-35.624	-0.24146	-35.63	-0.224	-35.82	-0.234	-35.95	-0.225
-35.615	-0.22208	-35.497	-0.2188	-35.856	-0.21469	-35.607	-0.24147	-35.61	-0.224	-35.8	-0.234	-35.93	-0.225
-35.598	-0.2221	-35.48	-0.21881	-35.839	-0.2147	-35.591	-0.24148	-35.6	-0.224	-35.79	-0.234	-35.91	-0.225
-35.582	-0.22211	-35.463	-0.21883	-35.823	-0.21471	-35.574	-0.24149	-35.58	-0.224	-35.77	-0.234	-35.9	-0.225
-35.565	-0.22213	-35.446	-0.21885	-35.805	-0.21472	-35.557	-0.2415	-35.56	-0.224	-35.75	-0.234	-35.88	-0.225
-35.549	-0.22214	-35.43	-0.21886	-35.789	-0.21473	-35.541	-0.24151	-35.55	-0.224	-35.74	-0.234	-35.86	-0.225
-35.531	-0.22216	-35.413	-0.21888	-35.773	-0.21474	-35.523	-0.24153	-35.53	-0.224	-35.72	-0.234	-35.85	-0.225
-35.514	-0.22217	-35.395	-0.21889	-35.756	-0.21475	-35.506	-0.24154	-35.51	-0.224	-35.7	-0.234	-35.83	-0.225
-35.497	-0.22218	-35.379	-0.2189	-35.739	-0.21476	-35.49	-0.24155	-35.5	-0.224	-35.69	-0.235	-35.81	-0.225
-35.48	-0.22219	-35.362	-0.21892	-35.724	-0.21476	-35.474	-0.24156	-35.48	-0.224	-35.67	-0.235	-35.8	-0.225
-35.463	-0.2222	-35.346	-0.21893	-35.707	-0.21477	-35.457	-0.24157	-35.46	-0.224	-35.65	-0.235	-35.78	-0.225
-35.448	-0.22221	-35.33	-0.21894	-35.69	-0.21478	-35.44	-0.24158	-35.45	-0.224	-35.64	-0.235	-35.76	-0.225
-35.431	-0.22222	-35.313	-0.21896	-35.673	-0.2148	-35.424	-0.24159	-35.43	-0.224	-35.62	-0.235	-35.75	-0.225
-35.416	-0.22223	-35.296	-0.21897	-35.657	-0.21481	-35.408	-0.2416	-35.41	-0.224	-35.61	-0.235	-35.73	-0.225
-35.398	-0.22224	-35.279	-0.21898	-35.639	-0.21482	-35.392	-0.24161	-35.4	-0.224	-35.59	-0.235	-35.71	-0.225
-35.381	-0.22225	-35.264	-0.219	-35.623	-0.21483	-35.374	-0.24162	-35.38	-0.224	-35.57	-0.235	-35.69	-0.225
-35.365	-0.22226	-35.247	-0.21901	-35.606	-0.21484	-35.357	-0.24164	-35.36	-0.224	-35.55	-0.235	-35.68	-0.225
-35.347	-0.22228	-35.23	-0.21903	-35.59	-0.21485	-35.34	-0.24165	-35.35	-0.224	-35.54	-0.235	-35.66	-0.225
-35.332	-0.22229	-35.213	-0.21905	-35.573	-0.21486	-35.324	-0.24166	-35.33	-0.224	-35.52	-0.235	-35.65	-0.225
-35.314	-0.2223	-35.196	-0.21906	-35.557	-0.21487	-35.307	-0.24167	-35.31	-0.224	-35.51	-0.235	-35.63	-0.225
-35.297	-0.22231	-35.18	-0.21908	-35.539	-0.21487	-35.289	-0.24169	-35.3	-0.224	-35.49	-0.235	-35.61	-0.225
-35.281	-0.22232	-35.163	-0.2191	-35.523	-0.21488	-35.274	-0.2417	-35.28	-0.224	-35.47	-0.235	-35.6	-0.225
-35.265	-0.22232	-35.146	-0.21911	-35.507	-0.21489	-35.257	-0.24171	-35.26	-0.224	-35.45	-0.235	-35.58	-0.225
-35.249	-0.22233	-35.129	-0.21913	-35.489	-0.21489	-35.24	-0.24172	-35.25	-0.224	-35.44	-0.235	-35.56	-0.225
-35.231	-0.22234	-35.112	-0.21915	-35.473	-0.2149	-35.223	-0.24173	-35.23	-0.224	-35.42	-0.235	-35.55	-0.225
-35.215	-0.22235	-35.095	-0.21916	-35.456	-0.21491	-35.207	-0.24175	-35.21	-0.224	-35.4	-0.235	-35.53	-0.225
-35.198	-0.22236	-35.079	-0.21917	-35.44	-0.21492	-35.189	-0.24176	-35.2	-0.224	-35.39	-0.235	-35.51	-0.225
-35.181	-0.22237	-35.062	-0.21919	-35.422	-0.21493	-35.172	-0.24178	-35.18	-0.224	-35.37	-0.235	-35.49	-0.225
-35.164	-0.22238	-35.045	-0.2192	-35.406	-0.21494	-35.156	-0.2418	-35.16	-0.224	-35.36	-0.235	-35.48	-0.225
-35.148	-0.22239	-35.028	-0.21922	-35.39	-0.21495	-35.14	-0.24181	-35.15	-0.224	-35.34	-0.235	-35.46	-0.225
-35.13	-0.2224	-35.011	-0.21923	-35.372	-0.21496	-35.123	-0.24183	-35.13	-0.224	-35.32	-0.235	-35.45	-0.225
-35.114	-0.22241	-34.995	-0.21925	-35.357	-0.21497	-35.106	-0.24184	-35.11	-0.224	-35.31	-0.235	-35.43	-0.225
-35.097	-0.22243	-34.979	-0.21926	-35.339	-0.21498	-35.09	-0.24186	-35.1	-0.224	-35.29	-0.235	-35.41	-0.225
-35.081	-0.22244	-34.961	-0.21928	-35.323	-0.21499	-35.072	-0.24187	-35.08	-0.224	-35.27	-0.235	-35.4	-0.225
-35.065	-0.22245	-34.945	-0.21929	-35.306	-0.215	-35.057	-0.24188	-35.06	-0.224	-35.25	-0.235	-35.38	-0.225
-35.048	-0.22246	-34.929	-0.21931	-35.289	-0.21501	-35.04	-0.2419	-35.05	-0.224	-35.24	-0.235	-35.36	-0.225
-35.031	-0.22247	-34.911	-0.21933	-35.273	-0.21502	-35.024	-0.24191	-35.03	-0.225	-35.22	-0.235	-35.35	-0.225
-35.015	-0.22248	-34.896	-0.21935	-35.255	-0.21503	-35.006	-0.24191	-35.01	-0.225	-35.21	-0.235	-35.33	-0.225
-34.998	-0.22249	-34.878	-0.21937	-35.24	-0.21504	-34.989	-0.24192	-35	-0.225	-35.19	-0.235	-35.31	-0.225
-34.981	-0.2225	-34.862	-0.21939	-35.222	-0.21505	-34.973	-0.24193	-34.98	-0.225	-35.17	-0.235	-35.3	-0.225
-34.964	-0.22252	-34.845	-0.2194	-35.205	-0.21507	-34.956	-0.24194	-34.96	-0.225	-35.15	-0.235	-35.28	-0.225
-34.947	-0.22253	-34.829	-0.21942	-35.189	-0.21508	-34.94	-0.24194	-34.95	-0.225	-35.14	-0.235	-35.26	-0.225
-34.931	-0.22254	-34.812	-0.21944	-35.172	-0.21509	-34.924	-0.24195	-34.93	-0.225	-35.12	-0.235	-35.24	-0.225
-34.915	-0.22256	-34.795	-0.21946	-35.156	-0.2151	-34.906	-0.24197	-34.91	-0.225	-35.11	-0.235	-35.23	-0.225
-34.898	-0.22258	-34.779	-0.21947	-35.139	-0.21511	-34.889	-0.24198	-34.9	-0.225	-35.09	-0.235	-35.21	-0.225
-34.88	-0.22259	-34.762	-0.21949	-35.122	-0.21512	-34.873	-0.242	-34.88	-0.225	-35.07	-0.235	-35.19	-0.225
-34.864	-0.2226	-34.745	-0.2195	-35.105	-0.21513	-34.856	-0.24202	-34.86	-0.225	-35.05	-0.235	-35.18	-0.225
-34.847	-0.22261	-34.728	-0.21952	-35.089	-0.21514	-34.84	-0.24204	-34.85	-0.225	-35.04	-0.235	-35.16	-0.225
-34.831	-0.22263	-34.71	-0.21953	-35.072	-0.21515	-34.822	-0.24206	-34.83	-0.225	-35.02	-0.235	-35.15	-0.225
-34.815	-0.22264	-34.696	-0.21955	-35.056	-0.21516	-34.805	-0.24207	-34.81	-0.225	-35	-0.235	-35.13	-0.225
-34.798	-0.22265	-34.679	-0.21956	-35.039	-0.21517	-34.789	-0.24209	-34.8	-0.225	-34.99	-0.235	-35.11	-0.226
-34.781	-0.22265	-34.662	-0.21958	-35.023	-0.21517	-34.773	-0.2421	-34.78	-0.225	-34.97	-0.235	-35.09	-0.226
-34.765	-0.22266	-34.645	-0.21959	-35.006	-0.21518	-34.754	-0.24211	-34.76	-0.225	-34.95	-0.235	-35.08	-0.226
-34.747	-0.22267	-34.629	-0.21961	-34.988	-0.21519	-34.739	-0.24212	-34.75	-0.225	-34.94	-0.235	-35.06	-0.226
-34.731	-0.22268	-34.612	-0.21963	-34.973	-0.2152	-34.723	-0.24213	-34.73	-0.225	-34.92	-0.235	-35.04	-0.226
-34.714	-0.22269	-34.595	-0.21965	-34.955	-0.21521	-34.707	-0.24213	-34.71	-0.225	-34.9	-0.235	-35.03	-0.226
-34.697	-0.2227	-34.579	-0.21966	-34.938	-0.21521	-34.69	-0.24214	-34.7	-0.225	-34.89	-0.235	-35.01	-0.226
-34.68	-0.22271	-34.562	-0.21968	-34.923	-0.21523	-34.674	-0.24215	-34.68	-0.225	-34.87	-0.235	-34.99	-0.226
-34.665	-0.22272	-34.545	-0.2197	-34.906	-0.21523	-34.656	-0.24216	-34.66	-0.225	-34.86	-0.235	-34.98	-0.226
-34.648	-0.22273	-34.529	-0.21971	-34.889	-0.21524	-34.64	-0.24217	-34.65	-0.225	-34.84	-0.235	-34.96	-0.226
-34.631	-0.22274	-34.511	-0.21973	-34.872	-0.21525	-34.622	-0.24218	-34.63	-0.225	-34.82	-0.235	-34.95	-0.226
-34.615	-0.22275	-34.495	-0.21975	-34.856	-0.21526	-34.606	-0.2422	-34.61	-0.225	-34.8	-0.235	-34.93	-0.226
-34.598	-0.22276	-34.478	-0.21976	-34.839	-0.21527	-34.59	-0.24221	-34.6	-0.225	-34.79	-0.235	-34.91	-0.226
-34.581	-0.22277	-34.46	-0.21977	-34.823	-0.21528	-34.573	-0.24222	-34.58	-0.225	-34.77	-0.235	-34.89	-0.226
-34.564	-0.22278	-34.445	-0.21979	-34.806	-0.21529	-34.555	-0.24223	-34.56	-0.225	-34.75	-0.235	-34.88	-0.226
-34.547	-0.22279	-34.428	-0.2198	-34.788	-0.21531	-34.539	-0.24225	-34.54	-0.225	-34.74	-0.235	-34.86	-0.226
-34.531	-0.2228	-34.412	-0.21982	-34.772	-0.21531	-34.522	-0.24226	-34.53	-0.225	-34.72	-0.235	-34.85	-0.226
-34.515	-0.22281	-34.395	-0.21983	-34.755	-0.21532	-34.506	-0.24227	-34.51	-0.225	-34.7	-0.235	-34.83	-0.226
-34.497	-0.22282	-34.378	-0.21985	-34.738	-0.21534	-34.489	-0.24229	-34.5	-0.225	-34.69	-0.235	-34.81	-0.226
-34.481	-0.22284	-34.362	-0.21987	-34.723	-0.21535	-34.472	-0.2423	-34.48	-0.225	-34.67	-0.235	-34.79	-0.226
-34.464	-0.22285	-34.344	-0.21988	-34.706	-0.21535	-34.457	-0.2423	-34.46	-0.225	-34.65	-0.235	-34.78	-0.226
-34.447	-0.22286	-34.327	-0.2199	-34.688	-0.21536	-34.439	-0.24232	-34.45	-0.225	-34.64	-0.235	-34.76	-0.226
-34.431	-0.22287	-34.311	-0.21992	-34.672	-0.21537	-34.422	-0.24232	-34.43	-0.225	-34.62	-0.235	-34.75	-0.226
-34.414	-0.22289	-34.295	-0.21993	-34.656	-0.21538	-34.406	-0.24234	-34.41	-0.225	-34.6	-0.235	-34.73	-0.226
-34.397	-0.2229	-34.278	-0.21995	-34.639	-0.21539	-34.388	-0.24235	-34.4	-0.225	-34.59	-0.235	-34.71	-0.226
-34.379	-0.22291	-34.26	-0.21997	-34.622	-0.2154	-34.371	-0.24237	-34.38	-0.225	-34.57	-0.235	-34.7	-0.226
-34.364	-0.22292	-34.244	-0.21998	-34.606	-0.21541	-34.355	-0.24238	-34.36	-0.225	-34.55	-0.235	-34.68	-0.226
-34.347	-0.22294	-34.228	-0.22	-34.589	-0.21542	-34.339	-0.2424	-34.35	-0.225	-34.54	-0.235	-34.66	-0.226
-34.329	-0.22295	-34.211	-0.22001	-34.572	-0.21542	-34.322	-0.24241	-34.33	-0.225	-34.52	-0.235	-34.65	-0.226
-34.313	-0.22296	-34.195	-0.22002	-34.554	-0.21543	-34.305	-0.24242	-34.31	-0.225	-34.5	-0.235	-34.63	-0.226
-34.296	-0.22297	-34.178	-0.22004	-34.539	-0.21544	-34.29	-0.24243	-34.3	-0.225	-34.49	-0.235	-34.61	-0.226
-34.281	-0.22299	-34.162	-0.22005	-34.522	-0.21545	-34.272	-0.24244	-34.28	-0.225	-34.47	-0.235	-34.59	-0.226
-34.264	-0.223	-34.144	-0.22006	-34.505	-0.21546	-34.255	-0.24244	-34.26	-0.225	-34.45	-0.235	-34.58	-0.226
-34.247	-0.22301	-34.128	-0.22008	-34.488	-0.21547	-34.24	-0.24245	-34.25	-0.225	-34.44	-0.235	-34.56	-0.226
-34.231	-0.22303	-34.111	-0.2201	-34.471	-0.21549	-34.223	-0.24246	-34.23	-0.225	-34.42	-0.236	-34.54	-0.226
-34.214	-0.22304	-34.094	-0.22012	-34.455	-0.2155	-34.207	-0.24247	-34.21	-0.225	-34.4	-0.236	-34.53	-0.226
-34.198	-0.22305	-34.077	-0.22014	-34.438	-0.21551	-34.189	-0.24248	-34.2	-0.225	-34.39	-0.236	-34.51	-0.226
-34.18	-0.22306	-34.06	-0.22016	-34.422	-0.21552	-34.172	-0.24249	-34.18	-0.225	-34.37	-0.236	-34.49	-0.226
-34.164	-0.22307	-34.043	-0.22017	-34.405	-0.21553	-34.155	-0.2425	-34.16	-0.225	-34.35	-0.236	-34.48	-0.226
-34.148	-0.22308	-34.027	-0.22019	-34.387	-0.21554	-34.139	-0.24251	-34.14	-0.225	-34.34	-0.236	-34.46	-0.226
-34.13	-0.22309	-34.01	-0.22021	-34.373	-0.21555	-34.122	-0.24252	-34.13	-0.225	-34.32	-0.236	-34.44	-0.226
-34.114	-0.22309	-33.993	-0.22022	-34.355	-0.21556	-34.105	-0.24254	-34.11	-0.225	-34.3	-0.236	-34.43	-0.226
-34.097	-0.22311	-33.977	-0.22023	-34.339	-0.21557	-34.09	-0.24255	-34.1	-0.225	-34.29	-0.236	-34.41	-0.226
-34.081	-0.22312	-33.96	-0.22025	-34.322	-0.21557	-34.073	-0.24256	-34.08	-0.225	-34.27	-0.236	-34.39	-0.226
-34.064	-0.22314	-33.943	-0.22026	-34.305	-0.21559	-34.056	-0.24258	-34.06	-0.225	-34.25	-0.236	-34.38	-0.226
-34.048	-0.22316	-33.926	-0.22028	-34.289	-0.2156	-34.039	-0.24259	-34.05	-0.225	-34.24	-0.236	-34.36	-0.226
-34.031	-0.22317	-33.91	-0.22029	-34.272	-0.2156	-34.023	-0.24261	-34.03	-0.225	-34.22	-0.236	-34.34	-0.226
-34.014	-0.22318	-33.894	-0.22031	-34.255	-0.21562	-34.006	-0.24262	-34.01	-0.225	-34.2	-0.236	-34.33	-0.226
-33.996	-0.2232	-33.877	-0.22032	-34.238	-0.21563	-33.989	-0.24264	-34	-0.225	-34.19	-0.236	-34.31	-0.226
-33.98	-0.22321	-33.86	-0.22034	-34.222	-0.21564	-33.973	-0.24265	-33.98	-0.225	-34.17	-0.236	-34.29	-0.226
-33.963	-0.22323	-33.844	-0.22036	-34.205	-0.21565	-33.956	-0.24266	-33.96	-0.225	-34.15	-0.236	-34.28	-0.226
-33.948	-0.22323	-33.827	-0.22037	-34.189	-0.21566	-33.939	-0.24267	-33.95	-0.225	-34.14	-0.236	-34.26	-0.226
-33.931	-0.22324	-33.81	-0.22039	-34.172	-0.21567	-33.923	-0.24268	-33.93	-0.225	-34.12	-0.236	-34.24	-0.226
-33.914	-0.22325	-33.793	-0.22041	-34.155	-0.21568	-33.907	-0.24269	-33.91	-0.225	-34.1	-0.236	-34.23	-0.226
-33.897	-0.22326	-33.778	-0.22042	-34.138	-0.21569	-33.889	-0.2427	-33.89	-0.225	-34.09	-0.236	-34.21	-0.226
-33.881	-0.22327	-33.76	-0.22044	-34.121	-0.2157	-33.873	-0.24271	-33.88	-0.225	-34.07	-0.236	-34.19	-0.226
-33.864	-0.22328	-33.744	-0.22045	-34.104	-0.21571	-33.856	-0.24272	-33.86	-0.225	-34.05	-0.236	-34.18	-0.226
-33.848	-0.22329	-33.726	-0.22047	-34.088	-0.21572	-33.839	-0.24273	-33.84	-0.225	-34.04	-0.236	-34.16	-0.226
-33.831	-0.22331	-33.71	-0.22049	-34.071	-0.21574	-33.823	-0.24275	-33.83	-0.225	-34.02	-0.236	-34.14	-0.226
-33.813	-0.22332	-33.693	-0.2205	-34.054	-0.21575	-33.807	-0.24276	-33.81	-0.226	-34	-0.236	-34.13	-0.226
-33.797	-0.22334	-33.676	-0.22052	-34.037	-0.21576	-33.789	-0.24278	-33.79	-0.226	-33.99	-0.236	-34.11	-0.227
-33.779	-0.22335	-33.659	-0.22054	-34.021	-0.21577	-33.772	-0.24279	-33.78	-0.226	-33.97	-0.236	-34.09	-0.227
-33.763	-0.22336	-33.643	-0.22055	-34.004	-0.21578	-33.756	-0.24281	-33.76	-0.226	-33.95	-0.236	-34.08	-0.227
-33.747	-0.22338	-33.627	-0.22057	-33.988	-0.21578	-33.738	-0.24282	-33.75	-0.226	-33.94	-0.236	-34.06	-0.227
-33.73	-0.22339	-33.61	-0.22059	-33.971	-0.21579	-33.723	-0.24283	-33.73	-0.226	-33.92	-0.236	-34.04	-0.227
-33.713	-0.2234	-33.594	-0.2206	-33.954	-0.21579	-33.704	-0.24285	-33.71	-0.226	-33.9	-0.236	-34.03	-0.227
-33.697	-0.22341	-33.577	-0.22061	-33.938	-0.2158	-33.689	-0.24286	-33.7	-0.226	-33.89	-0.236	-34.01	-0.227
-33.68	-0.22342	-33.56	-0.22063	-33.921	-0.2158	-33.671	-0.24287	-33.68	-0.226	-33.87	-0.236	-33.99	-0.227
-33.664	-0.22343	-33.543	-0.22064	-33.904	-0.21581	-33.655	-0.24288	-33.66	-0.226	-33.85	-0.236	-33.98	-0.227
-33.647	-0.22344	-33.527	-0.22066	-33.887	-0.21582	-33.638	-0.24289	-33.65	-0.226	-33.84	-0.236	-33.96	-0.227
-33.63	-0.22345	-33.51	-0.22067	-33.871	-0.21582	-33.622	-0.24291	-33.63	-0.226	-33.82	-0.236	-33.94	-0.227
-33.614	-0.22346	-33.493	-0.22069	-33.854	-0.21583	-33.606	-0.24292	-33.61	-0.226	-33.8	-0.236	-33.93	-0.227
-33.597	-0.22347	-33.477	-0.2207	-33.838	-0.21584	-33.589	-0.24293	-33.59	-0.226	-33.79	-0.236	-33.91	-0.227
-33.58	-0.22348	-33.46	-0.22071	-33.82	-0.21584	-33.571	-0.24294	-33.58	-0.226	-33.77	-0.236	-33.89	-0.227
-33.565	-0.22349	-33.443	-0.22073	-33.804	-0.21584	-33.556	-0.24295	-33.56	-0.226	-33.75	-0.236	-33.88	-0.227
-33.547	-0.2235	-33.426	-0.22074	-33.787	-0.21584	-33.538	-0.24296	-33.54	-0.226	-33.74	-0.236	-33.86	-0.227
-33.531	-0.22351	-33.411	-0.22076	-33.77	-0.21584	-33.521	-0.24298	-33.53	-0.226	-33.72	-0.236	-33.84	-0.227
-33.514	-0.22352	-33.394	-0.22077	-33.753	-0.21584	-33.505	-0.24299	-33.51	-0.226	-33.7	-0.236	-33.83	-0.227
-33.497	-0.22354	-33.377	-0.22078	-33.736	-0.21584	-33.489	-0.24301	-33.5	-0.226	-33.69	-0.236	-33.81	-0.227
-33.481	-0.22355	-33.361	-0.2208	-33.72	-0.21584	-33.472	-0.24302	-33.48	-0.226	-33.67	-0.236	-33.79	-0.227
-33.464	-0.22357	-33.344	-0.22082	-33.704	-0.21584	-33.456	-0.24303	-33.46	-0.226	-33.65	-0.236	-33.78	-0.227
-33.447	-0.22358	-33.328	-0.22084	-33.688	-0.21584	-33.438	-0.24304	-33.45	-0.226	-33.64	-0.236	-33.76	-0.227
-33.431	-0.22361	-33.309	-0.22085	-33.671	-0.21585	-33.422	-0.24305	-33.43	-0.226	-33.62	-0.236	-33.74	-0.227
-33.413	-0.22362	-33.293	-0.22087	-33.654	-0.21585	-33.406	-0.24306	-33.41	-0.226	-33.6	-0.236	-33.73	-0.227
-33.396	-0.22364	-33.277	-0.22089	-33.637	-0.21585	-33.388	-0.24308	-33.39	-0.226	-33.59	-0.236	-33.71	-0.227
-33.379	-0.22365	-33.261	-0.2209	-33.621	-0.21586	-33.372	-0.24309	-33.38	-0.226	-33.57	-0.236	-33.69	-0.227
-33.364	-0.22367	-33.244	-0.22092	-33.604	-0.21586	-33.354	-0.24311	-33.36	-0.226	-33.55	-0.236	-33.68	-0.227
-33.346	-0.22368	-33.226	-0.22093	-33.587	-0.21587	-33.338	-0.24312	-33.35	-0.226	-33.54	-0.236	-33.66	-0.227
-33.33	-0.22369	-33.209	-0.22094	-33.571	-0.21588	-33.321	-0.24313	-33.33	-0.226	-33.52	-0.236	-33.64	-0.227
-33.313	-0.2237	-33.193	-0.22095	-33.553	-0.21588	-33.304	-0.24314	-33.31	-0.226	-33.5	-0.236	-33.63	-0.227
-33.296	-0.22372	-33.176	-0.22097	-33.536	-0.21589	-33.288	-0.24315	-33.29	-0.226	-33.49	-0.236	-33.61	-0.227
-33.279	-0.22373	-33.16	-0.22098	-33.521	-0.2159	-33.272	-0.24316	-33.28	-0.226	-33.47	-0.236	-33.59	-0.227
-33.263	-0.22374	-33.143	-0.22099	-33.503	-0.21591	-33.254	-0.24317	-33.26	-0.226	-33.45	-0.236	-33.58	-0.227
-33.247	-0.22375	-33.127	-0.22101	-33.487	-0.21591	-33.238	-0.24318	-33.24	-0.226	-33.44	-0.236	-33.56	-0.227
-33.23	-0.22376	-33.11	-0.22102	-33.471	-0.21592	-33.221	-0.24319	-33.23	-0.226	-33.42	-0.236	-33.54	-0.227
-33.214	-0.22377	-33.093	-0.22103	-33.454	-0.21593	-33.205	-0.24321	-33.21	-0.226	-33.4	-0.236	-33.53	-0.227
-33.196	-0.22378	-33.077	-0.22104	-33.438	-0.21594	-33.188	-0.24322	-33.2	-0.226	-33.39	-0.236	-33.51	-0.227
-33.18	-0.22379	-33.059	-0.22106	-33.42	-0.21595	-33.172	-0.24323	-33.18	-0.226	-33.37	-0.236	-33.49	-0.227
-33.163	-0.22381	-33.043	-0.22107	-33.404	-0.21595	-33.154	-0.24324	-33.16	-0.226	-33.35	-0.236	-33.48	-0.227
-33.147	-0.22381	-33.028	-0.22108	-33.387	-0.21596	-33.139	-0.24325	-33.15	-0.226	-33.34	-0.236	-33.46	-0.227
-33.129	-0.22383	-33.01	-0.2211	-33.371	-0.21597	-33.123	-0.24326	-33.13	-0.226	-33.32	-0.236	-33.44	-0.227
-33.112	-0.22384	-32.994	-0.22111	-33.354	-0.21598	-33.105	-0.24327	-33.11	-0.226	-33.3	-0.236	-33.43	-0.227
-33.098	-0.22385	-32.977	-0.22113	-33.338	-0.21599	-33.089	-0.24329	-33.09	-0.226	-33.29	-0.236	-33.41	-0.227
-33.08	-0.22386	-32.96	-0.22115	-33.321	-0.216	-33.072	-0.2433	-33.08	-0.226	-33.27	-0.236	-33.39	-0.227
-33.063	-0.22387	-32.943	-0.22116	-33.304	-0.21601	-33.054	-0.24331	-33.06	-0.226	-33.25	-0.236	-33.38	-0.227
-33.046	-0.22389	-32.926	-0.22118	-33.286	-0.21602	-33.038	-0.24333	-33.04	-0.226	-33.24	-0.236	-33.36	-0.227
-33.03	-0.2239	-32.909	-0.22119	-33.272	-0.21603	-33.022	-0.24335	-33.03	-0.226	-33.22	-0.236	-33.34	-0.227
-33.012	-0.22391	-32.892	-0.22121	-33.254	-0.21604	-33.005	-0.24336	-33.01	-0.226	-33.2	-0.236	-33.33	-0.227
-32.996	-0.22393	-32.877	-0.22123	-33.238	-0.21605	-32.988	-0.24338	-32.99	-0.226	-33.19	-0.236	-33.31	-0.227
-32.979	-0.22394	-32.86	-0.22124	-33.22	-0.21606	-32.97	-0.24339	-32.98	-0.226	-33.17	-0.236	-33.29	-0.227
-32.963	-0.22395	-32.843	-0.22125	-33.204	-0.21606	-32.955	-0.24341	-32.96	-0.226	-33.15	-0.236	-33.28	-0.227
-32.947	-0.22396	-32.826	-0.22126	-33.187	-0.21607	-32.938	-0.24342	-32.94	-0.226	-33.14	-0.237	-33.26	-0.227
-32.928	-0.22397	-32.81	-0.22128	-33.171	-0.21608	-32.921	-0.24344	-32.93	-0.226	-33.12	-0.237	-33.24	-0.227
-32.913	-0.22398	-32.794	-0.22129	-33.154	-0.21609	-32.904	-0.24345	-32.91	-0.226	-33.1	-0.237	-33.23	-0.227
-32.896	-0.224	-32.778	-0.22129	-33.137	-0.2161	-32.888	-0.24347	-32.89	-0.226	-33.09	-0.237	-33.21	-0.227
-32.88	-0.22401	-32.759	-0.22131	-33.12	-0.21611	-32.871	-0.24348	-32.88	-0.226	-33.07	-0.237	-33.19	-0.227
-32.862	-0.22402	-32.744	-0.22132	-33.103	-0.21612	-32.855	-0.24349	-32.86	-0.226	-33.05	-0.237	-33.18	-0.227
-32.847	-0.22403	-32.727	-0.22133	-33.087	-0.21613	-32.837	-0.2435	-32.84	-0.226	-33.04	-0.237	-33.16	-0.227
-32.829	-0.22404	-32.71	-0.22134	-33.071	-0.21614	-32.82	-0.24351	-32.83	-0.226	-33.02	-0.237	-33.14	-0.228
-32.812	-0.22406	-32.692	-0.22136	-33.053	-0.21615	-32.805	-0.24352	-32.81	-0.226	-33	-0.237	-33.13	-0.228
-32.795	-0.22407	-32.677	-0.22138	-33.038	-0.21616	-32.787	-0.24353	-32.79	-0.226	-32.99	-0.237	-33.11	-0.228
-32.78	-0.22408	-32.66	-0.2214	-33.02	-0.21618	-32.771	-0.24354	-32.78	-0.226	-32.97	-0.237	-33.09	-0.228
-32.763	-0.22409	-32.643	-0.22141	-33.003	-0.21619	-32.755	-0.24354	-32.76	-0.226	-32.95	-0.237	-33.08	-0.228
-32.745	-0.22411	-32.626	-0.22143	-32.986	-0.2162	-32.738	-0.24355	-32.74	-0.226	-32.94	-0.237	-33.06	-0.228
-32.729	-0.22412	-32.611	-0.22144	-32.971	-0.21621	-32.72	-0.24357	-32.73	-0.226	-32.92	-0.237	-33.04	-0.228
-32.712	-0.22413	-32.593	-0.22146	-32.953	-0.21623	-32.705	-0.24358	-32.71	-0.226	-32.9	-0.237	-33.03	-0.228
-32.696	-0.22415	-32.576	-0.22147	-32.937	-0.21624	-32.688	-0.24359	-32.69	-0.226	-32.89	-0.237	-33.01	-0.228
-32.679	-0.22416	-32.56	-0.22148	-32.921	-0.21625	-32.671	-0.2436	-32.68	-0.226	-32.87	-0.237	-32.99	-0.228
-32.662	-0.22417	-32.543	-0.2215	-32.904	-0.21626	-32.655	-0.24362	-32.66	-0.226	-32.85	-0.237	-32.98	-0.228
-32.645	-0.22418	-32.527	-0.22151	-32.888	-0.21628	-32.638	-0.24363	-32.65	-0.226	-32.84	-0.237	-32.96	-0.228
-32.629	-0.22419	-32.509	-0.22153	-32.87	-0.21629	-32.62	-0.24365	-32.63	-0.227	-32.82	-0.237	-32.94	-0.228
-32.613	-0.2242	-32.493	-0.22155	-32.854	-0.2163	-32.604	-0.24366	-32.61	-0.227	-32.8	-0.237	-32.93	-0.228
-32.594	-0.22422	-32.476	-0.22156	-32.836	-0.21631	-32.587	-0.24368	-32.59	-0.227	-32.79	-0.237	-32.91	-0.228
-32.579	-0.22423	-32.459	-0.22158	-32.82	-0.21633	-32.57	-0.24369	-32.58	-0.227	-32.77	-0.237	-32.89	-0.228
-32.562	-0.22425	-32.443	-0.22159	-32.803	-0.21634	-32.554	-0.24371	-32.56	-0.227	-32.75	-0.237	-32.88	-0.228
-32.545	-0.22426	-32.427	-0.22161	-32.787	-0.21635	-32.537	-0.24372	-32.54	-0.227	-32.74	-0.237	-32.86	-0.228
-32.528	-0.22427	-32.41	-0.22162	-32.77	-0.21637	-32.521	-0.24374	-32.53	-0.227	-32.72	-0.237	-32.84	-0.228
-32.512	-0.22428	-32.393	-0.22163	-32.754	-0.21638	-32.505	-0.24375	-32.51	-0.227	-32.7	-0.237	-32.83	-0.228
-32.495	-0.22429	-32.377	-0.22165	-32.737	-0.21639	-32.487	-0.24376	-32.49	-0.227	-32.69	-0.237	-32.81	-0.228
-32.479	-0.22431	-32.359	-0.22166	-32.72	-0.2164	-32.47	-0.24378	-32.48	-0.227	-32.67	-0.237	-32.79	-0.228
-32.461	-0.22432	-32.343	-0.22167	-32.703	-0.21641	-32.454	-0.2438	-32.46	-0.227	-32.65	-0.237	-32.78	-0.228
-32.446	-0.22434	-32.327	-0.22168	-32.686	-0.21643	-32.438	-0.24381	-32.44	-0.227	-32.64	-0.237	-32.76	-0.228
-32.429	-0.22435	-32.31	-0.2217	-32.67	-0.21644	-32.42	-0.24382	-32.43	-0.227	-32.62	-0.237	-32.74	-0.228
-32.411	-0.22437	-32.293	-0.22171	-32.653	-0.21645	-32.403	-0.24383	-32.41	-0.227	-32.6	-0.237	-32.73	-0.228
-32.394	-0.22438	-32.276	-0.22172	-32.637	-0.21646	-32.387	-0.24384	-32.4	-0.227	-32.59	-0.237	-32.71	-0.228
-32.378	-0.22439	-32.26	-0.22173	-32.62	-0.21648	-32.371	-0.24385	-32.38	-0.227	-32.57	-0.237	-32.69	-0.228
-32.362	-0.2244	-32.244	-0.22175	-32.603	-0.21649	-32.354	-0.24386	-32.36	-0.227	-32.55	-0.237	-32.68	-0.228
-32.345	-0.22441	-32.226	-0.22176	-32.587	-0.2165	-32.338	-0.24387	-32.34	-0.227	-32.54	-0.237	-32.66	-0.228
-32.329	-0.22442	-32.21	-0.22178	-32.57	-0.21651	-32.321	-0.24388	-32.33	-0.227	-32.52	-0.237	-32.64	-0.228
-32.312	-0.22444	-32.193	-0.22179	-32.554	-0.21652	-32.304	-0.24389	-32.31	-0.227	-32.5	-0.237	-32.63	-0.228
-32.295	-0.22445	-32.176	-0.22181	-32.537	-0.21653	-32.287	-0.24391	-32.29	-0.227	-32.49	-0.237	-32.61	-0.228
-32.279	-0.22447	-32.159	-0.22182	-32.521	-0.21655	-32.27	-0.24392	-32.28	-0.227	-32.47	-0.237	-32.59	-0.228
-32.261	-0.22449	-32.144	-0.22183	-32.504	-0.21656	-32.254	-0.24393	-32.26	-0.227	-32.45	-0.237	-32.58	-0.228
-32.245	-0.22451	-32.125	-0.22185	-32.486	-0.21657	-32.237	-0.24394	-32.24	-0.227	-32.44	-0.237	-32.56	-0.228
-32.228	-0.22452	-32.109	-0.22186	-32.469	-0.21658	-32.221	-0.24395	-32.23	-0.227	-32.42	-0.237	-32.55	-0.228
-32.212	-0.22454	-32.092	-0.22187	-32.455	-0.2166	-32.204	-0.24396	-32.21	-0.227	-32.4	-0.237	-32.53	-0.228
-32.195	-0.22455	-32.077	-0.22189	-32.437	-0.21661	-32.187	-0.24398	-32.19	-0.227	-32.39	-0.237	-32.51	-0.228
-32.178	-0.22456	-32.06	-0.2219	-32.421	-0.21663	-32.17	-0.24399	-32.18	-0.227	-32.37	-0.237	-32.49	-0.228
-32.161	-0.22456	-32.043	-0.22192	-32.403	-0.21664	-32.154	-0.244	-32.16	-0.227	-32.35	-0.237	-32.48	-0.228
-32.145	-0.22457	-32.025	-0.22193	-32.386	-0.21665	-32.136	-0.24401	-32.14	-0.227	-32.33	-0.237	-32.46	-0.228
-32.129	-0.22458	-32.009	-0.22195	-32.369	-0.21667	-32.12	-0.24401	-32.13	-0.227	-32.32	-0.237	-32.44	-0.228
-32.111	-0.22459	-31.992	-0.22196	-32.353	-0.21668	-32.103	-0.24402	-32.11	-0.227	-32.3	-0.237	-32.43	-0.228
-32.096	-0.2246	-31.976	-0.22197	-32.335	-0.21669	-32.087	-0.24402	-32.09	-0.227	-32.29	-0.237	-32.41	-0.228
-32.078	-0.22462	-31.959	-0.22198	-32.32	-0.2167	-32.07	-0.24403	-32.08	-0.227	-32.27	-0.237	-32.39	-0.228
-32.061	-0.22463	-31.943	-0.222	-32.303	-0.21671	-32.055	-0.24403	-32.06	-0.227	-32.25	-0.237	-32.38	-0.228
-32.046	-0.22465	-31.926	-0.22201	-32.287	-0.21672	-32.038	-0.24404	-32.04	-0.227	-32.23	-0.237	-32.36	-0.228
-32.027	-0.22466	-31.91	-0.22202	-32.27	-0.21674	-32.021	-0.24405	-32.03	-0.227	-32.22	-0.237	-32.34	-0.228
-32.011	-0.22467	-31.893	-0.22204	-32.254	-0.21675	-32.004	-0.24406	-32.01	-0.227	-32.2	-0.237	-32.33	-0.228
-31.996	-0.22468	-31.876	-0.22205	-32.235	-0.21677	-31.988	-0.24408	-31.99	-0.227	-32.19	-0.237	-32.31	-0.228
-31.978	-0.2247	-31.859	-0.22207	-32.22	-0.21678	-31.972	-0.24409	-31.98	-0.227	-32.17	-0.237	-32.29	-0.228
-31.961	-0.22471	-31.842	-0.22209	-32.203	-0.2168	-31.953	-0.24411	-31.96	-0.227	-32.15	-0.237	-32.28	-0.228
-31.945	-0.22472	-31.826	-0.2221	-32.187	-0.21681	-31.937	-0.24412	-31.94	-0.227	-32.14	-0.237	-32.26	-0.228
-31.929	-0.22473	-31.809	-0.22212	-32.169	-0.21682	-31.92	-0.24413	-31.93	-0.227	-32.12	-0.237	-32.24	-0.228
-31.911	-0.22474	-31.793	-0.22214	-32.153	-0.21683	-31.903	-0.24414	-31.91	-0.227	-32.1	-0.237	-32.23	-0.228
-31.894	-0.22475	-31.776	-0.22215	-32.137	-0.21684	-31.888	-0.24415	-31.89	-0.227	-32.09	-0.237	-32.21	-0.228
-31.878	-0.22477	-31.758	-0.22217	-32.121	-0.21685	-31.871	-0.24416	-31.88	-0.227	-32.07	-0.237	-32.19	-0.228
-31.862	-0.22478	-31.742	-0.22219	-32.104	-0.21686	-31.854	-0.24417	-31.86	-0.227	-32.05	-0.237	-32.18	-0.228
-31.846	-0.22479	-31.725	-0.22221	-32.087	-0.21688	-31.837	-0.24418	-31.84	-0.227	-32.04	-0.237	-32.16	-0.228
-31.828	-0.22481	-31.71	-0.22222	-32.07	-0.21689	-31.821	-0.24419	-31.83	-0.227	-32.02	-0.237	-32.14	-0.229
-31.812	-0.22482	-31.693	-0.22223	-32.053	-0.2169	-31.804	-0.2442	-31.81	-0.227	-32	-0.237	-32.13	-0.229
-31.795	-0.22484	-31.676	-0.22225	-32.037	-0.21692	-31.788	-0.24422	-31.79	-0.227	-31.99	-0.237	-32.11	-0.229
-31.779	-0.22485	-31.66	-0.22226	-32.019	-0.21693	-31.771	-0.24423	-31.78	-0.227	-31.97	-0.237	-32.09	-0.229
-31.761	-0.22487	-31.642	-0.22227	-32.003	-0.21695	-31.754	-0.24425	-31.76	-0.227	-31.95	-0.237	-32.08	-0.229
-31.744	-0.22488	-31.626	-0.22228	-31.987	-0.21696	-31.737	-0.24426	-31.74	-0.227	-31.93	-0.237	-32.06	-0.229
-31.728	-0.22489	-31.609	-0.22229	-31.97	-0.21697	-31.72	-0.24427	-31.73	-0.227	-31.92	-0.237	-32.04	-0.229
-31.712	-0.22491	-31.592	-0.2223	-31.953	-0.21698	-31.704	-0.24428	-31.71	-0.227	-31.9	-0.237	-32.03	-0.229
-31.695	-0.22492	-31.577	-0.22232	-31.936	-0.21699	-31.687	-0.24429	-31.69	-0.227	-31.89	-0.238	-32.01	-0.229
-31.678	-0.22494	-31.559	-0.22233	-31.92	-0.21699	-31.669	-0.2443	-31.68	-0.227	-31.87	-0.238	-31.99	-0.229
-31.661	-0.22495	-31.542	-0.22234	-31.904	-0.217	-31.654	-0.24431	-31.66	-0.227	-31.85	-0.238	-31.98	-0.229
-31.644	-0.22496	-31.525	-0.22236	-31.886	-0.21701	-31.638	-0.24432	-31.64	-0.227	-31.84	-0.238	-31.96	-0.229
-31.628	-0.22498	-31.509	-0.22237	-31.869	-0.21702	-31.62	-0.24433	-31.63	-0.227	-31.82	-0.238	-31.94	-0.229
-31.612	-0.22499	-31.493	-0.22238	-31.853	-0.21704	-31.605	-0.24434	-31.61	-0.227	-31.8	-0.238	-31.93	-0.229
-31.596	-0.22499	-31.476	-0.2224	-31.837	-0.21705	-31.587	-0.24435	-31.59	-0.227	-31.79	-0.238	-31.91	-0.229
-31.578	-0.225	-31.459	-0.22241	-31.819	-0.21706	-31.571	-0.24436	-31.58	-0.227	-31.77	-0.238	-31.89	-0.229
-31.561	-0.22501	-31.442	-0.22242	-31.803	-0.21707	-31.554	-0.24437	-31.56	-0.227	-31.75	-0.238	-31.88	-0.229
-31.544	-0.22501	-31.425	-0.22244	-31.787	-0.21709	-31.537	-0.24439	-31.54	-0.227	-31.74	-0.238	-31.86	-0.229
-31.529	-0.22502	-31.409	-0.22245	-31.77	-0.2171	-31.52	-0.2444	-31.53	-0.227	-31.72	-0.238	-31.84	-0.229
-31.511	-0.22503	-31.392	-0.22247	-31.752	-0.21711	-31.503	-0.24441	-31.51	-0.227	-31.7	-0.238	-31.83	-0.229
-31.496	-0.22505	-31.374	-0.22248	-31.736	-0.21712	-31.487	-0.24442	-31.49	-0.227	-31.69	-0.238	-31.81	-0.229
-31.479	-0.22506	-31.359	-0.22249	-31.719	-0.21713	-31.47	-0.24443	-31.48	-0.227	-31.67	-0.238	-31.79	-0.229
-31.462	-0.22507	-31.342	-0.22251	-31.702	-0.21715	-31.453	-0.24445	-31.46	-0.227	-31.65	-0.238	-31.78	-0.229
-31.445	-0.22509	-31.327	-0.22252	-31.685	-0.21716	-31.436	-0.24446	-31.44	-0.227	-31.63	-0.238	-31.76	-0.229
-31.427	-0.2251	-31.309	-0.22254	-31.67	-0.21718	-31.42	-0.24447	-31.43	-0.228	-31.62	-0.238	-31.74	-0.229
-31.412	-0.22512	-31.293	-0.22255	-31.653	-0.21719	-31.403	-0.24449	-31.41	-0.228	-31.6	-0.238	-31.73	-0.229
-31.395	-0.22513	-31.276	-0.22257	-31.636	-0.2172	-31.387	-0.2445	-31.39	-0.228	-31.59	-0.238	-31.71	-0.229
-31.378	-0.22514	-31.259	-0.22258	-31.62	-0.21722	-31.371	-0.24451	-31.38	-0.228	-31.57	-0.238	-31.69	-0.229
-31.361	-0.22515	-31.243	-0.2226	-31.604	-0.21723	-31.353	-0.24452	-31.36	-0.228	-31.55	-0.238	-31.68	-0.229
-31.345	-0.22516	-31.227	-0.22261	-31.585	-0.21724	-31.337	-0.24453	-31.34	-0.228	-31.53	-0.238	-31.66	-0.229
-31.328	-0.22517	-31.21	-0.22262	-31.569	-0.21726	-31.32	-0.24454	-31.33	-0.228	-31.52	-0.238	-31.64	-0.229
-31.311	-0.22518	-31.193	-0.22264	-31.553	-0.21727	-31.303	-0.24455	-31.31	-0.228	-31.5	-0.238	-31.63	-0.229
-31.295	-0.2252	-31.176	-0.22265	-31.535	-0.21727	-31.287	-0.24456	-31.29	-0.228	-31.48	-0.238	-31.61	-0.229
-31.278	-0.22521	-31.159	-0.22266	-31.519	-0.21729	-31.27	-0.24457	-31.28	-0.228	-31.47	-0.238	-31.59	-0.229
-31.262	-0.22522	-31.142	-0.22267	-31.504	-0.21729	-31.253	-0.24458	-31.26	-0.228	-31.45	-0.238	-31.58	-0.229
-31.243	-0.22523	-31.125	-0.22268	-31.486	-0.21731	-31.236	-0.2446	-31.24	-0.228	-31.43	-0.238	-31.56	-0.229
-31.227	-0.22525	-31.108	-0.22269	-31.47	-0.21732	-31.219	-0.24461	-31.23	-0.228	-31.42	-0.238	-31.54	-0.229
-31.211	-0.22526	-31.092	-0.2227	-31.454	-0.21733	-31.204	-0.24463	-31.21	-0.228	-31.4	-0.238	-31.53	-0.229
-31.194	-0.22527	-31.076	-0.22271	-31.437	-0.21734	-31.187	-0.24464	-31.19	-0.228	-31.39	-0.238	-31.51	-0.229
-31.178	-0.22528	-31.058	-0.22273	-31.42	-0.21735	-31.17	-0.24466	-31.18	-0.228	-31.37	-0.238	-31.49	-0.229
-31.16	-0.22529	-31.043	-0.22274	-31.402	-0.21736	-31.153	-0.24467	-31.16	-0.228	-31.35	-0.238	-31.48	-0.229
-31.143	-0.2253	-31.026	-0.22276	-31.386	-0.21737	-31.137	-0.24468	-31.14	-0.228	-31.33	-0.238	-31.46	-0.229
-31.128	-0.22531	-31.009	-0.22277	-31.369	-0.21738	-31.121	-0.24469	-31.13	-0.228	-31.32	-0.238	-31.44	-0.229
-31.111	-0.22531	-30.992	-0.22279	-31.353	-0.21739	-31.103	-0.24469	-31.11	-0.228	-31.3	-0.238	-31.43	-0.229
-31.095	-0.22532	-30.974	-0.22281	-31.336	-0.2174	-31.087	-0.2447	-31.09	-0.228	-31.28	-0.238	-31.41	-0.229
-31.078	-0.22533	-30.959	-0.22282	-31.321	-0.21741	-31.071	-0.24471	-31.08	-0.228	-31.27	-0.238	-31.39	-0.229
-31.061	-0.22534	-30.941	-0.22284	-31.304	-0.21742	-31.053	-0.24472	-31.06	-0.228	-31.25	-0.238	-31.38	-0.229
-31.044	-0.22535	-30.925	-0.22285	-31.286	-0.21743	-31.037	-0.24473	-31.04	-0.228	-31.23	-0.238	-31.36	-0.229
-31.028	-0.22536	-30.909	-0.22287	-31.27	-0.21745	-31.02	-0.24474	-31.03	-0.228	-31.22	-0.238	-31.34	-0.229
-31.011	-0.22537	-30.892	-0.22288	-31.253	-0.21746	-31.003	-0.24476	-31.01	-0.228	-31.2	-0.238	-31.33	-0.229
-30.994	-0.22539	-30.875	-0.22289	-31.236	-0.21748	-30.987	-0.24478	-30.99	-0.228	-31.18	-0.238	-31.31	-0.229
-30.978	-0.2254	-30.859	-0.22291	-31.22	-0.21749	-30.97	-0.2448	-30.98	-0.228	-31.17	-0.238	-31.29	-0.229
-30.962	-0.22541	-30.841	-0.22292	-31.203	-0.2175	-30.954	-0.24481	-30.96	-0.228	-31.15	-0.238	-31.28	-0.229
-30.945	-0.22542	-30.826	-0.22294	-31.186	-0.21751	-30.935	-0.24483	-30.94	-0.228	-31.13	-0.238	-31.26	-0.229
-30.927	-0.22544	-30.809	-0.22295	-31.169	-0.21753	-30.919	-0.24485	-30.93	-0.228	-31.12	-0.238	-31.24	-0.229
-30.911	-0.22545	-30.792	-0.22297	-31.153	-0.21754	-30.902	-0.24486	-30.91	-0.228	-31.1	-0.238	-31.23	-0.229
-30.894	-0.22547	-30.777	-0.22298	-31.137	-0.21755	-30.886	-0.24487	-30.89	-0.228	-31.09	-0.238	-31.21	-0.229
-30.878	-0.22548	-30.76	-0.22299	-31.119	-0.21756	-30.87	-0.24488	-30.88	-0.228	-31.07	-0.238	-31.19	-0.229
-30.861	-0.22549	-30.742	-0.22301	-31.102	-0.21757	-30.853	-0.24489	-30.86	-0.228	-31.05	-0.238	-31.18	-0.229
-30.845	-0.2255	-30.727	-0.22302	-31.086	-0.21758	-30.836	-0.2449	-30.84	-0.228	-31.04	-0.238	-31.16	-0.229
-30.827	-0.22551	-30.708	-0.22303	-31.07	-0.21759	-30.82	-0.24491	-30.83	-0.228	-31.02	-0.238	-31.14	-0.229
-30.811	-0.22553	-30.692	-0.22304	-31.053	-0.2176	-30.804	-0.24493	-30.81	-0.228	-31	-0.238	-31.13	-0.23
-30.795	-0.22554	-30.675	-0.22305	-31.036	-0.21761	-30.787	-0.24494	-30.79	-0.228	-30.98	-0.238	-31.11	-0.23
-30.778	-0.22555	-30.659	-0.22307	-31.019	-0.21763	-30.769	-0.24495	-30.78	-0.228	-30.97	-0.238	-31.09	-0.23
-30.761	-0.22556	-30.642	-0.22308	-31.003	-0.21764	-30.753	-0.24496	-30.76	-0.228	-30.95	-0.238	-31.08	-0.23
-30.744	-0.22557	-30.625	-0.22309	-30.986	-0.21765	-30.735	-0.24498	-30.74	-0.228	-30.93	-0.238	-31.06	-0.23
-30.727	-0.22558	-30.609	-0.22311	-30.97	-0.21766	-30.719	-0.24499	-30.73	-0.228	-30.92	-0.238	-31.04	-0.23
-30.71	-0.22559	-30.591	-0.22312	-30.953	-0.21767	-30.702	-0.24501	-30.71	-0.228	-30.9	-0.238	-31.03	-0.23
-30.694	-0.2256	-30.577	-0.22314	-30.936	-0.21768	-30.686	-0.24502	-30.69	-0.228	-30.88	-0.238	-31.01	-0.23
-30.677	-0.22562	-30.559	-0.22315	-30.92	-0.21769	-30.67	-0.24503	-30.68	-0.228	-30.87	-0.238	-30.99	-0.23
-30.662	-0.22562	-30.543	-0.22316	-30.903	-0.21771	-30.652	-0.24504	-30.66	-0.228	-30.85	-0.238	-30.98	-0.23
-30.644	-0.22563	-30.526	-0.22318	-30.886	-0.21772	-30.637	-0.24506	-30.64	-0.228	-30.83	-0.238	-30.96	-0.23
-30.628	-0.22564	-30.509	-0.22319	-30.87	-0.21773	-30.62	-0.24507	-30.63	-0.228	-30.82	-0.238	-30.94	-0.23
-30.61	-0.22565	-30.493	-0.2232	-30.852	-0.21775	-30.603	-0.24508	-30.61	-0.228	-30.8	-0.238	-30.93	-0.23
-30.595	-0.22567	-30.475	-0.22322	-30.835	-0.21776	-30.586	-0.2451	-30.59	-0.228	-30.79	-0.238	-30.91	-0.23
-30.578	-0.22568	-30.459	-0.22323	-30.819	-0.21778	-30.569	-0.24511	-30.58	-0.228	-30.77	-0.238	-30.89	-0.23
-30.561	-0.22569	-30.442	-0.22325	-30.804	-0.21779	-30.553	-0.24513	-30.56	-0.228	-30.75	-0.238	-30.88	-0.23
-30.544	-0.22571	-30.425	-0.22326	-30.787	-0.2178	-30.535	-0.24515	-30.54	-0.228	-30.73	-0.238	-30.86	-0.23
-30.528	-0.22572	-30.407	-0.22327	-30.769	-0.21782	-30.519	-0.24516	-30.53	-0.228	-30.72	-0.238	-30.84	-0.23
-30.51	-0.22573	-30.392	-0.22329	-30.752	-0.21783	-30.502	-0.24518	-30.51	-0.228	-30.7	-0.238	-30.83	-0.23
-30.494	-0.22575	-30.374	-0.2233	-30.736	-0.21784	-30.486	-0.24519	-30.49	-0.228	-30.68	-0.239	-30.81	-0.23
-30.477	-0.22576	-30.358	-0.22331	-30.72	-0.21785	-30.47	-0.2452	-30.48	-0.228	-30.67	-0.239	-30.79	-0.23
-30.461	-0.22577	-30.341	-0.22333	-30.702	-0.21787	-30.452	-0.2452	-30.46	-0.228	-30.65	-0.239	-30.78	-0.23
-30.443	-0.22579	-30.325	-0.22334	-30.685	-0.21788	-30.435	-0.24521	-30.44	-0.228	-30.63	-0.239	-30.76	-0.23
-30.426	-0.2258	-30.307	-0.22336	-30.668	-0.21789	-30.419	-0.24523	-30.43	-0.228	-30.62	-0.239	-30.74	-0.23
-30.41	-0.22581	-30.292	-0.22337	-30.653	-0.2179	-30.402	-0.24524	-30.41	-0.228	-30.6	-0.239	-30.73	-0.23
-30.394	-0.22583	-30.276	-0.22338	-30.635	-0.21791	-30.385	-0.24525	-30.39	-0.228	-30.58	-0.239	-30.71	-0.23
-30.377	-0.22584	-30.258	-0.2234	-30.618	-0.21793	-30.368	-0.24527	-30.38	-0.228	-30.57	-0.239	-30.69	-0.23
-30.361	-0.22585	-30.242	-0.22341	-30.602	-0.21794	-30.351	-0.24528	-30.36	-0.228	-30.55	-0.239	-30.68	-0.23
-30.345	-0.22586	-30.225	-0.22342	-30.586	-0.21795	-30.336	-0.2453	-30.34	-0.228	-30.53	-0.239	-30.66	-0.23
-30.328	-0.22587	-30.208	-0.22343	-30.569	-0.21796	-30.318	-0.24531	-30.33	-0.228	-30.52	-0.239	-30.64	-0.23
-30.311	-0.22589	-30.192	-0.22345	-30.553	-0.21797	-30.302	-0.24532	-30.31	-0.228	-30.5	-0.239	-30.63	-0.23
-30.294	-0.2259	-30.175	-0.22346	-30.536	-0.21798	-30.285	-0.24533	-30.29	-0.228	-30.48	-0.239	-30.61	-0.23
-30.278	-0.22591	-30.158	-0.22348	-30.52	-0.21799	-30.269	-0.24534	-30.28	-0.228	-30.47	-0.239	-30.59	-0.23
-30.261	-0.22593	-30.143	-0.22349	-30.503	-0.218	-30.252	-0.24535	-30.26	-0.228	-30.45	-0.239	-30.58	-0.23
-30.244	-0.22594	-30.124	-0.22351	-30.486	-0.21801	-30.236	-0.24536	-30.24	-0.228	-30.43	-0.239	-30.56	-0.23
-30.227	-0.22595	-30.109	-0.22352	-30.47	-0.21803	-30.218	-0.24537	-30.23	-0.228	-30.42	-0.239	-30.54	-0.23
-30.21	-0.22596	-30.092	-0.22354	-30.453	-0.21804	-30.202	-0.24538	-30.21	-0.229	-30.4	-0.239	-30.53	-0.23
-30.193	-0.22598	-30.075	-0.22355	-30.437	-0.21805	-30.185	-0.24539	-30.19	-0.229	-30.38	-0.239	-30.51	-0.23
-30.177	-0.22599	-30.058	-0.22356	-30.419	-0.21807	-30.169	-0.24541	-30.17	-0.229	-30.37	-0.239	-30.49	-0.23
-30.16	-0.226	-30.042	-0.22358	-30.403	-0.21808	-30.153	-0.24542	-30.16	-0.229	-30.35	-0.239	-30.48	-0.23
-30.143	-0.22601	-30.026	-0.22359	-30.385	-0.2181	-30.136	-0.24544	-30.14	-0.229	-30.33	-0.239	-30.46	-0.23
-30.127	-0.22602	-30.008	-0.2236	-30.369	-0.21811	-30.12	-0.24545	-30.13	-0.229	-30.32	-0.239	-30.44	-0.23
-30.11	-0.22603	-29.992	-0.22362	-30.352	-0.21813	-30.101	-0.24546	-30.11	-0.229	-30.3	-0.239	-30.43	-0.23
-30.094	-0.22604	-29.975	-0.22363	-30.336	-0.21814	-30.085	-0.24547	-30.09	-0.229	-30.28	-0.239	-30.41	-0.23
-30.076	-0.22605	-29.959	-0.22364	-30.318	-0.21815	-30.068	-0.24548	-30.08	-0.229	-30.27	-0.239	-30.39	-0.23
-30.061	-0.22606	-29.942	-0.22365	-30.303	-0.21817	-30.053	-0.24548	-30.06	-0.229	-30.25	-0.239	-30.38	-0.23
-30.045	-0.22607	-29.925	-0.22367	-30.285	-0.21818	-30.036	-0.24549	-30.04	-0.229	-30.23	-0.239	-30.36	-0.23
-30.028	-0.22608	-29.908	-0.22368	-30.268	-0.21819	-30.019	-0.2455	-30.03	-0.229	-30.22	-0.239	-30.34	-0.23
-30.011	-0.22609	-29.892	-0.22369	-30.252	-0.2182	-30.002	-0.24551	-30.01	-0.229	-30.2	-0.239	-30.33	-0.23
-29.994	-0.2261	-29.875	-0.22371	-30.235	-0.21821	-29.985	-0.24552	-29.99	-0.229	-30.18	-0.239	-30.31	-0.23
-29.976	-0.22612	-29.859	-0.22372	-30.219	-0.21822	-29.969	-0.24553	-29.98	-0.229	-30.17	-0.239	-30.29	-0.23
-29.96	-0.22613	-29.841	-0.22374	-30.203	-0.21823	-29.953	-0.24555	-29.96	-0.229	-30.15	-0.239	-30.28	-0.23
-29.944	-0.22614	-29.825	-0.22376	-30.186	-0.21825	-29.936	-0.24556	-29.94	-0.229	-30.13	-0.239	-30.26	-0.23
-29.928	-0.22615	-29.807	-0.22377	-30.169	-0.21826	-29.918	-0.24558	-29.93	-0.229	-30.12	-0.239	-30.24	-0.23
-29.911	-0.22616	-29.791	-0.22379	-30.153	-0.21828	-29.902	-0.24559	-29.91	-0.229	-30.1	-0.239	-30.23	-0.23
-29.894	-0.22617	-29.775	-0.2238	-30.136	-0.21829	-29.885	-0.24561	-29.89	-0.229	-30.08	-0.239	-30.21	-0.23
-29.877	-0.22618	-29.759	-0.22382	-30.118	-0.21831	-29.868	-0.24562	-29.88	-0.229	-30.07	-0.239	-30.19	-0.23
-29.861	-0.22619	-29.742	-0.22383	-30.102	-0.21832	-29.852	-0.24564	-29.86	-0.229	-30.05	-0.239	-30.18	-0.23
-29.843	-0.2262	-29.725	-0.22384	-30.085	-0.21834	-29.835	-0.24565	-29.84	-0.229	-30.03	-0.239	-30.16	-0.231
-29.828	-0.22621	-29.708	-0.22386	-30.068	-0.21835	-29.818	-0.24566	-29.83	-0.229	-30.02	-0.239	-30.14	-0.231
-29.811	-0.22623	-29.691	-0.22387	-30.052	-0.21836	-29.803	-0.24567	-29.81	-0.229	-30	-0.239	-30.13	-0.231
-29.794	-0.22624	-29.675	-0.22388	-30.035	-0.21838	-29.786	-0.24568	-29.79	-0.229	-29.98	-0.239	-30.11	-0.231
-29.777	-0.22625	-29.659	-0.22389	-30.017	-0.21839	-29.769	-0.24569	-29.78	-0.229	-29.97	-0.239	-30.09	-0.231
-29.76	-0.22627	-29.642	-0.22391	-30.002	-0.2184	-29.753	-0.2457	-29.76	-0.229	-29.95	-0.239	-30.08	-0.231
-29.743	-0.22628	-29.625	-0.22392	-29.985	-0.21841	-29.736	-0.2457	-29.74	-0.229	-29.93	-0.239	-30.06	-0.231
-29.727	-0.2263	-29.608	-0.22393	-29.969	-0.21842	-29.718	-0.24571	-29.73	-0.229	-29.92	-0.239	-30.04	-0.231
-29.71	-0.22631	-29.592	-0.22395	-29.952	-0.21843	-29.702	-0.24573	-29.71	-0.229	-29.9	-0.239	-30.03	-0.231
-29.694	-0.22632	-29.575	-0.22396	-29.935	-0.21845	-29.685	-0.24574	-29.69	-0.229	-29.88	-0.239	-30.01	-0.231
-29.676	-0.22634	-29.558	-0.22397	-29.921	-0.21846	-29.669	-0.24575	-29.68	-0.229	-29.87	-0.239	-29.99	-0.231
-29.66	-0.22635	-29.542	-0.22399	-29.902	-0.21847	-29.652	-0.24577	-29.66	-0.229	-29.85	-0.239	-29.98	-0.231
-29.643	-0.22636	-29.526	-0.224	-29.886	-0.21848	-29.636	-0.24578	-29.64	-0.229	-29.83	-0.239	-29.96	-0.231
-29.626	-0.22637	-29.508	-0.22401	-29.869	-0.21849	-29.62	-0.2458	-29.63	-0.229	-29.82	-0.239	-29.94	-0.231
-29.61	-0.22638	-29.492	-0.22403	-29.852	-0.21851	-29.602	-0.24581	-29.61	-0.229	-29.8	-0.239	-29.93	-0.231
-29.594	-0.22639	-29.476	-0.22405	-29.836	-0.21852	-29.586	-0.24581	-29.59	-0.229	-29.78	-0.239	-29.91	-0.231
-29.577	-0.2264	-29.457	-0.22406	-29.82	-0.21853	-29.569	-0.24582	-29.58	-0.229	-29.77	-0.239	-29.89	-0.231
-29.56	-0.22641	-29.442	-0.22408	-29.803	-0.21855	-29.552	-0.24583	-29.56	-0.229	-29.75	-0.239	-29.88	-0.231
-29.543	-0.22642	-29.425	-0.22409	-29.785	-0.21856	-29.536	-0.24584	-29.54	-0.229	-29.73	-0.239	-29.86	-0.231
-29.526	-0.22642	-29.408	-0.2241	-29.769	-0.21857	-29.519	-0.24586	-29.53	-0.229	-29.72	-0.239	-29.84	-0.231
-29.51	-0.22643	-29.391	-0.22412	-29.752	-0.21858	-29.502	-0.24587	-29.51	-0.229	-29.7	-0.239	-29.83	-0.231
-29.494	-0.22644	-29.375	-0.22413	-29.735	-0.21859	-29.486	-0.24588	-29.49	-0.229	-29.68	-0.239	-29.81	-0.231
-29.477	-0.22646	-29.358	-0.22415	-29.719	-0.2186	-29.469	-0.2459	-29.48	-0.229	-29.67	-0.239	-29.79	-0.231
-29.461	-0.22647	-29.341	-0.22416	-29.702	-0.21861	-29.451	-0.24591	-29.46	-0.229	-29.65	-0.239	-29.78	-0.231
-29.444	-0.22648	-29.324	-0.22418	-29.685	-0.21863	-29.436	-0.24592	-29.44	-0.229	-29.63	-0.239	-29.76	-0.231
-29.427	-0.2265	-29.309	-0.22419	-29.668	-0.21864	-29.419	-0.24594	-29.43	-0.229	-29.62	-0.239	-29.74	-0.231
-29.41	-0.22651	-29.291	-0.2242	-29.653	-0.21865	-29.403	-0.24595	-29.41	-0.229	-29.6	-0.239	-29.73	-0.231
-29.393	-0.22652	-29.275	-0.22421	-29.635	-0.21867	-29.387	-0.24596	-29.39	-0.229	-29.58	-0.239	-29.71	-0.231
-29.377	-0.22653	-29.259	-0.22423	-29.619	-0.21868	-29.369	-0.24597	-29.38	-0.229	-29.57	-0.239	-29.69	-0.231
-29.361	-0.22654	-29.242	-0.22424	-29.602	-0.21869	-29.352	-0.24599	-29.36	-0.229	-29.55	-0.239	-29.68	-0.231
-29.343	-0.22655	-29.225	-0.22425	-29.585	-0.21871	-29.336	-0.246	-29.34	-0.229	-29.53	-0.239	-29.66	-0.231
-29.327	-0.22656	-29.208	-0.22426	-29.569	-0.21872	-29.318	-0.24601	-29.33	-0.229	-29.52	-0.239	-29.64	-0.231
-29.31	-0.22657	-29.191	-0.22427	-29.552	-0.21874	-29.302	-0.24602	-29.31	-0.229	-29.5	-0.239	-29.63	-0.231
-29.293	-0.22658	-29.176	-0.22428	-29.534	-0.21875	-29.285	-0.24603	-29.29	-0.229	-29.48	-0.239	-29.61	-0.231
-29.277	-0.22659	-29.158	-0.2243	-29.519	-0.21876	-29.268	-0.24604	-29.28	-0.229	-29.47	-0.239	-29.59	-0.231
-29.26	-0.2266	-29.143	-0.22431	-29.502	-0.21877	-29.252	-0.24604	-29.26	-0.229	-29.45	-0.24	-29.58	-0.231
-29.243	-0.22662	-29.124	-0.22432	-29.484	-0.21878	-29.236	-0.24605	-29.24	-0.229	-29.43	-0.24	-29.56	-0.231
-29.229	-0.22663	-29.108	-0.22434	-29.469	-0.21879	-29.219	-0.24605	-29.23	-0.229	-29.42	-0.24	-29.54	-0.231
-29.211	-0.22664	-29.09	-0.22436	-29.453	-0.2188	-29.202	-0.24606	-29.21	-0.229	-29.4	-0.24	-29.53	-0.231
-29.193	-0.22666	-29.075	-0.22437	-29.437	-0.21882	-29.186	-0.24608	-29.19	-0.229	-29.38	-0.24	-29.51	-0.231
-29.178	-0.22667	-29.058	-0.22438	-29.42	-0.21883	-29.169	-0.24609	-29.18	-0.229	-29.37	-0.24	-29.49	-0.231
-29.161	-0.22668	-29.041	-0.2244	-29.402	-0.21884	-29.152	-0.24611	-29.16	-0.229	-29.35	-0.24	-29.48	-0.231
-29.143	-0.22669	-29.025	-0.22441	-29.386	-0.21885	-29.137	-0.24613	-29.14	-0.229	-29.33	-0.24	-29.46	-0.231
-29.127	-0.2267	-29.008	-0.22442	-29.368	-0.21887	-29.118	-0.24615	-29.13	-0.229	-29.32	-0.24	-29.44	-0.231
-29.111	-0.22672	-28.993	-0.22443	-29.351	-0.21888	-29.102	-0.24617	-29.11	-0.229	-29.3	-0.24	-29.43	-0.231
-29.093	-0.22673	-28.975	-0.22444	-29.336	-0.21889	-29.085	-0.24618	-29.09	-0.229	-29.28	-0.24	-29.41	-0.231
-29.077	-0.22675	-28.958	-0.22445	-29.319	-0.2189	-29.068	-0.2462	-29.07	-0.229	-29.27	-0.24	-29.39	-0.231
-29.061	-0.22676	-28.941	-0.22446	-29.302	-0.21892	-29.052	-0.24621	-29.06	-0.229	-29.25	-0.24	-29.38	-0.231
-29.044	-0.22678	-28.924	-0.22448	-29.286	-0.21893	-29.036	-0.24621	-29.04	-0.229	-29.23	-0.24	-29.36	-0.231
-29.026	-0.22679	-28.909	-0.22449	-29.27	-0.21894	-29.018	-0.24622	-29.02	-0.229	-29.22	-0.24	-29.34	-0.231
-29.009	-0.2268	-28.892	-0.2245	-29.252	-0.21895	-29.003	-0.24623	-29.01	-0.229	-29.2	-0.24	-29.33	-0.231
-28.993	-0.22681	-28.875	-0.22451	-29.235	-0.21896	-28.987	-0.24624	-28.99	-0.229	-29.18	-0.24	-29.31	-0.231
-28.976	-0.22683	-28.859	-0.22453	-29.219	-0.21898	-28.969	-0.24626	-28.97	-0.23	-29.17	-0.24	-29.29	-0.231
-28.959	-0.22684	-28.842	-0.22454	-29.202	-0.21899	-28.953	-0.24627	-28.96	-0.23	-29.15	-0.24	-29.28	-0.232
-28.944	-0.22684	-28.825	-0.22455	-29.186	-0.219	-28.936	-0.24629	-28.94	-0.23	-29.13	-0.24	-29.26	-0.232
-28.927	-0.22686	-28.808	-0.22457	-29.169	-0.21901	-28.918	-0.24631	-28.92	-0.23	-29.12	-0.24	-29.24	-0.232
-28.911	-0.22687	-28.792	-0.22458	-29.152	-0.21903	-28.901	-0.24632	-28.91	-0.23	-29.1	-0.24	-29.23	-0.232
-28.894	-0.22689	-28.774	-0.2246	-29.135	-0.21904	-28.885	-0.24634	-28.89	-0.23	-29.08	-0.24	-29.21	-0.232
-28.877	-0.2269	-28.758	-0.22461	-29.118	-0.21905	-28.868	-0.24635	-28.87	-0.23	-29.07	-0.24	-29.19	-0.232
-28.86	-0.22691	-28.74	-0.22463	-29.102	-0.21906	-28.851	-0.24636	-28.86	-0.23	-29.05	-0.24	-29.18	-0.232
-28.842	-0.22693	-28.725	-0.22464	-29.085	-0.21907	-28.835	-0.24637	-28.84	-0.23	-29.03	-0.24	-29.16	-0.232
-28.826	-0.22694	-28.707	-0.22466	-29.068	-0.21909	-28.818	-0.24638	-28.83	-0.23	-29.02	-0.24	-29.14	-0.232
-28.81	-0.22695	-28.691	-0.22468	-29.051	-0.2191	-28.802	-0.24639	-28.81	-0.23	-29	-0.24	-29.13	-0.232
-28.792	-0.22697	-28.673	-0.22469	-29.034	-0.21911	-28.785	-0.2464	-28.79	-0.23	-28.98	-0.24	-29.11	-0.232
-28.776	-0.22698	-28.658	-0.2247	-29.02	-0.21913	-28.769	-0.24641	-28.77	-0.23	-28.97	-0.24	-29.09	-0.232
-28.76	-0.22698	-28.641	-0.22472	-29.003	-0.21914	-28.752	-0.24642	-28.76	-0.23	-28.95	-0.24	-29.08	-0.232
-28.743	-0.227	-28.624	-0.22473	-28.985	-0.21915	-28.735	-0.24643	-28.74	-0.23	-28.93	-0.24	-29.06	-0.232
-28.726	-0.22701	-28.607	-0.22474	-28.969	-0.21916	-28.719	-0.24645	-28.72	-0.23	-28.92	-0.24	-29.04	-0.232
-28.709	-0.22702	-28.592	-0.22476	-28.952	-0.21917	-28.702	-0.24647	-28.71	-0.23	-28.9	-0.24	-29.03	-0.232
-28.693	-0.22703	-28.575	-0.22477	-28.935	-0.21918	-28.685	-0.24648	-28.69	-0.23	-28.88	-0.24	-29.01	-0.232
-28.676	-0.22705	-28.559	-0.22478	-28.919	-0.21919	-28.667	-0.2465	-28.67	-0.23	-28.87	-0.24	-28.99	-0.232
-28.659	-0.22706	-28.542	-0.22479	-28.903	-0.2192	-28.651	-0.24652	-28.66	-0.23	-28.85	-0.24	-28.98	-0.232
-28.643	-0.22707	-28.525	-0.22481	-28.885	-0.21922	-28.634	-0.24653	-28.64	-0.23	-28.83	-0.24	-28.96	-0.232
-28.626	-0.22708	-28.509	-0.22482	-28.868	-0.21923	-28.618	-0.24654	-28.62	-0.23	-28.82	-0.24	-28.94	-0.232
-28.609	-0.22709	-28.493	-0.22484	-28.852	-0.21925	-28.601	-0.24655	-28.61	-0.23	-28.8	-0.24	-28.93	-0.232
-28.593	-0.2271	-28.474	-0.22485	-28.835	-0.21926	-28.585	-0.24656	-28.59	-0.23	-28.78	-0.24	-28.91	-0.232
-28.576	-0.22712	-28.458	-0.22487	-28.818	-0.21928	-28.568	-0.24657	-28.57	-0.23	-28.77	-0.24	-28.89	-0.232
-28.56	-0.22713	-28.441	-0.22488	-28.801	-0.21929	-28.552	-0.24658	-28.56	-0.23	-28.75	-0.24	-28.88	-0.232
-28.544	-0.22714	-28.424	-0.2249	-28.785	-0.21931	-28.534	-0.24659	-28.54	-0.23	-28.73	-0.24	-28.86	-0.232
-28.526	-0.22715	-28.408	-0.22491	-28.768	-0.21932	-28.518	-0.2466	-28.52	-0.23	-28.72	-0.24	-28.84	-0.232
-28.51	-0.22716	-28.392	-0.22493	-28.752	-0.21932	-28.502	-0.24661	-28.51	-0.23	-28.7	-0.24	-28.83	-0.232
-28.492	-0.22717	-28.375	-0.22494	-28.735	-0.21933	-28.485	-0.24662	-28.49	-0.23	-28.68	-0.24	-28.81	-0.232
-28.476	-0.22719	-28.358	-0.22495	-28.718	-0.21934	-28.468	-0.24664	-28.47	-0.23	-28.67	-0.24	-28.79	-0.232
-28.46	-0.2272	-28.341	-0.22497	-28.701	-0.21936	-28.452	-0.24665	-28.46	-0.23	-28.65	-0.24	-28.78	-0.232
-28.443	-0.22721	-28.324	-0.22498	-28.686	-0.21937	-28.435	-0.24666	-28.44	-0.23	-28.63	-0.24	-28.76	-0.232
-28.426	-0.22722	-28.308	-0.225	-28.668	-0.21938	-28.418	-0.24667	-28.42	-0.23	-28.62	-0.24	-28.74	-0.232
-28.409	-0.22723	-28.29	-0.22501	-28.651	-0.2194	-28.401	-0.24669	-28.41	-0.23	-28.6	-0.24	-28.73	-0.232
-28.393	-0.22724	-28.274	-0.22503	-28.634	-0.21941	-28.384	-0.2467	-28.39	-0.23	-28.58	-0.24	-28.71	-0.232
-28.377	-0.22725	-28.257	-0.22504	-28.617	-0.21943	-28.368	-0.24672	-28.37	-0.23	-28.57	-0.24	-28.69	-0.232
-28.36	-0.22726	-28.241	-0.22506	-28.601	-0.21944	-28.351	-0.24673	-28.36	-0.23	-28.55	-0.24	-28.68	-0.232
-28.343	-0.22727	-28.224	-0.22507	-28.585	-0.21946	-28.335	-0.24675	-28.34	-0.23	-28.53	-0.24	-28.66	-0.232
-28.327	-0.22728	-28.208	-0.22508	-28.569	-0.21947	-28.317	-0.24676	-28.32	-0.23	-28.52	-0.24	-28.64	-0.232
-28.309	-0.22729	-28.191	-0.2251	-28.552	-0.21948	-28.301	-0.24677	-28.31	-0.23	-28.5	-0.24	-28.63	-0.232
-28.293	-0.2273	-28.174	-0.22511	-28.534	-0.2195	-28.284	-0.24679	-28.29	-0.23	-28.48	-0.24	-28.61	-0.232
-28.276	-0.22731	-28.157	-0.22513	-28.518	-0.21951	-28.268	-0.2468	-28.27	-0.23	-28.47	-0.24	-28.59	-0.232
-28.258	-0.22733	-28.141	-0.22514	-28.502	-0.21952	-28.251	-0.24681	-28.26	-0.23	-28.45	-0.24	-28.58	-0.232
-28.243	-0.22734	-28.125	-0.22516	-28.484	-0.21954	-28.235	-0.24681	-28.24	-0.23	-28.43	-0.24	-28.56	-0.232
-28.226	-0.22735	-28.108	-0.22517	-28.468	-0.21955	-28.218	-0.24682	-28.22	-0.23	-28.42	-0.24	-28.54	-0.232
-28.208	-0.22737	-28.09	-0.22518	-28.451	-0.21957	-28.201	-0.24684	-28.21	-0.23	-28.4	-0.24	-28.53	-0.232
-28.193	-0.22739	-28.073	-0.2252	-28.435	-0.21958	-28.185	-0.24685	-28.19	-0.23	-28.38	-0.24	-28.51	-0.232
-28.176	-0.2274	-28.057	-0.22521	-28.42	-0.21959	-28.168	-0.24686	-28.17	-0.23	-28.37	-0.24	-28.49	-0.232
-28.159	-0.22742	-28.041	-0.22522	-28.402	-0.2196	-28.151	-0.24688	-28.16	-0.23	-28.35	-0.24	-28.48	-0.232
-28.142	-0.22743	-28.025	-0.22524	-28.386	-0.21961	-28.134	-0.2469	-28.14	-0.23	-28.33	-0.24	-28.46	-0.232
-28.126	-0.22745	-28.007	-0.22525	-28.369	-0.21962	-28.117	-0.24691	-28.13	-0.23	-28.32	-0.24	-28.44	-0.232
-28.11	-0.22746	-27.99	-0.22527	-28.352	-0.21963	-28.101	-0.24693	-28.11	-0.23	-28.3	-0.24	-28.43	-0.232
-28.094	-0.22747	-27.974	-0.22528	-28.334	-0.21964	-28.084	-0.24695	-28.09	-0.23	-28.28	-0.24	-28.41	-0.232
[truncated: 9,505 more rows]

## Sheet: Fig.3b
	Swelling ratio (%)
MIN-1	210
MIN-2	235
MIN-3	277
MIN-4	336
MIN-5	366
MIN-6	380

## Sheet: Fig.3c
MIN-1		MIN-2		MIN-3		MIN-4		MIN-5		MIN-6
Strain (%)	Stress (MPa)	Strain (%)	Stress (MPa)	Strain (%)	Stress (MPa)	Strain (%)	Stress (MPa)	Strain (%)	Stress (MPa)	Strain (%)	Stress (MPa)
0	6.242	0	3.4443	0	0.6049	0	0.3399	0	0.1125	0.0033	0.0442
0.3683	6.2569	0.4102	3.437	0.4784	0.6107	0.1815	0.3449	0.2109	0.1258	0.2127	0.063
1.8905	7.6015	2.0021	4.2876	2.3247	1.2207	0.9447	0.7053	1.0442	0.4557	1.0434	0.3082
3.1549	11.2531	3.2511	6.6515	3.9169	2.8187	1.7146	1.6941	1.8	1.2031	1.7146	0.6608
4.6219	15.3789	4.7266	9.1915	5.6884	4.3958	2.5046	2.7383	2.6473	1.9215	2.5387	0.9293
6.0275	19.215	6.1593	11.4736	7.4077	5.6392	3.3081	3.5469	3.4805	2.4748	3.3562	1.1243
7.4699	22.4968	7.5614	13.3194	9.1269	6.5075	4.1116	4.1153	4.3208	2.8556	4.1237	1.2339
8.9185	25.2804	8.9879	14.708	10.891	7.0972	4.8983	4.5143	5.0942	3.1057	4.8847	1.2965
10.2873	27.4588	10.3227	15.6834	12.5579	7.4968	5.6682	4.7741	5.8782	3.2436	5.6257	1.3314
11.699	28.9091	11.6941	16.2382	14.2473	7.7264	6.4145	4.9339	6.7149	3.3544	6.3634	1.3581
13.0371	29.5475	13.0656	16.5053	15.8918	7.869	7.1441	5.0295	7.5025	3.466	7.0845	1.3822
14.3813	29.2663	14.3942	16.5084	17.5213	7.9351	7.8971	5.1074	8.2689	3.5317	7.8055	1.4024
15.7378	28.3505	15.7411	16.3129	19.1957	7.9776	8.6334	5.1862	9.0212	3.5615	8.51	1.4183
17.0452	27.1934	17.0942	16.0128	20.7879	8.0124	9.3562	5.2449	9.7701	3.5713	9.2444	1.4396
18.3526	26.0888	18.4596	15.6787	22.3651	8.008	10.0925	5.2771	10.5295	3.5798	9.9754	1.4634
19.7213	25.2147	19.7637	15.3545	23.9498	7.9734	10.8119	5.3145	11.2713	3.5941	10.6865	1.4812
21.0164	24.4856	21.0188	15.0097	25.6017	7.9533	11.4876	5.3269	12.0236	3.609	11.4043	1.4919
22.3729	23.8234	22.3168	14.68	27.2014	7.9714	12.2071	5.3172	12.7619	3.6213	12.1287	1.506
23.6865	23.2882	23.6576	14.4303	28.7786	7.9618	12.9635	5.3463	13.5354	3.639	12.8232	1.5226
25.0368	22.8445	24.974	14.2536	30.4081	7.939	13.6931	5.4	14.3053	3.6729	13.5276	1.5276
26.3565	22.4581	26.272	14.0859	31.9928	7.943	14.4125	5.4284	15.0612	3.6983	14.2387	1.5345
27.6271	21.9567	27.5761	13.9248	33.5626	7.9325	15.1151	5.4279	15.81	3.7118	14.9498	1.5468
28.9344	21.3286	28.8557	13.7781	35.1921	7.9167	15.8211	5.4165	16.5729	3.7273	15.6842	1.5651
30.2541	20.6551	30.1843	13.6368	36.7992	7.9261	16.5473	5.4155	17.2971	3.7359	16.3886	1.5833
31.5922	19.9089	31.5313	13.5455	38.3391	7.918	17.2567	5.4256	18.0425	3.7376	17.0798	1.5878
		32.8721	13.4937	39.991	7.8999	17.966	5.4288	18.8054	3.7507	17.7677	1.5873
		34.164	13.4185	41.5757	7.9195	18.6754	5.4267	19.5577	3.77	18.4788	1.5913
		35.5048	13.3237	43.2053	7.9197	19.4049	5.4314	20.3382	3.7902	19.1965	1.6074
		36.766	13.2429	44.8049	7.9229	20.1412	5.4556	21.0765	3.8113	19.901	1.6225
		38.0151	13.1069	46.4643	7.9214	20.8573	5.4732	21.8007	3.7996	20.6021	1.63
		39.3804	12.9986	48.0864	7.9329	21.5767	5.4709	22.5285	3.7663	21.3099	1.6376
		40.6294	12.9663	49.6412	7.9167	22.3164	5.4713	23.2949	3.7608	22.0376	1.6498
		41.9396	12.8923	51.1885	7.8653	23.0089	5.4735	24.0508	3.7884	22.7387	1.6596
		43.2682	12.8469	52.7956	7.8363	23.725	5.457	24.7926	3.8195	23.4532	1.6645
		44.5723	12.8275	54.3953	7.8426	24.4344	5.4488	25.5309	3.8339	24.1776	1.6759
		45.8764	12.798	56.0024	7.8556	25.1572	5.445	26.2797	3.8385	24.8721	1.6801
		47.1438	12.7526	57.5871	7.8652	25.9001	5.4554	27.0461	3.8515	25.5965	1.6851
		48.4785	12.6969	59.1718	7.8672	26.6162	5.4763	27.7879	3.8617	26.2843	1.6883
		49.7643	12.6697	60.734	7.8578	27.3054	5.4704	28.5579	3.8683	27.0054	1.6955
		51.1112	12.6362	62.386	7.8587	28.0013	5.4474	29.3032	3.8791	27.7198	1.7037
		52.4031	12.6247	64.023	7.8889	28.7174	5.4288	30.0485	3.8771	28.4077	1.7084
		53.7133	12.6005	65.6376	7.9178	29.4503	5.4424	30.8079	3.8779	29.1287	1.714
		54.9746	12.5681	67.2597	7.9244	30.1631	5.4668	31.5462	3.8807	29.8365	1.7257
		56.2848	12.5098	68.8145	7.9238	30.8623	5.4716	32.3126	3.8869	30.5244	1.7295
		57.6195	12.4925	70.3244	7.8936	31.5919	5.4661	33.065	3.9009	31.2521	1.7383
		58.9053	12.5013	71.9539	7.85	32.3248	5.478	33.7962	3.9098	31.9366	1.7408
		60.1726	12.4709	73.591	7.871	33.0274	5.4887	34.5556	3.9087	32.6543	1.7427
		61.538	12.4355	75.1009	7.8865	33.7569	5.4796	35.2939	3.9165	33.3655	1.7495
		62.8421	12.4552	76.7379	7.8751	34.4831	5.4822	36.0357	3.9175	34.0633	1.7532
		64.1523	12.4621	78.345	7.8958	35.1925	5.4811	36.8021	3.9253	34.7777	1.7595
		65.4748	12.4511	79.9447	7.9167	35.9254	5.4752	37.5193	3.9331	35.4689	1.7628
		66.7544	12.4407	81.5144	7.923	36.6179	5.4758	38.2822	3.9294	36.1966	1.7667
		68.0891	12.4179	83.1066	7.9094	37.3508	5.473	39.0416	3.9421	36.9276	1.7802
		69.3565	12.4197	84.6987	7.9098	38.0703	5.4811	39.7834	3.9529	37.6354	1.7882
		70.7035	12.4023	86.2685	7.9052	38.7763	5.4866	40.5288	3.9516	38.3532	1.7921
		71.9953	12.4114	87.8906	7.9117	39.4991	5.4827	41.26	3.9474	39.0377	1.7903
		73.2382	12.4011	89.4753	7.9313	40.2118	5.4913	42.044	3.949	39.7455	1.7874
		74.5423	12.3654	91.0973	7.9435	40.9144	5.4944	42.8104	3.97	40.4732	1.7963
		75.8709	12.3677	92.6521	7.95	41.644	5.4956	43.5593	3.9832	41.1511	1.7972
		77.1689	12.4004	94.2816	7.9511	42.3365	5.4992	44.3151	3.9845	41.8655	1.7993
		78.4669	12.4159	95.8439	7.9692	43.0661	5.4912	45.0394	3.9792	42.5799	1.8075
		79.8016	12.43	97.3987	7.9717	43.7889	5.5035	45.7917	3.9655	43.2777	1.8122
		81.1057	12.4573	98.9834	7.963	44.4982	5.5116	46.5511	3.9611	43.9755	1.8127
		82.3915	12.4635	100.65	7.9789	45.221	5.5134	47.2683	3.9444	44.69	1.8186
		83.7262	12.4648	102.235	8.017	45.9102	5.5117	48.0242	3.9342	45.3977	1.8245
		85.0119	12.4899	103.835	8.0335	46.6633	5.5044	48.78	3.9461	46.1221	1.8306
		86.3466	12.5076	105.449	8.0421	47.3996	5.5273	49.5219	3.9596	46.8233	1.836
		87.6569	12.5291	107.026	8.0515	48.1156	5.5451	50.2707	3.961	47.5344	1.8386
		88.9487	12.5436	108.648	8.0625	48.8317	5.5438	51.0125	3.9556	48.2388	1.8408
		90.2528	12.5385	110.188	8.071	49.5243	5.5332	51.7649	3.9585	48.9566	1.8447
		91.5814	12.5439	111.863	8.0717	50.2437	5.5113	52.5207	3.9679	49.681	1.8527
		92.8488	12.5646	113.373	8.0906	50.9766	5.5142	53.2731	3.9784	50.3755	1.8549
		94.1101	12.554	114.935	8.0804	51.6658	5.5214	54.0149	3.9854	51.0833	1.8565
		95.4815	12.5592	116.535	8.0815	52.3819	5.513	54.7708	3.9894	51.7744	1.8566
		96.7795	12.6074	118.142	8.109	53.1081	5.5131	55.5337	3.9991	52.4988	1.8633
		98.0897	12.6346	119.719	8.1395	53.8107	5.5198	56.2931	4.0129	53.2133	1.8683
		99.3694	12.6454	121.334	8.1558	54.5167	5.5145	57.0278	4.016	53.9177	1.8725
		100.649	12.6356	122.918	8.1745	55.2395	5.5141	57.7837	4.0153	54.6421	1.8773
		101.984	12.6171	124.488	8.1908	55.959	5.5228	58.5255	4.0149	55.3466	1.8817
		103.282	12.6118	126.095	8.2019	56.6851	5.5307	59.2919	4.0203	56.0344	1.8846
		104.555	12.5904	127.71	8.2297	57.3945	5.5349	60.0478	4.0285	56.7522	1.8845
		105.89	12.5622	129.309	8.2526	58.1173	5.536	60.7896	4.0324	57.4566	1.8894
		107.231	12.5514	130.924	8.2735	58.8267	5.5389	61.5525	4.0369	58.1544	1.8925
		108.547	12.5422	132.501	8.2943	59.5562	5.5405	62.3014	4.0448	58.8689	1.8991
		109.857	12.489	134.063	8.3039	60.2891	5.5505	63.0221	4.045	59.58	1.9039
		111.149	12.3917	135.693	8.3128	61.0018	5.5588	63.7815	4.0398	60.2977	1.91
		112.447	12.2303	137.308	8.3404	61.7146	5.5607	64.5233	4.0467	61.0122	1.9146
		113.763	11.9586	138.825	8.3578	62.4172	5.5542	65.2721	4.0526	61.7498	1.9208
		115.074	11.6167	140.469	8.3536	63.1501	5.5519	66.028	4.0619	62.431	1.9223
		116.366	11.0607	142.099	8.3863	63.883	5.5603	66.7803	4.0715	63.1322	1.9221
		117.694	10.4799	143.684	8.4206	64.5957	5.5687	67.5397	4.0789	63.84	1.9241
		119.011	9.9577	145.283	8.4415	65.3253	5.5714	68.2921	4.0866	64.5577	1.9303
		--	--	146.831	8.4524	66.0346	5.5772	69.0726	4.0962	65.2721	1.9328
		--	--	148.43	8.4552	66.7305	5.5751	69.7898	4.1001	65.9799	1.9401
		--	--	150.022	8.4745	67.45	5.5627	70.5245	4.0932	66.711	1.9482
		--	--	151.592	8.4999	68.1627	5.5661	71.291	4.0931	67.4154	1.949
		--	--	153.207	8.5212	68.8654	5.5712	72.0433	4.1038	68.1166	1.9513
		--	--	154.821	8.5489	69.5882	5.5781	72.7992	4.1135	68.8243	1.9509
		--	--	156.451	8.5828	70.3076	5.5869	73.541	4.12	69.5421	1.9547
		--	--	158.013	8.6127	71.0338	5.5939	74.3109	4.1279	70.2665	1.9638
		--	--	159.613	8.6293	71.76	5.6048	75.0527	4.1351	70.9909	1.9695
		--	--	161.168	8.6412	72.5029	5.6179	75.7945	4.1334	71.6954	1.9737
		--	--	162.775	8.6541	73.1921	5.6232	76.5574	4.1311	72.3965	1.9745
		--	--	164.389	8.6804	73.8981	5.6104	77.3098	4.1373	73.1043	1.9751
		--	--	165.959	8.7114	74.6209	5.6041	78.0762	4.1491	73.8054	1.9773
				167.581	8.7378	75.3438	5.6103	78.8286	4.1603	74.5032	1.9814
				169.181	8.7653	76.0699	5.6196	79.5844	4.1657	75.211	1.9843
				170.81	8.7936	76.7793	5.6302	80.3262	4.1648	75.942	1.9931
				172.365	8.8223	77.5189	5.6367	81.0681	4.1631	76.6565	2
				173.957	8.8414	78.2283	5.6478	81.8239	4.1636	77.3775	2.0059
				175.564	8.863	78.941	5.6454	82.5517	4.1658	78.082	2.0091
				177.194	8.8942	79.6604	5.6405	83.3146	4.1672	78.7931	2.0132
				178.764	8.9255	80.39	5.644	84.0845	4.1763	79.4909	2.0134
				180.386	8.9466	81.1262	5.6543	84.8439	4.1898	80.2186	2.0226
				181.97	8.9763	81.8457	5.6642	85.5962	4.2001	80.9098	2.0239
				183.518	8.9962	82.5651	5.6676	86.3486	4.2046	81.6176	2.0276
				185.102	9.0107	83.2711	5.6658	87.0904	4.2089	82.332	2.0332
				186.717	9.0352	83.9872	5.6632	87.8428	4.2094	83.0332	2.0359
				188.249	9.0671	84.6999	5.6629	88.6057	4.2199	83.7609	2.0454
				189.886	9.0909	85.4026	5.6637	89.3369	4.2266	84.4221	2.0429
				191.464	9.1249	86.1187	5.6613	90.0752	4.2246	85.1266	2.0446
				193.048	9.1573	86.8516	5.6676	90.8522	4.2321	85.8344	2.0484
				194.663	9.1864	87.5777	5.6843	91.6186	4.2478	86.5521	2.055
				196.285	9.2265	88.3106	5.6986	92.3569	4.2577	87.2599	2.0626
				197.817	9.2652	89.02	5.7058	93.0671	4.2513	87.961	2.0674
				199.417	9.2822	89.7428	5.7079	93.8053	4.2382	88.6854	2.0745
				201.031	9.3084	90.4522	5.7095	94.5507	4.2372	89.3866	2.0779
				202.616	9.3411	91.1918	5.7174	95.3136	4.2504	90.101	2.0829
				204.231	9.374	91.8911	5.7247	96.0554	4.2653	90.8154	2.0903
				205.853	9.4097	92.6038	5.7207	96.8007	4.2721	91.5066	2.091
				207.393	9.4426	93.3367	5.7223	97.5636	4.2804	92.231	2.0982
				209	9.4558	94.0595	5.7341	98.3054	4.2888	92.9188	2.0984
				210.637	9.486	94.7722	5.7414	99.0718	4.2957	93.6266	2.1024
				212.199	9.524	95.4446	5.7335	99.8207	4.3056	94.3411	2.1082
				213.821	9.5519	96.1573	5.7163	100.555	4.309	95.0588	2.1159
				215.421	9.5852	96.8734	5.7155	101.318	4.3062	95.7732	2.1226
				217.058	9.6217	97.5962	5.7262	102.05	4.2924	96.4777	2.1259
				218.672	9.6606	98.3157	5.7437	102.791	4.2885	97.1954	2.1318
				220.25	9.6939	99.0217	5.754	103.558	4.2962	97.9099	2.1372
				221.79	9.714	99.7512	5.7596	104.307	4.3081	98.6077	2.1429
				223.337	9.7231	100.471	5.7707	105.059	4.3176	99.3254	2.1479
				224.996	9.7446	101.19	5.7777	105.811	4.3222	100.04	2.1531
				226.551	9.7847	101.913	5.7859	106.571	4.3294	100.731	2.1549
				228.121	9.8144	102.612	5.7874	107.33	4.3426	101.445	2.1602
				229.661	9.8359	103.342	5.7848	108.058	4.3513	102.14	2.1634
				231.283	9.8582	104.041	5.7875	108.831	4.3589	102.858	2.1678
				232.89	9.8967	104.747	5.7867	109.577	4.3695	103.585	2.1754
				234.459	9.9356	105.473	5.7893	110.322	4.3758	104.293	2.1818
				236.059	9.9658	106.203	5.8039	111.081	4.382	104.998	2.1865
				237.689	9.9968	106.922	5.8163	111.788	4.3839	105.709	2.1923
				239.318	10.0367	107.645	5.8227	112.561	4.3874	106.42	2.1986
				240.925	10.0744	108.374	5.8298	113.324	4.4007	107.128	2.2041
				242.495	10.1033	109.087	5.8367	114.063	4.4139	107.832	2.2094
				244.087	10.1196	109.783	5.8393	114.819	4.4201	108.52	2.2135
				245.709	10.1451	110.516	5.8372	115.567	4.4297	109.231	2.2197
				247.212	10.1744	111.232	5.8455	116.32	4.4379	109.939	2.2243
				248.797	10.1813	111.938	5.8507	117.069	4.4461	110.647	2.2313
				250.411	10.2027	112.671	5.8533	117.817	4.4548	111.368	2.2376
				251.988	10.24	113.364	5.8565	118.549	4.4592	112.079	2.245
				253.618	10.2734	114.093	5.8529	119.301	4.4671	112.77	2.2492
				255.3	10.3187	114.829	5.8631	120.05	4.4757	113.484	2.2543
				256.892	10.3667	115.546	5.8801	120.802	4.486	114.182	2.2596
				258.447	10.3921	116.258	5.8856	121.569	4.4998	114.857	2.2606
				260.031	10.4021	116.984	5.8926	122.321	4.5138	115.578	2.2685
				261.661	10.4251	117.7	5.9001	123.049	4.5198	116.299	2.2777
				263.223	10.4521	118.413	5.9054	123.808	4.5235	117.017	2.286
				264.815	10.4651	119.129	5.911	124.532	4.5291	117.725	2.2929
				266.393	10.4828	119.822	5.9134	125.274	4.5319	118.436	2.2965
				268.007	10.5059	120.541	5.9114	126.019	4.5397	119.137	2.3038
				269.637	10.5358	121.261	5.9158	126.79	4.5557	119.855	2.3121
				271.244	10.571	121.98	5.9252	127.542	4.5714	120.572	2.3188
				272.836	10.5972	122.703	5.9346	128.291	4.581	121.3	2.3282
				274.451	10.5879	123.426	5.9476	129.043	4.5856	121.994	2.3291
				275.953	10.4816	124.122	5.953	129.781	4.5896	122.725	2.3403
				277.545	10.3266	124.844	5.952	130.541	4.5978	123.403	2.3428
				279.25	10.1921	125.547	5.9573	131.3	4.6084	124.091	2.3449
				280.782	10.0719	126.246	5.9578	132.06	4.6211	124.812	2.3538
				282.411	9.9232	126.963	5.9613	132.815	4.6292	125.507	2.3568
				283.996	9.7479	127.692	5.9721	133.575	4.6401	126.215	2.3648
				285.603	9.4622	128.415	5.9869	134.281	4.645	126.942	2.3746
				287.195	8.2981	129.134	5.9981	135.016	4.6406	127.653	2.3814
						129.847	6.0018	135.79	4.6475	128.368	2.3892
						130.556	6.0059	136.524	4.6603	129.066	2.3925
						131.286	6.0123	137.284	4.671	129.79	2.4017
						132.022	6.0244	138.04	4.6837	130.504	2.4072
						132.748	6.0401	138.796	4.694	131.212	2.4145
						133.461	6.0465	139.548	4.6993	131.917	2.4204
						134.194	6.0529	140.297	4.6887	132.628	2.4259
						134.876	6.0569	141.06	4.6897	133.339	2.434
						135.566	6.0484	141.805	4.6978	134.053	2.4412
						136.295	6.0459	142.554	4.705	134.758	2.4479
						136.998	6.0559	143.32	4.7135	135.456	2.4543
						137.721	6.0655	144.062	4.7235	136.143	2.4592
						138.453	6.0787	144.814	4.7327	136.868	2.4684
						139.183	6.0918	145.563	4.7446	137.589	2.4769
						139.906	6.1037	146.309	4.7549	138.313	2.4869
						140.615	6.1066	147.05	4.7628	139.011	2.4911
						141.351	6.1092	147.782	4.7696	139.726	2.4988
						142.068	6.1161	148.552	4.7816	140.423	2.506
						142.784	6.1197	149.307	4.7968	141.144	2.5149
						143.503	6.1228	150.06	4.81	141.839	2.5212
						144.222	6.1288	150.805	4.8146	142.517	2.5237
						144.932	6.1351	151.55	4.8185	143.238	2.5335
						145.651	6.1407	152.299	4.8272	143.956	2.5437
						146.361	6.1456	153.073	4.8414	144.677	2.5551
						147.07	6.1504	153.793	4.8543	145.378	2.5632
						147.769	6.1558	154.532	4.8595	146.069	2.5667
						148.512	6.1626	155.284	4.8685	146.803	2.5787
						149.245	6.1785	156.05	4.8838	147.505	2.5866
						149.971	6.1933	156.803	4.9026	148.199	2.5944
						150.684	6.1996	157.541	4.9151	148.91	2.6028
						151.393	6.2026	158.293	4.9232	149.621	2.611
						152.096	6.2039	159.049	4.9338	150.336	2.6206
						152.822	6.2083	159.802	4.9473	151.03	2.6266
						153.528	6.2209	160.522	4.9573	151.738	2.6368
						154.218	6.2227	161.278	4.965	152.419	2.642
						154.957	6.2281	162.034	4.9764	153.127	2.6475
						155.68	6.2451	162.801	4.994	153.848	2.6606
						156.403	6.2609	163.532	5.0067	154.536	2.6643
						157.112	6.2724	164.274	5.0159	155.287	2.6815
						157.821	6.2737	164.987	5.0199	155.998	2.691
						158.554	6.2804	165.754	5.0244	156.702	2.6989
						159.267	6.2927	166.506	5.0404	157.407	2.7076
						159.97	6.3011	167.251	5.0532	158.118	2.7157
						160.686	6.3037	168.049	5.0702	158.842	2.7281
						161.405	6.3103	168.784	5.0886	159.53	2.7336
						162.131	6.3243	169.537	5.0996	160.255	2.7431
						162.831	6.3353	170.275	5.1083	160.972	2.7547
						163.547	6.341	171.038	5.1173	161.663	2.7608
						164.233	6.3439	171.773	5.1297	162.391	2.7729
						164.952	6.343	172.5	5.1391	163.086	2.7792
						165.682	6.3568	173.277	5.1476	163.8	2.7881
						166.377	6.3706	174.04	5.1621	164.511	2.7967
						167.134	6.383	174.786	5.1762	165.202	2.8054
						167.857	6.4023	175.552	5.191	165.91	2.8162
						168.576	6.4148	176.297	5.205	166.641	2.8278
						169.279	6.4214	177.046	5.2152	167.349	2.8376
						170.002	6.4237	177.795	5.2259	168.073	2.8498
						170.725	6.433	178.533	5.237	168.781	2.8579
						171.427	6.439	179.286	5.2497	169.492	2.8694
						172.16	6.4439	180.048	5.2643	170.187	2.8772
						172.886	6.4568	180.794	5.279	170.898	2.8865
						173.592	6.4677	181.56	5.2937	171.625	2.8984
						174.335	6.4774	182.298	5.3054	172.327	2.9075
						175.051	6.4888	183.04	5.3154	173.035	2.9205
						175.761	6.4951	183.789	5.3228	173.736	2.9292
						176.477	6.501	184.548	5.3236	174.46	2.9416
						177.183	6.5095	185.322	5.3292	175.171	2.9524
						177.892	6.5167	186.053	5.3375	175.862	2.9604
						178.625	6.5266	186.813	5.3524	176.567	2.9723
						179.341	6.5411	187.558	5.3636	177.298	2.9857
						180.071	6.5541	188.317	5.3778	178.016	2.9972
						180.783	6.5653	189.07	5.3939	178.733	3.0085
						181.503	6.5741	189.801	5.4046	179.441	3.0192
						182.212	6.581	190.543	5.4122	180.142	3.0288
						182.918	6.5858	191.313	5.4268	180.847	3.0393
						183.665	6.5962	192.079	5.4479	181.564	3.0494
						184.374	6.6146	192.839	5.468	182.279	3.061
						185.097	6.6293	193.58	5.4836	182.963	3.0693
						185.809	6.6386	194.329	5.494	183.698	3.0845
						186.539	6.6463	195.071	5.5016	184.402	3.0957
						187.258	6.6583	195.841	5.5133	185.087	3.1032
						187.958	6.6676	196.586	5.5276	185.791	3.113
						188.664	6.6709	197.321	5.5425	186.519	3.1271
						189.4	6.6782	198.098	5.5609	187.233	3.1387
						190.139	6.6943	198.822	5.5786	187.954	3.1533
						190.862	6.7116	199.546	5.5878	188.679	3.1668
						191.575	6.7243	200.299	5.5943	189.393	3.1785
						192.291	6.7315	201.072	5.6129	190.094	3.1878
						192.997	6.7378	201.832	5.6344	190.782	3.1983
						193.73	6.7443	202.595	5.6547	191.487	3.2098
						194.45	6.7575	203.364	5.6711	192.191	3.2203
						195.139	6.7685	204.117	5.6861	192.889	3.2322
						195.885	6.7784	204.862	5.7014	193.597	3.245
						196.591	6.7961	205.59	5.71	194.294	3.2556
						197.284	6.8019	206.339	5.7203	195.026	3.2718
						197.996	6.8035	207.088	5.7324	195.75	3.285
						198.736	6.8164	207.822	5.7453	196.448	3.297
						199.455	6.8337	208.564	5.7605	197.159	3.3112
						200.192	6.8493	209.306	5.7662	197.867	3.3232
						200.928	6.8639	210.076	5.7686	198.584	3.3367
						201.644	6.8773	210.828	5.7809	199.282	3.3455
						202.353	6.8868	211.574	5.7962	199.967	3.3551
						203.049	6.8898	212.329	5.8091	200.681	3.3694
						203.759	6.8943	213.078	5.8218	201.389	3.3829
						204.475	6.9033	213.831	5.8386	202.093	3.3977
						205.181	6.9151	214.579	5.8551	202.801	3.4103
						205.9	6.9289	215.311	5.87	203.489	3.4204
						206.606	6.9397	216.063	5.8854	204.207	3.435
						207.342	6.9517	216.808	5.9031	204.931	3.4508
						208.069	6.968	217.554	5.9226	205.652	3.4656
						208.778	6.9821	218.303	5.937	206.36	3.4796
						209.504	6.994	219.037	5.9509	207.048	3.4889
						210.22	7.0052	219.8	5.9656	207.766	3.5034
						210.94	7.0164	220.563	5.9877	208.477	3.5173
						211.649	7.0252	221.323	6.0108	209.191	3.5314
						212.345	7.0314	222.064	6.0298	209.876	3.5413
						213.074	7.0391	222.792	6.0411	210.597	3.5553
						213.791	7.0546	223.559	6.0533	211.325	3.5713
						214.503	7.0695	224.311	6.0712	212.042	3.5864
						215.216	7.0808	225.046	6.0874	212.763	3.6016
						215.915	7.0902	225.784	6.0999	213.454	3.613
						216.631	7.099	226.547	6.1126	214.172	3.6272
						217.374	7.1173	227.32	6.1326	214.86	3.6368
						218.101	7.1399	228.08	6.156	215.551	3.649
						218.813	7.1575	228.836	6.1768	216.269	3.664
						219.502	7.1655	229.567	6.1898	216.983	3.6776
						220.225	7.1694	230.33	6.2036	217.701	3.6922
						220.948	7.1811	231.065	6.2183	218.396	3.7055
						221.667	7.1966	231.789	6.2306	219.103	3.7204
						222.363	7.2075	232.559	6.2452	219.815	3.7337
						223.093	7.2176	233.304	6.2648	220.512	3.7474
						223.826	7.2326	234.063	6.2845	221.22	3.7596
						224.549	7.2493	234.802	6.2993	221.954	3.7785
						225.285	7.2664	235.547	6.2991	222.662	3.7943
						225.981	7.2778	236.299	6.2976	223.383	3.8107
						226.71	7.285	237.038	6.3063	224.075	3.8233
						227.413	7.2966	237.801	6.3194	224.772	3.8349
						228.109	7.3044	238.571	6.3389	225.5	3.8529
						228.838	7.3116	239.319	6.3639	226.211	3.8669
						229.565	7.3283	240.079	6.3864	226.909	3.8804
						230.287	7.346	240.796	6.4037	227.613	3.893
						230.99	7.3598	241.555	6.4183	228.308	3.9027
						231.703	7.3675	242.315	6.4364	229.036	3.921
						232.422	7.3762	243.056	6.4565	229.757	3.9368
						233.125	7.3876	243.802	6.4738	230.451	3.9516
						233.844	7.3984	244.544	6.4882	231.156	3.9662
						234.587	7.4161	245.282	6.5011	231.85	3.9771
						235.307	7.4373	246.052	6.5203	232.565	3.9946
						236.033	7.4524	246.808	6.5449	233.276	4.0099
						236.736	7.4659	247.539	6.5652	233.997	4.0272
						237.438	7.4719	248.291	6.5823	234.714	4.0436
						238.174	7.4834	249.033	6.59	235.416	4.0572
						238.887	7.5003	249.8	6.5976	236.127	4.0731
						239.597	7.5128	250.545	6.6123	236.808	4.085
						240.306	7.5216	251.315	6.6302	237.506	4.098
						241.008	7.5272	252.071	6.6483	238.24	4.1164
						241.751	7.5418	252.816	6.6611	238.965	4.133
						242.481	7.5644	253.554	6.6763	239.682	4.1506
						243.177	7.5806	254.282	6.6915	240.38	4.1659
						243.893	7.5895	255.02	6.7057	241.078	4.1802
						244.596	7.5978	255.804	6.7268	241.789	4.1943
						245.322	7.6094	256.574	6.756	242.497	4.2091
						246.041	7.6248	257.327	6.7834	243.205	4.2248
						246.774	7.6414	258.058	6.8032	243.889	4.237
						247.497	7.6581	258.8	6.8163	244.62	4.2557
						248.213	7.6707	259.556	6.8237	245.335	4.271
						248.933	7.6836	260.304	6.8299	246.019	4.2856
						249.622	7.6928	261.043	6.8405	246.74	4.3047
						250.324	7.697	261.781	6.8532	247.451	4.3196
						251.071	7.7082	262.558	6.8725	248.162	4.3379
						251.8	7.7299	263.307	6.8962	248.867	4.3524
						252.523	7.7515	264.027	6.9159	249.575	4.368
						253.232	7.7657	264.794	6.9335	250.292	4.3867
						253.939	7.7746	265.55	6.955	251	4.4013
						254.665	7.7831	266.299	6.9796	251.711	4.4184
						255.377	7.7961	267.044	7.0025	252.426	4.4362
						256.087	7.8104	267.793	7.0211	253.11	4.4489
						256.772	7.8169	268.552	7.0383	253.818	4.4651
						257.532	7.8272	269.294	7.051	254.539	4.4821
						258.252	7.8501	270.046	7.0645	255.274	4.4998
						258.934	7.8651	270.799	7.084	256.001	4.519
						259.671	7.8724	271.53	7.0992	256.686	4.5327
						260.38	7.8864	272.282	7.1089	257.357	4.5436
						261.093	7.9006	273.038	7.1263	258.058	4.5584
						261.812	7.9139	273.815	7.1505	258.762	4.5718
						262.525	7.9283	274.582	7.1784	259.47	4.5886
						263.261	7.9462	275.295	7.1974	260.181	4.606
						263.97	7.9616	276.012	7.2069	260.876	4.6205
						264.697	7.9738	276.754	7.2211	261.594	4.641
						265.413	7.9858	277.496	7.2384	262.308	4.6573
						266.112	7.9949	278.262	7.2615	263.042	4.6774
						266.828	8.0031	279.011	7.2801	263.747	4.6942
						267.558	8.0149	279.753	7.2876	264.448	4.7099
						268.297	8.032	280.512	7.3027	265.156	4.7281
						269.03	8.0507	281.275	7.3231	265.874	4.7447
						269.723	8.0619	282.042	7.3463	266.598	4.7627
						270.405	8.0635	282.78	7.368	267.293	4.7782
						271.118	8.0638	283.533	7.3879	268	4.794
						271.83	8.0726	284.267	7.4068	268.728	4.8122
						272.547	8.0875	285.037	7.428	269.442	4.8283
						273.256	8.1047	285.797	7.4517	270.127	4.8427
						273.962	8.1184	286.531	7.474	270.818	4.8566
						274.692	8.1333	287.28	7.4934	271.539	4.8745
						275.424	8.1506	288.047	7.5159	272.264	4.8935
						276.164	8.1717	288.806	7.5337	272.968	4.9096
						276.87	8.1905	289.523	7.5421	273.699	4.931
						277.589	8.2025	290.269	7.549	274.39	4.9444
						278.299	8.2128	291.031	7.5632	275.101	4.9622
						279.022	8.224	291.787	7.5844	275.816	4.9808
						279.758	8.24	292.55	7.6087	276.497	4.9907
						280.464	8.2556	293.306	7.6353	277.205	5.0072
						281.167	8.2666	294.041	7.6561	277.923	5.0231
						281.906	8.2794	294.804	7.6766	278.64	5.0414
						282.629	8.2968	295.553	7.6996	279.361	5.0649
						283.325	8.3127	296.273	7.7166	280.069	5.0822
						284.028	8.3204	297.029	7.7274	280.79	5.1
						284.75	8.3312	297.792	7.7431	281.508	5.1173
						285.483	8.3505	298.537	7.7618	282.212	5.1343
						286.203	8.3693	299.304	7.7866	282.933	5.1554
						286.936	8.3868	300.046	7.8089	283.645	5.1723
						287.638	8.4017	300.823	7.8323	284.372	5.1901
						288.354	8.4121	301.582	7.8568	285.083	5.2025
						289.074	8.4259	302.327	7.8792	285.755	5.2151
						289.766	8.4361	303.083	7.9023	286.462	5.232
						290.493	8.4461	303.832	7.9234	287.17	5.247
						291.222	8.4634	304.599	7.9441	287.861	5.2638
						291.945	8.4841	305.344	7.9651	288.586	5.2803
						292.668	8.5041	306.068	7.9742	289.313	5.3014
						293.387	8.5216	306.813	7.9758	290.031	5.3226
						294.113	8.5366	307.552	7.981	290.762	5.3431
						294.846	8.5534	308.3	7.9944	291.463	5.3622
						295.555	8.5687	309.074	8.0149	292.158	5.3739
						296.285	8.5821	309.837	8.0424	292.879	5.3923
						297.008	8.5967	310.6	8.0712	293.59	5.409
						297.737	8.6089	311.37	8.0978	294.281	5.425
						298.45	8.6196	312.101	8.1225	295.009	5.4462
						299.139	8.6277	312.85	8.141	295.717	5.462
						299.852	8.6345	313.609	8.1565	296.421	5.4783
						300.568	8.6483	314.354	8.1754	297.132	5.4952
						301.267	8.6633	315.082	8.1921	297.824	5.5121
						302.007	8.6793	315.859	8.2158	298.525	5.5313
						302.737	8.7038	316.601	8.2393	299.229	5.5474
						303.466	8.7266	317.353	8.2621	299.947	5.5655
						304.202	8.7454	318.099	8.2829	300.641	5.5794
						304.912	8.7617	318.826	8.2983	301.356	5.5994
						305.618	8.7713	319.572	8.3177	302.063	5.618
						306.344	8.7824	320.321	8.3384	302.771	5.6362
						307.063	8.7986	321.076	8.3635	303.476	5.6538
						307.766	8.8135	321.818	8.3858	304.17	5.6692
						308.499	8.8268	322.581	8.4074	304.875	5.6885
						309.212	8.8442	323.323	8.4237	305.596	5.7057
						309.931	8.861	324.072	8.4396	306.32	5.7259
						310.644	8.8771	324.817	8.4597	306.995	5.7434
						311.343	8.8904	325.552	8.4778	307.712	5.7645
						312.046	8.9017	326.297	8.4974	308.43	5.782
						312.769	8.9146	327.081	8.5224	309.148	5.7996
						313.491	8.9335	327.823	8.5381	309.849	5.8172
						314.191	8.9508	328.544	8.5489	310.537	5.8311
						314.917	8.9654	329.303	8.566	311.261	5.8497
						315.64	8.9821	330.059	8.5866	311.979	5.8672
						316.356	9.0002	330.815	8.6092	312.687	5.8851
						317.068	9.0187	331.557	8.6332	313.415	5.9077
						317.768	9.0335	332.288	8.6534	314.092	5.9212
						318.48	9.0464	333.058	8.6793	314.817	5.9402
						319.217	9.0619	333.807	8.7054	315.535	5.9567
						319.94	9.0835	334.57	8.7238	316.223	5.9702
						320.625	9.0988	335.329	8.7473	316.934	5.9889
						321.351	9.1114	336.053	8.7691	317.635	6.0026
						322.071	9.1283	336.809	8.792	318.363	6.023
						322.794	9.146	337.555	8.8161	319.07	6.0404
						323.517	9.1656	338.286	8.8347	319.768	6.0561
						324.202	9.1779	339.056	8.8567	320.479	6.0735
						324.949	9.1912	339.808	8.8805	321.187	6.0864
						325.665	9.2108	340.581	8.9094	321.918	6.1044
						326.388	9.2284	341.316	8.9367	322.626	6.1199
						327.124	9.2479	342.058	8.9522	323.33	6.1348
						327.81	9.2636	342.807	8.9657	324.051	6.1515
						328.539	9.2766	343.563	8.9843	324.746	6.1643
						329.252	9.2921	344.322	9.0066	325.437	6.1802
						329.948	9.3053	345.06	9.0213	326.138	6.1929
						330.671	9.3198	345.813	9.0396	326.853	6.2076
						331.387	9.3368	346.579	9.0652	327.55	6.2182
						332.13	9.3578	347.307	9.0919	328.265	6.2306
						332.846	9.3781	348.042	9.1157	328.976	6.2444
						333.552	9.3911	348.805	9.1392	329.7	6.2607
						334.268	9.4052	349.55	9.1651	330.411	6.2724
						334.977	9.4188	350.292	9.1869	331.119	6.2751
						335.717	9.4363	351.048	9.1907	331.81	6.2702
						336.436	9.4578	351.8	9.1927	332.538	6.2602
						337.149	9.4759	352.57	9.2035	333.243	6.2318
						337.889	9.4919	353.312	9.2231	333.944	6.1983
						338.591	9.5104	354.068	9.2475	334.661	6.1576
						339.291	9.5241	354.795	9.2692	335.372	6.0888
						340.01	9.5341	355.551	9.2954	336.074	5.925
						340.729	9.5486	356.3	9.3225	336.795	4.8141
						341.435	9.5623	357.049	9.3506	337.067	3.5269
						342.148	9.576	357.815	9.3799
						342.868	9.5911	358.55	9.4091
						343.597	9.6081	359.313	9.4364
						344.31	9.6268	360.055	9.4545
						345.033	9.6425	360.776	9.4683
						345.729	9.6574	361.528	9.4803
						346.458	9.673	362.287	9.4984
						347.171	9.6901	363.054	9.5226
						347.894	9.7074	363.817	9.5538
						348.63	9.7243	364.594	9.5865
						349.336	9.742	365.353	9.6128
						350.052	9.7574	366.088	9.6327
						350.775	9.775	366.826	9.646
						351.457	9.789	367.578	9.6655
						352.167	9.7982	368.296	9.686
						352.9	9.8134	369.044	9.7034
						353.636	9.8372	369.804	9.7307
						354.359	9.8623	370.528	9.7554
						355.098	9.8833	371.284	9.7822
						355.818	9.9018	372.04	9.8091
						356.524	9.9171	372.774	9.8341
						357.223	9.9277	373.534	9.8605
						357.956	9.9417	374.29	9.886
						358.652	9.9569	375.049	9.9174
						359.354	9.9672	375.819	9.9479
						360.084	9.9833	376.564	9.9751
						360.776	10.0018	377.31	9.9997
						361.503	10.018	378.038	10.0123
						362.226	10.0354	378.786	10.0066
						362.932	10.0542	379.546	10.0003
						363.651	10.0719	380.302	10.009
						364.37	10.089	381.057	10.0311
						365.1	10.1071	381.81	10.0592
						365.833	10.1263	382.569	10.0922
						366.549	10.1466	383.297	10.118
						367.262	10.1646	384.032	10.1414
						367.958	10.1785	384.791	10.1572
						368.674	10.1917	385.522	10.1678
						369.393	10.2083	386.278	10.182
						370.119	10.2289	387.02	10.2004
						370.829	10.2484	387.776	10.2261
						371.555	10.2654	388.532	10.2538
						372.291	10.2855	389.27	10.2856
						372.994	10.3046	390.029	10.3165
						373.696	10.3177	390.775	10.3442
						374.433	10.3298	391.538	10.3761
						375.125	10.3446	392.297	10.3947
						375.851	10.3589	393.007	10.3941
						376.561	10.3739	393.774	10.3926
						377.277	10.3903	394.547	10.4111
						378	10.4087	395.285	10.443
						378.709	10.4274	396.031	10.4724
						379.432	10.4454	396.755	10.5018
						380.138	10.4616	397.543	10.5295
						380.857	10.4773	398.305	10.5579
						381.587	10.4972	399.051	10.5827
						382.279	10.5165	399.824	10.6055
						383.002	10.53	400.552	10.6331
						383.742	10.5502	401.304	10.6596
						384.448	10.5731	402.05	10.6882
						385.15	10.5903	402.774	10.7102
						385.853	10.6035	403.516	10.7159
						386.596	10.6172	404.268	10.7246
						387.339	10.6405	405.027	10.7371
						388.045	10.6641	405.787	10.7666
						388.778	10.6835	406.546	10.8014
						389.491	10.7024	407.305	10.8364
						390.203	10.717	408.065	10.8737
						390.933	10.7333	408.803	10.8992
						391.625	10.7491	409.548	10.9132
						392.325	10.7623	410.304	10.9286
						393.044	10.7762	411.057	10.9517
						393.774	10.7953	411.823	10.9849
						394.49	10.8187	412.565	11.0177
						395.223	10.8406	413.307	11.0491
						395.942	10.8612	414.059	11.0753
						396.675	10.8819	414.818	11.107
						397.378	10.8999	415.574	11.1309
						398.097	10.9143	416.316	11.1353
						398.813	10.9303	417.09	11.1417
						399.533	10.948	417.849	11.1633
						400.269	10.9695	418.577	11.1953
						400.982	10.9897	419.315	11.2249
						401.688	11.0057	420.06	11.2574
						402.411	11.0194	420.827	11.2936
						403.133	11.0371	421.576	11.3155
						403.859	11.0601	422.332	11.3335
						404.565	11.0828	423.077	11.3545
						405.302	11.1032	423.847	11.3864
						406.031	11.1259	424.613	11.4218
						406.731	11.1465	425.334	11.4498
						407.433	11.158	426.083	11.4748
						408.149	11.1687	426.828	11.4915
						408.875	11.1851	427.591	11.5034
						409.595	11.2062	428.357	11.5172
						410.314	11.2288	429.092	11.5407
						411.03	11.2492	429.851	11.57
						411.76	11.2689	430.586	11.5999
						412.5	11.2925	431.311	11.6279
						413.185	11.3126	432.063	11.6464
						413.905	11.3261	432.791	11.6674
						414.614	11.3376	433.561	11.6932
						415.344	11.3547	434.32	11.7264
						416.083	11.377	435.079	11.7622
						416.783	11.3971	435.839	11.7926
						417.505	11.4152	436.581	11.8041
						418.211	11.4312	437.315	11.803
						418.907	11.4449	438.075	11.8109
						419.627	11.459	438.806	11.8384
						420.323	11.4741	439.555	11.8736
						421.049	11.4917	440.318	11.9096
						421.782	11.5153	441.067	11.9427
						422.505	11.5402	441.812	11.9756
						423.238	11.562	442.568	12.0081
						423.94	11.5804	443.334	12.0377
						424.649	11.5961	444.083	12.0672
						425.359	11.611	444.832	12.0934
						426.075	11.6299	445.574	12.1215
						426.781	11.6478	446.329	12.1305
						427.514	11.6666	447.089	12.132
						428.223	11.6876	447.827	12.1446
						428.946	11.7078	448.562	12.1686
						429.669	11.7283	449.304	12.2004
						430.392	11.7484	450.053	12.2329
						431.114	11.771	450.808	12.2677
						431.82	11.79	451.568	12.2995
						432.54	11.8076	452.327	12.3306
						433.266	11.826	453.087	12.3551
						433.982	11.8445	453.829	12.3674
						434.692	11.8617	454.574	12.3831
						435.397	11.8753	455.319	12.4052
						436.103	11.8894	456.065	12.4321
						436.826	11.9059	456.831	12.4689
						437.546	11.9257	457.541	12.4968
						438.265	11.9472	458.29	12.5265
						438.995	11.9687	459.06	12.5626
						439.721	11.9932	459.805	12.6079
						440.434	12.0157	460.543	12.6236
						441.146	12.0336	461.285	12.609
						441.859	12.0505	462.038	12.6114
						442.568	12.0671	462.79	12.6381
						443.305	12.0873	463.525	12.679
						443.991	12.1044	464.302	12.7162
						444.707	12.1173	465.043	12.7526
						445.436	12.1353	465.799	12.7907
						446.152	12.1587	466.573	12.8307
						446.858	12.1796	467.283	12.8502
						447.578	12.1965	468.039	12.8382
						448.301	12.2145	468.798	12.8518
						449.017	12.2332	469.54	12.8885
						449.716	12.2526	470.306	12.9277
						450.449	12.2719	471.066	12.9512
						451.161	12.2933	471.815	12.9632
						451.878	12.3109	472.567	12.9797
						452.617	12.3292	473.323	13.0102
						453.313	12.3503	474.058	13.0458
						454.026	12.3644	474.789	13.0747
						454.752	12.3799	475.545	13.1
						455.471	12.3996	476.308	13.1289
						456.188	12.4181	477.057	13.1578
						456.92	12.4408	477.82	13.1919
						457.63	12.4631	478.551	13.2276
						458.346	12.4808	479.317	13.2636
						459.072	12.4985	480.059	13.2774
						459.771	12.514	480.794	13.2638
						460.474	12.5268	481.553	13.2616
						461.19	12.5397	482.327	13.2977
						461.926	12.5583	483.072	13.3528
						462.646	12.581	483.81	13.3915
						463.365	12.6006	484.545	13.4144
						464.085	12.6202	485.29	13.4278
						464.811	12.6394	486.046	13.4448
						465.537	12.6585	486.813	13.466
						466.23	12.6754	487.568	13.4887
						466.939	12.6863	488.321	13.5197
						467.682	12.7052	489.101	13.5545
						468.395	12.7291	489.801	13.5773
						469.107	12.7463	490.543	13.6018
						469.817	12.7599	491.299	13.6374
						470.526	12.7733	492.048	13.6856
						471.249	12.7914	492.775	13.7235
						471.975	12.8105	493.542	13.7501
						472.705	12.8326	494.301	13.7796
						473.411	12.8501	495.057	13.8175
						474.16	12.8675	495.795	13.8304
						474.843	12.8842	496.551	13.8054
						475.545	12.8935	497.293	13.8068
						476.262	12.9048	498.028	13.8482
						476.981	12.9234	498.787	13.8996
						477.67	12.9439	499.525	13.9264
						478.403	12.962	500.278	13.9329
						479.136	12.9847	501.026	13.9468
						479.862	13.0109	501.768	13.9838
						480.572	13.0304	502.517	14.007
						481.294	13.0452	503.255	14.0002
						482.004	13.0617	504.018	14.0166
						482.706	13.078	504.792	14.0685
						483.436	13.0954	505.537	14.1203
						484.138	13.1135	506.289	14.1332
						484.861	13.1318	507.038	14.1318
						485.571	13.148	507.794	14.1544
						486.287	13.1652	508.55	14.1707
						486.996	13.1814	509.281	14.1731
						487.699	13.1961	510.023	14.1962
						488.425	13.2116	510.776	14.2495
						489.168	13.2337	511.535	14.3001
						489.887	13.2589	512.291	14.3102
						490.607	13.2796	513.064	14.3129
						491.323	13.2968	513.806	14.3279
						492.036	13.3124	514.555	14.3397
						492.758	13.3281	515.304	14.3539
						493.471	13.3444	516.042	14.3949
						494.167	13.3562	516.784	14.4593
						494.89	13.3664	517.543	14.4857
						495.609	13.3813	518.306	14.4681
						496.329	13.4003	519.072	14.4387
						497.068	13.4195	519.811	14.1877
						497.781	13.4378	520.415	8.6452
						498.5	13.4542
						499.22	13.4696
						499.926	13.4843
						500.642	13.4982
						501.372	13.5125
						502.098	13.5307
						502.834	13.5493
						503.543	13.5661
						504.246	13.5785
						504.962	13.5883
						505.668	13.6014
						506.377	13.6161
						507.104	13.6335
						507.837	13.6554
						508.553	13.6774
						509.252	13.6928
						509.971	13.7025
						510.704	13.7171
						511.41	13.7325
						512.136	13.7455
						512.859	13.762
						513.579	13.7782
						514.308	13.7969
						515.011	13.8138
						515.73	13.8258
						516.477	13.841
						517.189	13.8588
						517.905	13.8727
						518.622	13.8841
						519.355	13.8984
						520.087	13.9148
						520.8	13.9329
						521.506	13.9463
						522.209	13.956
						522.932	13.9655
						523.685	13.9799
						524.391	13.9986
						525.09	14.011
						525.786	14.017
						526.499	14.0232
						527.215	14.0344
						527.914	14.047
						528.62	14.0582
						529.346	14.07
						530.086	14.088
						530.805	14.1059
						531.535	14.1191
						532.274	14.1326
						532.97	14.1453
						533.656	14.1504
						534.372	14.1539
						535.085	14.1638
						535.811	14.1781
						536.517	14.1957
						537.226	14.2077
						537.929	14.2165
						538.635	14.2232
						539.375	14.231
						540.091	14.241
						540.827	14.246
						541.57	9.6347
						541.718	8.012

## Sheet: Fig.3d
	Toughness (MJ/m3)	Young's modulus (MPa)
MIN-1	7	281
MIN-2	15.1	189
MIN-3	24.7	120
MIN-4	47.2	101
MIN-5	40	66.4
MIN-6	11.1	37.2

## Sheet: Fig.3e
30 °C			40 °C			50 °C			60 °C			70 °C			80 °C			90 °C			100 °C			110 °C			120 °C			130 °C			140 °C			150 °C
aTw (rad/s)	bTG' (Pa)	bTG'' (Pa)	aTw (rad/s)	bTG' (Pa)	bTG'' (Pa)	aTw (rad/s)	bTG' (Pa)	bTG'' (Pa)	aTw (rad/s)	bTG' (Pa)	bTG'' (Pa)	aTw (rad/s)	bTG' (Pa)	bTG'' (Pa)	aTw (rad/s)	bTG' (Pa)	bTG'' (Pa)	aTw (rad/s)	bTG' (Pa)	bTG'' (Pa)	aTw (rad/s)	bTG' (Pa)	bTG'' (Pa)	aTw (rad/s)	bTG' (Pa)	bTG'' (Pa)	aTw (rad/s)	bTG' (Pa)	bTG'' (Pa)	aTw (rad/s)	bTG' (Pa)	bTG'' (Pa)	aTw (rad/s)	bTG' (Pa)	bTG'' (Pa)	aTw (rad/s)	bTG' (Pa)	bTG'' (Pa)
396.241	24815200	6457170	9.95314	6244700	5886880	0.92323	1250910	1854080	0.06825	306447	324327	0.01282	178502	119275	0.000839753	109182	28208.1	0.000271757	98795.1	16759.6	0.000133105	94065.7	11377.5	5.29916e-05	90022.1	7742.9	2.1593e-05	89355.5	5610.37	1.36266e-05	91437.4	4187.7	5.81495e-06	93009.9	3342.29	8.38669e-07	92436.2	2562.66
250.011	23078900	7269000	6.28	4627780	4931280	0.58252	914158	1339680	0.04306	262305	241343	0.00809	161317	90959.9	0.000529848	105339	22938.2	0.000171467	96566.8	13719.1	8.39835e-05	93119.1	9473.69	3.34354e-05	89882.7	6433.66	1.36243e-05	89884.8	4628.62	8.5978e-06	92101.3	3449.31	3.66898e-06	94482.6	2767.08	5.29164e-07	93680.5	2159.51
157.746	20714700	7848180	3.96241	3367380	3989340	0.36754	704452	982471	0.02717	225629	181864	0.0051	146368	70179.2	0.000334312	101723	18904	0.000108188	95170.2	11418.8	5.299e-05	92595.6	7915.21	2.10963e-05	90169.2	5409.48	8.59632e-06	90612	3869.3	5.42484e-06	92669.8	2947.12	2.31497e-06	95577.5	2360.99	3.3388e-07	94799.6	1868.97
99.5313	18136200	8128280	2.50012	2440940	3142340	0.2319	549179	718736	0.01714	196398	138839	0.00322	134546	54654.2	0.000210937	98438.1	15574.6	6.82624e-05	93912.2	9598.5	3.34345e-05	92020	6532.1	1.33109e-05	90188.5	4509.35	5.42392e-06	91036.2	3292.12	3.42285e-06	93217.1	2564.97	1.46065e-06	96260	2070.34	2.10664e-07	95596.5	1677.73
62.8	15021500	7765690	1.57747	1771550	2422960	0.14632	438903	530565	0.01082	173949	106595	0.00203	125194	43295.2	0.000133092	96261.8	12863.9	4.30705e-05	92867.6	7911.3	2.10957e-05	91641.2	5548.18	8.39859e-06	90859.9	3850.21	3.42225e-06	91444.7	2875.7	2.15967e-06	93871.7	2301.1	9.21606e-07	97222.5	1866.84	1.3292e-07	96566.6	1601.65
39.6241	12412900	7438540	0.99531	1303670	1826240	0.09232	357474	391991	0.00683	156672	82530.6	0.00128	118175	34392.6	8.39753e-05	94300.2	10697.7	2.71757e-05	91817.4	6444.75	1.33105e-05	91397	4633.47	5.29916e-06	91063.5	3298.01	2.1593e-06	91688.3	2438.37	1.36266e-06	94607.3	2137.84	5.81495e-07	97983.5	1673.44	8.38669e-08	97243.5	1445.4
25.0011	10140200	6976660	0.628	970316	1368380	0.05825	298599	290946	0.00431	142363	64250.1	0.000808876	111932	27859.9	5.29848e-05	92929.9	8833.49	1.71467e-05	91403.7	5305.19	8.39835e-06	91811.2	3952.9	3.34354e-06	91789.9	2865.06	1.36243e-06	92512.3	2283.59	8.5978e-07	95634.9	1977.23	3.66898e-07	98814.5	1584.41	5.29164e-08	97880.6	1329.11
15.7746	8085520	6390800	0.39624	738935	1014720	0.03675	251229	219856	0.00272	131482	50594.5	0.000510365	106797	22804.4	3.34312e-05	91602	7371.97	1.08188e-05	91001.2	4390.64	5.299e-06	91670.7	3406.16	2.10963e-06	91907	2479.99	8.59632e-07	93122.4	2031.91	5.42484e-07	95969.1	1834.45	2.31497e-07	99312.3	1526.59	3.3388e-08	98213.1	1242.09
9.95313	6370190	5778510	0.25001	573520	756203	0.02319	216095	165499	0.00171	122790	39962.1	0.00032202	102517	18651	2.10937e-05	90640.2	5998.26	6.82624e-06	90215.8	3668.71	3.34345e-06	91501.6	2918.75	1.33109e-06	91971.9	2200.59	5.42392e-07	93218.8	2002.48	3.42285e-07	96382.5	1676.25	1.46065e-07	99622.4	1438.29	2.10664e-08	98203.7	1107.38
6.28	4778980	4791130	0.15775	446473	565785	0.01463	190316	125600	0.00108	115585	31592.5	0.000203181	98794.6	15555.2	1.33092e-05	90019.6	4879.4	4.30705e-06	90936.3	3186.51	2.10957e-06	91534.9	2712.85	8.39859e-07	92062	2346.15	3.42225e-07	93654.3	1759.55	2.15967e-07	96879.3	1592.41	9.21606e-08	100130	1527.81	1.3292e-08	98273	1115.71
3.96241	3454070	3880570	0.09953	370693	418692	0.00923	167922	97152.4	0.000682529	109278	25539.4	0.000128198	95672	12541.6	8.39753e-06	89578.2	4662.48	2.71757e-06	90906.4	2801.12	1.33105e-06	92039.2	2339.78	5.29916e-07	92576.4	1933.32	2.1593e-07	93929.7	1569	1.36266e-07	97105.7	1559.87	5.81495e-08	99687.8	1289.58	8.38669e-09	98454.4	1058.27
			0.0628	294988	305398	0.00583	150013	73715	0.000430646	104610	21411.9	8.08876e-05	93324.2	10468.3	5.29848e-06	90218.7	3388.03	1.71467e-06	90359.6	2015.83	8.39835e-07	92791.1	2029.91	3.34354e-07	92918.3	1871.2	1.36243e-07	94199.3	1651.58	8.5978e-08	97289.3	1528.8	1.46065e-08	98507.7	1248.97	5.29164e-09	98661.2	990.953
			0.03962	264142	234751	0.00368	140703	57755.3	0.000271719	100700	17452.8	5.10365e-05	91597.4	8477.85							5.299e-07	94287.3	1782.72	2.10963e-07	94004.2	1837.05	8.59632e-08	95037	1835.38	5.42484e-08	97942.1	1573.6	5.81495e-09	97310.1	1083.48	3.3388e-09	98896.9	864.381
						0.00232	126194	43824.4	0.000171444	97137.6	14381.2	3.2202e-05	90306	6937.56							3.34345e-07	94419.3	1563.87	1.33109e-07	94579.8	2084.9	5.42392e-08	94415.9	1469.08	3.42285e-08	99222.6	1704.81	3.48897e-09	96883.5	999.268	2.10664e-09	99098.2	788.29
						0.00146	118277	36890	0.000108174	95175	11374.5	2.03181e-05	89400.5	5604.04										8.39859e-08	95364.3	1670.83	3.42225e-08	94620.5	1137.85	2.15967e-08	97452.5	1217.91				1.3292e-09	98822.6	880.283
						0.000923229	117849	29098.3	6.82529e-05	92881.1	9845.83	1.28198e-05	89169.5	5356.75										3.1795e-08	93935.8	1353.01										8.38669e-10	99511.8	1185.44
						0.000582518	107241	22803.8	4.30646e-05	91505.1	8485.36	8.08876e-06	88362.9	4565.8																						5.29164e-10	99218.9	1236.98
						0.000367544	99172.8	23182.5	2.71719e-05	91200.7	6308.21
