# Supplementary material for: Amplification of integrated microscopic motions of high-density [2]rotaxanes in mechanically interlocked networks
Source: Nat Commun. 2022 Nov 4;13:6654. doi: 10.1038/s41467-022-34286-6 (PMC9636211; doi:10.1038/s41467-022-34286-6)
Supplement: Supplementary file 3 — Source Data [file 41467_2022_34286_MOESM3_ESM.zip › source data/Fig.4.xlsx]

## Sheet: Fig.4a
MIN-4		control
Strain (%）	Stress (MPa)	Strain (%）	Stress (MPa)
0	0.3399	0.06745	0.011
0.1815	0.3449	1.74002	0.0568
0.9447	0.7053	4.30717	0.11942
1.7146	1.6941	10.0455	0.1811
2.5046	2.7383	18.5021	0.24839
3.3081	3.5469	25.9015	0.29418
4.1116	4.1153	36.0191	0.33624
4.8983	4.5143	45.0797	0.37175
5.6682	4.7741	53.5362	0.40259
6.4145	4.9339	67.5801	0.44465
7.1441	5.0295	79.3588	0.46988
7.8971	5.1074	94.3087	0.50073
8.6334	5.1862	109.41	0.52689
9.3562	5.2449	124.36	0.55774
10.0925	5.2771	136.893	0.59418
10.8119	5.3145	146.86	0.61475
11.4876	5.3269	160.3	0.64559
12.2071	5.3172	174.344	0.69232
12.9635	5.3463	186.122	0.73904
13.6931	5.4	192.767	0.75961
14.4125	5.4284	203.639	0.80073
15.1151	5.4279	211.945	0.83718
15.8211	5.4165	214.512	0.86802
16.5473	5.4155	219.495	0.89886
17.2567	5.4256	225.234	0.93998
17.966	5.4288	235.351	0.99138
18.6754	5.4267	240.335	1.03344
19.4049	5.4314	246.979	1.07923
20.1412	5.4556	256.191	1.1568
20.8573	5.4732	261.929	1.21849
21.5767	5.4709	266.912	1.26054
22.3164	5.4713	269.479	1.1568
23.0089	5.4735	268.724	1.04839
23.725	5.457	270.385	0.8783
24.4344	5.4488	270.385	0.74933
25.1572	5.445	270.385	0.63531
25.9001	5.4554	270.385	0.46521
26.6162	5.4763
27.3054	5.4704
28.0013	5.4474
28.7174	5.4288
29.4503	5.4424
30.1631	5.4668
30.8623	5.4716
31.5919	5.4661
32.3248	5.478
33.0274	5.4887
33.7569	5.4796
34.4831	5.4822
35.1925	5.4811
35.9254	5.4752
36.6179	5.4758
37.3508	5.473
38.0703	5.4811
38.7763	5.4866
39.4991	5.4827
40.2118	5.4913
40.9144	5.4944
41.644	5.4956
42.3365	5.4992
43.0661	5.4912
43.7889	5.5035
44.4982	5.5116
45.221	5.5134
45.9102	5.5117
46.6633	5.5044
47.3996	5.5273
48.1156	5.5451
48.8317	5.5438
49.5243	5.5332
50.2437	5.5113
50.9766	5.5142
51.6658	5.5214
52.3819	5.513
53.1081	5.5131
53.8107	5.5198
54.5167	5.5145
55.2395	5.5141
55.959	5.5228
56.6851	5.5307
57.3945	5.5349
58.1173	5.536
58.8267	5.5389
59.5562	5.5405
60.2891	5.5505
61.0018	5.5588
61.7146	5.5607
62.4172	5.5542
63.1501	5.5519
63.883	5.5603
64.5957	5.5687
65.3253	5.5714
66.0346	5.5772
66.7305	5.5751
67.45	5.5627
68.1627	5.5661
68.8654	5.5712
69.5882	5.5781
70.3076	5.5869
71.0338	5.5939
71.76	5.6048
72.5029	5.6179
73.1921	5.6232
73.8981	5.6104
74.6209	5.6041
75.3438	5.6103
76.0699	5.6196
76.7793	5.6302
77.5189	5.6367
78.2283	5.6478
78.941	5.6454
79.6604	5.6405
80.39	5.644
81.1262	5.6543
81.8457	5.6642
82.5651	5.6676
83.2711	5.6658
83.9872	5.6632
84.6999	5.6629
85.4026	5.6637
86.1187	5.6613
86.8516	5.6676
87.5777	5.6843
88.3106	5.6986
89.02	5.7058
89.7428	5.7079
90.4522	5.7095
91.1918	5.7174
91.8911	5.7247
92.6038	5.7207
93.3367	5.7223
94.0595	5.7341
94.7722	5.7414
95.4446	5.7335
96.1573	5.7163
96.8734	5.7155
97.5962	5.7262
98.3157	5.7437
99.0217	5.754
99.7512	5.7596
100.471	5.7707
101.19	5.7777
101.913	5.7859
102.612	5.7874
103.342	5.7848
104.041	5.7875
104.747	5.7867
105.473	5.7893
106.203	5.8039
106.922	5.8163
107.645	5.8227
108.374	5.8298
109.087	5.8367
109.783	5.8393
110.516	5.8372
111.232	5.8455
111.938	5.8507
112.671	5.8533
113.364	5.8565
114.093	5.8529
114.829	5.8631
115.546	5.8801
116.258	5.8856
116.984	5.8926
117.7	5.9001
118.413	5.9054
119.129	5.911
119.822	5.9134
120.541	5.9114
121.261	5.9158
121.98	5.9252
122.703	5.9346
123.426	5.9476
124.122	5.953
124.844	5.952
125.547	5.9573
126.246	5.9578
126.963	5.9613
127.692	5.9721
128.415	5.9869
129.134	5.9981
129.847	6.0018
130.556	6.0059
131.286	6.0123
132.022	6.0244
132.748	6.0401
133.461	6.0465
134.194	6.0529
134.876	6.0569
135.566	6.0484
136.295	6.0459
136.998	6.0559
137.721	6.0655
138.453	6.0787
139.183	6.0918
139.906	6.1037
140.615	6.1066
141.351	6.1092
142.068	6.1161
142.784	6.1197
143.503	6.1228
144.222	6.1288
144.932	6.1351
145.651	6.1407
146.361	6.1456
147.07	6.1504
147.769	6.1558
148.512	6.1626
149.245	6.1785
149.971	6.1933
150.684	6.1996
151.393	6.2026
152.096	6.2039
152.822	6.2083
153.528	6.2209
154.218	6.2227
154.957	6.2281
155.68	6.2451
156.403	6.2609
157.112	6.2724
157.821	6.2737
158.554	6.2804
159.267	6.2927
159.97	6.3011
160.686	6.3037
161.405	6.3103
162.131	6.3243
162.831	6.3353
163.547	6.341
164.233	6.3439
164.952	6.343
165.682	6.3568
166.377	6.3706
167.134	6.383
167.857	6.4023
168.576	6.4148
169.279	6.4214
170.002	6.4237
170.725	6.433
171.427	6.439
172.16	6.4439
172.886	6.4568
173.592	6.4677
174.335	6.4774
175.051	6.4888
175.761	6.4951
176.477	6.501
177.183	6.5095
177.892	6.5167
178.625	6.5266
179.341	6.5411
180.071	6.5541
180.783	6.5653
181.503	6.5741
182.212	6.581
182.918	6.5858
183.665	6.5962
184.374	6.6146
185.097	6.6293
185.809	6.6386
186.539	6.6463
187.258	6.6583
187.958	6.6676
188.664	6.6709
189.4	6.6782
190.139	6.6943
190.862	6.7116
191.575	6.7243
192.291	6.7315
192.997	6.7378
193.73	6.7443
194.45	6.7575
195.139	6.7685
195.885	6.7784
196.591	6.7961
197.284	6.8019
197.996	6.8035
198.736	6.8164
199.455	6.8337
200.192	6.8493
200.928	6.8639
201.644	6.8773
202.353	6.8868
203.049	6.8898
203.759	6.8943
204.475	6.9033
205.181	6.9151
205.9	6.9289
206.606	6.9397
207.342	6.9517
208.069	6.968
208.778	6.9821
209.504	6.994
210.22	7.0052
210.94	7.0164
211.649	7.0252
212.345	7.0314
213.074	7.0391
213.791	7.0546
214.503	7.0695
215.216	7.0808
215.915	7.0902
216.631	7.099
217.374	7.1173
218.101	7.1399
218.813	7.1575
219.502	7.1655
220.225	7.1694
220.948	7.1811
221.667	7.1966
222.363	7.2075
223.093	7.2176
223.826	7.2326
224.549	7.2493
225.285	7.2664
225.981	7.2778
226.71	7.285
227.413	7.2966
228.109	7.3044
228.838	7.3116
229.565	7.3283
230.287	7.346
230.99	7.3598
231.703	7.3675
232.422	7.3762
233.125	7.3876
233.844	7.3984
234.587	7.4161
235.307	7.4373
236.033	7.4524
236.736	7.4659
237.438	7.4719
238.174	7.4834
238.887	7.5003
239.597	7.5128
240.306	7.5216
241.008	7.5272
241.751	7.5418
242.481	7.5644
243.177	7.5806
243.893	7.5895
244.596	7.5978
245.322	7.6094
246.041	7.6248
246.774	7.6414
247.497	7.6581
248.213	7.6707
248.933	7.6836
249.622	7.6928
250.324	7.697
251.071	7.7082
251.8	7.7299
252.523	7.7515
253.232	7.7657
253.939	7.7746
254.665	7.7831
255.377	7.7961
256.087	7.8104
256.772	7.8169
257.532	7.8272
258.252	7.8501
258.934	7.8651
259.671	7.8724
260.38	7.8864
261.093	7.9006
261.812	7.9139
262.525	7.9283
263.261	7.9462
263.97	7.9616
264.697	7.9738
265.413	7.9858
266.112	7.9949
266.828	8.0031
267.558	8.0149
268.297	8.032
269.03	8.0507
269.723	8.0619
270.405	8.0635
271.118	8.0638
271.83	8.0726
272.547	8.0875
273.256	8.1047
273.962	8.1184
274.692	8.1333
275.424	8.1506
276.164	8.1717
276.87	8.1905
277.589	8.2025
278.299	8.2128
279.022	8.224
279.758	8.24
280.464	8.2556
281.167	8.2666
281.906	8.2794
282.629	8.2968
283.325	8.3127
284.028	8.3204
284.75	8.3312
285.483	8.3505
286.203	8.3693
286.936	8.3868
287.638	8.4017
288.354	8.4121
289.074	8.4259
289.766	8.4361
290.493	8.4461
291.222	8.4634
291.945	8.4841
292.668	8.5041
293.387	8.5216
294.113	8.5366
294.846	8.5534
295.555	8.5687
296.285	8.5821
297.008	8.5967
297.737	8.6089
298.45	8.6196
299.139	8.6277
299.852	8.6345
300.568	8.6483
301.267	8.6633
302.007	8.6793
302.737	8.7038
303.466	8.7266
304.202	8.7454
304.912	8.7617
305.618	8.7713
306.344	8.7824
307.063	8.7986
307.766	8.8135
308.499	8.8268
309.212	8.8442
309.931	8.861
310.644	8.8771
311.343	8.8904
312.046	8.9017
312.769	8.9146
313.491	8.9335
314.191	8.9508
314.917	8.9654
315.64	8.9821
316.356	9.0002
317.068	9.0187
317.768	9.0335
318.48	9.0464
319.217	9.0619
319.94	9.0835
320.625	9.0988
321.351	9.1114
322.071	9.1283
322.794	9.146
323.517	9.1656
324.202	9.1779
324.949	9.1912
325.665	9.2108
326.388	9.2284
327.124	9.2479
327.81	9.2636
328.539	9.2766
329.252	9.2921
329.948	9.3053
330.671	9.3198
331.387	9.3368
332.13	9.3578
332.846	9.3781
333.552	9.3911
334.268	9.4052
334.977	9.4188
335.717	9.4363
336.436	9.4578
337.149	9.4759
337.889	9.4919
338.591	9.5104
339.291	9.5241
340.01	9.5341
340.729	9.5486
341.435	9.5623
342.148	9.576
342.868	9.5911
343.597	9.6081
344.31	9.6268
345.033	9.6425
345.729	9.6574
346.458	9.673
347.171	9.6901
347.894	9.7074
348.63	9.7243
349.336	9.742
350.052	9.7574
350.775	9.775
351.457	9.789
352.167	9.7982
352.9	9.8134
353.636	9.8372
354.359	9.8623
355.098	9.8833
355.818	9.9018
356.524	9.9171
357.223	9.9277
357.956	9.9417
358.652	9.9569
359.354	9.9672
360.084	9.9833
360.776	10.0018
361.503	10.018
362.226	10.0354
362.932	10.0542
363.651	10.0719
364.37	10.089
365.1	10.1071
365.833	10.1263
366.549	10.1466
367.262	10.1646
367.958	10.1785
368.674	10.1917
369.393	10.2083
370.119	10.2289
370.829	10.2484
371.555	10.2654
372.291	10.2855
372.994	10.3046
373.696	10.3177
374.433	10.3298
375.125	10.3446
375.851	10.3589
376.561	10.3739
377.277	10.3903
378	10.4087
378.709	10.4274
379.432	10.4454
380.138	10.4616
380.857	10.4773
381.587	10.4972
382.279	10.5165
383.002	10.53
383.742	10.5502
384.448	10.5731
385.15	10.5903
385.853	10.6035
386.596	10.6172
387.339	10.6405
388.045	10.6641
388.778	10.6835
389.491	10.7024
390.203	10.717
390.933	10.7333
391.625	10.7491
392.325	10.7623
393.044	10.7762
393.774	10.7953
394.49	10.8187
395.223	10.8406
395.942	10.8612
396.675	10.8819
397.378	10.8999
398.097	10.9143
398.813	10.9303
399.533	10.948
400.269	10.9695
400.982	10.9897
401.688	11.0057
402.411	11.0194
403.133	11.0371
403.859	11.0601
404.565	11.0828
405.302	11.1032
406.031	11.1259
406.731	11.1465
407.433	11.158
408.149	11.1687
408.875	11.1851
409.595	11.2062
410.314	11.2288
411.03	11.2492
411.76	11.2689
412.5	11.2925
413.185	11.3126
413.905	11.3261
414.614	11.3376
415.344	11.3547
416.083	11.377
416.783	11.3971
417.505	11.4152
418.211	11.4312
418.907	11.4449
419.627	11.459
420.323	11.4741
421.049	11.4917
421.782	11.5153
422.505	11.5402
423.238	11.562
423.94	11.5804
424.649	11.5961
425.359	11.611
426.075	11.6299
426.781	11.6478
427.514	11.6666
428.223	11.6876
428.946	11.7078
429.669	11.7283
430.392	11.7484
431.114	11.771
431.82	11.79
432.54	11.8076
433.266	11.826
433.982	11.8445
434.692	11.8617
435.397	11.8753
436.103	11.8894
436.826	11.9059
437.546	11.9257
438.265	11.9472
438.995	11.9687
439.721	11.9932
440.434	12.0157
441.146	12.0336
441.859	12.0505
442.568	12.0671
443.305	12.0873
443.991	12.1044
444.707	12.1173
445.436	12.1353
446.152	12.1587
446.858	12.1796
447.578	12.1965
448.301	12.2145
449.017	12.2332
449.716	12.2526
450.449	12.2719
451.161	12.2933
451.878	12.3109
452.617	12.3292
453.313	12.3503
454.026	12.3644
454.752	12.3799
455.471	12.3996
456.188	12.4181
456.92	12.4408
457.63	12.4631
458.346	12.4808
459.072	12.4985
459.771	12.514
460.474	12.5268
461.19	12.5397
461.926	12.5583
462.646	12.581
463.365	12.6006
464.085	12.6202
464.811	12.6394
465.537	12.6585
466.23	12.6754
466.939	12.6863
467.682	12.7052
468.395	12.7291
469.107	12.7463
469.817	12.7599
470.526	12.7733
471.249	12.7914
471.975	12.8105
472.705	12.8326
473.411	12.8501
474.16	12.8675
474.843	12.8842
475.545	12.8935
476.262	12.9048
476.981	12.9234
477.67	12.9439
478.403	12.962
479.136	12.9847
479.862	13.0109
480.572	13.0304
481.294	13.0452
482.004	13.0617
482.706	13.078
483.436	13.0954
484.138	13.1135
484.861	13.1318
485.571	13.148
486.287	13.1652
486.996	13.1814
487.699	13.1961
488.425	13.2116
489.168	13.2337
489.887	13.2589
490.607	13.2796
491.323	13.2968
492.036	13.3124
492.758	13.3281
493.471	13.3444
494.167	13.3562
494.89	13.3664
495.609	13.3813
496.329	13.4003
497.068	13.4195
497.781	13.4378
498.5	13.4542
499.22	13.4696
499.926	13.4843
500.642	13.4982
501.372	13.5125
502.098	13.5307
502.834	13.5493
503.543	13.5661
504.246	13.5785
504.962	13.5883
505.668	13.6014
506.377	13.6161
507.104	13.6335
507.837	13.6554
508.553	13.6774
509.252	13.6928
509.971	13.7025
510.704	13.7171
511.41	13.7325
512.136	13.7455
512.859	13.762
513.579	13.7782
514.308	13.7969
515.011	13.8138
515.73	13.8258
516.477	13.841
517.189	13.8588
517.905	13.8727
518.622	13.8841
519.355	13.8984
520.087	13.9148
520.8	13.9329
521.506	13.9463
522.209	13.956
522.932	13.9655
523.685	13.9799
524.391	13.9986
525.09	14.011
525.786	14.017
526.499	14.0232
527.215	14.0344
527.914	14.047
528.62	14.0582
529.346	14.07
530.086	14.088
530.805	14.1059
531.535	14.1191
532.274	14.1326
532.97	14.1453
533.656	14.1504
534.372	14.1539
535.085	14.1638
535.811	14.1781
536.517	14.1957
537.226	14.2077
537.929	14.2165
538.635	14.2232
539.375	14.231
540.091	14.241
540.827	14.246
541.57	9.6347
541.718	8.012

## Sheet: Fig.4b
1000 mm/min		100 mm/min		10 mm/min		1 mm/min
Strain (%）	Stress (MPa)	Strain (%）	Stress (MPa)	Strain (%）	Stress (MPa)	Strain (%）	Stress (MPa)
0	0.0193	0	0.3399	0	0.0704	0	0.0598
0.0022	0.0254	0.1815	0.3449	0.0053	0.0692	0	0.0582
0.1803	0.1846	0.9447	0.7053	0.05273	0.0756	0	0.0576
0.8575	1.7142	1.7146	1.6941	0.18439	0.1286	0	0.056
1.2758	4.0904	2.5046	2.7383	0.31086	0.22	0	0.0528
6.3727	5.5506	3.3081	3.5469	0.42151	0.2856	0.00585	0.0506
11.7559	6.1648	4.1116	4.1153	0.53737	0.312	0.00585	0.049
16.8573	6.4686	4.8983	4.5143	0.66914	0.3258	0.01155	0.0516
31.9323	6.4938	5.6682	4.7741	0.82191	0.355	0.0174	0.0558
36.8894	6.5198	6.4145	4.9339	0.97999	0.392	0.02325	0.0588
41.7721	6.543	7.1441	5.0295	1.14327	0.4256	0.0348	0.0568
46.598	6.5572	7.8971	5.1074	1.26974	0.4452	0.0522	0.0588
51.378	6.591	8.6334	5.1862	1.35938	0.4338	0.0696	0.0678
56.1296	6.6088	9.3562	5.2449	1.44893	0.4042	0.087	0.0804
60.8616	6.7376	10.0925	5.2771	1.53847	0.3806	0.10455	0.0876
65.5607	6.675	10.8119	5.3145	1.64913	0.3778	0.12765	0.087
70.2599	6.7138	11.4876	5.3269	1.75978	0.3892	0.13935	0.0836
74.9371	6.7636	12.2071	5.3172	1.89145	0.4076	0.15675	0.0856
79.6232	6.8078	12.9635	5.3463	2.03902	0.4328	0.17415	0.0904
84.3158	6.8768	13.6931	5.4	2.17069	0.4564	0.19155	0.0924
88.9799	6.9374	14.4125	5.4284	2.27084	0.4588	0.2031	0.0894
93.6747	7.016	15.1151	5.4279	2.36038	0.4386	0.2148	0.0838
98.3673	7.0984	15.8211	5.4165	2.44993	0.4158	0.22635	0.0824
103.04	7.1816	16.5473	5.4155	2.55538	0.4058	0.24375	0.0836
107.724	7.2754	17.2567	5.4256	2.68185	0.4196	0.25545	0.0856
112.377	7.3618	17.966	5.4288	2.7924	0.4396	0.267	0.0834
117.048	7.4576	18.6754	5.4267	2.91366	0.4528	0.27285	0.0796
121.701	7.565	19.4049	5.4314	3.03482	0.465	0.29025	0.0774
126.357	7.6734	20.1412	5.4556	3.14548	0.4704	0.2961	0.0794
131.017	7.7912	20.8573	5.4732	3.24553	0.4668	0.30765	0.082
135.674	7.8078	21.5767	5.4709	3.34038	0.4546	0.3192	0.0816
140.314	7.9342	22.3164	5.4713	3.44053	0.4486	0.3309	0.0792
144.974	8.1654	23.0089	5.4735	3.55118	0.4462	0.34245	0.0772
149.645	8.2032	23.725	5.457	3.68815	0.4606	0.354	0.0788
154.318	8.3594	24.4344	5.4488	3.83042	0.483	0.3657	0.0816
158.971	8.5098	25.1572	5.445	3.9884	0.512	0.37725	0.0822
163.648	8.6786	25.9001	5.4554	4.10966	0.5326	0.38895	0.08
168.334	8.8518	26.6162	5.4763	4.1834	0.516	0.4005	0.0782
172.999	9.0326	27.3054	5.4704	4.26774	0.4828	0.41205	0.0788
177.665	9.2178	28.0013	5.4474	4.34148	0.456	0.42375	0.0808
182.325	9.4028	28.7174	5.4288	4.43633	0.447	0.4353	0.0832
186.978	9.5936	29.4503	5.4424	4.55218	0.458	0.447	0.0824
191.646	9.7818	30.1631	5.4668	4.66814	0.476	0.45855	0.08
196.302	9.9794	30.8623	5.4716	4.79981	0.4942	0.4701	0.08
200.959	10.1766	31.5919	5.4661	4.94208	0.5176	0.48765	0.0824
205.615	10.3742	32.3248	5.478	5.06854	0.5344	0.4992	0.085
210.257	10.5808	33.0274	5.4887	5.1687	0.5314	0.51075	0.0856
214.926	10.779	33.7569	5.4796	5.26874	0.5146	0.52245	0.0838
219.575	10.9878	34.4831	5.4822	5.3741	0.5044	0.534	0.0824
224.263	11.1952	35.1925	5.4811	5.47425	0.4988	0.5514	0.0846
228.907	11.3972	35.9254	5.4752	5.5796	0.501	0.5688	0.0868
233.582	11.601	36.6179	5.4758	5.70606	0.5128	0.5805	0.0892
238.266	11.7884	37.3508	5.473	5.83783	0.531	0.5979	0.09
242.935	11.9716	38.0703	5.4811	5.9695	0.549	0.60945	0.0898
247.597	12.1264	38.7763	5.4866	6.07485	0.5536	0.62685	0.091
252.265	12.2508	39.4991	5.4827	6.1645	0.5396	0.63855	0.0906
256.921	12.2476	40.2118	5.4913	6.25404	0.5202	0.6501	0.0916
261.591	8.0168	40.9144	5.4944	6.35939	0.5094	0.6675	0.089
262.525	6.6124	41.644	5.4956	6.48055	0.5174	0.6792	0.0874
		42.3365	5.4992	6.61232	0.5356	0.69075	0.0862
		43.0661	5.4912	6.75459	0.5594	0.7023	0.0868
		43.7889	5.5035	6.88626	0.5768	0.714	0.0878
		44.4982	5.5116	6.98641	0.5792	0.72555	0.0876
		45.221	5.5134	7.07595	0.5594	0.7371	0.0882
		45.9102	5.5117	7.1655	0.5392	0.75465	0.0876
		46.6633	5.5044	7.26034	0.5288	0.7662	0.0894
		47.3996	5.5273	7.35519	0.526	0.7836	0.0912
		48.1156	5.5451	7.47635	0.5336	0.79515	0.0924
		48.8317	5.5438	7.60282	0.55	0.8127	0.092
		49.5243	5.5332	7.75559	0.5728	0.82425	0.0916
		50.2437	5.5113	7.89786	0.5984	0.84165	0.0922
		50.9766	5.5142	8.00852	0.607	0.8532	0.0934
		51.6658	5.5214	8.09806	0.5878	0.8649	0.0926
		52.3819	5.513	8.18761	0.5624	0.8823	0.0918
		53.1081	5.5131	8.28246	0.5472	0.89385	0.09
		53.8107	5.5198	8.3773	0.5462	0.90555	0.0896
		54.5167	5.5145	8.49326	0.5556	0.9171	0.0898
		55.2395	5.5141	8.61442	0.5704	0.92865	0.09
		55.959	5.5228	8.74089	0.5868	0.9462	0.0894
		56.6851	5.5307	8.86735	0.5982	0.95775	0.088
		57.3945	5.5349	8.9727	0.5998	0.9693	0.0886
		58.1173	5.536	9.06755	0.5892	0.981	0.0888
		58.8267	5.5389	9.17821	0.5806	0.99255	0.0894
		59.5562	5.5405	9.28886	0.5774	1.00425	0.0896
		60.2891	5.5505	9.42053	0.5846	1.0158	0.0898
		61.0018	5.5588	9.5523	0.599	1.02735	0.0902
		61.7146	5.5607	9.69446	0.6192	1.03905	0.09
		62.4172	5.5542	9.79992	0.6294	1.0506	0.0904
		63.1501	5.5519	9.89477	0.6184	1.06215	0.0908
		63.883	5.5603	9.9737	0.598	1.0797	0.0906
		64.5957	5.5687	10.058	0.579	1.09125	0.0896
		65.3253	5.5714	10.1529	0.5696	1.1028	0.09
		66.0346	5.5772	10.2689	0.5782	1.1145	0.0886
		66.7305	5.5751	10.39	0.5962	1.12605	0.0904
		67.45	5.5627	10.5375	0.619	1.13775	0.0928
		68.1627	5.5661	10.6851	0.639	1.1493	0.0876
		68.8654	5.5712	10.8167	0.654	1.16085	0.0902
		69.5882	5.5781	10.9222	0.6504	1.17255	0.0868
		70.3076	5.5869	11.0222	0.634	1.18995	0.0922
		71.0338	5.5939	11.1118	0.6156	1.2015	0.0904
		71.76	5.6048	11.2066	0.603	1.2132	0.0904
		72.5029	5.6179	11.312	0.6032	1.22475	0.089
		73.1921	5.6232	11.4332	0.614	1.2363	0.0882
		73.8981	5.6104	11.5649	0.6308	1.248	0.0922
		74.6209	5.6041	11.7019	0.6508	1.25955	0.0916
		75.3438	5.6103	11.8073	0.6594	1.27125	0.0928
		76.0699	5.6196	11.9021	0.6456	1.2828	0.0898
		76.7793	5.6302	11.9969	0.6282	1.29435	0.0902
		77.5189	5.6367	12.0971	0.6162	1.30605	0.0908
		78.2283	5.6478	12.2235	0.62	1.3176	0.092
		78.941	5.6454	12.3552	0.6358	1.3293	0.0922
		79.6604	5.6405	12.4765	0.6524	1.34085	0.0896
		80.39	5.644	12.587	0.6584	1.3524	0.0896
		81.1262	5.6543	12.6977	0.6564	1.3641	0.0896
		81.8457	5.6642	12.7925	0.6496	1.37565	0.0916
		82.5651	5.6676	12.8821	0.6388	1.38735	0.092
		83.2711	5.6658	12.9769	0.631	1.3989	0.0908
		83.9872	5.6632	13.0824	0.6304	1.41045	0.0898
		84.6999	5.6629	13.2035	0.638	1.42215	0.09
		85.4026	5.6637	13.3405	0.6544	1.4337	0.0914
		86.1187	5.6613	13.4933	0.6776	1.44525	0.0918
		86.8516	5.6676	13.6514	0.7018	1.45695	0.0916
		87.5777	5.6843	13.7673	0.7092	1.4685	0.0902
		88.3106	5.6986	13.8462	0.6898	1.4802	0.0896
		89.02	5.7058	13.9253	0.659	1.49175	0.0906
		89.7428	5.7079	14.0149	0.6398	1.5033	0.092
		90.4522	5.7095	14.1255	0.6412	1.515	0.0926
		91.1918	5.7174	14.2415	0.6518	1.52655	0.0918
		91.8911	5.7247	14.3679	0.6658	1.53825	0.0914
		92.6038	5.7207	14.4944	0.6818	1.5498	0.0922
		93.3367	5.7223	14.6102	0.6916	1.56135	0.0928
		94.0595	5.7341	14.7157	0.6892	1.57305	0.0936
		94.7722	5.7414	14.8157	0.679	1.5846	0.0936
		95.4446	5.7335	14.9211	0.6688	1.5963	0.0938
		96.1573	5.7163	15.0317	0.6638	1.60785	0.0948
		96.8734	5.7155	15.1529	0.6694	1.62525	0.096
		97.5962	5.7262	15.2689	0.6794	1.6368	0.0968
		98.3157	5.7437	15.3953	0.6868	1.6485	0.0956
		99.0217	5.754	15.5165	0.6962	1.66005	0.0946
		99.7512	5.7596	15.6218	0.7006	1.67175	0.0938
		100.471	5.7707	15.7114	0.6902	1.6833	0.0958
		101.19	5.7777	15.801	0.6762	1.69485	0.097
		101.913	5.7859	15.8959	0.6652	1.7124	0.0976
		102.612	5.7874	16.017	0.6666	1.72395	0.0984
		103.342	5.7848	16.1487	0.683	1.74135	0.0988
		104.041	5.7875	16.2963	0.7064	1.7529	0.1008
		104.747	5.7867	16.4544	0.7284	1.7646	0.1018
		105.473	5.7893	16.5808	0.7404	1.782	0.102
		106.203	5.8039	16.6651	0.728	1.79355	0.1012
		106.922	5.8163	16.7494	0.7002	1.80525	0.101
		107.645	5.8227	16.8336	0.68	1.8168	0.1012
		108.374	5.8298	16.9285	0.6716	1.82835	0.1012
		109.087	5.8367	17.0445	0.678	1.8459	0.1014
		109.783	5.8393	17.1603	0.6916	1.85745	0.101
		110.516	5.8372	17.2973	0.707	1.869	0.1
		111.232	5.8455	17.4396	0.726	1.8807	0.1
		111.938	5.8507	17.5555	0.7378	1.89225	0.101
		112.671	5.8533	17.6556	0.7282	1.90395	0.1016
		113.364	5.8565	17.7504	0.709	1.92135	0.1016
		114.093	5.8529	17.8559	0.697	1.9329	0.1016
		114.829	5.8631	17.977	0.701	1.94445	0.1022
		115.546	5.8801	18.0877	0.7104	1.95615	0.1032
		116.258	5.8856	18.2035	0.713	1.97355	0.1044
		116.984	5.8926	18.3195	0.717	1.9851	0.1042
		117.7	5.9001	18.4353	0.723	1.9968	0.104
		118.413	5.9054	18.5355	0.7236	2.0142	0.1046
		119.129	5.911	18.6251	0.7138	2.02575	0.1056
		119.822	5.9134	18.7252	0.7054	2.04315	0.1062
		120.541	5.9114	18.82	0.7014	2.05485	0.107
		121.261	5.9158	18.9464	0.7044	2.07225	0.1074
		121.98	5.9252	19.0835	0.719	2.0838	0.1064
		122.703	5.9346	19.2363	0.7424	2.0955	0.1058
		123.426	5.9476	19.3837	0.7628	2.10705	0.1066
		124.122	5.953	19.4681	0.7642	2.1186	0.1068
		124.844	5.952	19.5471	0.7358	2.136	0.1068
		125.547	5.9573	19.6261	0.7058	2.1477	0.1058
		126.246	5.9578	19.7104	0.6916	2.15925	0.1058
		126.963	5.9613	19.8157	0.694	2.17095	0.1056
		127.692	5.9721	19.9212	0.7038	2.1825	0.106
		128.415	5.9869	20.0529	0.7192	2.19405	0.1058
		129.134	5.9981	20.1846	0.7394	2.20575	0.1048
		129.847	6.0018	20.3111	0.7518	2.2173	0.1044
		130.556	6.0059	20.4323	0.7544	2.229	0.1038
		131.286	6.0123	20.5429	0.7518	2.24055	0.1044
		132.022	6.0244	20.6536	0.7424	2.2521	0.104
		132.748	6.0401	20.7641	0.7364	2.2638	0.1036
		133.461	6.0465	20.8748	0.7378	2.27535	0.1024
		134.194	6.0529	20.9854	0.7386	2.2869	0.102
		134.876	6.0569	21.1119	0.7464	2.2986	0.1022
		135.566	6.0484	21.2437	0.7582	2.31015	0.1022
		136.295	6.0459	21.3595	0.7684	2.32185	0.1026
		136.998	6.0559	21.4491	0.7632	2.3334	0.1016
		137.721	6.0655	21.5387	0.7462	2.34495	0.1022
		138.453	6.0787	21.6336	0.731	2.35665	0.103
		139.183	6.0918	21.7494	0.7306	2.3682	0.1046
		139.906	6.1037	21.8864	0.7452	2.3799	0.1052
		140.615	6.1066	22.0392	0.7658	2.39145	0.104
		141.351	6.1092	22.192	0.7878	2.403	0.104
		142.068	6.1161	22.3027	0.7972	2.40885	0.1036
		142.784	6.1197	22.3922	0.7834	2.42055	0.1044
		143.503	6.1228	22.4765	0.7602	2.4321	0.104
		144.222	6.1288	22.5661	0.74	2.44365	0.1038
		144.932	6.1351	22.6609	0.7338	2.45535	0.103
		145.651	6.1407	22.7715	0.74	2.4669	0.103
		146.361	6.1456	22.8875	0.7512	2.47845	0.1038
		147.07	6.1504	23.0191	0.7658	2.49015	0.1042
		147.769	6.1558	23.1667	0.783	2.5017	0.1044
		148.512	6.1626	23.2879	0.7952	2.5134	0.1038
		149.245	6.1785	23.388	0.7894	2.52495	0.1036
		149.971	6.1933	23.4829	0.773	2.54235	0.104
		150.684	6.1996	23.5724	0.7566	2.55405	0.1046
		151.393	6.2026	23.6778	0.7498	2.5656	0.1052
		152.096	6.2039	23.7779	0.7514	2.57715	0.105
		152.822	6.2083	23.8991	0.7582	2.58885	0.1056
		153.528	6.2209	24.0203	0.7724	2.6004	0.1058
		154.218	6.2227	24.1467	0.7826	2.6121	0.1074
		154.957	6.2281	24.2626	0.7876	2.62365	0.1082
		155.68	6.2451	24.3627	0.7852	2.64105	0.108
		156.403	6.2609	24.4681	0.7798	2.6526	0.1074
		157.112	6.2724	24.5682	0.7712	2.6643	0.1076
		157.821	6.2737	24.6947	0.7716	2.67585	0.1088
		158.554	6.2804	24.837	0.7842	2.68755	0.1086
		159.267	6.2927	24.9897	0.8018	2.70495	0.11
		159.97	6.3011	25.1214	0.819	2.72235	0.1106
		160.686	6.3037	25.2057	0.8122	2.7339	0.112
		161.405	6.3103	25.29	0.7892	2.7513	0.1136
		162.131	6.3243	25.369	0.7664	2.763	0.1144
		162.831	6.3353	25.4587	0.754	2.7804	0.1154
		163.547	6.341	25.564	0.7542	2.79195	0.1144
		164.233	6.3439	25.6747	0.7682	2.80935	0.1138
		164.952	6.343	25.8011	0.7814	2.82105	0.113
		165.682	6.3568	25.9328	0.794	2.8326	0.113
		166.377	6.3706	26.0751	0.8078	2.84415	0.1126
		167.134	6.383	26.1962	0.8168	2.85585	0.1118
		167.857	6.4023	26.2964	0.8092	2.87325	0.1116
		168.576	6.4148	26.4017	0.796	2.8848	0.1124
		169.279	6.4214	26.486	0.7844	2.8965	0.1136
		170.002	6.4237	26.5914	0.7754	2.90805	0.1134
		170.725	6.433	26.7021	0.7784	2.92545	0.113
		171.427	6.439	26.8233	0.7892	2.93715	0.1124
		172.16	6.4439	26.9602	0.8048	2.9487	0.1124
		172.886	6.4568	27.0867	0.819	2.96025	0.112
		173.592	6.4677	27.1762	0.8172	2.97195	0.1122
		174.335	6.4774	27.2658	0.8006	2.9835	0.1118
		175.051	6.4888	27.3554	0.7834	2.99505	0.1114
		175.761	6.4951	27.466	0.7772	3.00675	0.1112
		176.477	6.501	27.6031	0.7892	3.0183	0.1112
		177.183	6.5095	27.74	0.8098	3.03	0.1108
		177.892	6.5167	27.8665	0.8244	3.04155	0.1106
		178.625	6.5266	27.9876	0.8276	3.0531	0.11
		179.341	6.5411	28.093	0.8214	3.0648	0.11
		180.071	6.5541	28.1825	0.8114	3.07635	0.1104
		180.783	6.5653	28.2827	0.7988	3.08805	0.1112
		181.503	6.5741	28.3775	0.793	3.0996	0.1122
		182.212	6.581	28.4882	0.793	3.11115	0.1136
		182.918	6.5858	28.6147	0.8042	3.12285	0.1142
		183.665	6.5962	28.7516	0.8198	3.14025	0.1148
		184.374	6.6146	28.9097	0.8376	3.1518	0.1148
		185.097	6.6293	29.0519	0.8538	3.1635	0.1158
		185.809	6.6386	29.152	0.8496	3.17505	0.1158
		186.539	6.6463	29.2416	0.829	3.1866	0.1156
		187.258	6.6583	29.3311	0.8074	3.20415	0.1154
		187.958	6.6676	29.426	0.7984	3.2157	0.1154
		188.664	6.6709	29.5366	0.7988	3.22725	0.1152
		189.4	6.6782	29.6578	0.8078	3.23895	0.1154
		190.139	6.6943	29.7843	0.8206	3.2505	0.1154
		190.862	6.7116	29.9002	0.831	3.2622	0.1154
		191.575	6.7243	30.0161	0.833	3.27375	0.1154
		192.291	6.7315	30.1004	0.8248	3.2853	0.1156
		192.997	6.7378	30.2058	0.8112	3.297	0.1148
		193.73	6.7443	30.3111	0.8066	3.30855	0.1148
		194.45	6.7575	30.4376	0.8106	3.32025	0.1146
		195.139	6.7685	30.5745	0.8266	3.3318	0.1148
		195.885	6.7784	30.701	0.8392	3.34335	0.1142
		196.591	6.7961	30.8223	0.8444	3.35505	0.114
		197.284	6.8019	30.9223	0.8414	3.3666	0.1142
		197.996	6.8035	31.0119	0.8282	3.37815	0.1146
		198.736	6.8164	31.1015	0.816	3.38985	0.1142
		199.455	6.8337	31.1911	0.8072	3.4014	0.1134
		200.192	6.8493	31.3017	0.8068	3.4131	0.1132
		200.928	6.8639	31.4176	0.8156	3.42465	0.1138
		201.644	6.8773	31.5598	0.8308	3.4362	0.1148
		202.353	6.8868	31.7021	0.8484	3.4479	0.1154
		203.049	6.8898	31.8444	0.8616	3.45945	0.115
		203.759	6.8943	31.9655	0.863	3.47115	0.1146
		204.475	6.9033	32.0499	0.848	3.4827	0.1144
		205.181	6.9151	32.1394	0.8298	3.49425	0.1146
		205.9	6.9289	32.229	0.8154	3.5001	0.115
		206.606	6.9397	32.3291	0.811	3.51165	0.1152
		207.342	6.9517	32.445	0.8176	3.52335	0.1146
		208.069	6.968	32.5661	0.8282	3.5349	0.1154
		208.778	6.9821	32.7032	0.8436	3.5523	0.116
		209.504	6.994	32.8244	0.8566	3.564	0.1162
		210.22	7.0052	32.9244	0.8554	3.57555	0.117
		210.94	7.0164	33.0141	0.8404	3.58725	0.1172
		211.649	7.0252	33.1088	0.8272	3.5988	0.1182
		212.345	7.0314	33.2248	0.8218	3.6162	0.1184
		213.074	7.0391	33.3565	0.8302	3.62775	0.1194
		213.791	7.0546	33.4882	0.846	3.63945	0.12
		214.503	7.0695	33.6042	0.8554	3.651	0.1202
		215.216	7.0808	33.72	0.8566	3.6627	0.1192
		215.915	7.0902	33.8202	0.8516	3.67425	0.119
		216.631	7.099	33.915	0.845	3.6858	0.12
		217.374	7.1173	34.0046	0.8338	3.7032	0.1208
		218.101	7.1399	34.0994	0.8268	3.7149	0.122
		218.813	7.1575	34.2048	0.826	3.72645	0.1216
		219.502	7.1655	34.3259	0.8342	3.73815	0.1214
		220.225	7.1694	34.4735	0.8488	3.7497	0.1212
		220.948	7.1811	34.6421	0.8714	3.7671	0.121
		221.667	7.1966	34.7791	0.8908	3.7788	0.1202
		222.363	7.2075	34.8739	0.886	3.79035	0.1202
		223.093	7.2176	34.9529	0.8612	3.8019	0.121
		223.826	7.2326	35.032	0.8378	3.8193	0.1222
		224.549	7.2493	35.132	0.8274	3.831	0.1238
		225.285	7.2664	35.248	0.8342	3.84255	0.1242
		225.981	7.2778	35.3745	0.8508	3.85995	0.125
		226.71	7.285	35.5061	0.8678	3.87165	0.1256
		227.413	7.2966	35.6379	0.8796	3.88905	0.127
		228.109	7.3044	35.7485	0.881	3.9006	0.1272
		228.838	7.3116	35.8486	0.8726	3.9123	0.127
		229.565	7.3283	35.9592	0.8618	3.9297	0.126
		230.287	7.346	36.0646	0.8578	3.94125	0.1254
		230.99	7.3598	36.1859	0.8594	3.9528	0.1264
		231.703	7.3675	36.3017	0.8668	3.97035	0.1268
		232.422	7.3762	36.4124	0.8712	3.9819	0.1266
		233.125	7.3876	36.5335	0.8746	3.9993	0.1262
		233.844	7.3984	36.6442	0.8762	4.01085	0.1262
		234.587	7.4161	36.7337	0.8712	4.02255	0.1272
		235.307	7.4373	36.8181	0.8618	4.03995	0.127
		236.033	7.4524	36.9076	0.8506	4.0515	0.1272
		236.736	7.4659	37.0025	0.8464	4.0632	0.127
		237.438	7.4719	37.1289	0.8532	4.07475	0.127
		238.174	7.4834	37.2606	0.8706	4.09215	0.127
		238.887	7.5003	37.4187	0.8884	4.10385	0.1278
		239.597	7.5128	37.5715	0.906	4.1154	0.1282
		240.306	7.5216	37.6821	0.9154	4.1328	0.1274
		241.008	7.5272	37.7612	0.8996	4.14435	0.127
		241.751	7.5418	37.856	0.877	4.15605	0.1272
		242.481	7.5644	37.9403	0.8638	4.1676	0.127
		243.177	7.5806	38.0457	0.8624	4.185	0.1274
		243.893	7.5895	38.1669	0.87	4.1967	0.1268
		244.596	7.5978	38.2986	0.8848	4.20825	0.1272
		245.322	7.6094	38.4461	0.9048	4.2198	0.127
		246.041	7.6248	38.5831	0.9198	4.23735	0.1276
		246.774	7.6414	38.6832	0.9198	4.2489	0.128
		247.497	7.6581	38.7781	0.902	4.26045	0.1268
		248.213	7.6707	38.8729	0.8852	4.27215	0.1278
		248.933	7.6836	38.9888	0.8786	4.2837	0.1272
		249.622	7.6928	39.0942	0.8832	4.2954	0.1284
		250.324	7.697	39.2048	0.8902	4.30695	0.1272
		251.071	7.7082	39.326	0.8952	4.3185	0.1268
		251.8	7.7299	39.4472	0.9032	4.3302	0.1262
		252.523	7.7515	39.5579	0.9086	4.34175	0.1246
		253.232	7.7657	39.6527	0.9044	4.35345	0.1256
		253.939	7.7746	39.7527	0.8964	4.365	0.124
		254.665	7.7831	39.8529	0.8944	4.37655	0.1258
		255.377	7.7961	39.9636	0.8926	4.38825	0.1238
		256.087	7.8104	40.0952	0.9002	4.3998	0.124
		256.772	7.8169	40.2428	0.915	4.41135	0.1236
		257.532	7.8272	40.4008	0.9354	4.42305	0.1226
		258.252	7.8501	40.5167	0.9478	4.4289	0.1248
		258.934	7.8651	40.5905	0.9324	4.44045	0.1224
		259.671	7.8724	40.6695	0.9082	4.452	0.1238
		260.38	7.8864	40.7539	0.8886	4.4637	0.123
		261.093	7.9006	40.8487	0.8832	4.47525	0.1234
		261.812	7.9139	40.9594	0.8912	4.48695	0.1238
		262.525	7.9283	41.0857	0.9042	4.4985	0.123
		263.261	7.9462	41.228	0.9222	4.51005	0.125
		263.97	7.9616	41.365	0.9374	4.52175	0.1234
		264.697	7.9738	41.4914	0.9474	4.5333	0.1256
		265.413	7.9858	41.5969	0.9418	4.545	0.1244
		266.112	7.9949	41.7127	0.9324	4.55655	0.1244
		266.828	8.0031	41.8129	0.9238	4.5624	0.1232
		267.558	8.0149	41.9182	0.9204	4.57395	0.1224
		268.297	8.032	42.0236	0.9174	4.5855	0.124
		269.03	8.0507	42.1395	0.92	4.5972	0.1234
		269.723	8.0619	42.2712	0.9302	4.6029	0.1244
		270.405	8.0635	42.3872	0.941	4.6146	0.1232
		271.118	8.0638	42.4872	0.9422	4.62615	0.1238
		271.83	8.0726	42.5716	0.9298	4.63785	0.1236
		272.547	8.0875	42.6611	0.9168	4.6494	0.1244
		273.256	8.1047	42.7613	0.9106	4.66095	0.1248
		273.962	8.1184	42.8876	0.918	4.67265	0.1246
		274.692	8.1333	43.0247	0.9318	4.6842	0.1252
		275.424	8.1506	43.1722	0.9502	4.6959	0.1274
		276.164	8.1717	43.3039	0.9658	4.7133	0.1264
		276.87	8.1905	43.3988	0.9638	4.72485	0.129
		277.589	8.2025	43.4883	0.9486	4.7364	0.128
		278.299	8.2128	43.5726	0.9306	4.7481	0.13
		279.022	8.224	43.6674	0.9206	4.75965	0.13
		279.758	8.24	43.7676	0.9176	4.77135	0.129
		280.464	8.2556	43.8782	0.9248	4.78875	0.1308
		281.167	8.2666	44.0047	0.9358	4.8003	0.1302
		281.906	8.2794	44.1522	0.953	4.812	0.1326
		282.629	8.2968	44.2944	0.9726	4.8294	0.1328
		283.325	8.3127	44.4104	0.9788	4.8468	0.1356
		284.028	8.3204	44.5051	0.966	4.8642	0.1378
		284.75	8.3312	44.6	0.9504	4.87575	0.1376
		285.483	8.3505	44.7001	0.9394	4.88745	0.138
		286.203	8.3693	44.8055	0.9388	4.90485	0.1366
		286.936	8.3868	44.9267	0.9462	4.9164	0.1354
		287.638	8.4017	45.0531	0.9578	4.92795	0.1358
		288.354	8.4121	45.1796	0.9674	4.93965	0.1336
		289.074	8.4259	45.3007	0.974	4.9512	0.1344
		289.766	8.4361	45.4009	0.9716	4.9629	0.1324
		290.493	8.4461	45.5009	0.9616	4.97445	0.1344
		291.222	8.4634	45.5958	0.9526	4.99185	0.1342
		291.945	8.4841	45.7117	0.9484	5.00355	0.1348
		292.668	8.5041	45.8434	0.9556	5.0151	0.1364
		293.387	8.5216	45.991	0.9698	5.0325	0.1352
		294.113	8.5366	46.1385	0.9878	5.04405	0.138
		294.846	8.5534	46.2439	0.9952	5.05575	0.136
		295.555	8.5687	46.3229	0.9814	5.07315	0.138
		296.285	8.5821	46.4019	0.9584	5.0847	0.138
		297.008	8.5967	46.4862	0.9412	5.0964	0.1364
		297.737	8.6089	46.5811	0.9366	5.10795	0.138
		298.45	8.6196	46.697	0.9436	5.12535	0.1368
		299.139	8.6277	46.8182	0.9558	5.13705	0.1376
		299.852	8.6345	46.9552	0.9696	5.1486	0.1366
		300.568	8.6483	47.0974	0.9848	5.16015	0.137
		301.267	8.6633	47.2291	0.9938	5.17185	0.1374
		302.007	8.6793	47.3398	0.9914	5.18925	0.1368
		302.737	8.7038	47.4399	0.9784	5.2008	0.1382
		303.466	8.7266	47.5241	0.967	5.2125	0.1372
		304.202	8.7454	47.6137	0.9544	5.22405	0.1376
		304.912	8.7617	47.7244	0.9518	5.2356	0.1374
		305.618	8.7713	47.8403	0.9578	5.2473	0.1364
		306.344	8.7824	47.9773	0.9722	5.25885	0.1378
		307.063	8.7986	48.1091	0.9898	5.27055	0.1372
		307.766	8.8135	48.2144	0.9954	5.28795	0.137
		308.499	8.8268	48.3039	0.9838	5.2995	0.1376
		309.212	8.8442	48.3935	0.9666	5.31105	0.1376
		309.931	8.861	48.4936	0.9554	5.32275	0.138
		310.644	8.8771	48.6201	0.9602	5.3343	0.1366
		311.343	8.8904	48.7676	0.9748	5.346	0.136
		312.046	8.9017	48.9151	0.996	5.35755	0.1356
		312.769	8.9146	49.031	1.0048	5.3691	0.1354
		313.491	8.9335	49.1312	0.9998	5.3808	0.1368
		314.191	8.9508	49.2207	0.9856	5.39235	0.1354
		314.917	8.9654	49.3103	0.97	5.40405	0.138
		315.64	8.9821	49.4051	0.9642	5.4156	0.1358
		316.356	9.0002	49.5052	0.9616	5.42715	0.1384
		317.068	9.0187	49.6264	0.9694	5.44455	0.1358
		317.768	9.0335	49.7582	0.9832	5.45625	0.1388
		318.48	9.0464	49.9057	0.9976	5.4678	0.1364
		319.217	9.0619	50.0637	1.0136	5.4795	0.1376
		319.94	9.0835	50.1691	1.0178	5.49105	0.1378
		320.625	9.0988	50.2586	1.0018	5.5026	0.1374
		321.351	9.1114	50.3377	0.98	5.5143	0.1392
		322.071	9.1283	50.4325	0.967	5.52585	0.1366
		322.794	9.146	50.5274	0.9638	5.53755	0.1372
		323.517	9.1656	50.6485	0.9702	5.5491	0.1366
		324.202	9.1779	50.7698	0.982	5.56065	0.1354
		324.949	9.1912	50.8961	0.996	5.57235	0.1378
		325.665	9.2108	51.0174	1.0048	5.5839	0.135
		326.388	9.2284	51.1228	1.0052	5.5956	0.137
		327.124	9.2479	51.2176	0.9946	5.60715	0.1368
		327.81	9.2636	51.3283	0.986	5.6187	0.1346
		328.539	9.2766	51.4388	0.9838	5.6304	0.1366
		329.252	9.2921	51.5759	0.991	5.64195	0.1344
		329.948	9.3053	51.7182	1.006	5.65365	0.1366
		330.671	9.3198	51.8498	1.0154	5.6652	0.1356
		331.387	9.3368	51.9552	1.0174	5.67675	0.1372
		332.13	9.3578	52.0448	1.0062	5.68845	0.1382
		332.846	9.3781	52.1291	0.991	5.70585	0.1384
		333.552	9.3911	52.2081	0.9756	5.7174	0.14
		334.268	9.4052	52.303	0.9676	5.7291	0.1408
		334.977	9.4188	52.4083	0.9716	5.74065	0.1352
		335.717	9.4363	52.5348	0.9828	5.7522	0.1456
		336.436	9.4578	52.6717	0.9994	5.7639	0.13
		337.149	9.4759	52.8245	1.015	5.77545	0.145
		337.889	9.4919	52.9563	1.0268	5.79285	0.1334
		338.591	9.5104	53.0669	1.0238	5.80455	0.1406
		339.291	9.5241	53.1565	1.009	5.8161	0.1386
		340.01	9.5341	53.2408	0.9914	5.82765	0.1372
		340.729	9.5486	53.3304	0.9804	5.83935	0.139
		341.435	9.5623	53.441	0.981	5.8509	0.1358
		342.148	9.576	53.5517	0.986	5.8626	0.138
		342.868	9.5911	53.6887	0.999	5.87415	0.1384
		343.597	9.6081	53.8309	1.0164	5.8857	0.1362
		344.31	9.6268	53.9468	1.0292	5.8974	0.1402
		345.033	9.6425	54.0416	1.0212	5.9148	0.14
		345.729	9.6574	54.1365	1.0034	5.92635	0.1416
		346.458	9.673	54.2366	0.9918	5.94375	0.1456
		347.171	9.6901	54.363	0.9928	5.95545	0.1382
		347.894	9.7074	54.5053	1.0074	5.97285	0.1504
		348.63	9.7243	54.6317	1.0198	5.9844	0.1378
		349.336	9.742	54.7477	1.0226	6.0018	0.1478
		350.052	9.7574	54.8635	1.021	6.0135	0.143
		350.775	9.775	54.9584	1.015	6.02505	0.1404
		351.457	9.789	55.0532	1.0066	6.04245	0.1478
		352.167	9.7982	55.1428	0.9974	6.05415	0.138
		352.9	9.8134	55.2429	0.992	6.0657	0.147
		353.636	9.8372	55.3588	0.9942	6.07725	0.1372
		354.359	9.8623	55.4853	1.004	6.08895	0.1432
		355.098	9.8833	55.6328	1.0192	6.1005	0.1406
		355.818	9.9018	55.7909	1.035	6.1122	0.14
		356.524	9.9171	55.9068	1.0426	6.12375	0.1438
		357.223	9.9277	55.9911	1.0292	6.1353	0.1398
		357.956	9.9417	56.0701	1.0068	6.147	0.1412
		358.652	9.9569	56.1544	0.99	6.15855	0.1434
		359.354	9.9672	56.265	0.9904	6.17025	0.1402
		360.084	9.9833	56.3757	0.9976	6.1818	0.1446
		360.776	10.0018	56.5075	1.0096	6.1992	0.141
		361.503	10.018	56.6391	1.0218	6.21075	0.1434
		362.226	10.0354	56.7656	1.0328	6.22245	0.1436
		362.932	10.0542	56.8762	1.0354	6.234	0.142
		363.651	10.0719	56.9816	1.0268	6.2457	0.1464
		364.37	10.089	57.0923	1.0168	6.2631	0.1422
		365.1	10.1071	57.2029	1.0108	6.27465	0.1472
		365.833	10.1263	57.3241	1.014	6.28635	0.1434
		366.549	10.1466	57.44	1.018	6.2979	0.1454
		367.262	10.1646	57.5612	1.0216	6.3153	0.1474
		367.958	10.1785	57.6771	1.0252	6.32685	0.1412
		368.674	10.1917	57.7772	1.025	6.33855	0.1488
		369.393	10.2083	57.8614	1.0156	6.3501	0.1412
		370.119	10.2289	57.9511	1.0034	6.3618	0.1466
		370.829	10.2484	58.0406	0.9958	6.37335	0.1446
		371.555	10.2654	58.1565	0.998	6.3849	0.144
		372.291	10.2855	58.2829	1.0088	6.4023	0.1472
		372.994	10.3046	58.4357	1.024	6.414	0.1434
		373.696	10.3177	58.5938	1.041	6.42555	0.1474
		374.433	10.3298	58.7203	1.051	6.43725	0.1444
		375.125	10.3446	58.8151	1.0456	6.4488	0.1472
		375.851	10.3589	58.8995	1.026	6.46035	0.1436
		376.561	10.3739	58.989	1.0106	6.47205	0.1448
		377.277	10.3903	59.0785	1.001	6.4836	0.1448
		378	10.4087	59.1945	1.0044	6.4953	0.144
		378.709	10.4274	59.3104	1.0138	6.50685	0.1454
		379.432	10.4454	59.4421	1.026	6.5184	0.144
		380.138	10.4616	59.5791	1.037	6.5301	0.144
		380.857	10.4773	59.6951	1.0402	6.54165	0.1444
		381.587	10.4972	59.7898	1.0336	6.55335	0.144
		382.279	10.5165	59.89	1.021	6.5649	0.1446
		383.002	10.53	59.9953	1.0126	6.57645	0.1444
		383.742	10.5502	60.1165	1.0158	6.58815	0.1426
		384.448	10.5731	60.2324	1.0198	6.59385	0.1432
		385.15	10.5903	60.3483	1.0258	6.60555	0.1434
		385.853	10.6035	60.4695	1.0296	6.6171	0.1432
		386.596	10.6172	60.5854	1.0326	6.6288	0.1408
		387.339	10.6405	60.6803	1.0304	6.64035	0.1428
		388.045	10.6641	60.7751	1.0222	6.6519	0.1418
		388.778	10.6835	60.87	1.0168	6.6636	0.1438
		389.491	10.7024	60.97	1.0126	6.67515	0.143
		390.203	10.717	61.0913	1.017	6.68685	0.1444
		390.933	10.7333	61.2229	1.0252	6.6984	0.1442
		391.625	10.7491	61.3705	1.0358	6.70995	0.1434
		392.325	10.7623	61.5233	1.0518	6.72165	0.1458
		393.044	10.7762	61.6181	1.0534	6.7332	0.1454
		393.774	10.7953	61.6972	1.0384	6.7449	0.1466
		394.49	10.8187	61.7814	1.018	6.75645	0.1448
		395.223	10.8406	61.8711	1.0068	6.768	0.1474
		395.942	10.8612	61.9869	1.008	6.7797	0.1468
		396.675	10.8819	62.1081	1.0188	6.79125	0.147
		397.378	10.8999	62.2503	1.0334	6.80295	0.1464
		398.097	10.9143	62.3873	1.048	6.82035	0.147
		398.813	10.9303	62.5191	1.055	6.8319	0.1472
		399.533	10.948	62.6244	1.0528	6.84345	0.1468
		400.269	10.9695	62.7351	1.0424	6.85515	0.148
		400.982	10.9897	62.8352	1.0338	6.8667	0.1476
		401.688	11.0057	62.9353	1.0254	6.8784	0.149
		402.411	11.0194	63.0354	1.0218	6.8958	0.1482
		403.133	11.0371	63.1461	1.0218	6.90735	0.1504
		403.859	11.0601	63.2673	1.0252	6.9189	0.149
		404.565	11.0828	63.3937	1.0344	6.93645	0.151
		405.302	11.1032	63.5149	1.0422	6.95385	0.1526
		406.031	11.1259	63.6044	1.0398	6.9654	0.1546
		406.731	11.1465	63.6888	1.0288	6.9828	0.1564
		407.433	11.158	63.7783	1.0174	7.0002	0.1562
		408.149	11.1687	63.8995	1.0162	7.0119	0.1562
		408.875	11.1851	64.0206	1.0232	7.02345	0.1568
		409.595	11.2062	64.1682	1.036	7.04085	0.1554
		410.314	11.2288	64.3105	1.0506	7.0524	0.155
		411.03	11.2492	64.4263	1.0582	7.0641	0.155
		411.76	11.2689	64.5212	1.0504	7.07565	0.1534
		412.5	11.2925	64.6055	1.036	7.08735	0.1536
		413.185	11.3126	64.6951	1.0232	7.10475	0.1526
		413.905	11.3261	64.7899	1.0164	7.1163	0.1528
		414.614	11.3376	64.9006	1.018	7.128	0.152
		415.344	11.3547	65.0164	1.0254	7.1454	0.153
		416.083	11.377	65.1482	1.035	7.15695	0.154
		416.783	11.3971	65.301	1.0486	7.1685	0.154
		417.505	11.4152	65.4379	1.0602	7.1859	0.1552
		418.211	11.4312	65.5433	1.0606	7.1976	0.1528
		418.907	11.4449	65.6381	1.0472	7.20915	0.1536
		419.627	11.459	65.7383	1.0348	7.22085	0.1544
		420.323	11.4741	65.849	1.0304	7.2324	0.153
		421.049	11.4917	65.9543	1.0312	7.2498	0.1542
		421.782	11.5153	66.0755	1.0384	7.2615	0.153
		422.505	11.5402	66.1966	1.044	7.27305	0.1534
		423.238	11.562	66.3126	1.049	7.2846	0.1536
		423.94	11.5804	66.4179	1.0486	7.2963	0.1534
		424.649	11.5961	66.5181	1.0424	7.30785	0.1532
		425.359	11.611	66.6181	1.0362	7.32525	0.152
		426.075	11.6299	66.7183	1.0318	7.33695	0.153
		426.781	11.6478	66.85	1.0354	7.3485	0.153
		427.514	11.6666	66.9922	1.0444	7.36005	0.1546
		428.223	11.6876	67.145	1.0592	7.37175	0.154
		428.946	11.7078	67.2662	1.0688	7.38915	0.1532
		429.669	11.7283	67.3558	1.0622	7.4007	0.1532
		430.392	11.7484	67.4348	1.046	7.4124	0.1524
		431.114	11.771	67.5139	1.0302	7.42395	0.153
		431.82	11.79	67.6034	1.0204	7.4355	0.153
		432.54	11.8076	67.7088	1.0212	7.4472	0.1528
		433.266	11.826	67.8247	1.029	7.45875	0.1522
		433.982	11.8445	67.9564	1.0404	7.47615	0.152
		434.692	11.8617	68.0882	1.0516	7.48785	0.1528
		435.397	11.8753	68.2251	1.0602	7.4994	0.1532
		436.103	11.8894	68.3463	1.0628	7.5111	0.1536
		436.826	11.9059	68.4465	1.0564	7.52265	0.1526
		437.546	11.9257	68.5465	1.0462	7.5342	0.1526
		438.265	11.9472	68.6308	1.0362	7.5459	0.1526
		438.995	11.9687	68.7362	1.0312	7.55745	0.153
		439.721	11.9932	68.8469	1.0346	7.569	0.1522
		440.434	12.0157	68.968	1.0414	7.5807	0.151
		441.146	12.0336	69.1103	1.0532	7.58655	0.15
		441.859	12.0505	69.2314	1.0626	7.5981	0.149
		442.568	12.0671	69.3263	1.0616	7.60965	0.1496
		443.305	12.0873	69.4211	1.051	7.62135	0.1496
		443.991	12.1044	69.516	1.04	7.62705	0.1496
		444.707	12.1173	69.6372	1.0376	7.63875	0.1488
		445.436	12.1353	69.7689	1.0444	7.6503	0.148
		446.152	12.1587	69.9164	1.0568	7.662	0.149
		446.858	12.1796	70.0482	1.0672	7.67355	0.1488
		447.578	12.1965	70.1587	1.0694	7.6851	0.1496
		448.301	12.2145	70.2536	1.0618	7.69095	0.1492
		449.017	12.2332	70.3379	1.0486	7.70265	0.1492
		449.716	12.2526	70.438	1.0406	7.7142	0.15
		450.449	12.2719	70.5276	1.0368	7.72575	0.15
		451.161	12.2933	70.6435	1.04	7.73745	0.1508
		451.878	12.3109	70.7646	1.0468	7.749	0.1504
		452.617	12.3292	70.9069	1.0576	7.76055	0.1522
		453.313	12.3503	71.0703	1.0716	7.77225	0.1516
		454.026	12.3644	71.2019	1.082	7.78965	0.1532
		454.752	12.3799	71.2968	1.0788	7.8012	0.1542
		455.471	12.3996	71.3758	1.061	7.8129	0.1542
		456.188	12.4181	71.4602	1.0452	7.82445	0.1552
		456.92	12.4408	71.555	1.0376	7.83615	0.1544
		457.63	12.4631	71.6604	1.0394	7.85355	0.1556
		458.346	12.4808	71.7815	1.0478	7.8651	0.1556
		459.072	12.4985	71.908	1.059	7.87665	0.1558
		459.771	12.514	72.0345	1.0676	7.88835	0.1558
		460.474	12.5268	72.1503	1.0714	7.8999	0.1548
		461.19	12.5397	72.24	1.0666	7.9116	0.1564
		461.926	12.5583	72.3453	1.0574	7.92315	0.1558
		462.646	12.581	72.456	1.0546	7.9347	0.1566
		463.365	12.6006	72.5824	1.0566	7.9521	0.1534
		464.085	12.6202	72.7246	1.0672	7.9638	0.155
		464.811	12.6394	72.8617	1.0774	7.97535	0.1552
		465.537	12.6585	72.988	1.0854	7.98705	0.1554
		466.23	12.6754	73.0829	1.0812	7.9986	0.1562
		466.939	12.6863	73.1672	1.0698	8.01015	0.1574
		467.682	12.7052	73.2463	1.0572	8.0277	0.1594
		468.395	12.7291	73.3305	1.0466	8.03925	0.1594
		469.107	12.7463	73.436	1.0456	8.05665	0.1614
		469.817	12.7599	73.5466	1.0522	8.0682	0.1624
		470.526	12.7733	73.6783	1.063	8.0856	0.1618
		471.249	12.7914	73.8205	1.0758	8.0973	0.1618
		471.975	12.8105	73.968	1.0868	8.10885	0.1618
		472.705	12.8326	74.0893	1.0906	8.12055	0.1622
		473.411	12.8501	74.1893	1.0842	8.13795	0.1614
		474.16	12.8675	74.2789	1.073	8.1495	0.1612
		474.843	12.8842	74.3685	1.0634	8.1612	0.1582
		475.545	12.8935	74.4739	1.0588	8.17275	0.1598
		476.262	12.9048	74.5845	1.0628	8.1843	0.1596
		476.981	12.9234	74.7057	1.0698	8.196	0.1606
		477.67	12.9439	74.8427	1.0804	8.2134	0.1606
		478.403	12.962	74.9691	1.0896	8.22495	0.1602
		479.136	12.9847	75.0745	1.0902	8.23665	0.1596
		479.862	13.0109	75.1693	1.0808	8.25405	0.1606
		480.572	13.0304	75.2695	1.0708	8.2656	0.1648
		481.294	13.0452	75.3853	1.0684	8.27715	0.1644
		482.004	13.0617	75.5171	1.0738	8.2947	0.1618
		482.706	13.078	75.6488	1.0856	8.30625	0.1624
		483.436	13.0954	75.7647	1.0896	8.3178	0.1632
		484.138	13.1135	75.8754	1.09	8.3352	0.1636
		484.861	13.1318	75.9754	1.0844	8.3469	0.1628
		485.571	13.148	76.0651	1.0796	8.35845	0.1646
		486.287	13.1652	76.1598	1.0718	8.37015	0.1646
		486.996	13.1814	76.2547	1.0686	8.3817	0.1632
		487.699	13.1961	76.3601	1.0684	8.3991	0.161
		488.425	13.2116	76.4865	1.0742	8.41065	0.1624
		489.168	13.2337	76.6341	1.0856	8.42235	0.1646
		489.887	13.2589	76.7973	1.1014	8.4339	0.1638
		490.607	13.2796	76.9396	1.1154	8.4456	0.1626
		491.323	13.2968	77.0187	1.1088	8.463	0.1636
		492.036	13.3124	77.103	1.0898	8.47455	0.165
		492.758	13.3281	77.182	1.0718	8.48625	0.1628
		493.471	13.3444	77.2821	1.0648	8.4978	0.1616
		494.167	13.3562	77.3875	1.069	8.50935	0.161
		494.89	13.3664	77.5139	1.079	8.52105	0.1638
		495.609	13.3813	77.651	1.0932	8.5326	0.1636
		496.329	13.4003	77.7826	1.1036	8.5443	0.1606
		497.068	13.4195	77.9038	1.1092	8.55585	0.1604
		497.781	13.4378	78.004	1.1032	8.5674	0.1618
		498.5	13.4542	78.104	1.0948	8.5791	0.163
		499.22	13.4696	78.2095	1.0876	8.59065	0.161
		499.926	13.4843	78.3253	1.0872	8.6022	0.161
		500.642	13.4982	78.4465	1.092	8.6139	0.1616
		501.372	13.5125	78.5677	1.0972	8.62545	0.16
		502.098	13.5307	78.6889	1.102	8.63715	0.16
		502.834	13.5493	78.7943	1.1024	8.6487	0.162
		503.543	13.5661	78.8838	1.0976	8.66025	0.1626
		504.246	13.5785	78.9681	1.0876	8.67195	0.1602
		504.962	13.5883	79.0524	1.0796	8.6835	0.1598
		505.668	13.6014	79.1525	1.0764	8.6952	0.1598
		506.377	13.6161	79.279	1.083	8.70675	0.1614
		507.104	13.6335	79.416	1.0946	8.7183	0.1622
		507.837	13.6554	79.5687	1.1104	8.73	0.1608
		508.553	13.6774	79.7163	1.1234	8.74155	0.1588
		509.252	13.6928	79.8322	1.1272	8.75325	0.1602
		509.971	13.7025	79.9218	1.1168	8.7648	0.161
		510.704	13.7171	80.0114	1.101	8.77635	0.1604
		511.41	13.7325	80.0956	1.0902	8.78805	0.1602
		512.136	13.7455	80.2011	1.0856	8.7996	0.161
		512.859	13.762	80.3222	1.0924	8.8113	0.1612
		513.579	13.7782	80.4539	1.102	8.82285	0.1604
		514.308	13.7969	80.5961	1.1146	8.8344	0.1606
		515.011	13.8138	80.7331	1.1258	8.8461	0.1616
		515.73	13.8258	80.828	1.1208	8.85765	0.162
		516.477	13.841	80.9175	1.11	8.86935	0.1622
		517.189	13.8588	81.0124	1.0946	8.8809	0.1626
		517.905	13.8727	81.1283	1.0926	8.89245	0.1628
		518.622	13.8841	81.2442	1.096	8.90985	0.163
		519.355	13.8984	81.3654	1.1034	8.92155	0.163
		520.087	13.9148	81.4813	1.1098	8.9331	0.163
		520.8	13.9329	81.5973	1.1128	8.9448	0.1632
		521.506	13.9463	81.7079	1.1142	8.95635	0.1636
		522.209	13.956	81.8028	1.1098	8.97375	0.1636
		522.932	13.9655	81.9028	1.1028	8.9853	0.1632
		523.685	13.9799	82.003	1.1014	8.997	0.1634
		524.391	13.9986	82.1188	1.0986	9.00855	0.1642
		525.09	14.011	82.2506	1.107	9.02595	0.1654
		525.786	14.017	82.3928	1.1134	9.03765	0.166
		526.499	14.0232	82.5456	1.1272	9.05505	0.1664
		527.215	14.0344	82.6668	1.1328	9.07245	0.1682
		527.914	14.047	82.7458	1.1256	9.084	0.1698
		528.62	14.0582	82.8249	1.1076	9.1014	0.1704
		529.346	14.07	82.9039	1.093	9.1131	0.1702
		530.086	14.088	82.9988	1.0874	9.12465	0.169
		530.805	14.1059	83.1093	1.0914	9.13635	0.167
		531.535	14.1191	83.2306	1.1	9.1479	0.1654
		532.274	14.1326	83.3675	1.1118	9.15945	0.165
		532.97	14.1453	83.5045	1.1254	9.17115	0.1652
		533.656	14.1504	83.6363	1.1316	9.17685	0.1654
		534.372	14.1539	83.7416	1.1306	9.18855	0.1644
		535.085	14.1638	83.8523	1.1218	9.20595	0.1642
		535.811	14.1781	83.9629	1.1178	9.2175	0.1646
		536.517	14.1957	84.0841	1.1174	9.2292	0.165
		537.226	14.2077	84.2053	1.1226	9.24075	0.1654
		537.929	14.2165	84.3212	1.1234	9.25245	0.1658
		538.635	14.2232	84.4424	1.1264	9.264	0.166
		539.375	14.231	84.553	1.1288	9.2814	0.1668
		540.091	14.241	84.6426	1.1216	9.29295	0.1676
		540.827	8	84.7216	1.112	9.30465	0.1686
		541.57	9.6347	84.8112	1.0994	9.3162	0.1688
		541.718	8.012	84.9113	1.0966	9.3279	0.1682
				85.0325	1.1008	9.33945	0.168
				85.1641	1.1116	9.35685	0.1682
				85.3064	1.123	9.3684	0.1686
				85.4434	1.1322	9.3801	0.1684
				85.554	1.1362	9.39165	0.1684
				85.6384	1.1278	9.40335	0.1688
				85.7279	1.1156	9.42075	0.1688
				85.8123	1.1048	9.4323	0.169
				85.9123	1.1024	9.444	0.1692
				86.023	1.105	9.45555	0.1698
				86.1494	1.1152	9.4671	0.1702
				86.2917	1.1256	9.4788	0.171
				86.434	1.1366	9.4962	0.1708
				86.5446	1.1448	9.50775	0.1702
				86.6447	1.132	9.51945	0.1692
				86.7342	1.1232	9.531	0.1682
				86.8397	1.1138	9.54255	0.1688
				86.9608	1.1178	9.55425	0.1684
				87.0715	1.124	9.5658	0.1686
				87.1874	1.1264	9.5775	0.168
				87.3085	1.131	9.58905	0.1678
				87.4192	1.1328	9.6006	0.168
				87.5246	1.134	9.6123	0.1682
				87.6247	1.1262	9.62385	0.1696
				87.7248	1.1222	9.64125	0.1694
				87.8407	1.1204	9.65295	0.1704
				87.9725	1.1268	9.6645	0.1702
				88.1199	1.1402	9.67605	0.1708
				88.278	1.1532	9.68775	0.1706
				88.415	1.163	9.6993	0.1696
				88.494	1.1582	9.711	0.1696
				88.5731	1.1414	9.72255	0.1686
				88.6521	1.1238	9.7341	0.169
				88.7469	1.1168	9.7458	0.1686
				88.8628	1.1198	9.75735	0.1688
				88.9841	1.1296	9.76905	0.1682
				89.121	1.143	9.7806	0.1676
				89.2633	1.1532	9.78645	0.1674
				89.3792	1.16	9.798	0.1676
				89.474	1.1514	9.80955	0.1678
				89.5742	1.1432	9.82125	0.1664
				89.6742	1.1342	9.8328	0.166
				89.7691	1.1308	9.8445	0.1666
				89.885	1.1324	9.85605	0.1678
				90.0062	1.1374	9.8676	0.1696
				90.1378	1.148	9.8793	0.1694
				90.2696	1.156	9.89085	0.17
				90.3698	1.1568	9.90825	0.1698
				90.454	1.1472	9.91995	0.1702
				90.5435	1.1364	9.9315	0.1716
				90.6437	1.1284	9.94305	0.1726
				90.7649	1.134	9.95475	0.1726
				90.9018	1.1416	9.97215	0.1716
				91.0388	1.1534	9.9837	0.172
				91.1706	1.1632	9.9954	0.173
				91.2707	1.1614	10.0069	0.1742
				91.3603	1.1556	10.0185	0.1736
				91.4498	1.141	10.0302	0.172
				91.5447	1.1382	10.0418	0.1716
				91.6447	1.1324	10.0534	0.171
				91.766	1.1374	10.0709	0.1716
				91.8924	1.145	10.0824	0.1722
				92.0399	1.1542	10.0941	0.1716
				92.1822	1.169	10.1057	0.1716
				92.2981	1.1716	10.123	0.1728
				92.3877	1.1654	10.1346	0.1752
				92.4825	1.1492	10.1463	0.1762
				92.5774	1.142	10.1637	0.1762
				92.6827	1.1402	10.1753	0.1766
				92.7986	1.1428	10.1927	0.1766
				92.9198	1.1518	10.2043	0.1772
				93.0462	1.1558	10.2159	0.1768
				93.1727	1.1648	10.2276	0.1762
				93.278	1.1626	10.245	0.1748
				93.3729	1.1598	10.2566	0.175
				93.4783	1.1464	10.2681	0.1762
				93.5942	1.154	10.2857	0.1772
				93.7259	1.151	10.2972	0.177
				93.8681	1.1682	10.3087	0.1764
				94.0052	1.1752	10.3262	0.176
				94.1158	1.1788	10.3378	0.176
				94.2054	1.1736	10.3494	0.1766
				94.2844	1.1548	10.3668	0.1776
				94.3635	1.1498	10.3785	0.177
				94.4635	1.1336	10.3901	0.1774
				94.5742	1.1492	10.4075	0.177
				94.7059	1.1464	10.4192	0.1778
				94.8429	1.1678	10.4307	0.1776
				94.9904	1.1716	10.4481	0.1772
				95.1168	1.1822	10.4596	0.1768
				95.2222	1.1746	10.4713	0.1758
				95.317	1.169	10.4829	0.1762
				95.4067	1.156	10.4946	0.1758
				95.4962	1.1504	10.512	0.1762
				95.6069	1.1524	10.5236	0.1762
				95.7175	1.1496	10.5351	0.1756
				95.8545	1.1674	10.5468	0.175
				95.9915	1.1694	10.5584	0.175
				96.1021	1.184	10.5701	0.1754
				96.2022	1.1702	10.5875	0.1754
				96.297	1.1662	10.599	0.1756
				96.3972	1.158	10.6107	0.176
				96.5237	1.1518	10.6222	0.176
				96.6501	1.172	10.6338	0.176
				96.7713	1.1628	10.6455	0.1756
				96.8871	1.1808	10.657	0.1746
				96.9926	1.1648	10.6687	0.1736
				97.0926	1.1718	10.6745	0.1724
				97.1875	1.1612	10.6861	0.1716
				97.2823	1.1584	10.6977	0.1708
				97.3824	1.1556	10.7035	0.17
				97.5088	1.156	10.7151	0.1704
				97.6458	1.1678	10.7266	0.17
				97.8092	1.1804	10.7384	0.1704
				97.962	1.1958	10.7442	0.1714
				98.0673	1.194	10.7558	0.1718
				98.1464	1.1866	10.7673	0.1714
				98.2254	1.1596	10.779	0.1702
				98.3149	1.1584	10.7905	0.17
				98.4204	1.1486	10.8023	0.171
				98.5311	1.161	10.8079	0.1724
				98.6522	1.1652	10.8196	0.1728
				98.7839	1.1734	10.8312	0.1718
				98.9051	1.1834	10.8428	0.1716
				99.0157	1.1752	10.8544	0.172
				99.1212	1.1768	10.866	0.174
				99.2212	1.166	10.8777	0.174
				99.3319	1.1672	10.8893	0.1732
				99.453	1.165	10.9008	0.1726
				99.5742	1.1718	10.9125	0.1734
				99.7006	1.1754	10.924	0.1748
				99.8271	1.1824	10.9358	0.1746
				99.9273	1.182	10.9473	0.175
				100.017	1.1778	10.9588	0.174
				100.106	1.1676	10.9763	0.1744
				100.201	1.1598	10.9879	0.1748
				100.322	1.164	10.9995	0.1756
				100.454	1.1684	11.0112	0.1762
				100.602	1.1854	11.0228	0.1756
				100.744	1.1902	11.0343	0.176
				100.87	1.1974	11.046	0.1764
				100.955	1.1892	11.0576	0.1774
				101.044	1.1762	11.0749	0.178
				101.129	1.1672	11.0867	0.1774
				101.218	1.1576	11.0982	0.1772
				101.329	1.1618	11.1098	0.1782
				101.445	1.1654	11.1273	0.1786
				101.576	1.1774	11.1388	0.1802
				101.713	1.1852	11.1562	0.1808
				101.835	1.1912	11.1678	0.1814
				101.94	1.186	11.1853	0.1822
				102.03	1.1786	11.1969	0.1824
				102.135	1.1734	11.2084	0.183
				102.261	1.1718	11.2258	0.1812
				102.367	1.1738	11.2376	0.1814
				102.488	1.1782	11.2491	0.1804
				102.614	1.1856	11.2608	0.1806
				102.73	1.1884	11.2723	0.1818
				102.836	1.1866	11.2897	0.1818
				102.93	1.181	11.3013	0.1822
				103.031	1.176	11.313	0.181
				103.131	1.1742	11.3246	0.1818
				103.257	1.1754	11.342	0.1822
				103.389	1.1838	11.3537	0.183
				103.552	1.192	11.3652	0.183
				103.694	1.2044	11.3769	0.1822
				103.784	1.2036	11.3943	0.1828
				103.858	1.1898	11.4058	0.1828
				103.937	1.1726	11.4174	0.1836
				104.026	1.1638	11.4348	0.184
				104.132	1.1644	11.4465	0.1844
				104.242	1.1694	11.4581	0.1844
				104.374	1.1808	11.4755	0.1838
				104.506	1.1908	11.4871	0.184
				104.638	1.1978	11.4987	0.184
				104.753	1.196	11.5104	0.184
				104.859	1.1912	11.5278	0.184
				104.959	1.1866	11.5394	0.1838
				105.075	1.1836	11.5509	0.1836
				105.186	1.1838	11.5626	0.1836
				105.296	1.1854	11.5741	0.1836
				105.423	1.1864	11.5859	0.1836
				105.549	1.192	11.5974	0.1834
				105.66	1.1952	11.609	0.1822
				105.749	1.1914	11.6206	0.1822
				105.834	1.181	11.6322	0.1816
				105.928	1.1758	11.6439	0.1818
				106.044	1.1732	11.6613	0.1818
				106.181	1.1816	11.6729	0.1828
				106.334	1.1936	11.6844	0.1832
				106.476	1.2028	11.6961	0.1836
				106.587	1.2078	11.7076	0.1842
				106.677	1.2	11.7194	0.184
				106.761	1.1866	11.7309	0.1838
				106.845	1.1762	11.7424	0.1838
				106.935	1.1704	11.7599	0.1836
				107.045	1.174	11.7715	0.1834
				107.161	1.1802	11.7831	0.1836
				107.298	1.1888	11.7948	0.1834
				107.456	1.2002	11.8064	0.183
				107.599	1.2114	11.8179	0.1832
				107.693	1.2086	11.8296	0.1826
				107.788	1.1982	11.8412	0.1826
				107.883	1.1872	11.8529	0.1822
				107.983	1.1808	11.8644	0.1824
				108.094	1.1828	11.8759	0.1822
				108.215	1.1864	11.8877	0.1832
				108.336	1.1914	11.8992	0.1832
				108.457	1.197	11.9109	0.1826
				108.568	1.1986	11.9224	0.182
				108.663	1.1946	11.934	0.1812
				108.763	1.1908	11.9457	0.1814
				108.863	1.1856	11.9573	0.181
				108.99	1.188	11.9689	0.1816
				109.126	1.1948	11.9805	0.1814
				109.279	1.2052	11.9921	0.182
				109.406	1.2126	12.0038	0.1824
				109.495	1.2106	12.0212	0.1838
				109.58	1.1994	12.0327	0.1838
				109.659	1.1874	12.0444	0.1842
				109.743	1.1802	12.0559	0.1844
				109.854	1.1796	12.0675	0.1842
				109.969	1.1892	12.0851	0.1844
				110.101	1.1964	12.0966	0.1834
				110.249	1.2064	12.1082	0.1836
				110.391	1.214	12.1198	0.1828
				110.512	1.218	12.1314	0.1842
				110.618	1.2132	12.143	0.1842
				110.718	1.2052	12.1547	0.184
				110.807	1.1974	12.1662	0.1846
				110.918	1.194	12.1779	0.1832
				111.034	1.199	12.1895	0.184
				111.16	1.2058	12.201	0.1836
				111.302	1.215	12.2127	0.1848
				111.408	1.2202	12.2301	0.185
				111.497	1.214	12.2416	0.1852
				111.582	1.203	12.2533	0.1852
				111.671	1.1928	12.2649	0.1858
				111.793	1.1922	12.2766	0.1866
				111.919	1.1982	12.2881	0.186
				112.066	1.2092	12.3056	0.1858
				112.193	1.2182	12.3171	0.1854
				112.298	1.2202	12.3288	0.1856
				112.393	1.2142	12.3404	0.186
				112.483	1.2052	12.3521	0.1862
				112.578	1.198	12.3636	0.186
				112.667	1.1964	12.3751	0.1856
				112.772	1.1966	12.3869	0.1858
				112.904	1.2034	12.3984	0.1868
				113.041	1.2112	12.4158	0.1876
				113.199	1.2232	12.4275	0.1888
				113.331	1.2328	12.439	0.1886
				113.426	1.2278	12.4506	0.188
				113.51	1.2166	12.468	0.189
				113.594	1.2042	12.4797	0.19
				113.7	1.2004	12.4913	0.191
				113.8	1.201	12.503	0.1904
				113.921	1.2046	12.5204	0.1912
				114.048	1.2138	12.5319	0.191
				114.169	1.2194	12.5493	0.191
				114.29	1.2242	12.561	0.1908
				114.385	1.2214	12.5725	0.191
				114.49	1.217	12.5899	0.1918
				114.595	1.2142	12.6016	0.1926
				114.717	1.2142	12.619	0.1934
				114.854	1.222	12.6306	0.1928
				114.996	1.2314	12.6422	0.1934
				115.122	1.238	12.6539	0.193
				115.228	1.2354	12.6713	0.1926
				115.307	1.2248	12.6828	0.193
				115.391	1.215	12.6945	0.1932
				115.475	1.2074	12.706	0.1932
				115.581	1.207	12.7176	0.192
				115.691	1.2122	12.7293	0.192
				115.828	1.2202	12.7409	0.191
				115.971	1.2342	12.7525	0.1912
				116.118	1.243	12.7641	0.1906
				116.239	1.2478	12.7757	0.1908
				116.334	1.244	12.7932	0.1904
				116.429	1.2326	12.8048	0.19
				116.519	1.2228	12.8163	0.1902
				116.619	1.217	12.828	0.1902
				116.724	1.2224	12.8337	0.1896
				116.84	1.2286	12.8454	0.189
				116.977	1.2354	12.8569	0.1892
				117.109	1.2436	12.8687	0.1898
				117.209	1.2458	12.8802	0.1894
				117.309	1.2408	12.8918	0.1894
				117.398	1.232	12.9034	0.1888
				117.509	1.223	12.915	0.1896
				117.641	1.2286	12.9267	0.1896
				117.773	1.2416	12.9383	0.1898
				117.888	1.2482	12.9498	0.1896
				118.01	1.2448	12.9615	0.1894
				118.11	1.2454	12.9731	0.1894
				118.215	1.2456	12.9846	0.1894
				118.305	1.24	12.9963	0.1896
				118.405	1.234	13.0078	0.1894
				118.515	1.2346	13.0137	0.1892
				118.652	1.2416	13.0252	0.1884
				118.8	1.2528	13.0369	0.1886
				118.963	1.2656	13.0485	0.1888
				119.095	1.2754	13.0602	0.1896
				119.174	1.2676	13.0776	0.1902
				119.258	1.2526	13.0892	0.1896
				119.337	1.238	13.1007	0.1898
				119.448	1.2316	13.1124	0.1898
				119.553	1.2388	13.124	0.1906
				119.669	1.2452	13.1357	0.1906
				119.801	1.251	13.1472	0.1906
				119.933	1.2602	13.1587	0.1914
				120.043	1.263	13.1705	0.192
				120.144	1.261	13.182	0.193
				120.244	1.2516	13.1994	0.1934
				120.349	1.2508	13.2111	0.1942
				120.465	1.25	13.2226	0.1938
				120.586	1.2516	13.2342	0.1942
				120.712	1.2588	13.2517	0.1946
				120.844	1.2658	13.2691	0.1954
				120.955	1.2718	13.2807	0.1964
				121.05	1.2644	13.2981	0.198
				121.134	1.2556	13.3155	0.1996
				121.218	1.2484	13.3272	0.1996
				121.324	1.2456	13.3446	0.199
				121.455	1.253	13.3561	0.1982
				121.598	1.2608	13.3677	0.1974
				121.761	1.2756	13.3794	0.1972
				121.903	1.2898	13.391	0.1964
				121.998	1.2888	13.4084	0.1964
				122.082	1.2776	13.42	0.1956
				122.167	1.2624	13.4316	0.1954
				122.256	1.2552	13.4433	0.196
				122.362	1.2526	13.4607	0.1962
				122.477	1.2604	13.4723	0.197
				122.604	1.2682	13.4896	0.197
				122.746	1.279	13.5012	0.1974
				122.873	1.2864	13.5129	0.197
				122.968	1.2846	13.5303	0.1968
				123.062	1.2772	13.5419	0.1966
				123.157	1.2656	13.5535	0.1964
				123.273	1.2624	13.5651	0.196
				123.384	1.2678	13.5768	0.1956
				123.5	1.2722	13.5884	0.1954
				123.621	1.2778	13.6058	0.1952
				123.742	1.2824	13.6173	0.1956
				123.853	1.2838	13.629	0.1948
				123.953	1.282	13.6405	0.1952
				124.048	1.2756	13.6523	0.1944
				124.148	1.2754	13.6638	0.1942
				124.269	1.276	13.6753	0.1944
				124.401	1.2828	13.687	0.1944
				124.538	1.29	13.6986	0.1944
				124.69	1.3002	13.716	0.1948
				124.806	1.3076	13.7277	0.195
				124.885	1.299	13.7393	0.1952
				124.964	1.2876	13.7508	0.1956
				125.043	1.2734	13.7625	0.1952
				125.138	1.268	13.7741	0.1954
				125.249	1.2718	13.7858	0.195
				125.37	1.2796	13.7973	0.1944
				125.502	1.2928	13.8088	0.194
				125.644	1.3022	13.8206	0.193
				125.776	1.3094	13.8321	0.1924
				125.881	1.3086	13.8438	0.1926
				125.997	1.3028	13.8495	0.1922
				126.108	1.299	13.8612	0.1922
				126.224	1.2966	13.8727	0.1924
				126.329	1.3006	13.8843	0.1924
				126.445	1.3032	13.896	0.1926
				126.566	1.3048	13.9076	0.1928
				126.677	1.3084	13.9192	0.1932
				126.772	1.3076	13.9308	0.1932
				126.851	1.299	13.9423	0.1932
				126.945	1.2916	13.9541	0.1932
				127.04	1.2876	13.9656	0.193
				127.177	1.2946	13.9773	0.1936
				127.314	1.3062	13.9888	0.1934
				127.467	1.32	14.0004	0.1936
				127.609	1.3312	14.0121	0.1936
				127.704	1.3294	14.0236	0.194
				127.788	1.3212	14.0353	0.1944
				127.878	1.3058	14.0411	0.1936
				127.968	1.2984	14.0527	0.1932
				128.073	1.2974	14.0643	0.194
				128.189	1.305	14.0817	0.195
				128.321	1.3158	14.0934	0.1958
				128.473	1.3248	14.105	0.196
				128.621	1.3382	14.1165	0.1962
				128.726	1.3428	14.1282	0.1968
				128.816	1.33	14.1397	0.1974
				128.911	1.3166	14.1571	0.1974
				129.011	1.3104	14.1689	0.1968
				129.116	1.311	14.1804	0.1964
				129.227	1.3172	14.192	0.1962
				129.348	1.3206	14.2036	0.1958
				129.469	1.3264	14.2152	0.1962
				129.58	1.3286	14.2269	0.1962
				129.685	1.3296	14.2385	0.197
				129.78	1.3266	14.25	0.1976
				129.885	1.323	14.2674	0.198
				129.996	1.321	14.2791	0.1988
				130.138	1.3254	14.2906	0.1998
				130.291	1.337	14.3024	0.1996
				130.444	1.3536	14.3139	0.1988
				130.544	1.354	14.3313	0.1992
				130.623	1.3434	14.343	0.1992
				130.697	1.3248	14.3545	0.1998
				130.781	1.3148	14.372	0.2004
				130.876	1.3108	14.3835	0.2004
				130.992	1.3138	14.3952	0.201
				131.113	1.325	14.4068	0.2012
				131.25	1.3344	14.4241	0.2016
				131.392	1.346	14.4359	0.201
				131.519	1.3522	14.4474	0.201
				131.629	1.3522	14.4589	0.2008
				131.729	1.3444	14.4706	0.2012
				131.83	1.3366	14.488	0.2014
				131.924	1.3316	14.4996	0.2012
				132.04	1.3312	14.5113	0.2012
				132.156	1.3348	14.5229	0.2012
				132.288	1.3428	14.5344	0.2018
				132.42	1.3514	14.5461	0.202
				132.515	1.3536	14.5635	0.202
				132.604	1.3448	14.575	0.2016
				132.694	1.3348	14.5868	0.2014
				132.794	1.3286	14.6042	0.202
				132.92	1.3318	14.6157	0.2024
				133.062	1.3402	14.6274	0.2032
				133.205	1.353	14.6448	0.203
				133.321	1.3602	14.6563	0.2036
				133.415	1.356	14.668	0.2044
				133.5	1.3452	14.6854	0.2054
				133.589	1.3334	14.697	0.206
				133.684	1.3292	14.7086	0.2054
				133.779	1.3286	14.7259	0.2048
				133.9	1.3344	14.7377	0.2042
				134.027	1.3428	14.7492	0.204
				134.174	1.3514	14.7609	0.2038
				134.332	1.3646	14.7724	0.2038
				134.448	1.3718	14.7898	0.2032
				134.538	1.3662	14.8016	0.2036
				134.627	1.3516	14.8131	0.2034
				134.722	1.3396	14.8247	0.2034
				134.822	1.3368	14.8363	0.203
				134.938	1.3398	14.8479	0.2032
				135.065	1.3494	14.8596	0.203
				135.196	1.3574	14.8712	0.2032
				135.323	1.3624	14.8886	0.2036
				135.433	1.3634	14.9001	0.2032
				135.528	1.3564	14.9118	0.2026
				135.639	1.3526	14.9233	0.2016
				135.755	1.3506	14.9292	0.201
				135.892	1.3548	14.9407	0.2006
				136.034	1.3632	14.9525	0.201
				136.166	1.3706	14.964	0.201
				136.271	1.3744	14.9756	0.2004
				136.355	1.3666	14.9872	0.2002
				136.434	1.354	14.9988	0.2004
				136.519	1.343	15.0105	0.2006
				136.624	1.3382	15.0221	0.2004
				136.74	1.3436	15.0336	0.2008
				136.872	1.3514	15.0453	0.2004
				137.019	1.362	15.0569	0.2
				137.162	1.3718	15.0686	0.2
				137.288	1.3766	15.0801	0.2004
				137.383	1.3734	15.0916	0.2002
				137.472	1.3624	15.1034	0.1998
				137.562	1.3528	15.1149	0.2002
				137.657	1.3468	15.1266	0.199
				137.767	1.3476	15.1381	0.1992
				137.878	1.351	15.1497	0.199
				138.015	1.359	15.1614	0.1992
				138.152	1.3694	15.173	0.199
				138.263	1.374	15.1846	0.1994
				138.358	1.3684	15.1962	0.2002
				138.452	1.3592	15.2078	0.2002
				138.558	1.3522	15.2195	0.2002
				138.684	1.354	15.231	0.2002
				138.811	1.3612	15.2427	0.2016
				138.932	1.366	15.2543	0.202
				139.042	1.3692	15.2658	0.2014
				139.148	1.3674	15.2775	0.201
				139.243	1.3638	15.2949	0.2012
				139.332	1.3568	15.3064	0.2014
				139.427	1.3512	15.3181	0.2018
				139.527	1.3492	15.3297	0.2024
				139.654	1.3512	15.3413	0.2016
				139.791	1.3594	15.3529	0.2014
				139.943	1.3708	15.3645	0.202
				140.086	1.3812	15.3762	0.2032
				140.186	1.3818	15.3878	0.204
				140.265	1.3708	15.4052	0.2042
				140.339	1.356	15.4225	0.205
				140.423	1.3444	15.4341	0.2058
				140.534	1.3424	15.4458	0.2068
				140.649	1.3492	15.4573	0.2066
				140.776	1.3582	15.4748	0.2064
				140.913	1.3688	15.4864	0.2058
				141.045	1.3756	15.498	0.2048
				141.161	1.3774	15.5097	0.204
				141.266	1.3742	15.5213	0.2042
				141.366	1.3676	15.5328	0.2044
				141.482	1.364	15.5445	0.204
				141.608	1.3666	15.5561	0.2048
				141.73	1.3718	15.5734	0.2052
				141.856	1.3766	15.5852	0.2064
				141.977	1.38	15.5967	0.2072
				142.077	1.3794	15.6141	0.2076
				142.156	1.3716	15.6257	0.2078
				142.246	1.3624	15.6373	0.2076
				142.335	1.357	15.6489	0.208
				142.457	1.3578	15.6663	0.208
				142.599	1.3678	15.678	0.2082
				142.741	1.3788	15.6896	0.2076
				142.889	1.3896	15.7012	0.2078
				143.005	1.3942	15.7128	0.208
				143.089	1.3852	15.7302	0.208
				143.178	1.3728	15.7417	0.2076
				143.268	1.3634	15.7535	0.2076
				143.363	1.3612	15.765	0.2074
				143.479	1.3642	15.7824	0.208
				143.6	1.3698	15.7941	0.2092
				143.737	1.377	15.8056	0.2086
				143.879	1.3878	15.8172	0.2084
				143.995	1.392	15.8347	0.2088
				144.09	1.3878	15.8463	0.2088
				144.179	1.3762	15.8578	0.2096
				144.285	1.3704	15.8696	0.209
				144.411	1.3724	15.8811	0.209
				144.517	1.3752	15.8928	0.2082
				144.638	1.3802	15.9102	0.209
				144.754	1.3816	15.9217	0.209
				144.87	1.385	15.9333	0.2088
				144.975	1.3836	15.945	0.2088
				145.059	1.3788	15.9566	0.2084
				145.159	1.3742	15.9682	0.2088
				145.265	1.3708	15.9798	0.2088
				145.391	1.372	15.9914	0.2088
				145.523	1.3788	16.0031	0.2084
				145.676	1.39	16.0205	0.2082
				145.829	1.4014	16.032	0.2088
				145.918	1.4014	16.0437	0.209
				145.992	1.3878	16.0553	0.209
				146.076	1.375	16.0668	0.2086
				146.161	1.3674	16.0785	0.2078
				146.277	1.3688	16.0901	0.2076
				146.392	1.3736	16.1017	0.2074
				146.535	1.3834	16.1133	0.2076
				146.677	1.394	16.1248	0.2074
				146.814	1.4004	16.1365	0.2072
				146.925	1.4022	16.1481	0.2068
				147.03	1.395	16.1539	0.2074
				147.141	1.3902	16.1655	0.2074
				147.246	1.3866	16.1772	0.2072
				147.346	1.3836	16.1887	0.2066
				147.457	1.383	16.2003	0.207
				147.578	1.3854	16.212	0.2076
				147.699	1.3914	16.2235	0.2082
				147.804	1.3954	16.2353	0.2086
				147.894	1.3906	16.2526	0.2082
				147.978	1.3822	16.2642	0.2088
				148.068	1.3748	16.2759	0.2082
				148.194	1.374	16.2874	0.2086
				148.326	1.383	16.299	0.209
				148.474	1.3924	16.3107	0.2088
				148.626	1.4034	16.3223	0.2092
				148.737	1.4064	16.3338	0.2088
				148.827	1.4008	16.3514	0.2096
				148.916	1.3906	16.3629	0.21
				149.006	1.3816	16.3744	0.2108
				149.101	1.3786	16.3862	0.2108
				149.216	1.3808	16.3977	0.2108
				149.343	1.3872	16.4094	0.2098
				149.48	1.3952	16.421	0.2094
				149.633	1.4052	16.4325	0.2102
				149.749	1.4118	16.4499	0.2106
				149.843	1.4062	16.4616	0.211
				149.933	1.3956	16.479	0.212
				150.028	1.3876	16.4905	0.2132
				150.138	1.3856	16.508	0.214
				150.244	1.3876	16.5196	0.2148
				150.36	1.3904	16.5371	0.2148
				150.476	1.394	16.5486	0.214
				150.586	1.3972	16.566	0.2142
				150.702	1.3982	16.5777	0.2146
				150.797	1.3954	16.5892	0.2144
				150.902	1.3926	16.6066	0.2136
				151.008	1.3908	16.6183	0.2132
				151.14	1.3932	16.6299	0.2126
				151.282	1.4012	16.6414	0.2128
				151.44	1.4126	16.6532	0.213
				151.566	1.4204	16.6705	0.2134
				151.651	1.4154	16.6821	0.2134
				151.735	1.404	16.6938	0.213
				151.819	1.393	16.7053	0.2124
				151.904	1.3864	16.7228	0.2132
				152.025	1.3886	16.7344	0.2128
				152.141	1.395	16.746	0.2124
				152.272	1.4022	16.7575	0.213
				152.42	1.4116	16.775	0.214
				152.557	1.4184	16.7867	0.2138
				152.668	1.4196	16.7982	0.2142
				152.762	1.413	16.8099	0.2146
				152.862	1.405	16.8273	0.2142
				152.947	1.3978	16.8389	0.2132
				153.052	1.3946	16.8504	0.2124
				153.163	1.3968	16.8621	0.2122
				153.284	1.4024	16.8737	0.2116
				153.421	1.41	16.8853	0.2114
				153.537	1.416	16.8969	0.2106
				153.626	1.4138	16.9084	0.2112
				153.721	1.4068	16.9201	0.2106
				153.816	1.3998	16.926	0.211
				153.943	1.3994	16.9376	0.211
				154.08	1.4064	16.9491	0.2108
				154.232	1.4158	16.9608	0.211
				154.359	1.4254	16.9723	0.211
				154.459	1.425	16.984	0.2114
				154.548	1.4168	16.9956	0.2106
				154.633	1.4078	17.0071	0.211
				154.728	1.401	17.0189	0.2112
				154.822	1.4	17.0304	0.211
				154.933	1.3998	17.0419	0.211
				155.06	1.4062	17.0537	0.211
				155.202	1.415	17.0652	0.2114
				155.365	1.4272	17.0769	0.21
				155.497	1.437	17.0885	0.211
				155.592	1.432	17.1	0.2104
				155.671	1.421	17.1117	0.2122
				155.76	1.4078	17.1232	0.2106
				155.871	1.4064	17.1349	0.2108
				155.976	1.4082	17.1465	0.211
				156.103	1.4136	17.1523	0.2108
				156.229	1.4204	17.1639	0.2108
				156.35	1.4254	17.1755	0.2092
				156.461	1.4278	17.1871	0.2104
				156.551	1.4236	17.1987	0.2104
				156.661	1.4186	17.2104	0.2108
				156.767	1.4156	17.2219	0.2114
				156.898	1.4178	17.2335	0.2102
				157.035	1.4264	17.2452	0.212
				157.167	1.433	17.2568	0.2114
				157.293	1.4374	17.2685	0.2128
				157.388	1.4356	17.28	0.2124
				157.467	1.4256	17.2916	0.2118
				157.552	1.418	17.3032	0.2132
				157.636	1.4096	17.3148	0.2128
				157.741	1.409	17.3265	0.214
				157.857	1.4154	17.3439	0.2132
				157.999	1.422	17.3555	0.2136
				158.147	1.4338	17.367	0.2148
				158.289	1.4414	17.3787	0.2134
				158.41	1.4436	17.3903	0.2162
				158.495	1.4378	17.4077	0.2146
				158.584	1.4276	17.4194	0.2168
				158.669	1.4208	17.4309	0.2148
				158.774	1.4154	17.4426	0.2156
				158.885	1.418	17.4541	0.2172
				159.011	1.4254	17.4716	0.2166
				159.148	1.4352	17.4831	0.2184
				159.275	1.4436	17.5007	0.2174
				159.375	1.442	17.518	0.2214
				159.469	1.436	17.5296	0.2224
				159.564	1.4284	17.547	0.2232
				159.68	1.4264	17.5586	0.2224
				159.817	1.4332	17.5703	0.2204
				159.933	1.4394	17.5818	0.2204
				160.049	1.443	17.5935	0.2186
				160.165	1.4438	17.6109	0.2194
				160.26	1.4412	17.6225	0.2174
				160.355	1.4372	17.6342	0.217
				160.444	1.4318	17.6457	0.2164
				160.544	1.4302	17.6573	0.2162
				160.655	1.4316	17.6689	0.2172
				160.787	1.437	17.6805	0.217
				160.934	1.4472	17.6979	0.2188
				161.097	1.4592	17.7096	0.2184
				161.224	1.4662	17.7212	0.2186
				161.319	1.4632	17.7327	0.2188
				161.398	1.4506	17.7501	0.219
				161.482	1.4394	17.7618	0.219
				161.593	1.4364	17.7734	0.2196
				161.703	1.4398	17.785	0.2204
				161.83	1.4474	17.8025	0.2208
				161.962	1.4558	17.814	0.2208
				162.093	1.4616	17.8257	0.2206
				162.204	1.4636	17.8431	0.2206
				162.304	1.4596	17.8546	0.2206
				162.415	1.4568	17.8662	0.221
				162.525	1.4526	17.8779	0.2206
				162.647	1.453	17.8895	0.2204
				162.768	1.458	17.9068	0.2202
				162.889	1.4616	17.9185	0.2202
				163.021	1.467	17.9301	0.2198
				163.126	1.4694	17.9416	0.2194
				163.21	1.4652	17.9534	0.2186
				163.295	1.4564	17.9649	0.218
				163.384	1.4494	17.9766	0.2182
				163.495	1.4476	17.9882	0.218
				163.627	1.4526	17.9997	0.2178
				163.763	1.462	18.0173	0.218
				163.916	1.4738	18.0288	0.2178
				164.048	1.4808	18.0404	0.218
				164.148	1.4822	18.0521	0.2184
				164.232	1.4728	18.0636	0.219
				164.317	1.4628	18.0752	0.2186
				164.401	1.4572	18.0927	0.219
				164.512	1.455	18.1043	0.2192
				164.622	1.4588	18.1158	0.2186
				164.749	1.4656	18.1275	0.2184
				164.891	1.476	18.1391	0.2184
				165.023	1.485	18.1507	0.2176
				165.123	1.4858	18.1623	0.2174
				165.218	1.4786	18.1739	0.2178
				165.312	1.471	18.1855	0.2178
				165.434	1.469	18.1971	0.2172
				165.55	1.4724	18.2088	0.2188
				165.671	1.4778	18.2203	0.2148
				165.781	1.4814	18.2319	0.2176
				165.892	1.4822	18.2436	0.2168
				165.997	1.4814	18.2552	0.2164
				166.087	1.4794	18.2667	0.2156
				166.182	1.475	18.2784	0.2142
				166.282	1.4732	18.29	0.2158
				166.398	1.4734	18.2958	0.2152
				166.53	1.479	18.3073	0.2172
				166.667	1.4862	18.3191	0.2146
				166.825	1.4974	18.3306	0.2142
				166.962	1.5086	18.3423	0.215
				167.051	1.5066	18.3539	0.2172
				167.13	1.4948	18.3712	0.2188
				167.215	1.4824	18.3828	0.218
				167.315	1.4762	18.3945	0.2178
				167.425	1.4798	18.4061	0.2186
				167.552	1.4866	18.4234	0.2202
				167.683	1.4954	18.4352	0.2196
				167.82	1.5048	18.4467	0.2188
				167.942	1.5076	18.4525	0.217
				168.042	1.5064	18.4641	0.2158
				168.147	1.4996	18.4758	0.2158
				168.247	1.4948	18.4873	0.2166
				168.363	1.4924	18.4989	0.2174
				168.479	1.4956	18.5106	0.2164
				168.595	1.5014	18.5221	0.216
				168.721	1.5058	18.5339	0.2168
				168.837	1.5096	18.5454	0.218
				168.932	1.5076	18.557	0.2176
				169.016	1.5018	18.5687	0.2172
				169.106	1.4932	18.5802	0.2172
				169.211	1.491	18.5976	0.2184
				169.343	1.4956	18.6093	0.2214
				169.475	1.5036	18.6209	0.2232
				169.622	1.515	18.6382	0.2236
				169.765	1.5232	18.6498	0.2228
				169.88	1.5266	18.6673	0.2242
				169.965	1.5206	18.6789	0.225
				170.049	1.5102	18.6963	0.226
				170.139	1.5022	18.7079	0.2256
				170.244	1.499	18.7196	0.2242
				170.355	1.5028	18.7311	0.223
				170.486	1.5096	18.7485	0.2228
				170.629	1.519	18.7602	0.2238
				170.766	1.5292	18.7718	0.2234
				170.866	1.5292	18.7833	0.2234
				170.955	1.5222	18.8009	0.2234
				171.045	1.513	18.8124	0.2236
				171.15	1.5076	18.8239	0.2248
				171.271	1.5104	18.8357	0.225
				171.377	1.513	18.853	0.2252
				171.503	1.5186	18.8646	0.2246
				171.624	1.5244	18.8763	0.2254
				171.74	1.5274	18.8937	0.2266
				171.84	1.5268	18.9052	0.2268
				171.941	1.5226	18.9169	0.2276
				172.046	1.5206	18.9343	0.2268
				172.151	1.5196	18.9459	0.227
				172.283	1.522	18.9575	0.227
				172.425	1.5298	18.9748	0.227
				172.573	1.539	18.9866	0.2268
				172.699	1.5468	18.9981	0.2258
				172.778	1.5434	19.0098	0.2252
				172.857	1.5308	19.0214	0.2254
				172.942	1.5206	19.0329	0.2262
				173.031	1.5136	19.0505	0.2256
				173.147	1.5166	19.062	0.225
				173.268	1.5212	19.0736	0.2246
				173.405	1.5306	19.0852	0.2242
				173.542	1.5398	19.0968	0.2244
				173.674	1.5448	19.1084	0.2244
				173.774	1.545	19.12	0.2242
				173.879	1.5378	19.1316	0.224
				173.98	1.5336	19.1433	0.2234
				174.085	1.5306	19.1548	0.2238
				174.206	1.5328	19.1607	0.2238
				174.327	1.5374	19.1722	0.2238
				174.459	1.5434	19.1839	0.2234
				174.591	1.5506	19.1955	0.2236
				174.691	1.55	19.207	0.2242
				174.775	1.5438	19.2188	0.224
				174.865	1.534	19.2303	0.224
				174.97	1.5282	19.242	0.2228
				175.086	1.5316	19.2536	0.2232
				175.218	1.5376	19.2651	0.223
				175.355	1.5454	19.2768	0.2228
				175.481	1.5532	19.2884	0.223
				175.581	1.5524	19.2999	0.222
				175.666	1.5468	19.3057	0.2216
				175.755	1.5386	19.3175	0.2216
				175.845	1.5338	19.329	0.2226
				175.94	1.5312	19.3406	0.2228
				176.061	1.534	19.3523	0.223
				176.187	1.5404	19.3638	0.2226
				176.335	1.5504	19.3755	0.2222
				176.487	1.563	19.387	0.2238
				176.603	1.5686	19.3986	0.224
				176.698	1.5634	19.4103	0.2236
				176.793	1.5544	19.4218	0.223
				176.898	1.5478	19.4336	0.2236
				176.999	1.547	19.4451	0.2244
				177.114	1.5494	19.4566	0.2246
				177.236	1.553	19.474	0.225
				177.362	1.5604	19.4857	0.2244
				177.478	1.564	19.4973	0.2252
				177.578	1.5642	19.509	0.226
				177.673	1.558	19.5206	0.2264
				177.784	1.5542	19.5321	0.2266
				177.889	1.5522	19.5495	0.2268
				178.015	1.554	19.5612	0.2272
				178.147	1.5604	19.5786	0.228
				178.289	1.5684	19.596	0.23
				178.411	1.5752	19.6075	0.2316
				178.5	1.5728	19.6251	0.2322
				178.585	1.5634	19.6366	0.2322
				178.663	1.5538	19.6541	0.232
				178.758	1.548	19.6656	0.2312
				178.869	1.5494	19.6773	0.2304
				178.995	1.555	19.6947	0.2298
				179.138	1.5654	19.7063	0.229
				179.285	1.576	19.7179	0.2292
				179.417	1.5822	19.7295	0.2294
				179.522	1.5826	19.7469	0.23
				179.617	1.576	19.7586	0.2304
				179.702	1.5668	19.7702	0.2314
				179.796	1.5604	19.7875	0.2318
				179.902	1.5588	19.7991	0.232
				180.012	1.562	19.8165	0.2318
				180.144	1.5678	19.8282	0.2308
				180.292	1.5786	19.8397	0.2304
				180.413	1.586	19.8514	0.23
				180.513	1.5846	19.863	0.2296
				180.613	1.5782	19.8745	0.2294
				180.713	1.5716	19.8863	0.2286
				180.84	1.5722	19.8978	0.2278
				180.966	1.5762	19.9095	0.2274
				181.098	1.5828	19.9211	0.2266
				181.208	1.5862	19.9326	0.2264
				181.308	1.5844	19.9443	0.226
				181.403	1.5802	19.9559	0.2258
				181.488	1.5746	19.9675	0.2262
				181.582	1.5704	19.9791	0.227
				181.677	1.568	19.9906	0.2268
				181.798	1.5704	20.0023	0.2276
				181.925	1.5764	20.0139	0.2288
				182.072	1.5862	20.0256	0.2296
				182.23	1.5978	20.043	0.2304
				182.346	1.6028	20.0545	0.2304
				182.431	1.5966	20.0661	0.2306
				182.51	1.5854	20.0778	0.2308
				182.599	1.5746	20.0893	0.2308
				182.705	1.5724	20.1068	0.231
				182.821	1.576	20.1184	0.2314
				182.947	1.583	20.13	0.2312
				183.073	1.5912	20.1415	0.2304
				183.2	1.5972	20.1532	0.2298
				183.311	1.5992	20.1648	0.23
				183.416	1.5964	20.1765	0.2302
				183.521	1.5926	20.1881	0.2302
				183.632	1.5898	20.1996	0.2294
				183.758	1.591	20.2113	0.2294
				183.88	1.5948	20.2229	0.2298
				184.006	1.5992	20.2402	0.23
				184.133	1.6042	20.252	0.2306
				184.227	1.6036	20.2635	0.2302
				184.317	1.5972	20.2752	0.2302
				184.401	1.5896	20.2868	0.23
				184.491	1.5836	20.2983	0.2292
				184.607	1.5842	20.31	0.229
				184.738	1.591	20.3157	0.229
				184.886	1.6002	20.3274	0.2288
				185.033	1.6118	20.339	0.2282
				185.16	1.6184	20.3507	0.2288
				185.249	1.6146	20.3622	0.2286
				185.339	1.6048	20.3738	0.2286
				185.429	1.5952	20.3854	0.2288
				185.523	1.5904	20.397	0.228
				185.634	1.5916	20.4029	0.2272
				185.75	1.5952	20.4144	0.2276
				185.887	1.6028	20.4261	0.2288
				186.024	1.6104	20.4435	0.2288
				186.14	1.6152	20.455	0.2302
				186.24	1.6122	20.4668	0.2306
				186.335	1.6054	20.4783	0.2316
				186.44	1.599	20.4957	0.2322
				186.567	1.6002	20.5072	0.2328
				186.683	1.6044	20.519	0.2332
				186.804	1.609	20.5363	0.2334
				186.92	1.6116	20.5479	0.2336
				187.036	1.6134	20.5596	0.2332
				187.136	1.6126	20.5711	0.2334
				187.225	1.607	20.5827	0.2334
				187.325	1.6032	20.5944	0.233
				187.425	1.6012	20.6059	0.233
				187.552	1.6038	20.6177	0.2326
				187.694	1.6102	20.6292	0.232
				187.852	1.6194	20.6408	0.2312
				187.994	1.631	20.6525	0.2314
				188.084	1.6304	20.664	0.2318
				188.163	1.6204	20.6814	0.2324
				188.242	1.607	20.6931	0.2332
				188.326	1.5976	20.7105	0.2342
				188.427	1.5964	20.722	0.2354
				188.542	1.5988	20.7338	0.2368
				188.669	1.6062	20.7511	0.2368
				188.806	1.616	20.7627	0.2366
				188.932	1.6228	20.7801	0.2368
				189.048	1.6258	20.7918	0.2374
				189.159	1.6236	20.8033	0.2372
				189.269	1.6196	20.8208	0.237
				189.38	1.6174	20.8323	0.2368
				189.491	1.617	20.844	0.2372
				189.601	1.618	20.8556	0.2374
				189.728	1.6204	20.8729	0.2376
				189.854	1.6256	20.8847	0.2376
				189.965	1.6292	20.8962	0.2374
				190.055	1.6264	20.9078	0.2376
				190.144	1.6204	20.9253	0.2376
				190.234	1.6124	20.9368	0.2378
				190.355	1.6116	20.9542	0.2376
				190.487	1.6168	20.9658	0.2372
				190.634	1.626	20.9775	0.2366
				190.787	1.6372	20.989	0.2364
				190.892	1.6418	21.0065	0.2366
				190.987	1.637	21.0181	0.2364
				191.071	1.6276	21.0297	0.237
				191.161	1.6192	21.0413	0.2372
				191.256	1.6148	21.0588	0.237
				191.366	1.615	21.0704	0.2372
				191.488	1.6192	21.0819	0.2374
				191.625	1.627	21.0936	0.2372
				191.767	1.6362	21.1051	0.2374
				191.899	1.6436	21.1226	0.2376
				191.999	1.6422	21.1343	0.2374
				192.094	1.6348	21.1458	0.2376
				192.188	1.6274	21.1574	0.2376
				192.294	1.625	21.1747	0.2376
				192.399	1.6252	21.1865	0.2372
				192.515	1.6286	21.198	0.2366
				192.631	1.6324	21.2097	0.2358
				192.747	1.6366	21.2213	0.2358
				192.852	1.6386	21.2328	0.2354
				192.947	1.6364	21.2445	0.2346
				193.047	1.6334	21.256	0.2348
				193.142	1.6296	21.2677	0.2344
				193.263	1.6294	21.2793	0.234
				193.4	1.6346	21.2908	0.2338
				193.553	1.6426	21.3026	0.2334
				193.69	1.6544	21.3141	0.2328
				193.785	1.6556	21.3258	0.2324
				193.874	1.6502	21.3315	0.2328
				193.959	1.6404	21.3432	0.2328
				194.048	1.6324	21.3547	0.2332
				194.159	1.6322	21.3663	0.2328
				194.275	1.6364	21.378	0.2328
				194.407	1.645	21.3895	0.2334
				194.549	1.654	21.4013	0.233
				194.696	1.6622	21.4128	0.2334
				194.823	1.6678	21.4244	0.2328
				194.923	1.6646	21.4361	0.233
				195.023	1.6596	21.4476	0.2328
				195.107	1.651	21.4593	0.2326
				195.218	1.6484	21.4708	0.2332
				195.329	1.6496	21.4824	0.2328
				195.455	1.6544	21.4941	0.2326
				195.592	1.6634	21.5056	0.2322
				195.703	1.6682	21.5115	0.2326
				195.797	1.6664	21.5231	0.2326
				195.882	1.6578	21.5347	0.2326
				195.971	1.651	21.5463	0.2324
				196.093	1.6496	21.5578	0.2326
				196.219	1.6546	21.5695	0.233
				196.367	1.6644	21.5811	0.233
				196.498	1.6736	21.5928	0.2332
				196.598	1.6758	21.6044	0.2336
				196.699	1.6722	21.6159	0.2336
				196.783	1.666	21.6276	0.2338
				196.883	1.6602	21.6392	0.2342
				196.972	1.6578	21.6508	0.2346
				197.078	1.6578	21.6683	0.2352
				197.204	1.663	21.6798	0.2358
				197.341	1.6714	21.6972	0.2372
				197.499	1.6824	21.7089	0.2386
				197.642	1.6934	21.7204	0.239
				197.736	1.6934	21.7379	0.239
				197.821	1.6848	21.7494	0.239
				197.905	1.673	21.7611	0.2392
				198	1.6674	21.7726	0.239
				198.111	1.668	21.7843	0.239
				198.232	1.6732	21.8017	0.238
				198.358	1.6808	21.8133	0.238
				198.485	1.6876	21.825	0.2374
				198.6	1.6922	21.8365	0.2382
				198.69	1.6904	21.854	0.239
				198.795	1.685	21.8655	0.2398
				198.906	1.6824	21.8772	0.241
				199.032	1.6836	21.8946	0.2416
				199.175	1.6908	21.9062	0.2418
				199.312	1.6992	21.9179	0.242
				199.438	1.7044	21.9352	0.2424
				199.533	1.7046	21.9468	0.2422
				199.617	1.6964	21.9585	0.2416
				199.696	1.6868	21.9759	0.2408
				199.781	1.6802	21.9874	0.2418
				199.886	1.6786	21.999	0.2416
				200.002	1.6818	22.0107	0.242
				200.134	1.6904	22.0281	0.2414
				200.287	1.701	22.0397	0.2416
				200.434	1.7128	22.0513	0.2412
				200.555	1.7182	22.0629	0.2414
				200.65	1.7138	22.0744	0.241
				200.74	1.705	22.0861	0.2408
				200.829	1.6962	22.1035	0.2412
				200.929	1.6932	22.1151	0.24
				201.04	1.695	22.1268	0.2396
				201.172	1.701	22.1383	0.2394
				201.314	1.7104	22.1501	0.24
				201.44	1.7184	22.1616	0.2402
				201.535	1.7188	22.1731	0.2404
				201.63	1.7126	22.1849	0.2408
				201.725	1.705	22.1964	0.2406
				201.841	1.7022	22.2081	0.2414
				201.978	1.706	22.2197	0.241
				202.099	1.713	22.237	0.242
				202.215	1.7176	22.2486	0.2412
				202.326	1.7194	22.2603	0.2406
				202.431	1.7184	22.2719	0.2404
				202.526	1.7146	22.2836	0.2406
				202.621	1.711	22.2951	0.2416
				202.71	1.7074	22.3067	0.241
				202.821	1.7072	22.3183	0.2412
				202.947	1.7116	22.3358	0.2408
				203.095	1.72	22.3473	0.2408
				203.258	1.7324	22.359	0.2406
				203.4	1.7438	22.3706	0.2408
				203.485	1.7416	22.3821	0.2408
				203.564	1.7294	22.3938	0.2408
				203.643	1.7158	22.4053	0.2404
				203.743	1.7094	22.417	0.2408
				203.848	1.7094	22.4286	0.2416
				203.969	1.7158	22.4401	0.2406
				204.096	1.723	22.4519	0.2408
				204.227	1.7298	22.4634	0.2402
				204.343	1.7346	22.4751	0.2404
				204.444	1.7334	22.4867	0.24
				204.554	1.7294	22.4925	0.2394
				204.665	1.7268	22.504	0.239
				204.786	1.7266	22.5156	0.2378
				204.907	1.7304	22.5215	0.2368
				205.023	1.7334	22.5331	0.2362
				205.15	1.7378	22.5447	0.2372
				205.255	1.7396	22.5562	0.2382
				205.344	1.7372	22.5737	0.239
				205.423	1.7298	22.5853	0.2406
				205.513	1.7228	22.5969	0.2412
				205.608	1.7188	22.6143	0.242
				205.724	1.722	22.626	0.2446
				205.856	1.729	22.6376	0.2426
				206.003	1.7402	22.6549	0.2436
				206.156	1.7516	22.6667	0.2428
				206.272	1.7568	22.6782	0.2438
				206.356	1.753	22.6898	0.2438
				206.44	1.7428	22.7071	0.2426
				206.53	1.735	22.7188	0.2436
				206.635	1.7318	22.7304	0.2432
				206.751	1.7342	22.7421	0.2438
				206.878	1.7428	22.7537	0.2422
				207.02	1.7522	22.771	0.2436
				207.157	1.7628	22.7826	0.2434
				207.268	1.7656	22.7943	0.2436
				207.362	1.7606	22.8117	0.2436
				207.463	1.7542	22.8233	0.2438
				207.584	1.7504	22.8349	0.2452
				207.694	1.7534	22.8524	0.2442
				207.81	1.7564	22.8639	0.2452
				207.926	1.7584	22.8813	0.2452
				208.047	1.761	22.893	0.246
				208.163	1.7634	22.9046	0.2454
				208.258	1.7642	22.9219	0.2452
				208.358	1.7596	22.9337	0.2456
				208.453	1.756	22.9452	0.2448
				208.564	1.7546	22.9567	0.2458
				208.69	1.758	22.9742	0.2442
				208.838	1.7666	22.9858	0.245
				209.001	1.778	22.9974	0.2442
				209.117	1.7866	23.0091	0.2442
				209.196	1.7814	23.0206	0.2438
				209.275	1.77	23.0322	0.243
				209.354	1.758	23.0439	0.2436
				209.449	1.7532	23.0555	0.2418
				209.559	1.755	23.0672	0.2428
				209.686	1.7614	23.0787	0.2416
				209.823	1.7718	23.0903	0.2424
				209.96	1.7816	23.1019	0.2426
				210.086	1.7868	23.1135	0.2424
				210.192	1.7864	23.1252	0.2432
				210.297	1.7814	23.1367	0.2432
				210.403	1.7768	23.1483	0.245
				210.513	1.7752	23.16	0.2448
				210.619	1.7744	23.1774	0.2456
				210.734	1.7758	23.1889	0.2448
				210.866	1.78	23.2006	0.2456
				210.987	1.7864	23.2122	0.2464
				211.087	1.7874	23.2296	0.2462
				211.172	1.7818	23.2413	0.247
				211.256	1.774	23.2528	0.2464
				211.361	1.7688	23.2644	0.2462
				211.483	1.772	23.2761	0.2458
				211.625	1.7788	23.2876	0.2464
				211.778	1.791	23.3051	0.2464
				211.92	1.8018	23.3167	0.2466
				212.02	1.804	23.3283	0.2462
				212.104	1.797	23.3398	0.2452
				212.189	1.7862	23.3515	0.2472
				212.273	1.7786	23.3631	0.2444
				212.378	1.7762	23.3748	0.2456
				212.484	1.778	23.3864	0.2444
				212.61	1.7846	23.3922	0.2444
				212.747	1.793	23.4037	0.2438
				212.889	1.8034	23.4153	0.2434
				213.005	1.8078	23.427	0.2444
				213.1	1.8042	23.4385	0.244
				213.195	1.795	23.4503	0.2446
				213.285	1.7876	23.4618	0.243
				213.395	1.7858	23.4733	0.243
				213.506	1.7866	23.4851	0.2428
				213.622	1.7924	23.4966	0.2434
				213.743	1.7974	23.5083	0.2436
				213.864	1.8034	23.514	0.2432
				213.97	1.8056	23.5257	0.2432
				214.07	1.8032	23.5373	0.243
				214.175	1.8016	23.5488	0.244
				214.286	1.7982	23.5605	0.244
				214.423	1.8024	23.5721	0.245
				214.57	1.8094	23.5837	0.2448
				214.723	1.8204	23.5953	0.245
				214.839	1.8268	23.6069	0.2456
				214.923	1.8222	23.6244	0.2462
				215.007	1.8124	23.636	0.2466
				215.092	1.8012	23.6475	0.2456
				215.186	1.796	23.6592	0.245
				215.302	1.7994	23.6708	0.245
				215.429	1.805	23.6823	0.2462
				215.566	1.8146	23.694	0.2468
				215.713	1.8228	23.7055	0.2466
				215.85	1.8304	23.7172	0.2466
				215.956	1.831	23.7346	0.247
				216.061	1.8246	23.7462	0.2482
				216.151	1.8182	23.7579	0.2486
				216.246	1.8112	23.7694	0.2488
				216.356	1.8102	23.7869	0.25
				216.472	1.8128	23.8042	0.2512
				216.609	1.8194	23.816	0.2528
				216.73	1.8272	23.8333	0.2544
				216.825	1.8268	23.8449	0.2546
				216.909	1.821	23.8623	0.2536
				216.999	1.8128	23.8739	0.2524
				217.104	1.8076	23.8855	0.2522
				217.226	1.8104	23.8971	0.2514
				217.363	1.8172	23.9088	0.251
				217.51	1.8276	23.9203	0.2504
				217.631	1.834	23.9378	0.2504
				217.731	1.8336	23.9494	0.2506
				217.826	1.8306	23.961	0.2516
				217.916	1.8228	23.9725	0.2512
				218.011	1.819	23.99	0.251
				218.111	1.8164	24.0017	0.2512
				218.232	1.819	24.0191	0.252
				218.369	1.8266	24.0306	0.2522
				218.527	1.836	24.0423	0.2544
				218.68	1.8484	24.0597	0.2544
				218.78	1.8506	24.0712	0.2544
				218.869	1.843	24.083	0.2538
				218.948	1.8302	24.0945	0.2536
				219.038	1.821	24.1119	0.254
				219.138	1.819	24.1234	0.2538
				219.254	1.82	24.1351	0.253
				219.37	1.8268	24.1467	0.2512
				219.496	1.8332	24.1584	0.2536
				219.612	1.8386	24.1758	0.2498
				219.712	1.8392	24.1873	0.2536
				219.807	1.8356	24.1989	0.2524
				219.918	1.8326	24.2106	0.2516
				220.029	1.831	24.2221	0.2516
				220.166	1.8356	24.2396	0.2498
				220.303	1.8422	24.2512	0.2532
				220.434	1.8494	24.2628	0.2516
				220.55	1.8538	24.2745	0.2532
				220.64	1.851	24.286	0.2502
				220.724	1.8434	24.3035	0.2514
				220.814	1.8362	24.315	0.2522
				220.903	1.8304	24.3267	0.2534
				221.019	1.8316	24.3382	0.2538
				221.14	1.836	24.3499	0.2518
				221.282	1.8454	24.3615	0.2514
				221.43	1.855	24.373	0.25
				221.567	1.863	24.3848	0.2522
				221.672	1.8636	24.3963	0.2522
				221.762	1.8586	24.408	0.2514
				221.852	1.8494	24.4196	0.2494
				221.941	1.8432	24.4311	0.2488
				222.046	1.8406	24.4428	0.2496
				222.157	1.843	24.4544	0.2512
				222.284	1.8494	24.466	0.2506
				222.426	1.8596	24.4776	0.2488
				222.547	1.8688	24.4891	0.2478
				222.652	1.8692	24.5008	0.2482
				222.747	1.8636	24.5124	0.2502
				222.853	1.8582	24.5241	0.2504
				222.979	1.858	24.5357	0.2494
				223.111	1.8642	24.5472	0.2486
				223.237	1.8698	24.5589	0.2498
				223.353	1.8746	24.5705	0.2508
				223.453	1.8738	24.582	0.2514
				223.548	1.8708	24.5937	0.2504
				223.638	1.8654	24.6053	0.2488
				223.727	1.86	24.6169	0.2488
				223.817	1.8566	24.6227	0.2484
				223.938	1.8576	24.6344	0.2488
				224.07	1.8652	24.6459	0.2476
				224.222	1.8754	24.6576	0.2472
				224.375	1.8878	24.6691	0.2468
				224.502	1.8948	24.6807	0.2478
[truncated: 65,954 more rows]

## Sheet: Fig.4c
Deformation rate (mm/min)	Maximum stress (MPa)	Young's modulus (MPa)	Fracture strain (%)
1	1.82	1.3	841.4
10	6.28	5.7	730.2
100	14.3	101	541.7
1000	12.3	141	262.5

## Sheet: Fig.4d
MIN-4		control
Strain (%）	Stress (MPa)	Strain (%）	Stress (MPa)
0	0.31536	0	0
1.9124	2.1738	2.8089	0.1692
4.0361	3.54252	4.6544	0.2117
6.0843	4.12344	6.3524	0.2521
8.0948	4.46316	8.0172	0.2917
10.0751	4.617	9.667	0.3269
12.1233	4.75008	11.2807	0.3672
14.1149	4.75104	12.9004	0.39
16.1178	4.7592	14.5111	0.4127
18.151	4.76736	16.1097	0.4336
20.169	4.72644	17.7294	0.466
22.1153	4.71452	19.307	0.4791
24.1485	4.71396	20.9748	0.4993
26.1627	4.71612	22.5072	0.5215
28.1883	4.70244	24.145	0.5447
30.2063	4.70016	27.3332	0.5742
32.2206	4.692	28.9529	0.5857
34.2273	4.6998	30.5455	0.6054
36.2416	4.698	33.7789	0.6397
38.2709	4.70532	35.3715	0.6505
40.2588	4.70252	36.9671	0.6727
42.2504	4.70532	40.2095	0.6973
44.2382	4.7054	41.7901	0.7108
46.3053	4.73484	43.4339	0.7236
48.2969	4.72716	46.595	0.7492
50.3376	4.73316	49.8344	0.7807
52.3254	4.74912	53.0889	0.8057
54.3435	4.75716	54.6544	0.8176
56.3351	4.7616	56.262	0.8252
58.3795	4.8098	57.8546	0.8375
60.3674	4.8186	59.4834	0.8523
62.3741	4.8348	61.0639	0.8567
64.3884	4.86264	62.6806	0.8729
66.4215	4.902	64.2973	0.8775
68.4395	4.92072	65.8779	0.8894
70.4651	4.95096	67.5036	0.9014
72.4793	4.96152	69.1113	0.9112
74.4521	4.98336	72.2965	0.9328
76.5192	5.0316	80.3859	0.9876
78.5033	5.04204	81.9514	1.0008
80.5251	5.06544	83.5681	1.006
82.5167	5.10624	85.1517	1.017
84.546	5.14764	86.7744	1.0276
86.5339	5.16744	89.9867	1.0457
88.5368	5.20272	91.5793	1.0545
90.5624	5.2428	93.181	1.0611
92.5691	5.27856	94.7977	1.0724
94.5985	5.32536	96.3933	1.0823
96.6014	5.34984	98.007	1.0968
98.6081	5.37672	100.06	1.1082
100.004	5.42304	100.123	1.1085
100.038	5.42448	101.358	1.1168
100.792	5.43312	98.2568	0.9659
97.7556	3.1224	97.3085	0.9358
92.9124	0.57492	96.4324	0.9116
88.6538	0	95.5895	0.89281
84.5762	0	94.7826	0.87699
80.593	0	93.9668	0.86154
76.5758	0	93.1599	0.84647
72.5171	0	92.3501	0.83178
68.4471	0	91.5492	0.81746
64.4148	0	90.7394	0.80352
60.4164	0	89.9506	0.78995
56.3955	0	89.1618	0.77676
52.3783	0	88.3399	0.76496
48.3271	0	87.5662	0.75104
44.3061	0	86.7473	0.73953
40.2852	0	85.9164	0.72861
36.2566	0	85.1005	0.71689
32.247	0	84.3178	0.70475
28.2222	0	83.517	0.69321
24.2352	0	82.7282	0.68259
20.1992	0	81.9003	0.67161
16.1178	0	81.1265	0.66225
12.1233	0	80.3257	0.65243
8.174	0	79.5189	0.64219
4.0172	0	78.6789	0.63257
0.049	0	77.8871	0.62306
0	0	77.0713	0.61386
0	0	76.2976	0.60446
0	0	75.5539	0.59533
		74.6989	0.58562
		73.859	0.57753
		73.0792	0.56904
		72.2784	0.55853
		71.4686	0.5492
		70.6948	0.5404
		69.894	0.53156
		69.0631	0.52329
		68.2653	0.51493
		67.4765	0.50653
		66.6486	0.49752
		65.8688	0.48942
		65.047	0.48113
		64.2672	0.4725
		63.4664	0.4642
		62.6445	0.45496
		61.8437	0.44666
		61.0188	0.43841
		60.2481	0.4295
		59.4593	0.42015
		58.6524	0.4122
		57.8306	0.40417
		57.0297	0.39581
		56.2199	0.38728
		55.4221	0.37876
		54.6122	0.37083
		53.8234	0.36255
		53.0166	0.3552
		52.261	0.34584
		51.4029	0.3374
		50.6051	0.32907
		49.7892	0.32108
		49.0095	0.3128
		48.2508	0.30485
		47.45	0.29548
		46.5408	0.288
		45.752	0.27974
		45.0024	0.27146
		44.1805	0.26229
		43.3887	0.25366
		42.609	0.2453
		41.7931	0.23655
		40.9772	0.22851
		40.1794	0.21903
		39.3605	0.20925
		38.5597	0.2003
		37.7469	0.1922
		36.9491	0.18318
		36.1633	0.17378
		35.3595	0.16506
		34.5496	0.15595
		33.7638	0.14779
		32.945	0.13827
		32.1381	0.1291
		31.3253	0.12024
		30.4943	0.11149
		29.7296	0.10186
		28.9258	0.09236
		28.131	0.08263
		27.3272	0.07233
		26.5053	0.06219
		25.7225	0.0535
		24.9308	0.04284
		24.1329	0.03135
		23.29	0.02079
		22.4711	0.0112
		21.6763	0.00144
		20.9267	0
		20.1499	0
		19.2799	0
		18.458	0
		17.7083	0
		16.8774	0
		16.0706	0
		15.2818	0
		14.484	0
		13.6711	0
		12.8583	0
		12.0725	0
		11.2626	0
		10.4558	0
		9.6429	0
		8.8692	0
		8.0473	0
		7.2495	0
		6.4607	0
		5.6388	0
		4.8471	0
		4.0643	0
		3.2484	0
		2.4446	0
		1.6378	0
		0.8189	0
		0.0421	0
		0	0

## Sheet: Fig.4e
	Energy dissipation (MJ/m3)	Damping capacity (%)
MIN-4	4.54	94.9791
control	0.38	52.0548

## Sheet: Fig.4f
MIN-4		control
Puncture displacement (mm)	Puncture force (N)	Puncture displacement (mm)	Puncture force (N)
0	0.01168	0	0.0913
0.02646	0.0426	0.04943	0.12316
0.05342	0.09672	0.09867	0.1547
0.08089	0.15067	0.14792	0.18592
0.10885	0.20445	0.19735	0.21681
0.13718	0.25807	0.24659	0.24737
0.16589	0.31151	0.29583	0.2776
0.1951	0.3648	0.34545	0.30752
0.22456	0.41791	0.39488	0.3371
0.25426	0.47086	0.44468	0.36636
0.28435	0.52364	0.49467	0.39529
0.31468	0.57625	0.54448	0.4239
0.34526	0.6287	0.59447	0.45218
0.37609	0.68098	0.64427	0.48014
0.40692	0.73309	0.69408	0.50041
0.43813	0.78504	0.74407	0.52742
0.46946	0.83681	0.79406	0.55535
0.50104	0.88842	0.84387	0.58371
0.53274	0.93987	0.89386	0.6128
0.56445	0.99115	0.94366	0.64132
0.59653	1.04226	0.99347	0.66883
0.62861	1.0932	1.04346	0.69614
0.66056	1.14398	1.09345	0.72356
0.69277	1.19459	1.14325	0.74745
0.72522	1.24503	1.19325	0.77078
0.75768	1.2953	1.24305	0.79353
0.79013	1.34541	1.29304	0.8157
0.82258	1.39535	1.34285	0.83731
0.85516	1.44513	1.39284	0.85834
0.88799	1.49473	1.44264	0.8788
0.92094	1.54417	1.49263	0.89868
0.95377	1.59345	1.54244	0.918
0.9866	1.64255	1.59243	0.93674
1.01943	1.69149	1.64224	0.9549
1.05226	1.74026	1.69223	0.9725
1.08521	1.78887	1.74203	0.98952
1.11804	1.8373	1.74203	0.95732
1.15087	1.88558	1.79202	0.90724
1.18395	1.93368	1.83	0.80351
1.2169	1.98162	1.83	0.64611
1.24998	2.02939	1.83	0.43506
1.28318	2.07699
1.31651	2.12442
1.34971	2.17169
1.38292	2.21879
1.41624	2.26573
1.44945	2.3125
1.48277	2.3591
1.51598	2.40553
1.5493	2.4518
1.58263	2.4979
1.61583	2.54383
1.64904	2.58959
1.68237	2.63519
1.71569	2.68062
1.7489	2.72589
1.78222	2.77098
1.81543	2.81592
1.84863	2.86068
1.88196	2.90527
1.91529	2.9497
1.94849	2.99532
1.98182	3.04077
2.01502	3.08575
2.04822	3.12988
2.08155	3.17364
2.11488	3.21704
2.14808	3.26035
2.18141	3.30327
2.21461	3.34561
2.24781	3.38771
2.28114	3.42959
2.31447	3.47124
2.34767	3.51289
2.381	3.55456
2.4142	3.59555
2.44741	3.63611
2.48073	3.67672
2.51406	3.71721
2.54726	3.75834
2.58059	3.79964
2.6138	3.84114
2.647	3.88186
2.68033	3.92178
2.71365	3.96146
2.74686	4.00098
2.78018	4.04008
2.81339	4.07788
2.84659	4.11513
2.87992	4.15245
2.91325	4.19036
2.94645	4.22838
2.97978	4.26618
3.01298	4.30404
3.04618	4.34286
3.07951	4.38156
3.11284	4.41979
3.14604	4.45802
3.17937	4.49616
3.21257	4.53411
3.24577	4.57259
3.2791	4.61138
3.31243	4.65048
3.34576	4.69118
3.37896	4.73115
3.41229	4.77097
3.44562	4.81105
3.47894	4.8512
3.51227	4.89092
3.54548	4.93097
3.5788	4.97164
3.61213	5.01262
3.64546	5.05393
3.67879	5.09619
3.71199	5.13812
3.74519	5.18064
3.77864	5.22253
3.81197	5.26451
3.8453	5.30657
3.87863	5.34873
3.91208	5.39097
3.94541	5.43331
3.97874	5.47573
4.01194	5.51824
4.04527	5.56084
4.07859	5.60353
4.11205	5.64631
4.14537	5.68917
4.1787	5.73213
4.21203	5.77517
4.24523	5.8183
4.27869	5.86152
4.31201	5.90483
4.34522	5.94823
4.37867	5.99172
4.412	6.0353
4.4452	6.07896
4.47865	6.12272
4.51198	6.16656
4.54531	6.21049
4.57864	6.25451
4.61196	6.29862
4.64529	6.34282
4.67874	6.38711
4.71195	6.43148
4.74527	6.47595
4.7786	6.5205
4.81193	6.56514
4.84526	6.60987
4.87871	6.65469
4.91204	6.6996
4.94524	6.7446
4.97869	6.78968
5.0119	6.83486
5.04535	6.88012
5.07868	6.92547
5.11201	6.97091
5.14533	7.01644
5.17866	7.06206
5.21199	7.10777
5.24519	7.15357
5.27864	7.19945
5.31197	7.24543
5.34517	7.29149
5.37863	7.33764
5.41195	7.38388
5.44528	7.43021
5.47861	7.47663
5.51206	7.52314
5.54527	7.56973
5.57872	7.61642
5.61192	7.66319
5.64525	7.71005
5.67858	7.757
5.71203	7.80404
5.74523	7.85117
5.74569	4.99458
