# Supplementary material for: Amplification of integrated microscopic motions of high-density [2]rotaxanes in mechanically interlocked networks
Source: Nat Commun. 2022 Nov 4;13:6654. doi: 10.1038/s41467-022-34286-6 (PMC9636211; doi:10.1038/s41467-022-34286-6)
Supplement: Supplementary file 3 — Source Data [file 41467_2022_34286_MOESM3_ESM.zip › source data/Fig.5.xlsx]

## Sheet: Fig.5b
MIN-4		control
Strain (%)	Normalized GN0	Strain (%)	Normalized GN0
1	1	1	1.00918
3	0.92077	3	0.95441
5	0.85785	5	0.92151
7	0.83339	7	0.9017
9	0.72877	9	0.86266
11	0.62657	11	0.86713
13	0.51694	13	0.8586
15	0.45557	15	0.81898
17	0.36636	17	0.77933
19	0.3083	19	0.78122
21	0.26883	21	0.75488
23	0.25022	23	0.74227
25	0.21093	27	0.75838
27	0.18164	29	0.7613
29	0.15738	31	0.6333
31	0.16192	33	0.64129
33	0.13346	35	0.636
35	0.13451	37	0.6396
37	0.11822	40	0.58812
40	0.11337	45	0.62876
45	0.09847	50	0.62296
50	0.08921	55	0.61129
55	0.06753	60	0.49009
60	0.06727	65	0.46726
65	0.06873	70	0.51777
70	0.06459	80	0.46266
80	0.0547	90	0.38288
90	0.04482	100	0.42828
100	0.0364	150	0.31451
150	0.02558	200	0.25998
300	0.01312	250	0.19444

## Sheet: Fig.5c
SR-1		SR-2		SR-3		SR-4		SR-5
Step time (s)	Modulus (Pa)	Step time (s)	Modulus (Pa)	Step time (s)	Modulus (Pa)	Step time (s)	Modulus (Pa)	Step time (s)	Modulus (Pa)
0.01033	141209	0.01033	136029	0.01034	137771	0.01034	138526	0.01033	137563
0.11042	141210	0.11042	136027	0.11043	137763	0.11043	138517	0.11042	137553
0.21051	141211	0.21051	136024	0.21052	137756	0.21052	138508	0.21051	137543
0.3106	141211	0.3106	136021	0.31061	137748	0.31061	138499	0.3106	137533
0.41069	141212	0.41069	136019	0.4107	137741	0.4107	138490	0.41069	137522
0.51078	141213	0.51078	136016	0.51079	137733	0.51079	138481	0.51078	137512
0.61087	141214	0.61087	136013	0.61088	137726	0.61088	138472	0.61087	137502
0.71096	141215	0.71096	136011	0.71097	137718	0.71097	138463	0.71096	137492
0.81105	141215	0.81105	136008	0.81106	137711	0.81106	138454	0.81105	137481
0.91114	141216	0.91114	136006	0.91115	137703	0.91115	138445	0.91114	137471
1.01123	141217	1.01123	136003	1.01124	137696	1.01124	138436	1.01123	137461
1.11132	141218	1.11132	136000	1.11133	137688	1.11133	138426	1.11132	137451
1.21141	141219	1.21141	135998	1.21141	137681	1.21142	138417	1.21141	137440
1.3115	141219	1.3115	135995	1.3115	137673	1.31151	138408	1.3115	137430
1.41159	141220	1.41159	135992	1.41159	137666	1.4116	138399	1.41159	137420
1.51168	141221	1.51168	135990	1.51168	137658	1.51169	138390	1.51168	137410
1.61177	141222	1.61177	135987	1.61177	137651	1.61178	138381	1.61177	137400
1.71186	141223	1.71186	135984	1.71186	137643	1.71187	138372	1.71186	137389
1.81195	141223	1.81195	135982	1.81195	137636	1.81196	138363	1.81195	137379
1.91204	141224	1.91204	135979	1.91204	137628	1.91205	138354	1.91204	137369
2.01213	141225	2.01213	135976	2.01213	137621	2.01214	138345	2.01213	137359
2.11222	141226	2.11222	135974	2.11222	137613	2.11223	138336	2.11222	137348
2.21231	141227	2.21231	135971	2.21231	137606	2.21232	138327	2.21231	137338
2.3124	141227	2.3124	135969	2.3124	137598	2.31241	138318	2.3124	137328
2.41249	141228	2.41249	135966	2.41249	137591	2.4125	138309	2.41249	137318
2.51258	141229	2.51258	135963	2.51258	137583	2.51259	138300	2.51258	137307
2.61267	141230	2.61267	135961	2.61267	137576	2.61268	138291	2.61267	137297
2.71276	141231	2.71276	135958	2.71276	137568	2.71277	138282	2.71276	137287
2.81285	141231	2.81284	135955	2.81285	137561	2.81286	138273	2.81285	137277
2.91294	141232	2.91293	135953	2.91294	137553	2.91295	138264	2.91294	137267
3.01303	141233	3.01302	135950	3.01303	137546	3.01304	138255	3.01303	137256
3.11312	141234	3.11311	135947	3.11312	137538	3.11313	138246	3.11312	137246
3.21321	141234	3.2132	135945	3.21321	137531	3.21321	138237	3.2132	137236
3.31329	141235	3.31329	135942	3.3133	137523	3.3133	138228	3.31329	137226
3.41338	141236	3.41338	135939	3.41339	137516	3.41339	138219	3.41338	137215
3.51347	141237	3.51347	135937	3.51348	137508	3.51348	138210	3.51347	137205
3.61356	141238	3.61356	135934	3.61357	137501	3.61357	138201	3.61356	137195
3.71365	141238	3.71365	135932	3.71366	137493	3.71366	138192	3.71365	137185
3.81374	141239	3.81374	135929	3.81375	137486	3.81375	138183	3.81374	137175
3.91383	141240	3.91383	135926	3.91384	137478	3.91384	138174	3.91383	137164
4.01392	141241	4.01392	135924	4.01393	137471	4.01393	138165	4.01392	137154
4.11401	141242	4.11401	135921	4.11402	137464	4.11402	138156	4.11401	137144
4.2141	141242	4.2141	135918	4.21411	137456	4.21411	138147	4.2141	137134
4.31419	141243	4.31419	135916	4.3142	137449	4.3142	138138	4.31419	137123
4.41428	141244	4.41428	135913	4.41429	137441	4.41429	138129	4.41428	137113
4.51437	141245	4.51437	135910	4.51438	137434	4.51438	138120	4.51437	137103
4.61446	141246	4.61446	135908	4.61447	137426	4.61447	138111	4.61446	137093
4.71455	141246	4.71455	135905	4.71456	137419	4.71456	138102	4.71455	137083
4.81464	141247	4.81464	135902	4.81465	137411	4.81465	138093	4.81464	137072
4.91473	141248	4.91473	135900	4.91474	137404	4.91474	138084	4.91473	137062
5.01482	141249	5.01482	135897	5.01483	137396	5.01483	138075	5.01482	137052
5.11491	141250	5.11491	135895	5.11492	137389	5.11492	138066	5.11491	137042
5.215	141250	5.215	135892	5.215	137381	5.21501	138057	5.215	137032
5.31509	141251	5.31509	135889	5.31509	137374	5.3151	138048	5.31509	137021
5.41518	141252	5.41518	135887	5.41518	137366	5.41519	138039	5.41518	137011
5.51527	141253	5.51527	135884	5.51527	137359	5.51528	138030	5.51527	137001
5.61536	141254	5.61536	135881	5.61536	137351	5.61537	138021	5.61536	136991
5.71545	141254	5.71545	135879	5.71545	137344	5.71546	138012	5.71545	136981
5.81554	141255	5.81554	135876	5.81554	137336	5.81555	138003	5.81554	136970
5.91563	141256	5.91563	135873	5.91563	137329	5.91564	137994	5.91563	136960
6.01572	141257	6.01572	135871	6.01572	137321	6.01573	137985	6.01572	136950
6.11581	141258	6.11581	135868	6.11581	137314	6.11582	137976	6.11581	136940
6.2159	141258	6.2159	135865	6.2159	137306	6.21591	137967	6.2159	136930
6.31599	141259	6.31599	135863	6.31599	137299	6.316	137958	6.31599	136919
6.41608	141260	6.41608	135860	6.41608	137291	6.41609	137949	6.41608	136909
6.51617	141261	6.51617	135858	6.51617	137284	6.51618	137940	6.51617	136899
6.61626	141262	6.61626	135855	6.61626	137276	6.61627	137931	6.61626	136889
6.71635	141262	6.71635	135852	6.71635	137269	6.71636	137922	6.71635	136879
6.81644	141263	6.81644	135850	6.81644	137261	6.81645	137913	6.81644	136868
6.91653	141264	6.91653	135847	6.91653	137254	6.91654	137904	6.91653	136858
7.01662	141265	7.01661	135844	7.01662	137246	7.01663	137895	7.01662	136848
7.11671	141265	7.1167	135842	7.11671	137239	7.11671	137886	7.11671	136838
7.2168	141266	7.21679	135839	7.2168	137231	7.2168	137877	7.2168	136828
7.31689	141267	7.31688	135836	7.31689	137224	7.31689	137868	7.31688	136817
7.41697	141268	7.41697	135834	7.41698	137217	7.41698	137859	7.41697	136807
7.51706	141269	7.51706	135831	7.51707	137209	7.51707	137850	7.51706	136797
7.61715	141269	7.61715	135829	7.61716	137202	7.61716	137841	7.61715	136787
7.71724	141270	7.71724	135826	7.71725	137194	7.71725	137832	7.71724	136777
7.81733	141271	7.81733	135823	7.81734	137187	7.81734	137823	7.81733	136766
7.91742	141272	7.91742	135821	7.91743	137179	7.91743	137814	7.91742	136756
8.01751	141273	8.01751	135818	8.01752	137172	8.01752	137805	8.01751	136746
8.1176	141273	8.1176	135815	8.11761	137164	8.11761	137796	8.1176	136736
8.21769	141274	8.21769	135813	8.2177	137157	8.2177	137787	8.21769	136726
8.31778	141275	8.31778	135810	8.31779	137149	8.31779	137778	8.31778	136716
8.41787	141276	8.41787	135807	8.41788	137142	8.41788	137769	8.41787	136705
8.51796	141277	8.51796	135805	8.51797	137134	8.51797	137760	8.51796	136695
8.61805	141277	8.61805	135802	8.61806	137127	8.61806	137751	8.61805	136685
8.71814	141278	8.71814	135799	8.71815	137119	8.71815	137742	8.71814	136675
8.81823	141279	8.81823	135797	8.81824	137112	8.81824	137733	8.81823	136665
8.91832	141280	8.91832	135794	8.91833	137104	8.91833	137724	8.91832	136654
9.01841	141281	9.01841	135792	9.01842	137097	9.01842	137715	9.01841	136644
9.1185	141281	9.1185	135789	9.11851	137089	9.11851	137706	9.1185	136634
9.21859	141282	9.21859	135786	9.21859	137082	9.2186	137697	9.21859	136624
9.31868	141283	9.31868	135784	9.31868	137075	9.31869	137688	9.31868	136614
9.41877	141284	9.41877	135781	9.41877	137067	9.41878	137679	9.41877	136604
9.51886	141285	9.51886	135778	9.51886	137060	9.51887	137670	9.51886	136593
9.61895	141285	9.61895	135776	9.61895	137052	9.61896	137661	9.61895	136583
9.71904	141286	9.71904	135773	9.71904	137045	9.71905	137652	9.71904	136573
9.81913	141287	9.81913	135770	9.81913	137037	9.81914	137643	9.81913	136563
9.91922	141288	9.91922	135768	9.91922	137030	9.91923	137634	9.91922	136553
10.0193	141289	10.0193	135765	10.0193	137022	10.0193	137625	10.0193	136543
10.1194	141289	10.1194	135763	10.1194	137015	10.1194	137616	10.1194	136532
10.2195	141290	10.2195	135760	10.2195	137007	10.2195	137607	10.2195	136522
10.3196	141291	10.3196	135757	10.3196	137000	10.3196	137598	10.3196	136512
10.4197	141292	10.4197	135755	10.4197	136992	10.4197	137589	10.4197	136502
10.5198	141293	10.5198	135752	10.5198	136985	10.5198	137580	10.5198	136492
10.6198	141293	10.6198	135749	10.6198	136977	10.6199	137571	10.6198	136482
10.7199	141294	10.7199	135747	10.7199	136970	10.72	137562	10.7199	136471
10.82	141295	10.82	135744	10.82	136963	10.82	137553	10.82	136461
10.9201	141296	10.9201	135741	10.9201	136955	10.9201	137544	10.9201	136451
11.0202	141297	11.0202	135739	11.0202	136948	11.0202	137535	11.0202	136441
11.1203	141297	11.1203	135736	11.1203	136940	11.1203	137526	11.1203	136431
11.2204	141298	11.2204	135734	11.2204	136933	11.2204	137517	11.2204	136421
11.3205	141299	11.3205	135731	11.3205	136925	11.3205	137508	11.3205	136410
11.4206	141300	11.4206	135728	11.4206	136918	11.4206	137499	11.4206	136400
11.5206	141300	11.5206	135726	11.5207	136910	11.5207	137490	11.5206	136390
11.6207	141301	11.6207	135723	11.6207	136903	11.6207	137481	11.6207	136380
11.7208	141302	11.7208	135720	11.7208	136895	11.7208	137472	11.7208	136370
11.8209	141303	11.8209	135718	11.8209	136888	11.8209	137463	11.8209	136360
11.921	141304	11.921	135715	11.921	136880	11.921	137454	11.921	136349
12.0211	141304	12.0211	135712	12.0211	136873	12.0211	137445	12.0211	136339
12.1212	141305	12.1212	135710	12.1212	136866	12.1212	137436	12.1212	136329
12.2213	141306	12.2213	135707	12.2213	136858	12.2213	137427	12.2213	136319
12.3214	141307	12.3214	135704	12.3214	136851	12.3214	137418	12.3214	136309
12.4215	141308	12.4215	135702	12.4215	136843	12.4215	137410	12.4215	136299
12.5215	141308	12.5215	135699	12.5216	136836	12.5216	137401	12.5215	136288
12.6216	141309	12.6216	135697	12.6217	136828	12.6217	137392	12.6216	136278
12.7217	141310	12.7217	135694	12.7217	136821	12.7217	137383	12.7217	136268
12.8218	141311	12.8218	135691	12.8218	136813	12.8218	137374	12.8218	136258
12.9219	141312	12.9219	135689	12.9219	136806	12.9219	137365	12.9219	136248
13.022	141312	13.022	135686	13.022	136798	13.022	137356	13.022	136238
13.1221	141313	13.1221	135683	13.1221	136791	13.1221	137347	13.1221	136228
13.2222	141314	13.2222	135681	13.2222	136784	13.2222	137338	13.2222	136217
13.3223	141315	13.3223	135678	13.3223	136776	13.3223	137329	13.3223	136207
13.4224	141316	13.4224	135675	13.4224	136769	13.4224	137320	13.4224	136197
13.5224	141316	13.5224	135673	13.5224	136761	13.5225	137311	13.5224	136187
13.6225	141317	13.6225	135670	13.6225	136754	13.6226	137302	13.6225	136177
13.7226	141318	13.7226	135668	13.7226	136746	13.7226	137293	13.7226	136167
13.8227	141319	13.8227	135665	13.8227	136739	13.8227	137284	13.8227	136157
13.9228	141320	13.9228	135662	13.9228	136731	13.9228	137275	13.9228	136146
14.0229	141320	14.0229	135660	14.0229	136724	14.0229	137266	14.0229	136136
14.123	141321	14.123	135657	14.123	136717	14.123	137257	14.123	136126
14.2231	141322	14.2231	135654	14.2231	136709	14.2231	137248	14.2231	136116
14.3232	141323	14.3232	135652	14.3232	136702	14.3232	137239	14.3232	136106
14.4233	141324	14.4233	135649	14.4233	136694	14.4233	137230	14.4233	136096
14.5234	141324	14.5234	135646	14.5234	136687	14.5234	137221	14.5234	136086
14.6234	141325	14.6234	135644	14.6234	136679	14.6235	137212	14.6234	136075
14.7235	141326	14.7235	135641	14.7235	136672	14.7235	137203	14.7235	136065
14.8236	141327	14.8236	135639	14.8236	136664	14.8236	137195	14.8236	136055
14.9237	141328	14.9237	135636	14.9237	136657	14.9237	137186	14.9237	136045
15.0238	141328	15.0238	135633	15.0238	136649	15.0238	137177	15.0238	136035
15.1239	141329	15.1239	135631	15.1239	136642	15.1239	137168	15.1239	136025
15.224	141330	15.224	135628	15.224	136635	15.224	137159	15.224	136015
15.3241	141331	15.3241	135625	15.3241	136627	15.3241	137150	15.3241	136005
15.4242	141332	15.4241	135623	15.4242	136620	15.4242	137141	15.4242	135994
15.5243	141332	15.5242	135620	15.5243	136612	15.5243	137132	15.5243	135984
15.6243	141333	15.6243	135617	15.6243	136605	15.6243	137123	15.6243	135974
15.7244	141334	15.7244	135615	15.7244	136597	15.7244	137114	15.7244	135964
15.8245	141335	15.8245	135612	15.8245	136590	15.8245	137105	15.8245	135954
15.9246	141336	15.9246	135610	15.9246	136582	15.9246	137096	15.9246	135944
16.0247	141336	16.0247	135607	16.0247	136575	16.0247	137087	16.0247	135934
16.1248	141337	16.1248	135604	16.1248	136568	16.1248	137078	16.1248	135924
16.2249	141338	16.2249	135602	16.2249	136560	16.2249	137069	16.2249	135913
16.325	141339	16.325	135599	16.325	136553	16.325	137060	16.325	135903
16.425	141339	16.425	135596	16.4251	136545	16.4251	137051	16.425	135893
16.5251	141340	16.5251	135594	16.5252	136538	16.5252	137042	16.5251	135883
16.6252	141341	16.6252	135591	16.6252	136530	16.6252	137033	16.6252	135873
16.7253	141342	16.7253	135588	16.7253	136523	16.7253	137025	16.7253	135863
16.8254	141343	16.8254	135586	16.8254	136516	16.8254	137016	16.8254	135853
16.9255	141343	16.9255	135583	16.9255	136508	16.9255	137007	16.9255	135843
17.0256	141344	17.0256	135581	17.0256	136501	17.0256	136998	17.0256	135832
17.1257	141345	17.1257	135578	17.1257	136493	17.1257	136989	17.1257	135822
17.2258	141346	17.2258	135575	17.2258	136486	17.2258	136980	17.2258	135812
17.3259	141347	17.3259	135573	17.3259	136478	17.3259	136971	17.3259	135802
17.426	141347	17.426	135570	17.426	136471	17.426	136962	17.426	135792
17.526	141348	17.526	135567	17.526	136463	17.5261	136953	17.526	135782
17.6261	141349	17.6261	135565	17.6261	136456	17.6261	136944	17.6261	135772
17.7262	141350	17.7262	135562	17.7262	136449	17.7262	136935	17.7262	135762
17.8263	141351	17.8263	135560	17.8263	136441	17.8263	136926	17.8263	135752
17.9264	141351	17.9264	135557	17.9264	136434	17.9264	136917	17.9264	135741
18.0265	141352	18.0265	135554	18.0265	136426	18.0265	136908	18.0265	135731
18.1266	141353	18.1266	135552	18.1266	136419	18.1266	136899	18.1266	135721
18.2267	141354	18.2267	135549	18.2267	136411	18.2267	136890	18.2267	135711
18.3268	141355	18.3268	135546	18.3268	136404	18.3268	136882	18.3268	135701
18.4269	141355	18.4269	135544	18.4269	136397	18.4269	136873	18.4269	135691
18.5269	141356	18.5269	135541	18.5269	136389	18.5269	136864	18.5269	135681
18.627	141357	18.627	135538	18.627	136382	18.627	136855	18.627	135671
18.7271	141358	18.7271	135536	18.7271	136374	18.7271	136846	18.7271	135661
18.8272	141359	18.8272	135533	18.8272	136367	18.8272	136837	18.8272	135650
18.9273	141359	18.9273	135531	18.9273	136359	18.9273	136828	18.9273	135640
19.0274	141360	19.0274	135528	19.0274	136352	19.0274	136819	19.0274	135630
19.1275	141361	19.1275	135525	19.1275	136345	19.1275	136810	19.1275	135620
19.2276	141362	19.2276	135523	19.2276	136337	19.2276	136801	19.2276	135610
19.3277	141363	19.3277	135520	19.3277	136330	19.3277	136792	19.3277	135600
19.4277	141363	19.4277	135517	19.4277	136322	19.4277	136783	19.4277	135590
19.5278	141364	19.5278	135515	19.5278	136315	19.5278	136774	19.5278	135580
19.6279	141365	19.6279	135512	19.6279	136307	19.6279	136765	19.6279	135570
19.728	141366	19.728	135509	19.728	136300	19.728	136757	19.728	135560
19.8281	141367	19.8281	135507	19.8281	136293	19.8281	136748	19.8281	135549
19.9282	141367	19.9282	135504	19.9282	136285	19.9282	136739	19.9282	135539
20.0283	141368	20.0283	135502	20.0283	136278	20.0283	136730	20.0283	135529
20.1284	141369	20.1284	135499	20.1284	136270	20.1284	136721	20.1284	135519
20.2285	141370	20.2285	135496	20.2285	136263	20.2285	136712	20.2285	135509
20.3285	141371	20.3285	135494	20.3286	136255	20.3286	136703	20.3285	135499
20.4286	141371	20.4286	135491	20.4287	136248	20.4287	136694	20.4286	135489
20.5287	141372	20.5287	135488	20.5287	136241	20.5287	136685	20.5287	135479
20.6288	141373	20.6288	135486	20.6288	136233	20.6288	136676	20.6288	135469
20.7289	141374	20.7289	135483	20.7289	136226	20.7289	136667	20.7289	135459
20.829	141375	20.829	135480	20.829	136218	20.829	136658	20.829	135449
20.9291	141375	20.9291	135478	20.9291	136211	20.9291	136649	20.9291	135438
21.0292	141376	21.0292	135475	21.0292	136203	21.0292	136641	21.0292	135428
21.1293	141377	21.1293	135473	21.1293	136196	21.1293	136632	21.1293	135418
21.2294	141378	21.2294	135470	21.2294	136189	21.2294	136623	21.2294	135408
21.3295	141378	21.3295	135467	21.3295	136181	21.3295	136614	21.3295	135398
21.4295	141379	21.4295	135465	21.4295	136174	21.4295	136605	21.4295	135388
21.5296	141380	21.5296	135462	21.5296	136166	21.5296	136596	21.5296	135378
21.6297	141381	21.6297	135459	21.6297	136159	21.6297	136587	21.6297	135368
21.7298	141382	21.7298	135457	21.7298	136152	21.7298	136578	21.7298	135358
21.8299	141382	21.8299	135454	21.8299	136144	21.8299	136569	21.8299	135348
21.93	141383	21.93	135452	21.93	136137	21.93	136560	21.93	135338
22.0301	141384	22.0301	135449	22.0301	136129	22.0301	136551	22.0301	135328
22.1302	141385	22.1302	135446	22.1302	136122	22.1302	136543	22.1302	135317
22.2303	141386	22.2303	135444	22.2303	136114	22.2303	136534	22.2303	135307
22.3303	141386	22.3303	135441	22.3303	136107	22.3304	136525	22.3303	135297
22.4304	141387	22.4304	135438	22.4304	136100	22.4305	136516	22.4304	135287
22.5305	141388	22.5305	135436	22.5305	136092	22.5305	136507	22.5305	135277
22.6306	141389	22.6306	135433	22.6306	136085	22.6306	136498	22.6306	135267
22.7307	141390	22.7307	135430	22.7307	136077	22.7307	136489	22.7307	135257
22.8308	141390	22.8308	135428	22.8308	136070	22.8308	136480	22.8308	135247
22.9309	141391	22.9309	135425	22.9309	136063	22.9309	136471	22.9309	135237
23.031	141392	23.031	135423	23.031	136055	23.031	136462	23.031	135227
23.1311	141393	23.1311	135420	23.1311	136048	23.1311	136453	23.1311	135217
23.2312	141394	23.2312	135417	23.2312	136040	23.2312	136445	23.2312	135207
23.3313	141394	23.3313	135415	23.3313	136033	23.3313	136436	23.3313	135197
23.4313	141395	23.4313	135412	23.4313	136025	23.4313	136427	23.4313	135186
23.5314	141396	23.5314	135409	23.5314	136018	23.5314	136418	23.5314	135176
23.6315	141397	23.6315	135407	23.6315	136011	23.6315	136409	23.6315	135166
23.7316	141398	23.7316	135404	23.7316	136003	23.7316	136400	23.7316	135156
23.8317	141398	23.8317	135402	23.8317	135996	23.8317	136391	23.8317	135146
23.9318	141399	23.9318	135399	23.9318	135988	23.9318	136382	23.9318	135136
24.0319	141400	24.0319	135396	24.0319	135981	24.0319	136373	24.0319	135126
24.132	141401	24.132	135394	24.132	135974	24.132	136364	24.132	135116
24.2321	141402	24.2321	135391	24.2321	135966	24.2321	136356	24.2321	135106
24.3321	141402	24.3321	135388	24.3321	135959	24.3321	136347	24.3321	135096
24.4322	141403	24.4322	135386	24.4322	135951	24.4322	136338	24.4322	135086
24.5323	141404	24.5323	135383	24.5323	135944	24.5323	136329	24.5323	135076
24.6324	141405	24.6324	135380	24.6324	135937	24.6324	136320	24.6324	135066
24.7325	141406	24.7325	135378	24.7325	135929	24.7325	136311	24.7325	135056
24.8326	141406	24.8326	135375	24.8326	135922	24.8326	136302	24.8326	135046
24.9327	141407	24.9327	135373	24.9327	135914	24.9327	136293	24.9327	135035
25.0328	141408	25.0328	135370	25.0328	135907	25.0328	136284	25.0328	135025
25.1329	141409	25.1329	135367	25.1329	135900	25.1329	136275	25.1329	135015
25.2329	141410	25.2329	135365	25.233	135892	25.233	136267	25.2329	135005
25.333	141410	25.333	135362	25.3331	135885	25.3331	136258	25.333	134995
25.4331	141411	25.4331	135359	25.4331	135877	25.4331	136249	25.4331	134985
25.5332	141412	25.5332	135357	25.5332	135870	25.5332	136240	25.5332	134975
25.6333	141413	25.6333	135354	25.6333	135862	25.6333	136231	25.6333	134965
25.7334	141414	25.7334	135352	25.7334	135855	25.7334	136222	25.7334	134955
25.8335	141414	25.8335	135349	25.8335	135848	25.8335	136213	25.8335	134945
25.9336	141415	25.9336	135346	25.9336	135840	25.9336	136204	25.9336	134935
26.0337	141416	26.0337	135344	26.0337	135833	26.0337	136195	26.0337	134925
26.1338	141417	26.1338	135341	26.1338	135825	26.1338	136187	26.1338	134915
26.2339	141417	26.2339	135338	26.2339	135818	26.2339	136178	26.2339	134905
26.3339	141418	26.3339	135336	26.3339	135811	26.334	136169	26.3339	134895
26.434	141419	26.434	135333	26.434	135803	26.434	136160	26.434	134885
26.5341	141420	26.5341	135330	26.5341	135796	26.5341	136151	26.5341	134875
26.6342	141421	26.6342	135328	26.6342	135788	26.6342	136142	26.6342	134865
26.7343	141421	26.7343	135325	26.7343	135781	26.7343	136133	26.7343	134855
26.8344	141422	26.8344	135323	26.8344	135774	26.8344	136124	26.8344	134845
26.9345	141423	26.9345	135320	26.9345	135766	26.9345	136116	26.9345	134834
27.0346	141424	27.0346	135317	27.0346	135759	27.0346	136107	27.0346	134824
27.1347	141425	27.1347	135315	27.1347	135751	27.1347	136098	27.1347	134814
27.2347	141425	27.2347	135312	27.2347	135744	27.2347	136089	27.2347	134804
27.3348	141426	27.3348	135309	27.3348	135737	27.3348	136080	27.3348	134794
27.4349	141427	27.4349	135307	27.4349	135729	27.4349	136071	27.4349	134784
27.535	141428	27.535	135304	27.535	135722	27.535	136062	27.535	134774
27.6351	141429	27.6351	135302	27.6351	135715	27.6351	136053	27.6351	134764
27.7352	141429	27.7352	135299	27.7352	135707	27.7352	136044	27.7352	134754
27.8353	141430	27.8353	135296	27.8353	135700	27.8353	136036	27.8353	134744
27.9354	141431	27.9354	135294	27.9354	135692	27.9354	136027	27.9354	134734
28.0355	141432	28.0355	135291	28.0355	135685	28.0355	136018	28.0355	134724
28.1355	141433	28.1355	135288	28.1356	135678	28.1356	136009	28.1355	134714
28.2356	141433	28.2356	135286	28.2356	135670	28.2356	136000	28.2356	134704
28.3357	141434	28.3357	135283	28.3357	135663	28.3357	135991	28.3357	134694
28.4358	141435	28.4358	135281	28.4358	135655	28.4358	135982	28.4358	134684
28.5359	141436	28.5359	135278	28.5359	135648	28.5359	135973	28.5359	134674
28.636	141437	28.636	135275	28.636	135641	28.636	135965	28.636	134664
28.7361	141437	28.7361	135273	28.7361	135633	28.7361	135956	28.7361	134654
28.8362	141438	28.8362	135270	28.8362	135626	28.8362	135947	28.8362	134644
28.9363	141439	28.9363	135267	28.9363	135618	28.9363	135938	28.9363	134634
29.0364	141440	29.0364	135265	29.0364	135611	29.0364	135929	29.0364	134624
29.1364	141441	29.1364	135262	29.1365	135604	29.1365	135920	29.1364	134614
29.2365	141441	29.2365	135259	29.2366	135596	29.2366	135911	29.2365	134604
29.3366	141442	29.3366	135257	29.3366	135589	29.3366	135903	29.3366	134594
29.4367	141443	29.4367	135254	29.4367	135581	29.4367	135894	29.4367	134584
29.5368	141444	29.5368	135252	29.5368	135574	29.5368	135885	29.5368	134574
29.6369	141445	29.6369	135249	29.6369	135567	29.6369	135876	29.6369	134564
29.737	141445	29.737	135246	29.737	135559	29.737	135867	29.737	134554
29.8371	141446	29.8371	135244	29.8371	135552	29.8371	135858	29.8371	134544
29.9372	141447	29.9372	135241	29.9372	135545	29.9372	135849	29.9372	134534
30.0373	141448	30.0373	135238	30.0373	135537	30.0373	135840	30.0373	134523
30.1374	141449	30.1374	135236	30.1374	135530	30.1374	135832	30.1374	134513
30.2374	141449	30.2374	135233	30.2374	135522	30.2374	135823	30.2374	134503
30.3375	141450	30.3375	135231	30.3375	135515	30.3375	135814	30.3375	134493
30.4376	141451	30.4376	135228	30.4376	135508	30.4376	135805	30.4376	134483
30.5377	141452	30.5377	135225	30.5377	135500	30.5377	135796	30.5377	134473
30.6378	141453	30.6378	135223	30.6378	135493	30.6378	135787	30.6378	134463
30.7379	141453	30.7379	135220	30.7379	135485	30.7379	135778	30.7379	134453
30.838	141454	30.838	135217	30.838	135478	30.838	135770	30.838	134443
30.9381	141455	30.9381	135215	30.9381	135471	30.9381	135761	30.9381	134433
31.0382	141456	31.0382	135212	31.0382	135463	31.0382	135752	31.0382	134423
31.1382	141457	31.1382	135210	31.1382	135456	31.1382	135743	31.1382	134413
31.2383	141457	31.2383	135207	31.2383	135449	31.2383	135734	31.2383	134403
31.3384	141458	31.3384	135204	31.3384	135441	31.3384	135725	31.3384	134393
31.4385	141459	31.4385	135202	31.4385	135434	31.4385	135716	31.4385	134383
31.5386	141460	31.5386	135199	31.5386	135426	31.5386	135708	31.5386	134373
31.6387	141461	31.6387	135196	31.6387	135419	31.6387	135699	31.6387	134363
31.7388	141461	31.7388	135194	31.7388	135412	31.7388	135690	31.7388	134353
31.8389	141462	31.8389	135191	31.8389	135404	31.8389	135681	31.8389	134343
31.939	141463	31.939	135189	31.939	135397	31.939	135672	31.939	134333
32.0391	141464	32.0391	135186	32.0391	135390	32.0391	135663	32.0391	134323
32.1391	141464	32.1391	135183	32.1392	135382	32.1392	135654	32.1391	134313
32.2392	141465	32.2392	135181	32.2392	135375	32.2392	135646	32.2392	134303
32.3393	141466	32.3393	135178	32.3393	135367	32.3393	135637	32.3393	134293
32.4394	141467	32.4394	135175	32.4394	135360	32.4394	135628	32.4394	134283
32.5395	141468	32.5395	135173	32.5395	135353	32.5395	135619	32.5395	134273
32.6396	141468	32.6396	135170	32.6396	135345	32.6396	135610	32.6396	134263
32.7397	141469	32.7397	135168	32.7397	135338	32.7397	135601	32.7397	134253
32.8398	141470	32.8398	135165	32.8398	135331	32.8398	135592	32.8398	134243
32.9399	141471	32.9399	135162	32.9399	135323	32.9399	135584	32.9399	134233
33.0399	141472	33.0399	135160	33.04	135316	33.04	135575	33.0399	134223
33.14	141472	33.14	135157	33.1401	135308	33.1401	135566	33.14	134213
33.2401	141473	33.2401	135154	33.2401	135301	33.2401	135557	33.2401	134203
33.3402	141474	33.3402	135152	33.3402	135294	33.3402	135548	33.3402	134193
33.4403	141475	33.4403	135149	33.4403	135286	33.4403	135539	33.4403	134183
33.5404	141476	33.5404	135146	33.5404	135279	33.5404	135531	33.5404	134173
33.6405	141476	33.6405	135144	33.6405	135272	33.6405	135522	33.6405	134163
33.7406	141477	33.7406	135141	33.7406	135264	33.7406	135513	33.7406	134153
33.8407	141478	33.8407	135139	33.8407	135257	33.8407	135504	33.8407	134143
33.9408	141479	33.9408	135136	33.9408	135249	33.9408	135495	33.9408	134133
34.0408	141480	34.0408	135133	34.0408	135242	34.0409	135486	34.0408	134123
34.1409	141480	34.1409	135131	34.1409	135235	34.1409	135478	34.1409	134113
34.241	141481	34.241	135128	34.241	135227	34.241	135469	34.241	134103
34.3411	141482	34.3411	135125	34.3411	135220	34.3411	135460	34.3411	134093
34.4412	141483	34.4412	135123	34.4412	135213	34.4412	135451	34.4412	134083
34.5413	141484	34.5413	135120	34.5413	135205	34.5413	135442	34.5413	134073
34.6414	141484	34.6414	135118	34.6414	135198	34.6414	135433	34.6414	134063
34.7415	141485	34.7415	135115	34.7415	135190	34.7415	135424	34.7415	134053
34.8416	141486	34.8416	135112	34.8416	135183	34.8416	135416	34.8416	134043
34.9417	141487	34.9417	135110	34.9417	135176	34.9417	135407	34.9417	134033
35.0418	141488	35.0418	135107	35.0418	135168	35.0418	135398	35.0418	134023
35.1418	141488	35.1418	135104	35.1418	135161	35.1418	135389	35.1418	134013
35.2419	141489	35.2419	135102	35.2419	135154	35.2419	135380	35.2419	134003
35.342	141490	35.342	135099	35.342	135146	35.342	135371	35.342	133993
35.4421	141491	35.4421	135097	35.4421	135139	35.4421	135363	35.4421	133983
35.5422	141492	35.5422	135094	35.5422	135132	35.5422	135354	35.5422	133974
35.6423	141492	35.6423	135091	35.6423	135124	35.6423	135345	35.6423	133964
35.7424	141493	35.7424	135089	35.7424	135117	35.7424	135336	35.7424	133954
35.8425	141494	35.8425	135086	35.8425	135109	35.8425	135327	35.8425	133944
35.9426	141495	35.9425	135083	35.9426	135102	35.9426	135318	35.9426	133934
36.0427	141496	36.0426	135081	36.0427	135095	36.0427	135310	36.0427	133924
36.1427	141496	36.1427	135078	36.1427	135087	36.1427	135301	36.1427	133914
36.2428	141497	36.2428	135076	36.2428	135080	36.2428	135292	36.2428	133904
36.3429	141498	36.3429	135073	36.3429	135073	36.3429	135283	36.3429	133894
36.443	141499	36.443	135070	36.443	135065	36.443	135274	36.443	133884
36.5431	141500	36.5431	135068	36.5431	135058	36.5431	135266	36.5431	133874
36.6432	141500	36.6432	135065	36.6432	135051	36.6432	135257	36.6432	133864
36.7433	141501	36.7433	135062	36.7433	135043	36.7433	135248	36.7433	133854
36.8434	141502	36.8434	135060	36.8434	135036	36.8434	135239	36.8434	133844
36.9434	141503	36.9434	135057	36.9435	135029	36.9435	135230	36.9434	133834
37.0435	141504	37.0435	135055	37.0436	135021	37.0436	135221	37.0435	133824
37.1436	141504	37.1436	135052	37.1436	135014	37.1436	135213	37.1436	133814
37.2437	141505	37.2437	135049	37.2437	135006	37.2437	135204	37.2437	133804
37.3438	141506	37.3438	135047	37.3438	134999	37.3438	135195	37.3438	133794
37.4439	141507	37.4439	135044	37.4439	134992	37.4439	135186	37.4439	133784
37.544	141508	37.544	135041	37.544	134984	37.544	135177	37.544	133774
37.6441	141508	37.6441	135039	37.6441	134977	37.6441	135168	37.6441	133764
37.7442	141509	37.7442	135036	37.7442	134970	37.7442	135160	37.7442	133754
37.8443	141510	37.8443	135034	37.8443	134962	37.8443	135151	37.8443	133744
37.9444	141511	37.9444	135031	37.9444	134955	37.9444	135142	37.9444	133734
38.0444	141511	38.0444	135028	38.0444	134948	38.0444	135133	38.0444	133724
38.1445	141512	38.1445	135026	38.1445	134940	38.1445	135124	38.1445	133714
38.2446	141513	38.2446	135023	38.2446	134933	38.2446	135116	38.2446	133704
38.3447	141514	38.3447	135020	38.3447	134926	38.3447	135107	38.3447	133694
38.4448	141515	38.4448	135018	38.4448	134918	38.4448	135098	38.4448	133684
38.5449	141515	38.5449	135015	38.5449	134911	38.5449	135089	38.5449	133674
38.645	141516	38.645	135013	38.645	134903	38.645	135080	38.645	133665
38.7451	141517	38.7451	135010	38.7451	134896	38.7451	135071	38.7451	133655
38.8452	141518	38.8452	135007	38.8452	134889	38.8452	135063	38.8452	133645
38.9453	141519	38.9453	135005	38.9453	134881	38.9453	135054	38.9453	133635
39.0453	141519	39.0453	135002	39.0453	134874	39.0453	135045	39.0453	133625
39.1454	141520	39.1454	134999	39.1454	134867	39.1454	135036	39.1454	133615
39.2455	141521	39.2455	134997	39.2455	134859	39.2455	135027	39.2455	133605
39.3456	141522	39.3456	134994	39.3456	134852	39.3456	135019	39.3456	133595
39.4457	141523	39.4457	134992	39.4457	134845	39.4457	135010	39.4457	133585
39.5458	141523	39.5458	134989	39.5458	134837	39.5458	135001	39.5458	133575
39.6459	141524	39.6459	134986	39.6459	134830	39.6459	134992	39.6459	133565
39.746	141525	39.746	134984	39.746	134823	39.746	134983	39.746	133555
39.8461	141526	39.8461	134981	39.8461	134815	39.8461	134975	39.8461	133545
39.9462	141527	39.9462	134978	39.9462	134808	39.9462	134966	39.9462	133535
40.0462	141527	40.0462	134976	40.0462	134801	40.0462	134957	40.0462	133525
40.1463	141528	40.1463	134973	40.1463	134793	40.1463	134948	40.1463	133515
40.2464	141529	40.2464	134971	40.2464	134786	40.2464	134939	40.2464	133505
40.3465	141530	40.3465	134968	40.3465	134779	40.3465	134931	40.3465	133495
40.4466	141531	40.4466	134965	40.4466	134771	40.4466	134922	40.4466	133485
40.5467	141531	40.5467	134963	40.5467	134764	40.5467	134913	40.5467	133475
40.6468	141532	40.6468	134960	40.6468	134757	40.6468	134904	40.6468	133466
40.7469	141533	40.7469	134958	40.7469	134749	40.7469	134895	40.7469	133456
40.8469	141534	40.8469	134955	40.847	134742	40.847	134887	40.8469	133446
40.947	141535	40.947	134952	40.947	134735	40.947	134878	40.947	133436
41.0471	141535	41.0471	134950	41.0471	134727	41.0471	134869	41.0471	133426
41.1472	141536	41.1472	134947	41.1472	134720	41.1472	134860	41.1472	133416
41.2473	141537	41.2473	134944	41.2473	134712	41.2473	134851	41.2473	133406
41.3474	141538	41.3474	134942	41.3474	134705	41.3474	134843	41.3474	133396
41.4475	141539	41.4475	134939	41.4475	134698	41.4475	134834	41.4475	133386
41.5476	141539	41.5476	134937	41.5476	134690	41.5476	134825	41.5476	133376
41.6477	141540	41.6477	134934	41.6477	134683	41.6477	134816	41.6477	133366
41.7478	141541	41.7478	134931	41.7478	134676	41.7478	134807	41.7478	133356
41.8479	141542	41.8479	134929	41.8479	134668	41.8479	134799	41.8479	133346
41.9479	141543	41.9479	134926	41.9479	134661	41.9479	134790	41.9479	133336
42.048	141543	42.048	134923	42.048	134654	42.048	134781	42.048	133326
42.1481	141544	42.1481	134921	42.1481	134646	42.1481	134772	42.1481	133317
42.2482	141545	42.2482	134918	42.2482	134639	42.2482	134763	42.2482	133307
42.3483	141546	42.3483	134916	42.3483	134632	42.3483	134755	42.3483	133297
42.4484	141547	42.4484	134913	42.4484	134624	42.4484	134746	42.4484	133287
42.5485	141547	42.5485	134910	42.5485	134617	42.5485	134737	42.5485	133277
42.6486	141548	42.6486	134908	42.6486	134610	42.6486	134728	42.6486	133267
42.7487	141549	42.7487	134905	42.7487	134602	42.7487	134719	42.7487	133257
42.8488	141550	42.8488	134902	42.8488	134595	42.8488	134711	42.8488	133247
42.9488	141551	42.9488	134900	42.9488	134588	42.9488	134702	42.9488	133237
43.0489	141551	43.0489	134897	43.0489	134580	43.0489	134693	43.0489	133227
43.149	141552	43.149	134895	43.149	134573	43.149	134684	43.149	133217
43.2491	141553	43.2491	134892	43.2491	134566	43.2491	134675	43.2491	133207
43.3492	141554	43.3492	134889	43.3492	134558	43.3492	134667	43.3492	133197
43.4493	141555	43.4493	134887	43.4493	134551	43.4493	134658	43.4493	133187
43.5494	141555	43.5494	134884	43.5494	134544	43.5494	134649	43.5494	133178
43.6495	141556	43.6495	134881	43.6495	134536	43.6495	134640	43.6495	133168
43.7496	141557	43.7496	134879	43.7496	134529	43.7496	134631	43.7496	133158
43.8496	141558	43.8496	134876	43.8496	134522	43.8496	134623	43.8496	133148
43.9497	141559	43.9497	134874	43.9497	134514	43.9497	134614	43.9497	133138
44.0498	141559	44.0498	134871	44.0498	134507	44.0498	134605	44.0498	133128
44.1499	141560	44.1499	134868	44.1499	134500	44.1499	134596	44.1499	133118
44.25	141561	44.25	134866	44.25	134492	44.25	134588	44.25	133108
44.3501	141562	44.3501	134863	44.3501	134485	44.3501	134579	44.3501	133098
44.4502	141562	44.4502	134860	44.4502	134478	44.4502	134570	44.4502	133088
44.5503	141563	44.5503	134858	44.5503	134470	44.5503	134561	44.5503	133078
44.6504	141564	44.6504	134855	44.6504	134463	44.6504	134552	44.6504	133068
44.7505	141565	44.7505	134853	44.7505	134456	44.7505	134544	44.7505	133059
44.8505	141566	44.8505	134850	44.8505	134449	44.8505	134535	44.8505	133049
44.9506	141566	44.9506	134847	44.9506	134441	44.9506	134526	44.9506	133039
45.0507	141567	45.0507	134845	45.0507	134434	45.0507	134517	45.0507	133029
45.1508	141568	45.1508	134842	45.1508	134427	45.1508	134509	45.1508	133019
45.2509	141569	45.2509	134840	45.2509	134419	45.2509	134500	45.2509	133009
45.351	141570	45.351	134837	45.351	134412	45.351	134491	45.351	132999
45.4511	141570	45.4511	134834	45.4511	134405	45.4511	134482	45.4511	132989
45.5512	141571	45.5512	134832	45.5512	134397	45.5512	134473	45.5512	132979
45.6513	141572	45.6513	134829	45.6513	134390	45.6513	134465	45.6513	132969
45.7514	141573	45.7514	134826	45.7514	134383	45.7514	134456	45.7514	132960
45.8514	141574	45.8514	134824	45.8514	134375	45.8514	134447	45.8514	132950
45.9515	141574	45.9515	134821	45.9515	134368	45.9515	134438	45.9515	132940
46.0516	141575	46.0516	134819	46.0516	134361	46.0516	134430	46.0516	132930
46.1517	141576	46.1517	134816	46.1517	134353	46.1517	134421	46.1517	132920
46.2518	141577	46.2518	134813	46.2518	134346	46.2518	134412	46.2518	132910
46.3519	141578	46.3519	134811	46.3519	134339	46.3519	134403	46.3519	132900
46.452	141578	46.452	134808	46.452	134331	46.452	134394	46.452	132890
46.5521	141579	46.5521	134805	46.5521	134324	46.5521	134386	46.5521	132880
46.6522	141580	46.6522	134803	46.6522	134317	46.6522	134377	46.6522	132870
46.7522	141581	46.7522	134800	46.7522	134309	46.7522	134368	46.7522	132861
46.8523	141582	46.8523	134798	46.8523	134302	46.8523	134359	46.8523	132851
46.9524	141582	46.9524	134795	46.9524	134295	46.9524	134351	46.9524	132841
47.0525	141583	47.0525	134792	47.0525	134287	47.0525	134342	47.0525	132831
47.1526	141584	47.1526	134790	47.1526	134280	47.1526	134333	47.1526	132821
47.2527	141585	47.2527	134787	47.2527	134273	47.2527	134324	47.2527	132811
47.3528	141586	47.3528	134785	47.3528	134265	47.3528	134316	47.3528	132801
47.4529	141586	47.4529	134782	47.4529	134258	47.4529	134307	47.4529	132791
47.553	141587	47.553	134779	47.553	134251	47.553	134298	47.553	132781
47.6531	141588	47.6531	134777	47.6531	134244	47.6531	134289	47.6531	132771
47.7531	141589	47.7531	134774	47.7531	134236	47.7531	134281	47.7531	132762
47.8532	141590	47.8532	134771	47.8532	134229	47.8532	134272	47.8532	132752
47.9533	141590	47.9533	134769	47.9533	134222	47.9533	134263	47.9533	132742
48.0534	141591	48.0534	134766	48.0534	134214	48.0534	134254	48.0534	132732
48.1535	141592	48.1535	134764	48.1535	134207	48.1535	134245	48.1535	132722
48.2536	141593	48.2536	134761	48.2536	134200	48.2536	134237	48.2536	132712
48.3537	141594	48.3537	134758	48.3537	134192	48.3537	134228	48.3537	132702
48.4538	141594	48.4538	134756	48.4538	134185	48.4538	134219	48.4538	132692
48.5539	141595	48.5539	134753	48.5539	134178	48.5539	134210	48.5539	132682
48.654	141596	48.654	134750	48.654	134170	48.654	134202	48.654	132673
48.754	141597	48.754	134748	48.754	134163	48.754	134193	48.754	132663
48.8541	141598	48.8541	134745	48.8541	134156	48.8541	134184	48.8541	132653
48.9542	141598	48.9542	134743	48.9542	134148	48.9542	134175	48.9542	132643
49.0543	141599	49.0543	134740	49.0543	134141	49.0543	134167	49.0543	132633
49.1544	141600	49.1544	134737	49.1544	134134	49.1544	134158	49.1544	132623
49.2545	141601	49.2545	134735	49.2545	134127	49.2545	134149	49.2545	132613
49.3546	141602	49.3546	134732	49.3546	134119	49.3546	134140	49.3546	132603
49.4547	141602	49.4547	134730	49.4547	134112	49.4547	134132	49.4547	132594
49.5548	141603	49.5548	134727	49.5548	134105	49.5548	134123	49.5548	132584
49.6549	141604	49.6549	134724	49.6549	134097	49.6549	134114	49.6549	132574
49.7549	141605	49.7549	134722	49.7549	134090	49.755	134105	49.7549	132564
49.855	141606	49.855	134719	49.855	134083	49.855	134097	49.855	132554
49.9551	141606	49.9551	134716	49.9551	134075	49.9551	134088	49.9551	132544
50.0552	141607	50.0552	134714	50.0552	134068	50.0552	134079	50.0552	132534
50.1553	141608	50.1553	134711	50.1553	134061	50.1553	134070	50.1553	132524
50.2554	141609	50.2554	134709	50.2554	134053	50.2554	134062	50.2554	132515
50.3555	141610	50.3555	134706	50.3555	134046	50.3555	134053	50.3555	132505
50.4556	141610	50.4556	134703	50.4556	134039	50.4556	134044	50.4556	132495
50.5557	141611	50.5557	134701	50.5557	134032	50.5557	134035	50.5557	132485
50.6557	141612	50.6557	134698	50.6557	134024	50.6557	134027	50.6557	132475
50.7558	141613	50.7558	134695	50.7558	134017	50.7558	134018	50.7558	132465
50.8559	141614	50.8559	134693	50.8559	134010	50.8559	134009	50.8559	132455
50.956	141614	50.956	134690	50.956	134002	50.956	134000	50.956	132446
51.0561	141615	51.0561	134688	51.0561	133995	51.0561	133992	51.0561	132436
51.1562	141616	51.1562	134685	51.1562	133988	51.1562	133983	51.1562	132426
51.2563	141617	51.2563	134682	51.2563	133980	51.2563	133974	51.2563	132416
51.3564	141617	51.3564	134680	51.3564	133973	51.3564	133965	51.3564	132406
51.4565	141618	51.4565	134677	51.4565	133966	51.4565	133957	51.4565	132396
51.5566	141619	51.5566	134675	51.5566	133959	51.5566	133948	51.5566	132386
51.6566	141620	51.6566	134672	51.6566	133951	51.6566	133939	51.6566	132376
51.7567	141621	51.7567	134669	51.7567	133944	51.7567	133931	51.7567	132367
51.8568	141621	51.8568	134667	51.8568	133937	51.8568	133922	51.8568	132357
51.9569	141622	51.9569	134664	51.9569	133929	51.9569	133913	51.9569	132347
52.057	141623	52.057	134661	52.057	133922	52.057	133904	52.057	132337
52.1571	141624	52.1571	134659	52.1571	133915	52.1571	133896	52.1571	132327
52.2572	141625	52.2572	134656	52.2572	133907	52.2572	133887	52.2572	132317
52.3573	141625	52.3573	134654	52.3573	133900	52.3573	133878	52.3573	132307
52.4574	141626	52.4574	134651	52.4574	133893	52.4574	133869	52.4574	132298
52.5575	141627	52.5575	134648	52.5575	133886	52.5575	133861	52.5575	132288
52.6575	141628	52.6575	134646	52.6576	133878	52.6576	133852	52.6575	132278
52.7576	141629	52.7576	134643	52.7576	133871	52.7576	133843	52.7576	132268
52.8577	141629	52.8577	134640	52.8577	133864	52.8577	133834	52.8577	132258
52.9578	141630	52.9578	134638	52.9578	133856	52.9578	133826	52.9578	132248
53.0579	141631	53.0579	134635	53.0579	133849	53.0579	133817	53.0579	132239
53.158	141632	53.158	134633	53.158	133842	53.158	133808	53.158	132229
53.2581	141633	53.2581	134630	53.2581	133835	53.2581	133799	53.2581	132219
53.3582	141633	53.3582	134627	53.3582	133827	53.3582	133791	53.3582	132209
53.4583	141634	53.4583	134625	53.4583	133820	53.4583	133782	53.4583	132199
53.5583	141635	53.5583	134622	53.5584	133813	53.5584	133773	53.5583	132189
53.6584	141636	53.6584	134620	53.6584	133805	53.6585	133765	53.6584	132179
53.7585	141637	53.7585	134617	53.7585	133798	53.7585	133756	53.7585	132170
53.8586	141637	53.8586	134614	53.8586	133791	53.8586	133747	53.8586	132160
53.9587	141638	53.9587	134612	53.9587	133783	53.9587	133738	53.9587	132150
54.0588	141639	54.0588	134609	54.0588	133776	54.0588	133730	54.0588	132140
54.1589	141640	54.1589	134606	54.1589	133769	54.1589	133721	54.1589	132130
54.259	141641	54.259	134604	54.259	133762	54.259	133712	54.259	132120
54.3591	141641	54.3591	134601	54.3591	133754	54.3591	133703	54.3591	132111
54.4592	141642	54.4592	134599	54.4592	133747	54.4592	133695	54.4592	132101
54.5592	141643	54.5592	134596	54.5592	133740	54.5592	133686	54.5592	132091
54.6593	141644	54.6593	134593	54.6593	133732	54.6593	133677	54.6593	132081
54.7594	141645	54.7594	134591	54.7594	133725	54.7594	133669	54.7594	132071
54.8595	141645	54.8595	134588	54.8595	133718	54.8595	133660	54.8595	132061
54.9596	141646	54.9596	134586	54.9596	133711	54.9596	133651	54.9596	132051
55.0597	141647	55.0597	134583	55.0597	133703	55.0597	133642	55.0597	132042
55.1598	141648	55.1598	134580	55.1598	133696	55.1598	133634	55.1598	132032
55.2599	141649	55.2599	134578	55.2599	133689	55.2599	133625	55.2599	132022
55.36	141649	55.36	134575	55.36	133681	55.36	133616	55.36	132012
55.4601	141650	55.4601	134572	55.4601	133674	55.4601	133608	55.4601	132002
55.5602	141651	55.5602	134570	55.5602	133667	55.5602	133599	55.5602	131992
55.6602	141652	55.6602	134567	55.6602	133660	55.6602	133590	55.6602	131983
55.7603	141653	55.7603	134565	55.7603	133652	55.7603	133581	55.7603	131973
55.8604	141653	55.8604	134562	55.8604	133645	55.8604	133573	55.8604	131963
55.9605	141654	55.9605	134559	55.9605	133638	55.9605	133564	55.9605	131953
56.0606	141655	56.0606	134557	56.0606	133630	56.0606	133555	56.0606	131943
56.1607	141656	56.1607	134554	56.1607	133623	56.1607	133547	56.1607	131934
56.2608	141657	56.2608	134552	56.2608	133616	56.2608	133538	56.2608	131924
56.3609	141657	56.3609	134549	56.3609	133609	56.3609	133529	56.3609	131914
56.461	141658	56.461	134546	56.461	133601	56.461	133520	56.461	131904
56.5611	141659	56.5611	134544	56.5611	133594	56.5611	133512	56.5611	131894
56.6611	141660	56.6611	134541	56.6611	133587	56.6611	133503	56.6611	131884
56.7612	141661	56.7612	134538	56.7612	133580	56.7612	133494	56.7612	131875
56.8613	141661	56.8613	134536	56.8613	133572	56.8613	133486	56.8613	131865
56.9614	141662	56.9614	134533	56.9614	133565	56.9614	133477	56.9614	131855
57.0615	141663	57.0615	134531	57.0615	133558	57.0615	133468	57.0615	131845
57.1616	141664	57.1616	134528	57.1616	133550	57.1616	133459	57.1616	131835
57.2617	141665	57.2617	134525	57.2617	133543	57.2617	133451	57.2617	131825
57.3618	141665	57.3618	134523	57.3618	133536	57.3618	133442	57.3618	131816
57.4618	141666	57.4618	134520	57.4619	133529	57.4619	133433	57.4618	131806
57.5619	141667	57.5619	134518	57.562	133521	57.562	133425	57.5619	131796
57.662	141668	57.662	134515	57.662	133514	57.662	133416	57.662	131786
57.7621	141669	57.7621	134512	57.7621	133507	57.7621	133407	57.7621	131776
57.8622	141669	57.8622	134510	57.8622	133499	57.8622	133398	57.8622	131767
57.9623	141670	57.9623	134507	57.9623	133492	57.9623	133390	57.9623	131757
58.0624	141671	58.0624	134504	58.0624	133485	58.0624	133381	58.0624	131747
58.1625	141672	58.1625	134502	58.1625	133478	58.1625	133372	58.1625	131737
58.2626	141673	58.2626	134499	58.2626	133470	58.2626	133364	58.2626	131727
58.3627	141673	58.3627	134497	58.3627	133463	58.3627	133355	58.3627	131717
58.4627	141674	58.4627	134494	58.4627	133456	58.4628	133346	58.4627	131708
58.5628	141675	58.5628	134491	58.5628	133449	58.5628	133338	58.5628	131698
58.6629	141676	58.6629	134489	58.6629	133441	58.6629	133329	58.6629	131688
58.763	141677	58.763	134486	58.763	133434	58.763	133320	58.763	131678
58.8631	141677	58.8631	134484	58.8631	133427	58.8631	133311	58.8631	131668
58.9632	141678	58.9632	134481	58.9632	133419	58.9632	133303	58.9632	131659
59.0633	141679	59.0633	134478	59.0633	133412	59.0633	133294	59.0633	131649
59.1634	141680	59.1634	134476	59.1634	133405	59.1634	133285	59.1634	131639
59.2635	141681	59.2635	134473	59.2635	133398	59.2635	133277	59.2635	131629
59.3636	141681	59.3636	134471	59.3636	133390	59.3636	133268	59.3636	131619
59.4637	141682	59.4637	134468	59.4637	133383	59.4637	133259	59.4637	131610
59.5637	141683	59.5637	134465	59.5637	133376	59.5637	133251	59.5637	131600
59.6638	141684	59.6638	134463	59.6638	133369	59.6638	133242	59.6638	131590
59.7639	141684	59.7639	134460	59.7639	133361	59.7639	133233	59.7639	131580
59.864	141685	59.864	134457	59.864	133354	59.864	133224	59.864	131570
59.9641	141686	59.9641	134455	59.9641	133347	59.9641	133216	59.9641	131561
60.0642	141687	60.0642	134452	60.0642	133340	60.0642	133207	60.0642	131551
60.1643	141688	60.1643	134450	60.1643	133332	60.1643	133198	60.1643	131541
60.2644	141688	60.2644	134447	60.2644	133325	60.2644	133190	60.2644	131531
60.3645	141689	60.3645	134444	60.3645	133318	60.3645	133181	60.3645	131521
60.4646	141690	60.4646	134442	60.4646	133310	60.4646	133172	60.4646	131512
60.5646	141691	60.5646	134439	60.5646	133303	60.5646	133164	60.5646	131502
60.6647	141692	60.6647	134437	60.6647	133296	60.6647	133155	60.6647	131492
60.7648	141692	60.7648	134434	60.7648	133289	60.7648	133146	60.7648	131482
60.8649	141693	60.8649	134431	60.8649	133281	60.8649	133138	60.8649	131472
60.965	141694	60.965	134429	60.965	133274	60.965	133129	60.965	131463
61.0651	141695	61.0651	134426	61.0651	133267	61.0651	133120	61.0651	131453
61.1652	141696	61.1652	134423	61.1652	133260	61.1652	133112	61.1652	131443
61.2653	141696	61.2653	134421	61.2653	133252	61.2653	133103	61.2653	131433
61.3653	141697	61.3653	134418	61.3654	133245	61.3654	133094	61.3653	131423
61.4654	141698	61.4654	134416	61.4654	133238	61.4654	133085	61.4654	131414
61.5655	141699	61.5655	134413	61.5655	133231	61.5655	133077	61.5655	131404
61.6656	141700	61.6656	134410	61.6656	133223	61.6656	133068	61.6656	131394
61.7657	141700	61.7657	134408	61.7657	133216	61.7657	133059	61.7657	131384
61.8658	141701	61.8658	134405	61.8658	133209	61.8658	133051	61.8658	131375
61.9659	141702	61.9659	134403	61.9659	133202	61.9659	133042	61.9659	131365
62.066	141703	62.066	134400	62.066	133194	62.066	133033	62.066	131355
62.1661	141704	62.1661	134397	62.1661	133187	62.1661	133025	62.1661	131345
62.2662	141704	62.2662	134395	62.2662	133180	62.2662	133016	62.2662	131335
62.3663	141705	62.3663	134392	62.3663	133173	62.3663	133007	62.3663	131326
62.4663	141706	62.4663	134390	62.4663	133165	62.4663	132999	62.4663	131316
62.5664	141707	62.5664	134387	62.5664	133158	62.5664	132990	62.5664	131306
62.6665	141708	62.6665	134384	62.6665	133151	62.6665	132981	62.6665	131296
62.7666	141708	62.7666	134382	62.7666	133144	62.7666	132973	62.7666	131287
62.8667	141709	62.8667	134379	62.8667	133136	62.8667	132964	62.8667	131277
62.9668	141710	62.9668	134376	62.9668	133129	62.9668	132955	62.9668	131267
63.0669	141711	63.0669	134374	63.0669	133122	63.0669	132947	63.0669	131257
63.167	141712	63.167	134371	63.167	133115	63.167	132938	63.167	131247
63.2671	141712	63.2671	134369	63.2671	133107	63.2671	132929	63.2671	131238
63.3672	141713	63.3672	134366	63.3672	133100	63.3672	132921	63.3672	131228
63.4672	141714	63.4672	134363	63.4672	133093	63.4672	132912	63.4672	131218
63.5673	141715	63.5673	134361	63.5673	133085	63.5673	132903	63.5673	131208
63.6674	141716	63.6674	134358	63.6674	133078	63.6674	132895	63.6674	131199
63.7675	141716	63.7675	134356	63.7675	133071	63.7675	132886	63.7675	131189
63.8676	141717	63.8676	134353	63.8676	133064	63.8676	132877	63.8676	131179
63.9677	141718	63.9677	134350	63.9677	133056	63.9677	132869	63.9677	131169
64.0678	141719	64.0678	134348	64.0678	133049	64.0678	132860	64.0678	131159
64.1679	141720	64.1679	134345	64.1679	133042	64.1679	132851	64.1679	131150
64.268	141720	64.268	134343	64.268	133035	64.268	132843	64.268	131140
64.368	141721	64.368	134340	64.368	133027	64.368	132834	64.368	131130
64.4681	141722	64.4681	134337	64.4681	133020	64.4681	132825	64.4681	131120
64.5682	141723	64.5682	134335	64.5682	133013	64.5682	132817	64.5682	131111
64.6683	141724	64.6683	134332	64.6683	133006	64.6683	132808	64.6683	131101
64.7684	141724	64.7684	134329	64.7684	132999	64.7684	132799	64.7684	131091
64.8685	141725	64.8685	134327	64.8685	132991	64.8685	132791	64.8685	131081
64.9686	141726	64.9686	134324	64.9686	132984	64.9686	132782	64.9686	131072
65.0687	141727	65.0687	134322	65.0687	132977	65.0687	132773	65.0687	131062
65.1688	141728	65.1688	134319	65.1688	132970	65.1688	132765	65.1688	131052
65.2689	141728	65.2689	134316	65.2689	132962	65.2689	132756	65.2689	131042
65.3689	141729	65.3689	134314	65.3689	132955	65.3689	132747	65.3689	131032
65.469	141730	65.469	134311	65.469	132948	65.469	132739	65.469	131023
65.5691	141731	65.5691	134309	65.5691	132941	65.5691	132730	65.5691	131013
65.6692	141732	65.6692	134306	65.6692	132933	65.6692	132721	65.6692	131003
65.7693	141732	65.7693	134303	65.7693	132926	65.7693	132713	65.7693	130993
65.8694	141733	65.8694	134301	65.8694	132919	65.8694	132704	65.8694	130984
65.9695	141734	65.9695	134298	65.9695	132912	65.9695	132695	65.9695	130974
66.0696	141735	66.0696	134296	66.0696	132904	66.0696	132687	66.0696	130964
66.1697	141736	66.1697	134293	66.1697	132897	66.1697	132678	66.1697	130954
66.2698	141736	66.2698	134290	66.2698	132890	66.2698	132669	66.2698	130945
66.3698	141737	66.3698	134288	66.3698	132883	66.3698	132661	66.3698	130935
66.4699	141738	66.4699	134285	66.4699	132875	66.4699	132652	66.4699	130925
66.57	141739	66.57	134282	66.57	132868	66.57	132643	66.57	130915
66.6701	141740	66.6701	134280	66.6701	132861	66.6701	132635	66.6701	130906
66.7702	141740	66.7702	134277	66.7702	132854	66.7702	132626	66.7702	130896
66.8703	141741	66.8703	134275	66.8703	132846	66.8703	132617	66.8703	130886
66.9704	141742	66.9704	134272	66.9704	132839	66.9704	132609	66.9704	130876
67.0705	141743	67.0705	134269	67.0705	132832	67.0705	132600	67.0705	130867
67.1706	141744	67.1706	134267	67.1706	132825	67.1706	132591	67.1706	130857
67.2707	141744	67.2707	134264	67.2707	132817	67.2707	132583	67.2707	130847
67.3707	141745	67.3707	134262	67.3707	132810	67.3707	132574	67.3707	130837
67.4708	141746	67.4708	134259	67.4708	132803	67.4708	132565	67.4708	130828
67.5709	141747	67.5709	134256	67.5709	132796	67.5709	132557	67.5709	130818
67.671	141748	67.671	134254	67.671	132789	67.671	132548	67.671	130808
67.7711	141748	67.7711	134251	67.7711	132781	67.7711	132539	67.7711	130798
67.8712	141749	67.8712	134249	67.8712	132774	67.8712	132531	67.8712	130789
67.9713	141750	67.9713	134246	67.9713	132767	67.9713	132522	67.9713	130779
68.0714	141751	68.0714	134243	68.0714	132760	68.0714	132514	68.0714	130769
68.1715	141752	68.1715	134241	68.1715	132752	68.1715	132505	68.1715	130760
68.2716	141752	68.2716	134238	68.2716	132745	68.2716	132496	68.2716	130750
68.3716	141753	68.3716	134236	68.3716	132738	68.3716	132488	68.3716	130740
68.4717	141754	68.4717	134233	68.4717	132731	68.4717	132479	68.4717	130730
68.5718	141755	68.5718	134230	68.5718	132723	68.5718	132470	68.5718	130721
68.6719	141756	68.6719	134228	68.6719	132716	68.6719	132462	68.6719	130711
68.772	141756	68.772	134225	68.772	132709	68.772	132453	68.772	130701
68.8721	141757	68.8721	134222	68.8721	132702	68.8721	132444	68.8721	130691
68.9722	141758	68.9722	134220	68.9722	132694	68.9722	132436	68.9722	130682
69.0723	141759	69.0723	134217	69.0723	132687	69.0723	132427	69.0723	130672
69.1723	141760	69.1723	134215	69.1724	132680	69.1724	132418	69.1723	130662
69.2724	141760	69.2724	134212	69.2725	132673	69.2725	132410	69.2724	130652
69.3725	141761	69.3725	134209	69.3725	132666	69.3725	132401	69.3725	130643
69.4726	141762	69.4726	134207	69.4726	132658	69.4726	132393	69.4726	130633
69.5727	141763	69.5727	134204	69.5727	132651	69.5727	132384	69.5727	130623
69.6728	141763	69.6728	134202	69.6728	132644	69.6728	132375	69.6728	130613
69.7729	141764	69.7729	134199	69.7729	132637	69.7729	132367	69.7729	130604
69.873	141765	69.873	134196	69.873	132629	69.873	132358	69.873	130594
69.9731	141766	69.9731	134194	69.9731	132622	69.9731	132349	69.9731	130584
70.0732	141767	70.0732	134191	70.0732	132615	70.0732	132341	70.0732	130575
70.1732	141767	70.1732	134189	70.1732	132608	70.1733	132332	70.1732	130565
70.2733	141768	70.2733	134186	70.2733	132601	70.2733	132323	70.2733	130555
70.3734	141769	70.3734	134183	70.3734	132593	70.3734	132315	70.3734	130545
70.4735	141770	70.4735	134181	70.4735	132586	70.4735	132306	70.4735	130536
70.5736	141771	70.5736	134178	70.5736	132579	70.5736	132298	70.5736	130526
70.6737	141771	70.6737	134176	70.6737	132572	70.6737	132289	70.6737	130516
70.7738	141772	70.7738	134173	70.7738	132564	70.7738	132280	70.7738	130507
70.8739	141773	70.8739	134170	70.8739	132557	70.8739	132272	70.8739	130497
70.974	141774	70.974	134168	70.974	132550	70.974	132263	70.974	130487
71.0741	141775	71.0741	134165	71.0741	132543	71.0741	132254	71.0741	130477
71.1741	141775	71.1741	134162	71.1741	132536	71.1741	132246	71.1741	130468
71.2742	141776	71.2742	134160	71.2742	132528	71.2742	132237	71.2742	130458
71.3743	141777	71.3743	134157	71.3743	132521	71.3743	132228	71.3743	130448
71.4744	141778	71.4744	134155	71.4744	132514	71.4744	132220	71.4744	130438
71.5745	141779	71.5745	134152	71.5745	132507	71.5745	132211	71.5745	130429
71.6746	141779	71.6746	134149	71.6746	132499	71.6746	132203	71.6746	130419
71.7747	141780	71.7747	134147	71.7747	132492	71.7747	132194	71.7747	130409
71.8748	141781	71.8748	134144	71.8748	132485	71.8748	132185	71.8748	130400
71.9749	141782	71.9749	134142	71.9749	132478	71.9749	132177	71.9749	130390
72.075	141783	72.075	134139	72.075	132471	72.075	132168	72.075	130380
72.175	141783	72.175	134136	72.175	132463	72.175	132159	72.175	130370
72.2751	141784	72.2751	134134	72.2751	132456	72.2751	132151	72.2751	130361
72.3752	141785	72.3752	134131	72.3752	132449	72.3752	132142	72.3752	130351
72.4753	141786	72.4753	134129	72.4753	132442	72.4753	132134	72.4753	130341
72.5754	141787	72.5754	134126	72.5754	132434	72.5754	132125	72.5754	130332
72.6755	141787	72.6755	134123	72.6755	132427	72.6755	132116	72.6755	130322
72.7756	141788	72.7756	134121	72.7756	132420	72.7756	132108	72.7756	130312
72.8757	141789	72.8757	134118	72.8757	132413	72.8757	132099	72.8757	130303
72.9758	141790	72.9758	134116	72.9758	132406	72.9758	132091	72.9758	130293
73.0759	141791	73.0759	134113	73.0759	132398	73.0759	132082	73.0759	130283
73.176	141791	73.1759	134110	73.176	132391	73.176	132073	73.176	130273
73.276	141792	73.276	134108	73.276	132384	73.276	132065	73.276	130264
73.3761	141793	73.3761	134105	73.3761	132377	73.3761	132056	73.3761	130254
73.4762	141794	73.4762	134103	73.4762	132370	73.4762	132047	73.4762	130244
73.5763	141795	73.5763	134100	73.5763	132362	73.5763	132039	73.5763	130235
73.6764	141795	73.6764	134097	73.6764	132355	73.6764	132030	73.6764	130225
73.7765	141796	73.7765	134095	73.7765	132348	73.7765	132022	73.7765	130215
73.8766	141797	73.8766	134092	73.8766	132341	73.8766	132013	73.8766	130206
73.9767	141798	73.9767	134089	73.9767	132333	73.9767	132004	73.9767	130196
74.0768	141799	74.0768	134087	74.0768	132326	74.0768	131996	74.0768	130186
74.1768	141799	74.1768	134084	74.1768	132319	74.1769	131987	74.1768	130176
74.2769	141800	74.2769	134082	74.2769	132312	74.2769	131978	74.2769	130167
74.377	141801	74.377	134079	74.377	132305	74.377	131970	74.377	130157
74.4771	141802	74.4771	134076	74.4771	132297	74.4771	131961	74.4771	130147
74.5772	141803	74.5772	134074	74.5772	132290	74.5772	131953	74.5772	130138
74.6773	141803	74.6773	134071	74.6773	132283	74.6773	131944	74.6773	130128
74.7774	141804	74.7774	134069	74.7774	132276	74.7774	131935	74.7774	130118
74.8775	141805	74.8775	134066	74.8775	132269	74.8775	131927	74.8775	130109
74.9776	141806	74.9776	134063	74.9776	132261	74.9776	131918	74.9776	130099
75.0777	141807	75.0777	134061	75.0777	132254	75.0777	131910	75.0777	130089
75.1777	141807	75.1777	134058	75.1777	132247	75.1777	131901	75.1777	130079
75.2778	141808	75.2778	134056	75.2778	132240	75.2778	131892	75.2778	130070
75.3779	141809	75.3779	134053	75.3779	132233	75.3779	131884	75.3779	130060
75.478	141810	75.478	134050	75.478	132225	75.478	131875	75.478	130050
75.5781	141811	75.5781	134048	75.5781	132218	75.5781	131867	75.5781	130041
75.6782	141811	75.6782	134045	75.6782	132211	75.6782	131858	75.6782	130031
75.7783	141812	75.7783	134043	75.7783	132204	75.7783	131849	75.7783	130021
75.8784	141813	75.8784	134040	75.8784	132197	75.8784	131841	75.8784	130012
75.9785	141814	75.9785	134037	75.9785	132189	75.9785	131832	75.9785	130002
76.0786	141815	76.0786	134035	76.0786	132182	76.0786	131824	76.0786	129992
76.1786	141815	76.1786	134032	76.1786	132175	76.1786	131815	76.1786	129983
76.2787	141816	76.2787	134030	76.2787	132168	76.2787	131806	76.2787	129973
76.3788	141817	76.3788	134027	76.3788	132161	76.3788	131798	76.3788	129963
76.4789	141818	76.4789	134024	76.4789	132153	76.4789	131789	76.4789	129954
76.579	141819	76.579	134022	76.579	132146	76.579	131781	76.579	129944
76.6791	141819	76.6791	134019	76.6791	132139	76.6791	131772	76.6791	129934
76.7792	141820	76.7792	134017	76.7792	132132	76.7792	131763	76.7792	129925
76.8793	141821	76.8793	134014	76.8793	132124	76.8793	131755	76.8793	129915
76.9794	141822	76.9794	134011	76.9794	132117	76.9794	131746	76.9794	129905
77.0794	141823	77.0794	134009	77.0794	132110	77.0794	131738	77.0794	129896
77.1795	141823	77.1795	134006	77.1795	132103	77.1795	131729	77.1795	129886
77.2796	141824	77.2796	134004	77.2796	132096	77.2796	131720	77.2796	129876
77.3797	141825	77.3797	134001	77.3797	132089	77.3797	131712	77.3797	129867
77.4798	141826	77.4798	133998	77.4798	132081	77.4798	131703	77.4798	129857
77.5799	141827	77.5799	133996	77.5799	132074	77.5799	131695	77.5799	129847
77.68	141827	77.68	133993	77.68	132067	77.68	131686	77.68	129837
77.7801	141828	77.7801	133990	77.7801	132060	77.7801	131677	77.7801	129828
77.8802	141829	77.8802	133988	77.8802	132053	77.8802	131669	77.8802	129818
77.9802	141830	77.9802	133985	77.9802	132045	77.9803	131660	77.9802	129808
78.0803	141831	78.0803	133983	78.0803	132038	78.0803	131652	78.0803	129799
78.1804	141831	78.1804	133980	78.1804	132031	78.1804	131643	78.1804	129789
78.2805	141832	78.2805	133977	78.2805	132024	78.2805	131634	78.2805	129779
78.3806	141833	78.3806	133975	78.3806	132017	78.3806	131626	78.3806	129770
78.4807	141834	78.4807	133972	78.4807	132009	78.4807	131617	78.4807	129760
78.5808	141835	78.5808	133970	78.5808	132002	78.5808	131609	78.5808	129750
78.6809	141835	78.6809	133967	78.6809	131995	78.6809	131600	78.6809	129741
78.781	141836	78.781	133964	78.781	131988	78.781	131592	78.781	129731
78.8811	141837	78.8811	133962	78.8811	131981	78.8811	131583	78.8811	129721
78.9811	141838	78.9811	133959	78.9811	131973	78.9811	131574	78.9811	129712
79.0812	141839	79.0812	133957	79.0812	131966	79.0812	131566	79.0812	129702
79.1813	141839	79.1813	133954	79.1813	131959	79.1813	131557	79.1813	129693
79.2814	141840	79.2814	133951	79.2814	131952	79.2814	131549	79.2814	129683
79.3815	141841	79.3815	133949	79.3815	131945	79.3815	131540	79.3815	129673
79.4816	141842	79.4816	133946	79.4816	131937	79.4816	131531	79.4816	129664
79.5817	141843	79.5817	133944	79.5817	131930	79.5817	131523	79.5817	129654
79.6818	141843	79.6818	133941	79.6818	131923	79.6818	131514	79.6818	129644
79.7819	141844	79.7819	133938	79.7819	131916	79.7819	131506	79.7819	129635
79.882	141845	79.882	133936	79.882	131909	79.882	131497	79.882	129625
79.9821	141846	79.9821	133933	79.9821	131902	79.9821	131489	79.9821	129615
80.0821	141847	80.0821	133931	80.0821	131894	80.0821	131480	80.0821	129606
80.1822	141847	80.1822	133928	80.1822	131887	80.1822	131471	80.1822	129596
80.2823	141848	80.2823	133925	80.2823	131880	80.2823	131463	80.2823	129586
80.3824	141849	80.3824	133923	80.3824	131873	80.3824	131454	80.3824	129577
80.4825	141850	80.4825	133920	80.4825	131866	80.4825	131446	80.4825	129567
80.5826	141851	80.5826	133918	80.5826	131858	80.5826	131437	80.5826	129557
80.6827	141851	80.6827	133915	80.6827	131851	80.6827	131428	80.6827	129548
80.7828	141852	80.7828	133912	80.7828	131844	80.7828	131420	80.7828	129538
80.8829	141853	80.8829	133910	80.8829	131837	80.8829	131411	80.8829	129528
80.983	141854	80.983	133907	80.983	131830	80.983	131403	80.983	129519
81.083	141855	81.083	133905	81.083	131822	81.083	131394	81.083	129509
81.1831	141855	81.1831	133902	81.1831	131815	81.1831	131386	81.1831	129499
81.2832	141856	81.2832	133899	81.2832	131808	81.2832	131377	81.2832	129490
81.3833	141857	81.3833	133897	81.3833	131801	81.3833	131368	81.3833	129480
81.4834	141858	81.4834	133894	81.4834	131794	81.4834	131360	81.4834	129471
81.5835	141859	81.5835	133892	81.5835	131787	81.5835	131351	81.5835	129461
81.6836	141859	81.6836	133889	81.6836	131779	81.6836	131343	81.6836	129451
81.7837	141860	81.7837	133886	81.7837	131772	81.7837	131334	81.7837	129442
81.8838	141861	81.8838	133884	81.8838	131765	81.8838	131326	81.8838	129432
81.9838	141862	81.9838	133881	81.9838	131758	81.9839	131317	81.9838	129422
82.0839	141863	82.0839	133879	82.0839	131751	82.0839	131308	82.0839	129413
82.184	141863	82.184	133876	82.184	131743	82.184	131300	82.184	129403
82.2841	141864	82.2841	133873	82.2841	131736	82.2841	131291	82.2841	129393
82.3842	141865	82.3842	133871	82.3842	131729	82.3842	131283	82.3842	129384
82.4843	141866	82.4843	133868	82.4843	131722	82.4843	131274	82.4843	129374
82.5844	141866	82.5844	133866	82.5844	131715	82.5844	131266	82.5844	129364
82.6845	141867	82.6845	133863	82.6845	131708	82.6845	131257	82.6845	129355
82.7846	141868	82.7846	133860	82.7846	131700	82.7846	131248	82.7846	129345
82.8846	141869	82.8846	133858	82.8846	131693	82.8846	131240	82.8846	129336
82.9847	141870	82.9847	133855	82.9847	131686	82.9847	131231	82.9847	129326
83.0848	141870	83.0848	133853	83.0848	131679	83.0848	131223	83.0848	129316
83.1849	141871	83.1849	133850	83.1849	131672	83.1849	131214	83.1849	129307
83.285	141872	83.285	133847	83.285	131665	83.285	131206	83.285	129297
83.3851	141873	83.3851	133845	83.3851	131657	83.3851	131197	83.3851	129287
83.4852	141874	83.4852	133842	83.4852	131650	83.4852	131189	83.4852	129278
83.5853	141874	83.5853	133840	83.5853	131643	83.5853	131180	83.5853	129268
83.6854	141875	83.6854	133837	83.6854	131636	83.6854	131171	83.6854	129259
83.7855	141876	83.7855	133834	83.7855	131629	83.7855	131163	83.7855	129249
83.8855	141877	83.8855	133832	83.8855	131622	83.8855	131154	83.8855	129239
83.9856	141878	83.9856	133829	83.9856	131614	83.9856	131146	83.9856	129230
84.0857	141878	84.0857	133827	84.0857	131607	84.0857	131137	84.0857	129220
84.1858	141879	84.1858	133824	84.1858	131600	84.1858	131129	84.1858	129210
84.2859	141880	84.2859	133821	84.2859	131593	84.2859	131120	84.2859	129201
84.386	141881	84.386	133819	84.386	131586	84.386	131112	84.386	129191
84.4861	141882	84.4861	133816	84.4861	131578	84.4861	131103	84.4861	129182
84.5862	141882	84.5862	133814	84.5862	131571	84.5862	131094	84.5862	129172
84.6863	141883	84.6863	133811	84.6863	131564	84.6863	131086	84.6863	129162
84.7864	141884	84.7864	133808	84.7864	131557	84.7864	131077	84.7864	129153
84.8864	141885	84.8864	133806	84.8864	131550	84.8864	131069	84.8864	129143
84.9865	141886	84.9865	133803	84.9865	131543	84.9865	131060	84.9865	129133
85.0866	141886	85.0866	133801	85.0866	131535	85.0866	131052	85.0866	129124
85.1867	141887	85.1867	133798	85.1867	131528	85.1867	131043	85.1867	129114
85.2868	141888	85.2868	133795	85.2868	131521	85.2868	131035	85.2868	129105
85.3869	141889	85.3869	133793	85.3869	131514	85.3869	131026	85.3869	129095
85.487	141890	85.487	133790	85.487	131507	85.487	131017	85.487	129085
85.5871	141890	85.5871	133788	85.5871	131500	85.5871	131009	85.5871	129076
85.6872	141891	85.6872	133785	85.6872	131492	85.6872	131000	85.6872	129066
85.7873	141892	85.7873	133782	85.7873	131485	85.7873	130992	85.7873	129056
85.8873	141893	85.8873	133780	85.8873	131478	85.8873	130983	85.8873	129047
85.9874	141894	85.9874	133777	85.9874	131471	85.9874	130975	85.9874	129037
86.0875	141894	86.0875	133775	86.0875	131464	86.0875	130966	86.0875	129028
86.1876	141895	86.1876	133772	86.1876	131457	86.1876	130958	86.1876	129018
86.2877	141896	86.2877	133769	86.2877	131449	86.2877	130949	86.2877	129008
86.3878	141897	86.3878	133767	86.3878	131442	86.3878	130941	86.3878	128999
86.4879	141898	86.4879	133764	86.4879	131435	86.4879	130932	86.4879	128989
86.588	141898	86.588	133762	86.588	131428	86.588	130923	86.588	128980
86.6881	141899	86.6881	133759	86.6881	131421	86.6881	130915	86.6881	128970
86.7882	141900	86.7882	133756	86.7882	131414	86.7882	130906	86.7882	128960
86.8882	141901	86.8882	133754	86.8882	131407	86.8882	130898	86.8882	128951
86.9883	141902	86.9883	133751	86.9883	131399	86.9883	130889	86.9883	128941
87.0884	141902	87.0884	133749	87.0884	131392	87.0884	130881	87.0884	128932
87.1885	141903	87.1885	133746	87.1885	131385	87.1885	130872	87.1885	128922
87.2886	141904	87.2886	133743	87.2886	131378	87.2886	130864	87.2886	128912
87.3887	141905	87.3887	133741	87.3887	131371	87.3887	130855	87.3887	128903
87.4888	141906	87.4888	133738	87.4888	131364	87.4888	130847	87.4888	128893
87.5889	141906	87.5889	133736	87.5889	131356	87.5889	130838	87.5889	128884
87.689	141907	87.689	133733	87.689	131349	87.689	130830	87.689	128874
87.7891	141908	87.7891	133730	87.7891	131342	87.7891	130821	87.7891	128864
87.8891	141909	87.8891	133728	87.8891	131335	87.8891	130812	87.8891	128855
87.9892	141910	87.9892	133725	87.9892	131328	87.9892	130804	87.9892	128845
88.0893	141910	88.0893	133723	88.0893	131321	88.0893	130795	88.0893	128836
88.1894	141911	88.1894	133720	88.1894	131313	88.1894	130787	88.1894	128826
88.2895	141912	88.2895	133717	88.2895	131306	88.2895	130778	88.2895	128816
88.3896	141913	88.3896	133715	88.3896	131299	88.3896	130770	88.3896	128807
88.4897	141914	88.4897	133712	88.4897	131292	88.4897	130761	88.4897	128797
88.5898	141914	88.5898	133710	88.5898	131285	88.5898	130753	88.5898	128788
88.6899	141915	88.6899	133707	88.6899	131278	88.6899	130744	88.6899	128778
88.79	141916	88.79	133704	88.79	131271	88.79	130736	88.79	128768
88.89	141917	88.89	133702	88.89	131263	88.89	130727	88.89	128759
88.9901	141918	88.9901	133699	88.9901	131256	88.9901	130719	88.9901	128749
89.0902	141918	89.0902	133697	89.0902	131249	89.0902	130710	89.0902	128740
89.1903	141919	89.1903	133694	89.1903	131242	89.1903	130702	89.1903	128730
89.2904	141920	89.2904	133691	89.2904	131235	89.2904	130693	89.2904	128720
89.3905	141921	89.3905	133689	89.3905	131228	89.3905	130684	89.3905	128711
89.4906	141922	89.4906	133686	89.4906	131220	89.4906	130676	89.4906	128701
89.5907	141922	89.5907	133684	89.5907	131213	89.5907	130667	89.5907	128692
89.6908	141923	89.6907	133681	89.6908	131206	89.6908	130659	89.6908	128682
89.7908	141924	89.7908	133678	89.7909	131199	89.7909	130650	89.7908	128673
89.8909	141925	89.8909	133676	89.8909	131192	89.8909	130642	89.8909	128663
89.991	141926	89.991	133673	89.991	131185	89.991	130633	89.991	128653
90.0911	141926	90.0911	133671	90.0911	131178	90.0911	130625	90.0911	128644
90.1912	141927	90.1912	133668	90.1912	131170	90.1912	130616	90.1912	128634
90.2913	141928	90.2913	133665	90.2913	131163	90.2913	130608	90.2913	128625
90.3914	141929	90.3914	133663	90.3914	131156	90.3914	130599	90.3914	128615
90.4915	141930	90.4915	133660	90.4915	131149	90.4915	130591	90.4915	128605
90.5916	141930	90.5916	133658	90.5916	131142	90.5916	130582	90.5916	128596
90.6916	141931	90.6916	133655	90.6916	131135	90.6916	130574	90.6916	128586
90.7917	141932	90.7917	133652	90.7917	131128	90.7917	130565	90.7917	128577
90.8918	141933	90.8918	133650	90.8918	131120	90.8918	130557	90.8918	128567
90.9919	141934	90.9919	133647	90.9919	131113	90.9919	130548	90.9919	128558
91.092	141934	91.092	133645	91.092	131106	91.092	130540	91.092	128548
91.1921	141935	91.1921	133642	91.1921	131099	91.1921	130531	91.1921	128538
91.2922	141936	91.2922	133639	91.2922	131092	91.2922	130523	91.2922	128529
91.3923	141937	91.3923	133637	91.3923	131085	91.3923	130514	91.3923	128519
91.4924	141938	91.4924	133634	91.4924	131078	91.4924	130506	91.4924	128510
91.5925	141938	91.5925	133632	91.5925	131070	91.5925	130497	91.5925	128500
91.6925	141939	91.6925	133629	91.6925	131063	91.6925	130488	91.6925	128491
91.7926	141940	91.7926	133626	91.7926	131056	91.7926	130480	91.7926	128481
91.8927	141941	91.8927	133624	91.8927	131049	91.8927	130471	91.8927	128471
91.9928	141942	91.9928	133621	91.9928	131042	91.9928	130463	91.9928	128462
92.0929	141942	92.0929	133619	92.0929	131035	92.0929	130454	92.0929	128452
92.193	141943	92.193	133616	92.193	131028	92.193	130446	92.193	128443
92.2931	141944	92.2931	133613	92.2931	131020	92.2931	130437	92.2931	128433
92.3932	141945	92.3932	133611	92.3932	131013	92.3932	130429	92.3932	128424
92.4933	141946	92.4933	133608	92.4933	131006	92.4933	130420	92.4933	128414
92.5934	141946	92.5934	133606	92.5934	130999	92.5934	130412	92.5934	128404
92.6934	141947	92.6934	133603	92.6934	130992	92.6934	130403	92.6934	128395
92.7935	141948	92.7935	133600	92.7935	130985	92.7935	130395	92.7935	128385
92.8936	141949	92.8936	133598	92.8936	130978	92.8936	130386	92.8936	128376
92.9937	141950	92.9937	133595	92.9937	130970	92.9937	130378	92.9937	128366
93.0938	141950	93.0938	133593	93.0938	130963	93.0938	130369	93.0938	128357
93.1939	141951	93.1939	133590	93.1939	130956	93.1939	130361	93.1939	128347
93.294	141952	93.294	133587	93.294	130949	93.294	130352	93.294	128338
93.3941	141953	93.3941	133585	93.3941	130942	93.3941	130344	93.3941	128328
93.4942	141954	93.4942	133582	93.4942	130935	93.4942	130335	93.4942	128318
93.5943	141954	93.5943	133580	93.5943	130928	93.5943	130327	93.5943	128309
93.6944	141955	93.6944	133577	93.6944	130921	93.6944	130318	93.6944	128299
93.7944	141956	93.7944	133574	93.7944	130913	93.7944	130310	93.7944	128290
93.8945	141957	93.8945	133572	93.8945	130906	93.8945	130301	93.8945	128280
93.9946	141958	93.9946	133569	93.9946	130899	93.9946	130293	93.9946	128271
94.0947	141958	94.0947	133567	94.0947	130892	94.0947	130284	94.0947	128261
94.1948	141959	94.1948	133564	94.1948	130885	94.1948	130276	94.1948	128252
94.2949	141960	94.2949	133561	94.2949	130878	94.2949	130267	94.2949	128242
94.395	141961	94.395	133559	94.395	130871	94.395	130259	94.395	128232
94.4951	141962	94.4951	133556	94.4951	130863	94.4951	130250	94.4951	128223
94.5952	141962	94.5952	133554	94.5952	130856	94.5952	130242	94.5952	128213
94.6952	141963	94.6952	133551	94.6952	130849	94.6952	130233	94.6952	128204
94.7953	141964	94.7953	133548	94.7953	130842	94.7953	130225	94.7953	128194
94.8954	141965	94.8954	133546	94.8954	130835	94.8954	130216	94.8954	128185
94.9955	141966	94.9955	133543	94.9955	130828	94.9955	130208	94.9955	128175
95.0956	141966	95.0956	133541	95.0956	130821	95.0956	130199	95.0956	128166
95.1957	141967	95.1957	133538	95.1957	130814	95.1957	130191	95.1957	128156
95.2958	141968	95.2958	133536	95.2958	130806	95.2958	130182	95.2958	128146
95.3959	141969	95.3959	133533	95.3959	130799	95.3959	130174	95.3959	128137
95.496	141970	95.496	133530	95.496	130792	95.496	130165	95.496	128127
95.5961	141970	95.5961	133528	95.5961	130785	95.5961	130157	95.5961	128118
95.6961	141971	95.6961	133525	95.6961	130778	95.6961	130148	95.6961	128108
95.7962	141972	95.7962	133523	95.7962	130771	95.7962	130140	95.7962	128099
95.8963	141973	95.8963	133520	95.8963	130764	95.8963	130131	95.8963	128089
95.9964	141974	95.9964	133517	95.9964	130757	95.9964	130123	95.9964	128080
96.0965	141974	96.0965	133515	96.0965	130749	96.0965	130114	96.0965	128070
96.1966	141975	96.1966	133512	96.1966	130742	96.1966	130106	96.1966	128061
96.2967	141976	96.2967	133510	96.2967	130735	96.2967	130097	96.2967	128051
96.3968	141977	96.3968	133507	96.3968	130728	96.3968	130089	96.3968	128042
96.4969	141978	96.4969	133504	96.4969	130721	96.4969	130080	96.4969	128032
96.597	141978	96.597	133502	96.597	130714	96.597	130072	96.597	128022
96.697	141979	96.697	133499	96.697	130707	96.697	130063	96.697	128013
96.7971	141980	96.7971	133497	96.7971	130700	96.7971	130055	96.7971	128003
96.8972	141981	96.8972	133494	96.8972	130692	96.8972	130046	96.8972	127994
96.9973	141982	96.9973	133491	96.9973	130685	96.9973	130038	96.9973	127984
97.0974	141982	97.0974	133489	97.0974	130678	97.0974	130029	97.0974	127975
97.1975	141983	97.1975	133486	97.1975	130671	97.1975	130021	97.1975	127965
97.2976	141984	97.2976	133484	97.2976	130664	97.2976	130013	97.2976	127956
97.3977	141985	97.3977	133481	97.3977	130657	97.3977	130004	97.3977	127946
97.4978	141986	97.4978	133478	97.4978	130650	97.4978	129996	97.4978	127937
97.5978	141986	97.5978	133476	97.5978	130643	97.5978	129987	97.5978	127927
97.6979	141987	97.6979	133473	97.6979	130635	97.6979	129979	97.6979	127918
97.798	141988	97.798	133471	97.798	130628	97.798	129970	97.798	127908
97.8981	141989	97.8981	133468	97.8981	130621	97.8981	129962	97.8981	127899
97.9982	141990	97.9982	133465	97.9982	130614	97.9982	129953	97.9982	127889
98.0983	141990	98.0983	133463	98.0983	130607	98.0983	129945	98.0983	127880
98.1984	141991	98.1984	133460	98.1984	130600	98.1984	129936	98.1984	127870
98.2985	141992	98.2985	133458	98.2985	130593	98.2985	129928	98.2985	127860
98.3986	141993	98.3986	133455	98.3986	130586	98.3986	129919	98.3986	127851
98.4986	141994	98.4986	133452	98.4986	130579	98.4986	129911	98.4986	127841
98.5987	141994	98.5987	133450	98.5987	130571	98.5987	129902	98.5987	127832
98.6988	141995	98.6988	133447	98.6988	130564	98.6988	129894	98.6988	127822
98.7989	141996	98.7989	133445	98.7989	130557	98.7989	129885	98.7989	127813
98.899	141997	98.899	133442	98.899	130550	98.899	129877	98.899	127803
98.9991	141998	98.9991	133440	98.9991	130543	98.9991	129868	98.9991	127794
99.0992	141998	99.0992	133437	99.0992	130536	99.0992	129860	99.0992	127784
99.1993	141999	99.1993	133434	99.1993	130529	99.1993	129851	99.1993	127775
99.2994	142000	99.2994	133432	99.2994	130522	99.2994	129843	99.2994	127765
99.3995	142001	99.3995	133429	99.3995	130515	99.3995	129834	99.3995	127756
99.4995	142002	99.4995	133427	99.4995	130507	99.4995	129826	99.4995	127746
99.5996	142002	99.5996	133424	99.5996	130500	99.5996	129818	99.5996	127737
99.6997	142003	99.6997	133421	99.6997	130493	99.6997	129809	99.6997	127727
99.7998	142004	99.7998	133419	99.7998	130486	99.7998	129801	99.7998	127718
99.8999	142005	99.8999	133416	99.8999	130479	99.8999	129792	99.8999	127708
100	142006	100	133414	100	130472	100	129784	100	127699

## Sheet: Fig.5d
SR-1		SR-2		SR-3		SR-4		SR-5
Step time (s)	Modulus (Pa)	Step time (s)	Modulus (Pa)	Step time (s)	Modulus (Pa)	Step time (s)	Modulus (Pa)	Step time (s)	Modulus (Pa)
0.01033	182928	0.01034	259635	0.01035	133807	0.01033	143628	0.01035	146188
0.02033	181925	0.02033	216952	0.02033	132901	0.02034	142635	0.02036	145258
0.03033	180938	0.03034	177869	0.03034	132008	0.03035	141657	0.03031	144342
0.04033	179965	0.04033	159966	0.04035	131128	0.04033	140694	0.04032	143439
0.05033	179008	0.05033	153354	0.05033	130262	0.05034	139745	0.05033	142550
0.06033	178066	0.06034	150453	0.06033	129409	0.06035	138810	0.06034	141674
0.07033	177139	0.07033	147372	0.07034	128568	0.07033	137890	0.07035	140812
0.08033	176227	0.08033	145664	0.08032	127742	0.08034	136985	0.08036	139963
0.09033	175331	0.09034	144128	0.09033	126928	0.09034	136095	0.09031	139128
0.10033	174449	0.10033	142549	0.10034	126127	0.10032	135219	0.10032	138306
0.11033	173583	0.11033	141741	0.11032	125340	0.11033	134357	0.11033	137498
0.12033	172733	0.12034	140300	0.12033	124566	0.12034	133510	0.12034	136704
0.13033	171897	0.13033	139793	0.13034	123805	0.13032	132678	0.13035	135922
0.14033	171077	0.14034	139016	0.14032	123058	0.14033	131861	0.14036	135155
0.15033	170272	0.15034	138219	0.15033	122323	0.15034	131058	0.15031	134401
0.16033	169482	0.16033	137836	0.16034	121602	0.16032	130269	0.16032	133660
0.17033	168707	0.17034	136928	0.17032	120894	0.17033	129495	0.17033	132933
0.18033	167948	0.18033	136762	0.18033	120199	0.18034	128736	0.18034	132220
0.19033	167204	0.19033	136312	0.19034	119517	0.19032	127991	0.19035	131520
0.20033	166475	0.20034	135739	0.20032	118849	0.20033	127261	0.20036	130833
0.21033	165761	0.21033	135539	0.21033	118193	0.21034	126546	0.2103	130160
0.22033	165062	0.22033	134850	0.22034	117551	0.22032	125845	0.22031	129501
0.23033	164379	0.23034	134796	0.23035	116922	0.23033	125159	0.23032	128855
0.24033	163711	0.24033	134533	0.24033	116307	0.24034	124487	0.24033	128222
0.25033	163058	0.25033	134150	0.25034	115704	0.25035	123830	0.25034	127603
0.26033	162420	0.26034	133886	0.26035	115115	0.26033	123187	0.26035	126998
0.27033	161798	0.27033	133506	0.27033	114539	0.27034	122559	0.27036	126406
0.28033	161191	0.28034	133370	0.28034	113976	0.28035	121946	0.28031	125828
0.29033	160599	0.29033	133166	0.29035	113426	0.29033	121347	0.29032	125263
0.30033	160022	0.30033	132910	0.30033	112890	0.30034	120763	0.30033	124712
0.31033	159460	0.31034	132771	0.31034	112366	0.31035	120194	0.31034	124174
0.32033	158914	0.32033	132494	0.32034	111856	0.32033	119639	0.32035	123650
0.33033	158383	0.33033	132346	0.33032	111359	0.33033	119098	0.33036	123139
0.34033	157867	0.34034	132319	0.34033	110876	0.34035	118573	0.34031	122642
0.35034	157366	0.35033	131887	0.35034	110405	0.35032	118061	0.35032	122158
0.36033	156881	0.36033	131954	0.36032	109948	0.36033	117565	0.36033	121688
0.37033	156411	0.37034	131611	0.37033	109504	0.37034	117083	0.37034	121231
0.38033	155956	0.38033	131464	0.38034	109073	0.38032	116615	0.38035	120788
0.39033	155516	0.39034	131505	0.39032	108655	0.39033	116163	0.39036	120359
0.40033	155091	0.40034	131113	0.40033	108251	0.40034	115724	0.40031	119942
0.41033	154682	0.41033	131198	0.41034	107859	0.41032	115301	0.41032	119540
0.42034	154288	0.42034	130989	0.42032	107481	0.42033	114892	0.42033	119151
0.43033	153909	0.43033	130853	0.43033	107116	0.43034	114497	0.43034	118775
0.44033	153545	0.44033	130817	0.44034	106765	0.44032	114117	0.44035	118413
0.45033	153197	0.45034	130461	0.45032	106426	0.45033	113752	0.45036	118065
0.46033	152864	0.46033	130648	0.46033	106101	0.46034	113401	0.4603	117730
0.47033	152546	0.47033	130341	0.47034	105789	0.47032	113065	0.47031	117408
0.48033	152243	0.48034	130312	0.48035	105490	0.48033	112744	0.48032	117100
0.49033	151955	0.49033	130321	0.49033	105204	0.49034	112437	0.49033	116806
0.50033	151683	0.50033	129894	0.50034	104931	0.50035	112145	0.50034	116525
0.51033	151426	0.51034	130084	0.51035	104672	0.51033	111867	0.51035	116258
0.52033	152564	0.52033	129854	0.52033	104947	0.52034	112570	0.52036	116637
0.53033	153075	0.53034	129803	0.53034	105294	0.53035	112908	0.53031	117109
0.54033	153306	0.54033	129812	0.54035	105549	0.54033	113091	0.54032	117465
0.55033	153244	0.55033	129480	0.55032	105484	0.55034	113142	0.55033	117331
0.56033	153363	0.56034	129647	0.56034	105515	0.56035	113053	0.56034	117412
0.57033	153357	0.57033	129503	0.57034	105522	0.57032	113182	0.57035	117317
0.58034	153343	0.58033	129399	0.58032	105415	0.58034	113019	0.58036	117320
0.59033	153409	0.59034	129367	0.59033	105544	0.59035	113015	0.59031	117455
0.60033	153272	0.60033	129091	0.60034	105415	0.60032	112994	0.60032	117218
0.61033	153316	0.61033	129302	0.61032	105413	0.61033	112849	0.61033	117228
0.62033	153241	0.62034	129133	0.62033	105361	0.62034	112929	0.62034	117074
0.63033	153163	0.63033	129003	0.63034	105204	0.63032	112798	0.63035	117071
0.64033	153218	0.64034	129032	0.64032	105324	0.64033	112758	0.64036	117183
0.65033	153076	0.65034	128776	0.65033	105151	0.65034	112668	0.65031	116971
0.66033	153153	0.66033	128902	0.66034	105139	0.66032	112493	0.66032	116967
0.67034	153081	0.67034	128791	0.67032	105091	0.67033	112519	0.67033	116838
0.68033	153017	0.68033	128668	0.68033	104923	0.68034	112402	0.68034	116801
0.69034	153072	0.69033	128729	0.69034	105041	0.69032	112326	0.69035	116848
0.70033	152916	0.70034	128378	0.70032	104872	0.70033	112229	0.70035	116631
0.71033	153001	0.71033	128563	0.71033	104890	0.71034	112063	0.7103	116623
0.72033	152935	0.72033	128479	0.72034	104805	0.72032	112144	0.72031	116459
0.73033	152865	0.73034	128366	0.73035	104659	0.73033	112100	0.73032	116360
0.74033	152904	0.74033	128438	0.74033	104712	0.74034	112057	0.74033	116448
0.75033	152706	0.75033	128149	0.75034	104539	0.75035	112059	0.75034	116261
0.76033	152782	0.76034	128355	0.76035	104570	0.76033	111902	0.76035	116206
0.77033	152703	0.77033	128205	0.77033	104511	0.77034	111957	0.77036	116090
0.78033	152651	0.78034	128057	0.78034	104357	0.78035	111831	0.78031	116051
0.79033	152662	0.79033	128198	0.79035	104422	0.79033	111677	0.79032	116162
0.80033	152489	0.80033	127965	0.80032	104279	0.80034	111662	0.80033	115968
0.81033	152593	0.81034	128082	0.81034	104299	0.81035	111540	0.81034	115885
0.82033	152509	0.82033	127940	0.82034	104236	0.82032	111615	0.82035	115774
0.83034	152455	0.83033	127743	0.83032	104096	0.83034	111498	0.83036	115712
0.84033	152465	0.84034	127954	0.84033	104159	0.84035	111442	0.84031	115828
0.85033	152339	0.85033	127663	0.85034	104035	0.85032	111502	0.85032	115628
0.86033	152380	0.86033	127817	0.86032	103997	0.86033	111369	0.86033	115557
0.87033	152309	0.87034	127730	0.87033	103961	0.87034	111484	0.87034	115486
0.88033	152248	0.88033	127546	0.88034	103833	0.88032	111365	0.88035	115413
0.89033	152279	0.89034	127742	0.89032	103926	0.89033	111293	0.89036	115545
0.90033	152175	0.90034	127472	0.90033	103782	0.90034	111331	0.90031	115353
0.91033	152237	0.91033	127722	0.91034	103687	0.91032	111197	0.91032	115332
0.92034	152192	0.92034	127546	0.92032	103667	0.92033	111327	0.92033	115240
0.93033	152109	0.93033	127326	0.93033	103518	0.93034	111201	0.93034	115126
0.94034	152142	0.94033	127551	0.94034	103563	0.94032	111082	0.94035	115235
0.95033	151976	0.95034	127285	0.95032	103395	0.95033	111082	0.95035	115019
0.96033	151992	0.96033	127439	0.96033	103323	0.96034	110909	0.9603	115021
0.97033	151929	0.97033	127318	0.97034	103366	0.97032	111003	0.97031	114906
0.98033	151803	0.98034	127195	0.98035	103201	0.98033	110854	0.98032	114779
0.99033	151811	0.99033	127423	0.99033	103276	0.99034	110749	0.99033	114867
1.00033	151667	1.00033	127085	1.00034	103131	1.00035	110750	1.00034	114652
1.01033	151685	1.01034	127244	1.01035	103077	1.01033	110583	1.01035	114636
1.02033	151647	1.02033	127136	1.02033	103092	1.02034	110671	1.02036	114546
1.03033	151508	1.03034	126997	1.03034	102888	1.03035	110522	1.03031	114459
1.04033	151560	1.04033	127202	1.04035	102982	1.04033	110416	1.04032	114583
1.05033	151452	1.05033	126900	1.05032	102810	1.05034	110426	1.05033	114395
1.06033	151530	1.06034	127098	1.06033	102732	1.06035	110302	1.06034	114393
1.07033	151505	1.07033	126916	1.07034	102727	1.07033	110380	1.07035	114324
1.08033	151370	1.08033	126801	1.08032	102564	1.08033	110253	1.08036	114282
1.09033	151465	1.09034	127062	1.09033	102661	1.09034	110166	1.09031	114351
1.10034	151338	1.10033	126853	1.10034	102499	1.10032	110200	1.10032	114125
1.11033	151390	1.11033	126921	1.11032	102475	1.11033	110115	1.11033	114102
1.12033	151333	1.12034	126783	1.12033	102471	1.12034	110155	1.12034	114022
1.13033	151191	1.13033	126703	1.13034	102286	1.13032	110016	1.13035	113956
1.14033	151275	1.14034	126875	1.14032	102346	1.14033	109906	1.14036	114053
1.15033	151138	1.15034	126672	1.15033	102151	1.15034	109931	1.15031	113886
1.16033	151193	1.16033	126717	1.16034	102099	1.16032	109808	1.16032	113895
1.17033	151158	1.17034	126648	1.17032	102089	1.17033	109832	1.17033	113886
1.18033	151081	1.18033	126546	1.18033	101925	1.18034	109716	1.18034	113793
1.19034	151208	1.19033	126718	1.19034	101961	1.19032	109584	1.19035	113869
1.20033	151061	1.20034	126503	1.20032	101799	1.20033	109640	1.20036	113715
1.21033	151137	1.21033	126571	1.21033	101765	1.21034	109518	1.2103	113710
1.22033	151117	1.22033	126638	1.22034	101761	1.22032	109546	1.22031	113692
1.23033	151041	1.23034	126406	1.23035	101586	1.23033	109473	1.23032	113645
1.24033	151128	1.24033	126657	1.24033	101618	1.24034	109316	1.24033	113750
1.25033	151039	1.25033	126383	1.25034	101516	1.25035	109410	1.25034	113572
1.26033	151099	1.26034	126423	1.26035	101490	1.26033	109249	1.26035	113517
1.27033	151057	1.27033	126475	1.27033	101451	1.27034	109246	1.27036	113537
1.28033	151011	1.28034	126263	1.28034	101278	1.28035	109101	1.28031	113494
1.29033	151131	1.29033	126549	1.29035	101339	1.29033	108943	1.29032	113625
1.30033	151077	1.30033	126198	1.30032	101244	1.30034	109044	1.30033	113463
1.31033	151121	1.31034	126274	1.31033	101157	1.31035	108882	1.31034	113411
1.32033	151098	1.32033	126303	1.32034	101179	1.32033	108894	1.32035	113442
1.33033	151031	1.33033	126148	1.33032	101053	1.33033	108799	1.33036	113311
1.34033	151151	1.34034	126374	1.34033	101093	1.34034	108692	1.34031	113398
1.35034	151088	1.35033	126026	1.35034	100993	1.35032	108812	1.35032	113171
1.36033	151105	1.36033	126205	1.36032	100918	1.36033	108641	1.36033	113134
1.37033	151108	1.37034	126241	1.37033	100976	1.37034	108685	1.37034	113172
1.38033	151001	1.38033	126018	1.38034	100792	1.38032	108584	1.38035	113068
1.39033	151085	1.39034	126316	1.39032	100823	1.39033	108475	1.39036	113163
1.40033	150979	1.40034	125973	1.40033	100716	1.40034	108560	1.40031	112960
1.41033	150992	1.41033	126060	1.41034	100650	1.41032	108405	1.41032	112978
1.42033	151055	1.42034	126089	1.42032	100732	1.42033	108474	1.42033	113007
1.43033	150942	1.43033	125986	1.43033	100504	1.43034	108370	1.43034	112914
1.44034	151010	1.44033	126221	1.44034	100546	1.44032	108289	1.44035	113084
1.45033	150883	1.45034	125808	1.45032	100443	1.45033	108357	1.45036	112920
1.46033	150874	1.46033	125961	1.46033	100385	1.46034	108212	1.4603	112930
1.47033	150939	1.47033	126004	1.47034	100464	1.47032	108247	1.47031	112959
1.48033	150817	1.48034	125870	1.48035	100274	1.48033	108154	1.48032	112874
1.49033	150928	1.49033	126007	1.49033	100334	1.49034	108083	1.49033	112966
1.50033	150786	1.50033	125734	1.50034	100237	1.50035	108146	1.50034	112769
1.51033	150802	1.51034	125885	1.51035	100182	1.51033	107980	1.51035	112762
1.52033	150836	1.52033	125954	1.52033	100227	1.52034	107963	1.52036	112783
1.53033	150705	1.53034	125748	1.53034	100045	1.53035	107894	1.53031	112731
1.54033	150802	1.54033	125906	1.54035	100141	1.54033	107829	1.54032	112796
1.55033	150690	1.55033	125723	1.55032	100039	1.55034	107919	1.55033	112590
1.56033	150716	1.56034	125718	1.56033	100027	1.56035	107767	1.56034	112557
1.57033	150733	1.57033	125783	1.57034	100091	1.57033	107694	1.57035	112605
1.58033	150580	1.58033	125684	1.58032	99900.9	1.58033	107627	1.58036	112561
1.59033	150703	1.59034	125878	1.59033	99940.8	1.59034	107580	1.59031	112616
1.60034	150576	1.60033	125603	1.60034	99807.4	1.60032	107718	1.60032	112440
1.61033	150588	1.61033	125702	1.61032	99751.5	1.61033	107562	1.61033	112427
1.62033	150634	1.62034	125779	1.62033	99781.3	1.62034	107524	1.62034	112510
1.63033	150549	1.63033	125550	1.63034	99631	1.63032	107500	1.63035	112450
1.64033	150667	1.64034	125745	1.64032	99649.9	1.64033	107387	1.64036	112509
1.65033	150556	1.65034	125482	1.65033	99526	1.65034	107485	1.65031	112350
1.66033	150592	1.66033	125593	1.66034	99482.4	1.66032	107324	1.66032	112275
1.67033	150679	1.67034	125693	1.67032	99543.4	1.67033	107304	1.67033	112304
1.68033	150620	1.68033	125396	1.68033	99377.5	1.68034	107299	1.68034	112187
1.69034	150660	1.69033	125605	1.69034	99434.7	1.69032	107165	1.69035	112270
1.70033	150522	1.70034	125469	1.70032	99379.2	1.70033	107305	1.70036	112155
1.71033	150531	1.71033	125520	1.71033	99330.6	1.71034	107204	1.7103	112084
1.72033	150586	1.72033	125630	1.72034	99362.7	1.72032	107242	1.72031	112125
1.73033	150477	1.73034	125351	1.73035	99214.9	1.73033	107229	1.73032	112036
1.74033	150528	1.74033	125619	1.74033	99246.8	1.74034	107131	1.74033	112156
1.75033	150436	1.75033	125357	1.75034	99215.6	1.75035	107262	1.75034	111994
1.76033	150460	1.76034	125446	1.76035	99110.1	1.76033	107085	1.76035	111933
1.77033	150550	1.77033	125568	1.77033	99173.3	1.77034	107078	1.77036	112025
1.78033	150457	1.78034	125210	1.78034	99030.2	1.78035	107077	1.78031	111917
1.79033	150518	1.79033	125457	1.79035	99096	1.79033	107046	1.79032	111992
1.80033	150445	1.80033	125227	1.80032	99044.1	1.80034	107225	1.80033	111792
1.81033	150381	1.81034	125350	1.81033	98920.9	1.81035	107032	1.81034	111764
1.82033	150442	1.82033	125483	1.82034	99020.6	1.82033	107039	1.82035	111874
1.83033	150333	1.83033	125139	1.83032	98864.4	1.83033	107039	1.83036	111762
1.84033	150444	1.84034	125421	1.84033	98952.6	1.84034	106973	1.84031	111816
1.85034	150337	1.85033	125220	1.85034	98905.5	1.85032	107091	1.85032	111598
1.86033	150218	1.86033	125337	1.86032	98811	1.86033	106906	1.86033	111555
1.87033	150314	1.87034	125385	1.87033	98891.9	1.87034	106941	1.87034	111643
1.88033	150234	1.88033	125113	1.88034	98659.4	1.88032	106944	1.88035	111511
1.89033	150358	1.89034	125371	1.89032	98734.6	1.89033	106890	1.89036	111519
1.90033	150282	1.90034	125170	1.90033	98713.3	1.90034	106998	1.90031	111314
1.91033	150213	1.91033	125225	1.91034	98632.2	1.91032	106820	1.91032	111264
1.92033	150314	1.92034	125254	1.92032	98711.2	1.92033	106777	1.92033	111303
1.93033	150172	1.93033	125003	1.93033	98536.1	1.93034	106699	1.93034	111202
1.94034	150283	1.94033	125219	1.94034	98635.6	1.94032	106607	1.94035	111241
1.95033	150194	1.95034	125083	1.95032	98568.3	1.95033	106688	1.95036	111044
1.96033	150149	1.96033	125206	1.96033	98500.2	1.96034	106527	1.9603	111008
1.97033	150186	1.97033	125218	1.97034	98583.9	1.97032	106489	1.97031	111084
1.98033	150023	1.98034	124981	1.98035	98376.4	1.98033	106482	1.98032	111043
1.99033	150179	1.99033	125190	1.99033	98426.4	1.99034	106400	1.99033	111125
2.00033	150124	2.00033	125127	2.00034	98356.4	2.00035	106506	2.00034	110982
2.01033	150122	2.01034	125109	2.01035	98296.2	2.01033	106409	2.01035	110899
2.02033	150192	2.02033	125165	2.02033	98359.6	2.02034	106409	2.02036	110982
2.03033	150061	2.03034	124909	2.03034	98194.4	2.03035	106438	2.03031	110888
2.04033	150232	2.04033	125104	2.04035	98278.4	2.04033	106316	2.04032	110903
2.05033	150210	2.05033	125029	2.05032	98213.9	2.05034	106386	2.05033	110748
2.06033	150216	2.06034	124949	2.06033	98140.6	2.06035	106248	2.06034	110648
2.07033	150250	2.07033	125110	2.07034	98245.1	2.07033	106231	2.07035	110749
2.08033	150088	2.08033	124846	2.08032	98114.5	2.08033	106275	2.08036	110665
2.09033	150167	2.09034	125057	2.09033	98131	2.09034	106126	2.09031	110667
2.10034	150079	2.10033	124946	2.10034	98075.3	2.10032	106181	2.10032	110594
2.11033	150048	2.11033	124855	2.11032	97979.6	2.11033	106012	2.11033	110572
2.12033	150076	2.12034	125056	2.12033	98052.2	2.12034	105953	2.12034	110691
2.13033	149984	2.13033	124693	2.13034	97898.7	2.13032	106044	2.13035	110576
2.14033	150100	2.14034	125011	2.14032	97922.5	2.14033	105892	2.14036	110614
2.15033	150097	2.15034	124894	2.15033	97906.6	2.15034	105964	2.15031	110532
2.16033	150071	2.16033	124796	2.16034	97825.1	2.16032	105817	2.16032	110444
2.17033	150147	2.17034	124991	2.17032	97897.3	2.17033	105830	2.17033	110535
2.18033	150027	2.18033	124669	2.18033	97770.9	2.18034	105900	2.18034	110395
2.19034	150106	2.19033	125032	2.19034	97849.1	2.19032	105730	2.19035	110488
2.20033	150100	2.20034	124802	2.20032	97828.8	2.20033	105826	2.20036	110405
2.21033	150053	2.21033	124797	2.21033	97652.1	2.21034	105664	2.2103	110350
2.22033	150109	2.22033	124980	2.22034	97727.6	2.22032	105675	2.22031	110497
2.23033	149956	2.23034	124681	2.23035	97571.2	2.23033	105720	2.23032	110418
2.24033	150037	2.24033	124963	2.24033	97612.1	2.24034	105563	2.24033	110480
2.25033	150076	2.25033	124744	2.25034	97565.8	2.25035	105628	2.25034	110319
2.26033	150041	2.26034	124742	2.26035	97378	2.26033	105440	2.26035	110236
2.27033	150168	2.27033	124857	2.27033	97473	2.27034	105496	2.27036	110361
2.28033	150068	2.28034	124580	2.28034	97355.2	2.28035	105552	2.28031	110243
2.29033	150213	2.29033	124868	2.29035	97431.6	2.29033	105415	2.29032	110248
2.30033	150265	2.30033	124678	2.30032	97400.5	2.30034	105469	2.30033	110067
2.31033	150184	2.31034	124611	2.31033	97224.6	2.31035	105318	2.31034	109993
2.32033	150280	2.32033	124772	2.32034	97365.4	2.32033	105344	2.32035	110109
2.33033	150127	2.33033	124628	2.33032	97184.9	2.33033	105370	2.33036	110002
2.34033	150269	2.34034	124861	2.34033	97258.4	2.34034	105236	2.34031	110065
2.35034	150289	2.35033	124649	2.35034	97214.3	2.35032	105266	2.35032	109988
2.36033	150226	2.36033	124575	2.36032	97028.1	2.36033	105155	2.36033	109981
2.37033	150319	2.37034	124759	2.37033	97097.5	2.37034	105172	2.37034	110096
2.38033	150169	2.38033	124616	2.38034	96899.4	2.38032	105245	2.38035	109993
2.39033	150312	2.39034	124788	2.39032	96973.9	2.39033	105105	2.39036	110031
2.40033	150311	2.40034	124597	2.40033	96915.4	2.40034	105153	2.40031	109965
2.41033	150310	2.41033	124479	2.41034	96785.9	2.41032	105058	2.41032	109874
2.42033	150412	2.42034	124698	2.42032	96884.7	2.42033	105025	2.42033	109944
2.43033	150249	2.43033	124505	2.43033	96698.9	2.43034	105058	2.43034	109862
2.44034	150369	2.44033	124658	2.44034	96779.1	2.44032	104868	2.44035	109878
2.45033	150412	2.45034	124590	2.45032	96726.2	2.45033	104859	2.45036	109799
2.46033	150385	2.46033	124471	2.46033	96592	2.46034	104773	2.4603	109724
2.47033	150460	2.47033	124672	2.47034	96664.2	2.47032	104693	2.47031	109847
2.48033	150288	2.48034	124407	2.48035	96494.8	2.48033	104730	2.48032	109737
2.49033	150396	2.49033	124637	2.49033	96492.7	2.49034	104521	2.49033	109699
2.50033	150392	2.50033	124535	2.50034	96422.5	2.50035	104586	2.50034	109672
2.51033	150359	2.51034	124403	2.51035	96277.9	2.51033	104506	2.51035	109585
2.52033	150430	2.52033	124675	2.52033	96339.1	2.52034	104493	2.52036	109697
2.53033	150323	2.53034	124413	2.53034	96220.5	2.53035	104617	2.53031	109563
2.54033	150451	2.54033	124591	2.54035	96214.3	2.54033	104414	2.54032	109532
2.55033	150454	2.55033	124427	2.55032	96146.6	2.55034	104465	2.55033	109503
2.56033	150382	2.56034	124329	2.56033	95984.5	2.56035	104351	2.56034	109445
2.57033	150464	2.57033	124633	2.57034	96076.7	2.57033	104348	2.57035	109634
2.58033	150417	2.58033	124349	2.58032	95961.7	2.58033	104466	2.58036	109509
2.59033	150525	2.59034	124521	2.59033	95974.4	2.59034	104240	2.59031	109489
2.60034	150514	2.60033	124421	2.60034	95968.3	2.60032	104270	2.60032	109451
2.61033	150419	2.61033	124317	2.61032	95788.5	2.61033	104134	2.61033	109382
2.62033	150486	2.62034	124610	2.62033	95877.2	2.62034	104129	2.62034	109505
2.63033	150388	2.63033	124354	2.63034	95756.4	2.63032	104202	2.63035	109330
2.64033	150472	2.64034	124504	2.64032	95780.5	2.64033	103992	2.64036	109319
2.65033	150524	2.65034	124323	2.65033	95828.4	2.65034	104081	2.65031	109225
2.66033	150447	2.66033	124250	2.66034	95638.9	2.66032	103990	2.66032	109125
2.67033	150537	2.67034	124548	2.67032	95787	2.67033	103987	2.67033	109276
2.68033	150403	2.68033	124270	2.68033	95659.1	2.68034	104074	2.68034	109157
2.69034	150466	2.69033	124398	2.69034	95717.5	2.69032	103923	2.69035	109169
2.70033	150549	2.70034	124293	2.70032	95705.7	2.70033	104034	2.70036	109059
2.71033	150453	2.71033	124266	2.71033	95493.7	2.71034	103961	2.7103	108952
2.72033	150562	2.72033	124468	2.72034	95638.7	2.72032	103919	2.72031	109072
2.73033	150411	2.73034	124191	2.73035	95491.3	2.73033	103954	2.73032	108964
2.74033	150463	2.74033	124336	2.74033	95527.3	2.74034	103787	2.74033	108952
2.75033	150493	2.75033	124265	2.75034	95527	2.75035	103840	2.75034	108868
2.76033	150342	2.76034	124243	2.76035	95419	2.76033	103793	2.76035	108801
2.77033	150455	2.77033	124457	2.77033	95568.7	2.77034	103767	2.77036	108927
2.78033	150297	2.78034	124172	2.78034	95319.9	2.78035	103834	2.78031	108823
2.79033	150367	2.79033	124322	2.79035	95329	2.79033	103680	2.79032	108782
2.80033	150353	2.80033	124245	2.80032	95369.6	2.80034	103745	2.80033	108723
2.81033	150262	2.81034	124182	2.81033	95218	2.81035	103696	2.81034	108653
2.82033	150427	2.82033	124387	2.82034	95340.4	2.82033	103652	2.82035	108722
2.83033	150291	2.83033	124171	2.83032	95143.5	2.83033	103694	2.83036	108601
2.84033	150338	2.84034	124199	2.84033	95182	2.84034	103516	2.84031	108526
2.85034	150318	2.85033	124237	2.85034	95196.6	2.85032	103550	2.85032	108523
2.86033	150255	2.86033	124139	2.86032	95109	2.86033	103532	2.86033	108468
2.87033	150441	2.87034	124358	2.87033	95241.3	2.87034	103492	2.87034	108530
2.88033	150341	2.88033	124085	2.88034	95075.7	2.88032	103566	2.88035	108425
2.89033	150365	2.89034	124141	2.89032	95139.7	2.89033	103397	2.89036	108363
2.90033	150326	2.90034	124226	2.90033	95179.9	2.90034	103483	2.90031	108376
2.91033	150228	2.91033	124070	2.91034	95073.4	2.91032	103495	2.91032	108297
2.92033	150361	2.92034	124291	2.92032	95178.1	2.92033	103399	2.92033	108401
2.93033	150244	2.93033	123995	2.93033	95001.9	2.93034	103442	2.93034	108280
2.94034	150301	2.94033	124072	2.94034	94990	2.94032	103299	2.94035	108175
2.95033	150297	2.95034	124235	2.95032	95047.5	2.95033	103387	2.95036	108176
2.96033	150201	2.96033	124014	2.96033	94962.6	2.96034	103380	2.9603	108098
2.97033	150323	2.97033	124307	2.97034	95062.7	2.97032	103264	2.97031	108218
2.98033	150280	2.98034	123988	2.98035	94936.6	2.98033	103366	2.98032	108082
2.99033	150287	2.99033	124136	2.99033	94966.4	2.99034	103215	2.99033	107988
3.00033	150257	3.00033	124213	3.00034	95042.1	3.00035	103309	3.00034	107990
3.01033	150170	3.01034	123998	3.01035	94924	3.01033	103280	3.01035	107903
3.02033	150295	3.02033	124237	3.02033	95037.9	3.02034	103211	3.02036	108065
3.03033	150224	3.03034	123908	3.03034	94931.8	3.03035	103288	3.03031	107932
3.04033	150215	3.04033	124067	3.04035	94914.9	3.04033	103098	3.04032	107858
3.05033	150220	3.05033	124097	3.05032	94971.4	3.05034	103228	3.05033	107848
3.06033	150073	3.06034	123897	3.06033	94802.5	3.06035	103235	3.06034	107757
3.07033	150181	3.07033	124162	3.07034	94929.2	3.07033	103190	3.07035	107906
3.08033	150109	3.08033	123909	3.08032	94780.6	3.08033	103236	3.08036	107777
3.09033	150121	3.09034	124057	3.09033	94738	3.09034	103037	3.09031	107732
3.10034	150204	3.10033	124045	3.10034	94798.4	3.10032	103137	3.10032	107745
3.11033	150117	3.11033	123933	3.11032	94628.9	3.11033	103138	3.11033	107624
3.12033	150247	3.12034	124167	3.12033	94753.1	3.12034	103081	3.12034	107708
3.13033	150203	3.13033	123908	3.13034	94593.1	3.13032	103120	3.13035	107587
3.14033	150214	3.14034	123974	3.14032	94632.5	3.14033	102953	3.14036	107578
3.15033	150311	3.15034	124020	3.15033	94734.9	3.15034	103064	3.15031	107599
3.16033	150227	3.16033	123861	3.16034	94558	3.16032	103050	3.16032	107514
3.17033	150392	3.17034	124029	3.17032	94669.9	3.17033	102972	3.17033	107615
3.18033	150287	3.18033	123912	3.18033	94472.5	3.18034	102993	3.18034	107515
3.19034	150338	3.19033	124010	3.19034	94441.9	3.19032	102858	3.19035	107451
3.20033	150461	3.20034	124015	3.20032	94474.9	3.20033	102941	3.20036	107437
3.21033	150385	3.21033	123810	3.21033	94275.9	3.21034	102932	3.2103	107357
3.22033	150544	3.22033	124005	3.22034	94391.8	3.22032	102768	3.22031	107427
3.23033	150445	3.23034	123833	3.23035	94239.6	3.23033	102778	3.23032	107315
3.24033	150518	3.24033	123921	3.24033	94288.2	3.24034	102655	3.24033	107204
3.25033	150612	3.25033	124031	3.25034	94335.7	3.25035	102712	3.25034	107218
3.26033	150522	3.26034	123756	3.26035	94224.8	3.26033	102733	3.26035	107159
3.27033	150669	3.27033	123926	3.27033	94360.7	3.27034	102634	3.27036	107260
3.28033	150573	3.28034	123862	3.28034	94193.8	3.28035	102686	3.28031	107186
3.29033	150594	3.29033	123851	3.29035	94178.7	3.29033	102551	3.29032	107076
3.30033	150648	3.30033	124048	3.30032	94146.9	3.30034	102606	3.30033	107143
3.31033	150578	3.31034	123750	3.31033	93973.7	3.31035	102663	3.31034	107060
3.32033	150699	3.32033	123930	3.32034	94058.7	3.32033	102515	3.32035	107135
3.33033	150590	3.33033	123812	3.33032	93874.2	3.33033	102534	3.33036	107060
3.34033	150602	3.34034	123824	3.34033	93844.7	3.34034	102367	3.34031	106925
3.35034	150657	3.35033	123943	3.35034	93858.1	3.35032	102436	3.35032	106952
3.36033	150563	3.36033	123658	3.36032	93746.5	3.36033	102468	3.36033	106850
3.37033	150698	3.37034	123956	3.37033	93838.8	3.37034	102289	3.37034	106963
3.38033	150646	3.38033	123833	3.38034	93747.7	3.38032	102340	3.38035	106917
3.39033	150688	3.39034	123744	3.39032	93743.6	3.39033	102187	3.39036	106826
3.40033	150755	3.40034	123937	3.40033	93757.5	3.40034	102258	3.40031	106895
3.41033	150651	3.41033	123656	3.41034	93587.8	3.41032	102223	3.41032	106762
3.42033	150719	3.42034	123893	3.42032	93661.5	3.42033	102043	3.42033	106905
3.43033	150669	3.43033	123754	3.43033	93548.5	3.43034	102141	3.43034	106842
3.44034	150655	3.44033	123734	3.44034	93489.9	3.44032	102036	3.44035	106740
3.45033	150731	3.45034	123906	3.45032	93461.8	3.45033	102136	3.45036	106825
3.46033	150588	3.46033	123574	3.46033	93243.3	3.46034	102129	3.4603	106710
3.47033	150652	3.47033	123849	3.47034	93304.8	3.47032	101972	3.47031	106836
3.48033	150603	3.48034	123753	3.48035	93204.6	3.48033	102047	3.48032	106735
3.49033	150596	3.49033	123799	3.49033	93180.6	3.49034	101906	3.49033	106655
3.50033	150701	3.50033	123839	3.50034	93282.5	3.50035	101936	3.50034	106769
3.51033	150577	3.51034	123490	3.51035	93096	3.51033	101853	3.51035	106692
3.52033	150637	3.52033	123823	3.52033	93214	3.52034	101684	3.52036	106834
3.53033	150564	3.53034	123765	3.53034	93122.5	3.53035	101756	3.53031	106758
3.54033	150532	3.54033	123665	3.54035	93079	3.54033	101620	3.54032	106692
3.55033	150633	3.55033	123718	3.55032	93095.7	3.55034	101674	3.55033	106765
3.56033	150461	3.56034	123501	3.56033	92900.1	3.56035	101644	3.56034	106658
3.57033	150555	3.57033	123813	3.57034	93050.7	3.57033	101506	3.57035	106779
3.58033	150503	3.58033	123692	3.58032	92871.3	3.58033	101565	3.58036	106690
3.59033	150445	3.59034	123665	3.59033	92779.6	3.59034	101442	3.59031	106594
3.60034	150525	3.60033	123755	3.60034	92821.4	3.60032	101477	3.60032	106645
3.61033	150387	3.61033	123556	3.61032	92648.1	3.61033	101449	3.61033	106588
3.62033	150519	3.62034	123754	3.62033	92781.4	3.62034	101305	3.62034	106691
3.63033	150494	3.63033	123733	3.63034	92623.1	3.63032	101362	3.63035	106633
3.64033	150513	3.64034	123589	3.64032	92582.9	3.64033	101309	3.64036	106534
3.65033	150607	3.65034	123720	3.65033	92611.7	3.65034	101352	3.65031	106572
3.66033	150430	3.66033	123469	3.66034	92434.8	3.66032	101347	3.66032	106495
3.67033	150518	3.67034	123668	3.67032	92591.8	3.67033	101219	3.67033	106540
3.68033	150469	3.68033	123709	3.68033	92447	3.68034	101322	3.68034	106470
3.69034	150472	3.69033	123537	3.69034	92404.3	3.69032	101276	3.69035	106349
3.70033	150516	3.70034	123686	3.70032	92374.6	3.70033	101258	3.70036	106412
3.71033	150343	3.71033	123489	3.71033	92216	3.71034	101240	3.7103	106328
3.72033	150475	3.72033	123664	3.72034	92370.1	3.72032	101095	3.72031	106377
3.73033	150418	3.73034	123669	3.73035	92226.1	3.73033	101203	3.73032	106363
3.74033	150417	3.74033	123477	3.74033	92139.5	3.74034	101121	3.74033	106214
3.75033	150473	3.75033	123709	3.75034	92160.9	3.75035	101050	3.75034	106317
3.76033	150349	3.76034	123456	3.76035	92039	3.76033	101067	3.76035	106275
3.77033	150459	3.77033	123655	3.77033	92101	3.77034	100888	3.77036	106371
3.78033	150402	3.78034	123682	3.78034	91995.7	3.78035	100996	3.78031	106349
3.79033	150380	3.79033	123459	3.79035	92004.6	3.79033	100926	3.79032	106198
3.80033	150430	3.80033	123693	3.80032	92049.7	3.80034	100926	3.80033	106314
3.81033	150316	3.81034	123393	3.81033	91870.7	3.81035	100935	3.81034	106239
3.82033	150391	3.82033	123629	3.82034	91961.5	3.82033	100803	3.82035	106331
3.83033	150381	3.83033	123585	3.83032	91884.9	3.83033	100947	3.83036	106286
3.84033	150340	3.84034	123384	3.84033	91859.8	3.84034	100865	3.84031	106137
3.85034	150414	3.85033	123647	3.85034	91912.6	3.85032	100862	3.85032	106315
3.86033	150271	3.86033	123375	3.86032	91737.5	3.86033	100878	3.86033	106213
3.87033	150366	3.87034	123634	3.87033	91792.5	3.87034	100704	3.87034	106272
3.88033	150413	3.88033	123481	3.88034	91719.8	3.88032	100855	3.88035	106225
3.89033	150337	3.89034	123391	3.89032	91656.9	3.89033	100749	3.89036	106057
3.90033	150399	3.90034	123680	3.90033	91721.5	3.90034	100720	3.90031	106159
3.91033	150235	3.91033	123421	3.91034	91561.1	3.91032	100660	3.91032	106051
3.92033	150321	3.92034	123590	3.92032	91592.4	3.92033	100515	3.92033	106123
3.93033	150349	3.93033	123490	3.93033	91507.9	3.93034	100668	3.93034	106020
3.94034	150311	3.94033	123392	3.94034	91494.8	3.94032	100633	3.94035	105876
3.95033	150403	3.95034	123572	3.95032	91627.7	3.95033	100623	3.95036	106007
3.96033	150225	3.96033	123330	3.96033	91439.5	3.96034	100596	3.9603	105966
3.97033	150319	3.97033	123511	3.97034	91526.9	3.97032	100508	3.97031	106025
3.98033	150342	3.98034	123502	3.98035	91452	3.98033	100649	3.98032	105937
3.99033	150272	3.99033	123362	3.99033	91372.1	3.99034	100565	3.99033	105833
4.00033	150415	4.00033	123496	4.00034	91449.4	4.00035	100537	4.00034	105973
4.01033	150274	4.01034	123354	4.01035	91255.4	4.01033	100533	4.01035	105889
4.02033	150383	4.02033	123511	4.02033	91383.7	4.02034	100438	4.02036	105893
4.03033	150369	4.03034	123437	4.03034	91239	4.03035	100528	4.03031	105812
4.04033	150292	4.04033	123264	4.04035	91150.8	4.04033	100457	4.04032	105677
4.05033	150426	4.05033	123511	4.05032	91223.8	4.05034	100413	4.05033	105751
4.06033	150293	4.06034	123350	4.06033	91070.2	4.06035	100425	4.06034	105694
4.07033	150429	4.07033	123370	4.07034	91180.7	4.07033	100309	4.07035	105700
4.08033	150422	4.08033	123420	4.08032	91038.8	4.08034	100375	4.08036	105656
4.09033	150391	4.09034	123334	4.09033	90984.2	4.09034	100346	4.09031	105505
4.10034	150534	4.10033	123600	4.10034	91100.8	4.10032	100287	4.10032	105599
4.11033	150432	4.11033	123313	4.11032	90960.3	4.11033	100315	4.11033	105577
4.12033	150544	4.12034	123386	4.12033	91043.6	4.12034	100141	4.12034	105601
4.13033	150529	4.13033	123456	4.13034	90924	4.13032	100230	4.13035	105604
4.14033	150487	4.14034	123268	4.14032	90891.3	4.14033	100179	4.14036	105471
4.15033	150617	4.15034	123538	4.15033	90946.8	4.15034	100065	4.15031	105563
4.16033	150464	4.16033	123287	4.16034	90780.6	4.16032	100094	4.16032	105472
4.17033	150522	4.17034	123318	4.17032	90860.5	4.17033	99966.3	4.17033	105421
4.18033	150494	4.18033	123387	4.18033	90752.2	4.18034	100094	4.18034	105395
4.19034	150457	4.19033	123200	4.19034	90717.6	4.19032	99997.7	4.19035	105207
4.20033	150557	4.20034	123553	4.20032	90797.5	4.20033	99889.3	4.20036	105293
4.21033	150467	4.21033	123252	4.21033	90666.9	4.21034	99983.7	4.2103	105202
4.22033	150541	4.22033	123325	4.22034	90748.7	4.22032	99853.5	4.22031	105178
4.23033	150534	4.23034	123382	4.23035	90685.4	4.23033	99975.8	4.23032	105176
4.24033	150461	4.24033	123245	4.24033	90614.3	4.24034	99833.3	4.24033	105018
4.25033	150582	4.25033	123536	4.25034	90711.5	4.25035	99753.1	4.25034	105183
4.26033	150510	4.26034	123209	4.26035	90597.2	4.26033	99804.6	4.26035	105097
4.27033	150556	4.27033	123318	4.27033	90627.8	4.27034	99654.2	4.27036	105103
4.28033	150540	4.28034	123393	4.28034	90538.8	4.28035	99713.8	4.28031	105068
4.29033	150452	4.29033	123159	4.29035	90451.2	4.29033	99585	4.29032	104890
4.30033	150595	4.30033	123444	4.30032	90575.1	4.30034	99533.5	4.30033	105022
4.31033	150527	4.31034	123193	4.31033	90459.2	4.31035	99596.7	4.31034	104881
4.32033	150529	4.32033	123253	4.32034	90502.4	4.32033	99443.6	4.32035	104889
4.33033	150545	4.33033	123303	4.33032	90475.8	4.33034	99546.6	4.33036	104856
4.34033	150461	4.34034	123162	4.34033	90451.5	4.34034	99469.9	4.34031	104697
4.35034	150645	4.35033	123463	4.35034	90612.6	4.35032	99432.4	4.35032	104848
4.36033	150527	4.36033	123162	4.36032	90439.9	4.36033	99462.1	4.36033	104821
4.37033	150525	4.37034	123215	4.37033	90461.3	4.37034	99318.9	4.37034	104877
4.38033	150522	4.38033	123356	4.38034	90448.3	4.38032	99399.3	4.38035	104835
4.39033	150372	4.39034	123188	4.39032	90359.8	4.39033	99294.8	4.39036	104654
4.40033	150475	4.40034	123367	4.40033	90445.5	4.40034	99211.8	4.40031	104765
4.41033	150341	4.41033	123103	4.41034	90273.2	4.41032	99244.7	4.41032	104700
4.42033	150383	4.42034	123214	4.42032	90359	4.42033	99139.7	4.42033	104692
4.43033	150401	4.43033	123315	4.43033	90327.6	4.43034	99193.2	4.43034	104628
4.44034	150265	4.44033	123144	4.44034	90238.3	4.44032	99092.8	4.44035	104488
4.45033	150401	4.45034	123319	4.45032	90380.4	4.45033	98994.3	4.45036	104580
4.46033	150287	4.46033	123093	4.46033	90218.2	4.46034	99028.6	4.4603	104491
4.47033	150351	4.47033	123147	4.47034	90344.9	4.47032	98897.4	4.47031	104435
4.48033	150356	4.48034	123313	4.48035	90282.2	4.48033	98912.3	4.48032	104413
4.49033	150279	4.49033	123143	4.49033	90176	4.49034	98819.3	4.49033	104300
4.50033	150453	4.50033	123275	4.50034	90239.9	4.50035	98737.9	4.50034	104405
4.51033	150358	4.51034	123094	4.51035	90033.3	4.51033	98832	4.51035	104394
4.52033	150385	4.52033	123123	4.52033	90100.7	4.52034	98704.7	4.52036	104349
4.53033	150362	4.53034	123325	4.53034	90002.8	4.53035	98711.6	4.53031	104341
4.54033	150346	4.54033	123083	4.54035	89934.7	4.54033	98665.6	4.54032	104166
4.55033	150549	4.55033	123303	4.55032	90035.3	4.55034	98562.9	4.55033	104275
4.56033	150435	4.56034	123079	4.56033	89920.7	4.56035	98666.9	4.56034	104248
4.57033	150496	4.57033	123122	4.57034	89978.1	4.57033	98504.9	4.57035	104157
4.58033	150512	4.58033	123374	4.58032	89907.5	4.58034	98534.8	4.58036	104137
4.59033	150480	4.59034	123047	4.59033	89879.6	4.59034	98479.7	4.59031	103948
4.60034	150652	4.60033	123273	4.60034	89992	4.60032	98388.3	4.60032	104054
4.61033	150596	4.61033	123086	4.61032	89841	4.61033	98518.5	4.61033	104032
4.62033	150662	4.62034	123074	4.62033	89896.4	4.62034	98383.5	4.62034	103945
4.63033	150683	4.63033	123287	4.63034	89886.7	4.63032	98426.6	4.63035	103935
4.64033	150597	4.64034	122992	4.64032	89825.3	4.64033	98357.2	4.64036	103739
4.65033	150712	4.65034	123217	4.65033	89884.6	4.65034	98220.9	4.65031	103872
4.66033	150650	4.66033	123048	4.66034	89724.5	4.66032	98363.3	4.66032	103829
4.67033	150690	4.67034	123123	4.67032	89741.1	4.67033	98214.6	4.67033	103810
4.68033	150738	4.68033	123283	4.68033	89738.4	4.68034	98247.3	4.68034	103860
4.69034	150632	4.69033	122938	4.69034	89638.4	4.69032	98150.8	4.69035	103703
4.70033	150745	4.70034	123196	4.70032	89693	4.70033	98048.1	4.70036	103840
4.71033	150704	4.71033	123020	4.71033	89551.5	4.71034	98176.4	4.7103	103775
4.72033	150701	4.72033	123133	4.72034	89579.5	4.72032	98016.4	4.72031	103740
4.73033	150759	4.73034	123278	4.73035	89568.3	4.73033	98061	4.73032	103809
4.74033	150661	4.74033	122937	4.74033	89450.2	4.74034	97961.1	4.74033	103706
4.75033	150801	4.75033	123143	4.75034	89568.3	4.75035	97890.7	4.75034	103891
4.76033	150729	4.76034	123042	4.76035	89376.5	4.76033	98042.5	4.76035	103856
4.77033	150714	4.77033	123084	4.77033	89373.6	4.77034	97896.4	4.77036	103855
4.78033	150808	4.78034	123185	4.78034	89368.6	4.78035	97962.4	4.78031	103855
4.79033	150724	4.79033	122926	4.79035	89235	4.79033	97932.6	4.79032	103747
4.80033	150891	4.80033	123116	4.80032	89354.1	4.80034	97890.3	4.80033	103852
4.81033	150821	4.81034	123031	4.81033	89183.9	4.81035	97972.8	4.81034	103830
4.82033	150799	4.82033	122988	4.82034	89213.9	4.82033	97812.4	4.82035	103758
4.83033	150894	4.83033	123114	4.83032	89209.4	4.83034	97805.6	4.83036	103734
4.84033	150801	4.84034	122942	4.84033	89112.3	4.84034	97769.6	4.84031	103643
4.85034	150966	4.85033	123111	4.85034	89232.8	4.85032	97710.6	4.85032	103763
4.86033	150883	4.86033	123061	4.86032	89049.2	4.86033	97780.8	4.86033	103715
4.87033	150923	4.87034	123014	4.87033	89093.8	4.87034	97654.2	4.87034	103619
4.88033	151015	4.88033	123175	4.88034	89060.1	4.88032	97689.3	4.88035	103616
4.89033	150886	4.89034	122890	4.89032	88889.7	4.89033	97682.9	4.89036	103537
4.90033	151016	4.90034	123080	4.90033	89010	4.90034	97620.6	4.90031	103678
4.91033	150936	4.91033	123083	4.91034	88850.2	4.91032	97756.5	4.91032	103705
4.92033	151015	4.92034	122967	4.92032	88926.4	4.92033	97641.5	4.92033	103631
4.93033	151102	4.93033	123104	4.93033	88894	4.93034	97636.9	4.93034	103667
4.94034	151001	4.94033	122841	4.94034	88749	4.94032	97642.6	4.94035	103581
4.95033	151121	4.95034	123069	4.95032	88834.7	4.95033	97490.9	4.95036	103675
4.96033	151037	4.96033	123041	4.96033	88682.1	4.96034	97631	4.9603	103682
4.97033	151083	4.97033	122949	4.97034	88705.9	4.97032	97521.8	4.97031	103542
4.98033	151167	4.98034	123082	4.98035	88614.2	4.98033	97473.8	4.98032	103544
4.99033	151104	4.99033	122777	4.99033	88471.9	4.99034	97482	4.99033	103440
5.00033	151208	5.00033	123012	5.00034	88566.5	5.00035	97394.4	5.00034	103528
5.01033	151123	5.01034	123028	5.01035	88410.5	5.01033	97556.9	5.01035	103506
5.02033	151172	5.02033	122865	5.02033	88453.1	5.02034	97369.7	5.02036	103394
5.03033	151256	5.03034	123091	5.03034	88412.3	5.03035	97362.3	5.03031	103467
5.04033	151189	5.04033	122779	5.04035	88299.2	5.04033	97390.3	5.04032	103363
5.05033	151312	5.05033	123041	5.05032	88399.5	5.05034	97289.5	5.05033	103493
5.06033	151273	5.06034	122991	5.06033	88319.1	5.06035	97430.5	5.06034	103509
5.07033	151313	5.07033	122865	5.07034	88300.2	5.07033	97271.8	5.07035	103388
5.08033	151430	5.08033	123062	5.08032	88290.1	5.08034	97274.8	5.08036	103438
5.09033	151344	5.09034	122777	5.09033	88151.6	5.09034	97264.6	5.09031	103302
5.10034	151417	5.10033	123021	5.10034	88245	5.10032	97127	5.10032	103403
5.11033	151395	5.11033	122930	5.11032	88153.4	5.11033	97257.9	5.11033	103415
5.12033	151402	5.12034	122838	5.12033	88159	5.12034	97110.6	5.12034	103276
5.13033	151540	5.13033	123073	5.13034	88174.4	5.13032	97165.1	5.13035	103252
5.14033	151461	5.14034	122780	5.14032	88027	5.14033	97171.1	5.14036	103089
5.15033	151508	5.15034	123041	5.15033	88141.5	5.15034	97090.6	5.15031	103222
5.16033	151437	5.16033	122961	5.16034	88023.2	5.16032	97218.1	5.16032	103240
5.17033	151431	5.17034	122824	5.17032	88034.8	5.17033	97050.4	5.17033	103129
5.18033	151563	5.18033	123034	5.18033	88056.5	5.18034	97046.9	5.18034	103181
5.19034	151441	5.19033	122782	5.19034	87868	5.19032	97037.8	5.19035	103054
5.20033	151527	5.20034	122986	5.20032	87997.4	5.20033	96951.9	5.20036	103162
5.21033	151484	5.21033	122940	5.21033	87893	5.21034	97052.2	5.2103	103142
5.22033	151418	5.22033	122787	5.22034	87865.4	5.22032	96860.8	5.22031	103054
5.23033	151493	5.23034	122941	5.23035	87851	5.23033	96857.1	5.23032	103099
5.24033	151353	5.24033	122793	5.24033	87684.5	5.24034	96890.3	5.24033	102964
5.25033	151484	5.25033	122960	5.25034	87862.2	5.25035	96870	5.25034	103005
5.26033	151449	5.26034	122901	5.26035	87738.4	5.26033	96964.3	5.26035	102960
5.27033	151419	5.27033	122739	5.27033	87727.5	5.27034	96835.2	5.27036	102859
5.28033	151504	5.28034	122935	5.28034	87710.4	5.28035	96832	5.28031	102886
5.29033	151377	5.29033	122800	5.29035	87601.6	5.29033	96886.6	5.29032	102783
5.30033	151471	5.30033	122876	5.30032	87790.6	5.30034	96807.2	5.30033	102859
5.31033	151397	5.31034	122889	5.31033	87622.1	5.31035	96874.8	5.31034	102859
5.32033	151339	5.32033	122712	5.32034	87609.6	5.32033	96737.7	5.32035	102713
5.33033	151448	5.33033	122954	5.33032	87617.4	5.33034	96718.3	5.33036	102712
5.34033	151330	5.34034	122800	5.34033	87457.4	5.34034	96785.9	5.34031	102625
5.35034	151431	5.35033	122841	5.35034	87532.2	5.35032	96697.9	5.35032	102648
5.36033	151393	5.36033	122867	5.36032	87385.1	5.36033	96776.7	5.36033	102633
5.37033	151402	5.37034	122635	5.37033	87436	5.37034	96663.1	5.37034	102426
5.38033	151483	5.38033	122957	5.38034	87442.7	5.38032	96675.8	5.38035	102394
5.39033	151338	5.39034	122751	5.39032	87266.7	5.39033	96758	5.39036	102310
5.40033	151433	5.40034	122861	5.40033	87368.1	5.40034	96660.2	5.40031	102384
5.41033	151448	5.41033	122889	5.41034	87271.2	5.41032	96772.3	5.41032	102407
5.42033	151430	5.42034	122667	5.42032	87278.4	5.42033	96664.1	5.42033	102198
5.43033	151467	5.43033	122982	5.43033	87263.4	5.43034	96652.1	5.43034	102239
5.44034	151336	5.44033	122764	5.44034	87150.6	5.44032	96750.6	5.44035	102157
5.45033	151435	5.45034	122846	5.45032	87271.5	5.45033	96611.9	5.45036	102210
5.46033	151431	5.46033	122895	5.46033	87125.1	5.46034	96725.2	5.4603	102256
5.47033	151372	5.47033	122604	5.47034	87127.5	5.47032	96560.7	5.47031	102098
5.48033	151449	5.48034	122942	5.48035	87130.1	5.48033	96542	5.48032	102209
5.49033	151384	5.49033	122648	5.49033	87033.9	5.49034	96659.7	5.49033	102132
5.50033	151461	5.50033	122834	5.50034	87141.5	5.50035	96547.2	5.50034	102189
5.51033	151472	5.51034	122854	5.51035	87081.4	5.51033	96655.6	5.51035	102222
5.52033	151400	5.52033	122642	5.52033	87073.4	5.52034	96517.8	5.52036	102050
5.53033	151489	5.53034	122937	5.53034	87093.4	5.53035	96571	5.53031	102098
5.54033	151470	5.54033	122706	5.54035	86965.9	5.54033	96659	5.54032	101960
5.55033	151515	5.55033	122814	5.55032	87058.4	5.55034	96484.5	5.55033	102064
5.56033	151505	5.56034	122779	5.56033	86941.9	5.56035	96587.8	5.56034	102093
5.57033	151411	5.57033	122643	5.57034	86873.5	5.57033	96439.7	5.57035	101921
5.58033	151518	5.58033	122932	5.58032	86940.1	5.58034	96504.4	5.58036	101986
5.59033	151466	5.59034	122688	5.59033	86805.1	5.59034	96602.6	5.59031	101894
5.60034	151545	5.60033	122679	5.60034	86887.9	5.60032	96486.8	5.60032	101976
5.61033	151562	5.61033	122712	5.61032	86792.6	5.61033	96589.9	5.61033	101979
5.62033	151456	5.62034	122633	5.62033	86747.5	5.62034	96500.9	5.62034	101793
5.63033	151547	5.63033	122855	5.63034	86791.7	5.63032	96565.2	5.63035	101830
5.64033	151461	5.64034	122657	5.64032	86595.3	5.64033	96638.2	5.64036	101771
5.65033	151557	5.65034	122688	5.65033	86680	5.65034	96545.1	5.65031	101860
5.66033	151601	5.66033	122770	5.66034	86581.6	5.66032	96624.6	5.66032	101878
5.67033	151504	5.67034	122616	5.67032	86560.1	5.67033	96526.7	5.67033	101782
5.68033	151579	5.68033	122830	5.68033	86585	5.68034	96554.6	5.68034	101802
5.69034	151470	5.69033	122700	5.69034	86365.2	5.69032	96618.8	5.69035	101756
5.70033	151599	5.70034	122688	5.70032	86486	5.70033	96509.5	5.70036	101800
5.71033	151602	5.71033	122785	5.71033	86340.2	5.71034	96577.8	5.7103	101835
5.72033	151493	5.72033	122545	5.72034	86277.1	5.72032	96493.7	5.72031	101705
5.73033	151620	5.73034	122843	5.73035	86338.5	5.73033	96500.5	5.73032	101786
5.74033	151528	5.74033	122674	5.74033	86221.3	5.74034	96579.2	5.74033	101735
5.75033	151643	5.75033	122588	5.75034	86331	5.75035	96451.2	5.75034	101730
5.76033	151623	5.76034	122783	5.76035	86166.8	5.76033	96511.5	5.76035	101781
5.77033	151523	5.77033	122568	5.77033	86179.4	5.77034	96441.9	5.77036	101642
5.78033	151617	5.78034	122828	5.78034	86275.2	5.78035	96414.7	5.78031	101707
5.79033	151533	5.79033	122614	5.79035	86130.4	5.79033	96482.7	5.79032	101690
5.80033	151593	5.80033	122593	5.80032	86190.2	5.80034	96277.6	5.80033	101661
5.81033	151570	5.81034	122829	5.81033	86047.3	5.81035	96299.2	5.81034	101750
5.82033	151483	5.82033	122557	5.82034	86056.5	5.82033	96253.2	5.82035	101591
5.83033	151623	5.83033	122789	5.83032	86134.6	5.83034	96233	5.83036	101686
5.84033	151582	5.84034	122618	5.84033	86001	5.84034	96307.4	5.84031	101657
5.85034	151650	5.85033	122576	5.85034	86058.7	5.85032	96088.5	5.85032	101645
5.86033	151646	5.86033	122782	5.86032	85945.5	5.86033	96162.4	5.86033	101697
5.87033	151522	5.87034	122489	5.87033	85917.3	5.87034	96101.5	5.87034	101468
5.88033	151575	5.88033	122781	5.88034	85978	5.88032	96090.4	5.88035	101558
5.89033	151512	5.89034	122580	5.89032	85895.8	5.89033	96144.4	5.89036	101527
5.90033	151558	5.90034	122540	5.90033	85983.6	5.90034	95920.8	5.90031	101508
5.91033	151628	5.91033	122786	5.91034	85891.3	5.91032	95986.7	5.91032	101532
5.92033	151545	5.92034	122511	5.92032	85827.2	5.92033	95878	5.92033	101330
5.93033	151627	5.93033	122718	5.93033	85840.6	5.93034	95864.5	5.93034	101432
5.94034	151596	5.94033	122536	5.94034	85693.7	5.94032	95916.7	5.94035	101369
5.95033	151615	5.95034	122571	5.95032	85739.9	5.95033	95696.8	5.95036	101389
5.96033	151669	5.96033	122797	5.96033	85652.1	5.96034	95819.4	5.9603	101489
5.97033	151568	5.97033	122538	5.97034	85531.6	5.97032	95735.5	5.97031	101335
5.98033	151660	5.98034	122725	5.98035	85605.9	5.98033	95692.5	5.98032	101441
5.99033	151610	5.99033	122563	5.99033	85498.4	5.99034	95728.4	5.99033	101386
6.00033	151616	6.00033	122595	6.00034	85597.1	6.00035	95549.8	6.00034	101396
6.01033	151693	6.01034	122758	6.01035	85521.3	6.01033	95612	6.01035	101434
6.02033	151604	6.02033	122492	6.02033	85441.2	6.02034	95496.4	6.02036	101278
6.03033	151761	6.03034	122674	6.03034	85524.1	6.03035	95468.2	6.03031	101330
6.04033	151724	6.04033	122564	6.04035	85339.3	6.04033	95475.7	6.04032	101272
6.05033	151729	6.05033	122520	6.05032	85402.1	6.05034	95261.9	6.05033	101282
6.06033	151785	6.06034	122725	6.06033	85310.9	6.06035	95325.2	6.06034	101308
6.07033	151695	6.07033	122490	6.07034	85222	6.07033	95269.2	6.07035	101152
6.08033	151813	6.08033	122625	6.08032	85331.6	6.08034	95233.8	6.08036	101239
6.09033	151684	6.09034	122523	6.09033	85122.5	6.09034	95258.1	6.09031	101265
6.10034	151676	6.10033	122501	6.10034	85228.7	6.10032	95083.5	6.10032	101272
6.11033	151710	6.11033	122726	6.11032	85171.6	6.11033	95120.3	6.11033	101328
6.12033	151582	6.12034	122515	6.12033	85088.5	6.12034	95107.1	6.12034	101142
6.13033	151676	6.13033	122563	6.13034	85162.1	6.13032	95031.1	6.13035	101190
6.14033	151539	6.14034	122569	6.14032	84974.1	6.14033	95036.1	6.14036	101228
6.15033	151541	6.15034	122537	6.15033	85054.4	6.15034	94848.6	6.15031	101199
6.16033	151601	6.16033	122731	6.16034	84960.6	6.16032	94870.9	6.16032	101193
6.17033	151522	6.17034	122418	6.17032	84893.3	6.17033	94861.8	6.17033	100972
6.18033	151645	6.18033	122585	6.18033	84965.4	6.18034	94786.3	6.18034	101023
6.19034	151551	6.19033	122587	6.19034	84806.6	6.19032	94836.8	6.19035	101038
6.20033	151550	6.20034	122451	6.20032	84903.8	6.20033	94656	6.20036	100989
6.21033	151564	6.21033	122692	6.21033	84799.6	6.21034	94721.8	6.2103	101062
6.22033	151503	6.22033	122382	6.22034	84754.8	6.22032	94699.6	6.22031	100908
6.23033	151638	6.23034	122591	6.23035	84864	6.23033	94608.6	6.23032	100985
6.24033	151576	6.24033	122615	6.24033	84746.5	6.24034	94689.8	6.24033	100967
6.25033	151606	6.25033	122468	6.25034	84820.2	6.25035	94528.5	6.25034	100902
6.26033	151632	6.26034	122710	6.26035	84746.6	6.26033	94570.9	6.26035	100986
6.27033	151570	6.27033	122356	6.27033	84674.1	6.27034	94566	6.27036	100817
6.28033	151666	6.28034	122579	6.28034	84727	6.28035	94463.7	6.28031	100854
6.29033	151620	6.29033	122562	6.29035	84599.7	6.29033	94558.3	6.29032	100811
6.30033	151588	6.30033	122476	6.30032	84639.6	6.30034	94398.5	6.30033	100761
6.31033	151681	6.31034	122702	6.31033	84579.1	6.31035	94488.5	6.31034	100832
6.32033	151631	6.32033	122292	6.32034	84520.7	6.32033	94471.5	6.32035	100604
6.33033	151701	6.33033	122531	6.33032	84562.3	6.33034	94392.6	6.33036	100725
6.34033	151616	6.34034	122509	6.34033	84441.3	6.34034	94453.9	6.34031	100759
6.35034	151522	6.35033	122433	6.35034	84494.2	6.35032	94265.5	6.35032	100748
6.36033	151593	6.36033	122651	6.36032	84495.7	6.36033	94383.3	6.36033	100822
6.37033	151510	6.37034	122366	6.37033	84408.4	6.37034	94364	6.37034	100643
6.38033	151587	6.38033	122533	6.38034	84416	6.38032	94244.7	6.38035	100750
6.39033	151542	6.39034	122486	6.39032	84253.8	6.39033	94276.1	6.39036	100728
6.40033	151503	6.40034	122434	6.40033	84316.5	6.40034	94096.6	6.40031	100641
6.41033	151648	6.41033	122593	6.41034	84353.9	6.41032	94192.2	6.41032	100654
6.42033	151550	6.42034	122320	6.42032	84261.5	6.42033	94159.5	6.42033	100456
6.43033	151642	6.43033	122454	6.43033	84319.9	6.43034	94059.8	6.43034	100531
6.44034	151632	6.44033	122496	6.44034	84178.2	6.44032	94101.4	6.44035	100487
6.45033	151631	6.45034	122388	6.45032	84197.9	6.45033	93958.8	6.45036	100459
6.46033	151748	6.46033	122515	6.46033	84163.3	6.46034	94073.7	6.4603	100531
6.47033	151616	6.47033	122272	6.47034	84040.3	6.47032	94014.9	6.47031	100399
6.48033	151727	6.48034	122439	6.48035	84098.7	6.48033	93916.1	6.48032	100478
6.49033	151687	6.49033	122538	6.49033	83916.4	6.49034	93970.9	6.49033	100447
6.50033	151644	6.50033	122368	6.50034	83924.7	6.50035	93821.2	6.50034	100371
6.51033	151749	6.51034	122548	6.51035	83895.4	6.51033	93864.5	6.51035	100419
6.52033	151639	6.52033	122369	6.52033	83752.5	6.52034	93835.6	6.52036	100227
6.53033	151764	6.53034	122474	6.53034	83856	6.53035	93742.2	6.53031	100222
6.54033	151731	6.54033	122519	6.54035	83724.3	6.54033	93808.4	6.54032	100201
6.55033	151742	6.55033	122312	6.55032	83818.7	6.55034	93735.3	6.55033	100115
6.56033	151903	6.56034	122523	6.56033	83805.3	6.56035	93814.2	6.56034	100138
6.57033	151797	6.57033	122318	6.57034	83729.7	6.57033	93838.3	6.57035	99960.9
6.58033	151892	6.58033	122408	6.58032	83792	6.58034	93759.4	6.58036	100032
6.59033	151873	6.59034	122503	6.59033	83625.4	6.59034	93854.4	6.59031	100106
6.60034	151900	6.60033	122271	6.60034	83688.3	6.60032	93760.8	6.60032	100025
6.61033	151988	6.61033	122522	6.61032	83623	6.61033	93805.4	6.61033	100064
6.62033	151865	6.62034	122314	6.62033	83467.4	6.62034	93797.6	6.62034	99910.2
6.63033	151930	6.63033	122440	6.63034	83523.4	6.63032	93603.5	6.63035	100010
6.64033	151900	6.64034	122506	6.64032	83400.3	6.64033	93660.5	6.64036	100073
6.65033	151879	6.65034	122232	6.65033	83478.3	6.65034	93531	6.65031	99919.4
6.66033	151960	6.66033	122493	6.66034	83475.5	6.66032	93568.1	6.66032	99947.5
6.67033	151831	6.67034	122331	6.67032	83414	6.67033	93567.6	6.67033	99755.5
6.68033	151875	6.68033	122426	6.68033	83479.6	6.68034	93405.3	6.68034	99800.9
6.69034	151918	6.69033	122499	6.69034	83412.7	6.69032	93506.9	6.69035	99857.4
6.70033	151937	6.70034	122218	6.70032	83480	6.70033	93395.9	6.70036	99735.8
6.71033	152053	6.71033	122476	6.71033	83474.7	6.71034	93455	6.7103	99804.5
6.72033	151961	6.72033	122252	6.72034	83389.9	6.72032	93423.9	6.72031	99625.9
6.73033	151977	6.73034	122396	6.73035	83456.6	6.73033	93266	6.73032	99684.2
6.74033	151990	6.74033	122482	6.74033	83372.8	6.74034	93377.3	6.74033	99709.7
6.75033	151956	6.75033	122168	6.75034	83353.9	6.75035	93246.2	6.75034	99616.9
6.76033	152019	6.76034	122481	6.76035	83366.2	6.76033	93291.2	6.76035	99680.7
6.77033	151901	6.77033	122314	6.77033	83251.8	6.77034	93217.5	6.77036	99448.6
6.78033	151955	6.78034	122408	6.78034	83329.8	6.78035	93073.9	6.78031	99483.8
6.79033	152007	6.79033	122463	6.79035	83267.1	6.79033	93188.4	6.79032	99463.8
6.80033	151957	6.80033	122221	6.80032	83284.8	6.80034	93067.6	6.80033	99345.2
6.81033	152099	6.81034	122442	6.81033	83370.4	6.81035	93136	6.81034	99408.2
6.82033	152013	6.82033	122236	6.82034	83278.5	6.82033	93091.3	6.82035	99223
6.83033	152072	6.83033	122319	6.83032	83349.3	6.83034	92956.7	6.83036	99288.1
6.84033	152084	6.84034	122379	6.84033	83235	6.84034	93050.1	6.84031	99333.5
6.85034	151987	6.85033	122211	6.85034	83234.2	6.85032	92934.5	6.85032	99213.9
6.86033	152092	6.86033	122464	6.86032	83269	6.86033	92990.5	6.86033	99240.4
6.87033	151939	6.87034	122259	6.87033	83086.4	6.87034	92946.3	6.87034	99097.9
6.88033	151996	6.88033	122289	6.88034	83154	6.88032	92813.3	6.88035	99192.5
6.89033	152074	6.89034	122353	6.89032	83082.1	6.89033	92893.1	6.89036	99204.7
6.90033	152036	6.90034	122146	6.90033	83065.1	6.90034	92826	6.90031	99073.2
6.91033	152120	6.91033	122340	6.91034	83070.7	6.91032	92886.6	6.91032	99121
6.92033	151926	6.92034	122310	6.92032	82926.6	6.92033	92850.2	6.92033	98995.4
6.93033	152018	6.93033	122261	6.93033	83042.7	6.93034	92719.2	6.93034	99022.3
6.94034	152094	6.94033	122389	6.94034	82957.1	6.94032	92829.3	6.94035	99055.8
6.95033	152004	6.95034	122132	6.95032	82944.7	6.95033	92749.5	6.95036	98941.7
6.96033	152063	6.96033	122382	6.96033	82935.6	6.96034	92740.5	6.9603	98987
6.97033	151906	6.97033	122330	6.97034	82786.5	6.97032	92704.5	6.97031	98851
6.98033	152006	6.98034	122257	6.98035	82915.2	6.98033	92552.1	6.98032	98848.6
6.99033	152043	6.99033	122370	6.99033	82792.4	6.99034	92669.4	6.99033	98906.4
7.00033	151950	7.00033	122122	7.00034	82781.3	7.00035	92588.2	7.00034	98826.8
7.01033	152033	7.01034	122416	7.01035	82753.1	7.01033	92542.2	7.01035	98874.7
7.02033	151915	7.02033	122314	7.02033	82623.2	7.02034	92542.9	7.02036	98730.2
7.03033	151958	7.03034	122190	7.03034	82703.8	7.03035	92449.1	7.03031	98745.5
7.04033	151988	7.04033	122406	7.04035	82615.6	7.04033	92608.5	7.04032	98858.2
7.05033	151938	7.05033	122083	7.05032	82649.3	7.05034	92553.9	7.05033	98730
7.06033	151994	7.06034	122411	7.06033	82670.1	7.06035	92530.6	7.06034	98741.6
7.07033	151883	7.07033	122271	7.07034	82575.9	7.07033	92546.6	7.07035	98595.6
7.08033	151906	7.08033	122202	7.08032	82656	7.08034	92395.6	7.08036	98619.4
7.09033	151944	7.09034	122393	7.09033	82548.9	7.09034	92523.8	7.09031	98709.4
7.10034	151900	7.10033	122100	7.10034	82540.1	7.10032	92435.9	7.10032	98535.1
7.11033	151983	7.11033	122422	7.11032	82511.7	7.11033	92429.4	7.11033	98599.5
7.12033	151928	7.12034	122231	7.12033	82377.3	7.12034	92464.9	7.12034	98474.8
7.13033	151951	7.13033	122166	7.13034	82428.8	7.13032	92271.1	7.13035	98527.4
7.14033	151982	7.14034	122353	7.14032	82342	7.14033	92420.6	7.14036	98616.8
7.15033	151898	7.15034	122112	7.15033	82318.5	7.15034	92384.2	7.15031	98449.2
7.16033	151960	7.16033	122400	7.16034	82343.4	7.16032	92402.5	7.16032	98518
7.17033	151900	7.17034	122177	7.17032	82269.8	7.17033	92431.5	7.17033	98396.6
7.18033	151927	7.18033	122165	7.18033	82363.8	7.18034	92255.3	7.18034	98446.7
7.19034	152014	7.19033	122332	7.19034	82280.3	7.19032	92408.1	7.19035	98508.7
7.20033	151900	7.20034	122092	7.20032	82185.3	7.20033	92327.9	7.20036	98353.5
7.21033	151948	7.21033	122296	7.21033	82240.9	7.21034	92332.1	7.2103	98436.9
7.22033	151895	7.22033	122184	7.22034	82170.8	7.22032	92340.8	7.22031	98290
7.23033	151932	7.23034	122188	7.23035	82223.9	7.23033	92217.9	7.23032	98323.4
7.24033	151997	7.24033	122265	7.24033	82109.9	7.24034	92385.2	7.24033	98372.7
7.25033	151819	7.25033	122119	7.25034	82011.6	7.25035	92245.5	7.25034	98239
7.26033	151867	7.26034	122321	7.26035	82078.6	7.26033	92214.8	7.26035	98308.7
7.27033	151826	7.27033	122209	7.27033	81963	7.27034	92207.2	7.27036	98184.3
7.28033	151835	7.28034	122099	7.28034	82019.2	7.28035	92083.9	7.28031	98200.1
7.29033	151894	7.29033	122287	7.29035	81916.3	7.29033	92189.4	7.29032	98241.3
7.30033	151787	7.30033	122132	7.30032	81846.8	7.30034	92048.8	7.30033	98105.1
7.31033	151931	7.31034	122307	7.31033	81939.3	7.31035	92025.3	7.31034	98123.3
7.32033	151841	7.32033	122166	7.32034	81762.2	7.32033	92034.8	7.32035	98026.5
7.33033	151853	7.33033	122082	7.33032	81825.3	7.33034	91892.8	7.33036	98082.6
7.34033	151942	7.34034	122381	7.34033	81769.5	7.34034	91982.7	7.34031	98145
7.35034	151844	7.35033	122187	7.35034	81700.1	7.35032	91921.7	7.35032	98006.8
7.36033	151987	7.36033	122259	7.36032	81745.7	7.36033	91889.9	7.36033	98000.9
7.37033	151929	7.37034	122185	7.37033	81599.8	7.37034	91871.4	7.37034	97923
7.38033	151960	7.38033	122038	7.38034	81699.3	7.38032	91747.3	7.38035	97936.3
7.39033	151998	7.39034	122330	7.39032	81609.4	7.39033	91851	7.39036	98028.1
7.40033	151885	7.40034	122065	7.40033	81548	7.40034	91778.7	7.40031	97902.7
7.41033	151994	7.41033	122215	7.41034	81612.1	7.41032	91706.6	7.41032	97923
7.42033	151913	7.42034	122161	7.42032	81497.9	7.42033	91745.2	7.42033	97847.5
7.43033	151919	7.43033	122019	7.43033	81551.7	7.43034	91639.1	7.43034	97848.4
7.44034	151944	7.44033	122338	7.44034	81426.2	7.44032	91767.6	7.44035	97978.8
7.45033	151856	7.45034	122096	7.45032	81369.3	7.45033	91722.7	7.45036	97883.9
7.46033	151942	7.46033	122184	7.46033	81463.7	7.46034	91645.5	7.4603	97925.5
7.47033	151887	7.47033	122172	7.47034	81389.1	7.47032	91705.8	7.47031	97850.5
7.48033	151891	7.48034	122070	7.48035	81425.3	7.48033	91596.5	7.48032	97848.1
7.49033	151946	7.49033	122368	7.49033	81360.8	7.49034	91723.3	7.49033	97995.4
7.50033	151875	7.50033	122046	7.50034	81348.5	7.50035	91649.2	7.50034	97848.2
7.51033	151977	7.51034	122155	7.51035	81424.2	7.51033	91553.6	7.51035	97896.7
7.52033	151971	7.52033	122123	7.52033	81337.2	7.52034	91657.7	7.52036	97791.3
7.53033	151964	7.53034	121986	7.53034	81391.8	7.53035	91513.5	7.53031	97788.7
7.54033	152030	7.54033	122318	7.54035	81303.7	7.54033	91644.2	7.54032	97947.7
7.55033	151961	7.55033	122028	7.55032	81216.6	7.55034	91550.2	7.55033	97798.1
7.56033	152048	7.56034	122184	7.56033	81251.5	7.56035	91462.3	7.56034	97881.1
7.57033	152042	7.57033	122086	7.57034	81153.5	7.57033	91541.5	7.57035	97794.1
7.58033	151993	7.58033	122008	7.58032	81151	7.58034	91380.3	7.58036	97807.2
7.59033	152059	7.59034	122309	7.59033	81141.2	7.59034	91479.8	7.59031	97884.8
7.60034	151965	7.60033	122085	7.60034	81076.6	7.60032	91369.1	7.60032	97672.7
7.61033	152059	7.61033	122162	7.61032	81157	7.61033	91299.9	7.61033	97714.8
7.62033	152068	7.62034	122063	7.62033	81078.6	7.62034	91365.9	7.62034	97628.5
7.63033	152041	7.63033	121995	7.63034	81151.1	7.63032	91195.2	7.63035	97632
7.64033	152174	7.64034	122309	7.64032	81183.3	7.64033	91276.6	7.64036	97691.4
7.65033	152091	7.65034	122024	7.65033	81096.9	7.65034	91162.2	7.65031	97520
7.66033	152228	7.66033	122127	7.66034	81148.2	7.66032	91155.8	7.66032	97600
7.67033	152251	7.67034	122110	7.67032	80994.4	7.67033	91248.7	7.67033	97520.2
7.68033	152237	7.68033	122043	7.68033	80962.6	7.68034	91160.9	7.68034	97528.7
7.69034	152342	7.69033	122238	7.69034	80908.2	7.69032	91260	7.69035	97594.2
7.70033	152178	7.70034	121982	7.70032	80814.4	7.70033	91140.4	7.70036	97459.6
7.71033	152278	7.71033	122118	7.71033	80976.4	7.71034	91107.1	7.7103	97496.8
7.72033	152263	7.72033	122240	7.72034	80820.3	7.72032	91199.8	7.72031	97445
7.73033	152214	7.73034	122076	7.73035	80828	7.73033	91115.9	7.73032	97475.3
7.74033	152303	7.74033	122203	7.74033	80841.5	7.74034	91151.3	7.74033	97587.1
7.75033	152218	7.75033	122001	7.75034	80785.4	7.75035	91013.1	7.75034	97462.4
7.76033	152359	7.76034	122043	7.76035	80914.3	7.76033	90932.1	7.76035	97464.6
7.77033	152341	7.77033	122109	7.77033	80743.9	7.77034	91054.5	7.77036	97450.1
7.78033	152324	7.78034	121961	7.78034	80790.6	7.78035	90985.6	7.78031	97480
7.79033	152466	7.79033	122191	7.79035	80762.2	7.79033	91030.5	7.79032	97581.2
7.80033	152402	7.80033	121966	7.80032	80659.9	7.80034	90923.3	7.80033	97431.1
7.81033	152505	7.81034	122018	7.81033	80727.8	7.81035	90859.6	7.81034	97435.2
7.82033	152430	7.82033	122196	7.82034	80567.2	7.82033	90961.4	7.82035	97426
7.83033	152391	7.83033	121956	7.83032	80647.1	7.83034	90894.2	7.83036	97409.9
7.84033	152493	7.84034	122190	7.84033	80630.2	7.84034	90934.2	7.84031	97516.4
7.85034	152422	7.85033	121945	7.85034	80533.5	7.85032	90882.2	7.85032	97329.9
7.86033	152488	7.86033	122032	7.86032	80623.9	7.86033	90785.1	7.86033	97328.7
7.87033	152434	7.87034	122162	7.87033	80481.8	7.87034	90888.2	7.87034	97334.5
7.88033	152419	7.88033	121878	7.88034	80521	7.88032	90757.5	7.88035	97283.5
7.89033	152542	7.89034	122205	7.89032	80509.9	7.89033	90779.2	7.89036	97376.7
7.90033	152463	7.90034	121924	7.90033	80406	7.90034	90730.8	7.90031	97188.8
7.91033	152524	7.91033	122006	7.91034	80450.5	7.91032	90612.6	7.91032	97200.7
7.92033	152496	7.92034	122149	7.92032	80311.2	7.92033	90674	7.92033	97173
7.93033	152445	7.93033	121914	7.93033	80296.9	7.93034	90510.4	7.93034	97120.7
7.94034	152534	7.94033	122204	7.94034	80274.8	7.94032	90532.8	7.94035	97259.3
7.95033	152476	7.95034	121904	7.95032	80189	7.95033	90441.1	7.95036	97051.4
7.96033	152543	7.96033	122071	7.96033	80248.5	7.96034	90344.8	7.9603	97092
7.97033	152585	7.97033	122175	7.97034	80143.7	7.97032	90515.3	7.97031	97051.2
7.98033	152531	7.98034	121951	7.98035	80158.9	7.98033	90384.8	7.98032	97014.2
7.99033	152619	7.99033	122135	7.99033	80151.1	7.99034	90388	7.99033	97158.2
8.00033	152554	8.00033	121880	8.00034	80024	8.00035	90279.7	8.00034	96988.4
8.01033	152641	8.01034	122084	8.01035	80080.2	8.01033	90217.1	8.01035	96994.4
8.02033	152670	8.02033	122165	8.02033	79951.8	8.02034	90393.6	8.02036	96954.7
8.03033	152587	8.03034	121886	8.03034	79903.8	8.03035	90249.7	8.03031	96966.8
8.04033	152725	8.04033	122069	8.04035	79928.4	8.04033	90238.4	8.04032	97070.2
8.05033	152612	8.05033	121954	8.05033	79787.6	8.05034	90141	8.05033	96857.1
8.06033	152615	8.06034	122042	8.06034	79812.9	8.06035	90107.5	8.06034	96868.5
8.07033	152621	8.07033	122088	8.07034	79679.2	8.07032	90261.1	8.07035	96863.7
8.08033	152513	8.08033	121923	8.08032	79652.3	8.08033	90098.5	8.08036	96861.6
8.09033	152657	8.09034	122117	8.09033	79672.8	8.09034	90118.3	8.09031	96968.3
8.10034	152514	8.10033	121912	8.10034	79497.9	8.10032	90025.5	8.10032	96816.5
8.11033	152532	8.11033	121973	8.11032	79570.3	8.11033	89987.7	8.11033	96862
8.12033	152533	8.12034	122070	8.12033	79467.3	8.12034	90093.7	8.12034	96848.4
8.13033	152430	8.13033	121848	8.13034	79484.1	8.13032	89981.1	8.13035	96807.8
8.14033	152570	8.14034	122045	8.14032	79487	8.14033	90029.9	8.14036	96852.4
8.15033	152454	8.15034	121873	8.15033	79292.2	8.15034	89980.2	8.15031	96687.4
8.16033	152518	8.16033	121944	8.16034	79389	8.16032	89890.5	8.16032	96684.2
8.17033	152535	8.17034	122150	8.17032	79278.2	8.17033	89965.2	8.17033	96677.9
8.18033	152417	8.18033	121813	8.18033	79234	8.18034	89863.6	8.18034	96623.7
8.19034	152528	8.19033	122004	8.19034	79214.1	8.19032	89845.5	8.19035	96710.8
8.20033	152384	8.20034	121979	8.20032	79079.6	8.20033	89783.3	8.20036	96574.9
8.21033	152429	8.21033	122007	8.21033	79215.3	8.21034	89734.8	8.2103	96559.8
8.22033	152430	8.22033	122122	8.22034	79066.1	8.22032	89859.8	8.22031	96589
8.23033	152379	8.23034	121811	8.23035	79054.4	8.23033	89732	8.23032	96551.4
8.24033	152499	8.24033	122056	8.24033	79057.6	8.24034	89696.5	8.24033	96665.5
8.25033	152359	8.25033	121919	8.25034	78924.9	8.25035	89668.5	8.25034	96507.3
8.26033	152432	8.26034	121915	8.26035	79002.4	8.26033	89607.9	8.26035	96501.7
8.27033	152461	8.27033	122038	8.27033	78889.4	8.27034	89732.2	8.27036	96550.6
8.28033	152419	8.28034	121740	8.28034	78897.9	8.28035	89624.7	8.28031	96478.2
8.29033	152517	8.29033	121983	8.29035	78906.8	8.29033	89601.2	8.29032	96582.2
8.30033	152399	8.30033	121867	8.30033	78761.6	8.30034	89622.4	8.30033	96451.9
8.31033	152364	8.31034	121864	8.31034	78818.5	8.31035	89520	8.31034	96453
8.32033	152361	8.32033	122088	8.32034	78731.4	8.32032	89620.9	8.32035	96503.5
8.33033	152262	8.33033	121825	8.33032	78751.7	8.33033	89475.9	8.33036	96401.4
8.34033	152336	8.34034	122087	8.34033	78765.1	8.34034	89485.1	8.34031	96518.7
8.35034	152233	8.35033	121951	8.35034	78620.8	8.35032	89508.4	8.35032	96356.4
8.36033	152214	8.36033	121878	8.36032	78678.9	8.36033	89388.4	8.36033	96352.1
8.37033	152271	8.37034	122014	8.37033	78627.2	8.37034	89498.9	8.37034	96405
8.38033	152211	8.38033	121801	8.38034	78582.2	8.38032	89347.1	8.38035	96315.3
8.39033	152318	8.39034	122108	8.39032	78563.5	8.39033	89386.8	8.39036	96447.4
8.40033	152231	8.40034	121882	8.40033	78438.8	8.40034	89425.3	8.40031	96264.8
8.41033	152205	8.41033	121839	8.41034	78508.7	8.41032	89354.2	8.41032	96261.5
8.42033	152278	8.42034	121987	8.42032	78446	8.42033	89478.1	8.42033	96293.8
8.43033	152177	8.43033	121748	8.43033	78379.4	8.43034	89349.6	8.43034	96235.4
8.44034	152283	8.44033	121999	8.44034	78432.4	8.44032	89370.2	8.44035	96348.9
8.45033	152191	8.45034	121896	8.45032	78310.7	8.45033	89374.8	8.45036	96158.6
8.46033	152185	8.46033	121923	8.46033	78424.7	8.46034	89291.6	8.4603	96148.9
8.47033	152276	8.47033	122007	8.47034	78352.9	8.47032	89417.4	8.47031	96174.1
8.48033	152170	8.48034	121745	8.48035	78240	8.48033	89253.9	8.48032	96115
8.49033	152323	8.49033	122035	8.49033	78295.8	8.49034	89260.1	8.49033	96210.6
8.50033	152226	8.50033	121932	8.50034	78125.8	8.50035	89281.9	8.50034	96052.7
8.51033	152254	8.51034	121873	8.51035	78187.2	8.51033	89234.9	8.51035	96082.3
8.52033	152338	8.52033	121964	8.52033	78111.8	8.52034	89325.2	8.52036	96121.2
8.53033	152230	8.53034	121773	8.53034	78047.5	8.53035	89164	8.53031	96095.2
8.54033	152377	8.54033	122013	8.54035	78093.6	8.54033	89223.6	8.54032	96218.5
8.55033	152270	8.55033	121900	8.55033	77921.5	8.55034	89272.1	8.55033	96066.5
8.56033	152280	8.56034	121774	8.56034	78026.7	8.56035	89182.7	8.56034	96045.3
8.57033	152331	8.57033	121997	8.57034	77988	8.57032	89238.6	8.57035	96042.3
8.58033	152212	8.58033	121819	8.58032	77955	8.58033	89117.5	8.58036	95975.2
8.59033	152325	8.59034	121989	8.59033	77981.9	8.59034	89168.8	8.59031	96031.3
8.60034	152233	8.60033	121929	8.60034	77780.3	8.60032	89228.7	8.60032	95918.6
8.61033	152316	8.61033	121761	8.61032	77904.6	8.61033	89112.9	8.61033	95912.4
8.62033	152390	8.62034	121984	8.62033	77850	8.62034	89163	8.62034	96002.8
8.63033	152270	8.63033	121754	8.63034	77791.8	8.63032	89044	8.63035	95952.8
8.64033	152358	8.64034	121981	8.64032	77802.7	8.64033	89068.5	8.64036	96061
8.65033	152268	8.65034	121967	8.65033	77632	8.65034	89172.7	8.65031	95985.7
8.66033	152294	8.66033	121742	8.66034	77747.2	8.66032	89107.7	8.66032	95965
8.67033	152314	8.67034	121991	8.67032	77681	8.67033	89175	8.67033	96032.6
8.68033	152155	8.68033	121738	8.68033	77667.7	8.68034	89083	8.68034	95925.5
8.69034	152234	8.69033	121988	8.69034	77763.9	8.69032	89067.9	8.69035	96001.4
8.70033	152174	8.70034	121958	8.70032	77666.5	8.70033	89169.9	8.70036	95906.1
8.71033	152218	8.71033	121741	8.71033	77739.5	8.71034	89077	8.7103	95860.3
8.72033	152275	8.72033	122034	8.72034	77607.3	8.72032	89101.3	8.72031	95953.5
8.73033	152146	8.73034	121708	8.73035	77566.6	8.73033	88952.1	8.73032	95834.4
8.74033	152228	8.74033	121959	8.74033	77646.8	8.74034	88925.5	8.74033	95898.9
8.75033	152226	8.75033	121871	8.75034	77535.6	8.75035	89056.3	8.75034	95743.6
8.76033	152238	8.76034	121756	8.76035	77611.2	8.76033	88936.8	8.76035	95694.4
8.77033	152291	8.77033	122011	8.77033	77554.1	8.77034	89006.5	8.77036	95802.1
8.78033	152158	8.78034	121708	8.78034	77505.6	8.78035	88859.6	8.78031	95694.2
8.79033	152233	8.79033	121914	8.79035	77579.2	8.79033	88872	8.79032	95775.2
8.80033	152203	8.80033	121772	8.80033	77501	8.80034	88964.9	8.80033	95602.6
8.81033	152170	8.81034	121702	8.81034	77610.9	8.81035	88824.4	8.81034	95580.8
8.82033	152275	8.82033	121986	8.82034	77626	8.82032	88875.2	8.82035	95645.9
8.83033	152167	8.83033	121763	8.83032	77554.7	8.83033	88714.5	8.83036	95499.1
8.84033	152253	8.84034	121937	8.84033	77590.5	8.84034	88685.2	8.84031	95567.7
8.85034	152233	8.85033	121770	8.85034	77454	8.85032	88700.3	8.85032	95369.4
8.86033	152229	8.86033	121718	8.86032	77524.2	8.86033	88475.4	8.86033	95330.2
8.87033	152365	8.87034	121994	8.87033	77482.7	8.87034	88529.2	8.87034	95395.9
8.88033	152237	8.88033	121823	8.88034	77322.3	8.88032	88380.3	8.88035	95277.3
8.89033	152340	8.89034	121855	8.89032	77405	8.89033	88350.5	8.89036	95367.7
8.90033	152330	8.90034	121762	8.90033	77293.6	8.90034	88371.2	8.90031	95239.2
8.91033	152324	8.91033	121703	8.91034	77367.4	8.91032	88185.2	8.91032	95230.1
8.92033	152416	8.92034	121896	8.92032	77328.5	8.92033	88260	8.92033	95304.9
8.93033	152258	8.93033	121710	8.93033	77223.5	8.93034	88150.9	8.93034	95215.4
8.94034	152410	8.94033	121835	8.94034	77380.2	8.94032	88181.2	8.94035	95292.5
8.95033	152400	8.95034	121833	8.95032	77246.1	8.95033	88256.9	8.95036	95161
8.96033	152346	8.96033	121741	8.96033	77280.6	8.96034	88148.7	8.9603	95151.8
8.97033	152436	8.97033	121958	8.97034	77236.8	8.97032	88195.7	8.97031	95223
8.98033	152282	8.98034	121736	8.98035	77130.2	8.98033	88067.1	8.98032	95134.4
8.99033	152409	8.99033	121873	8.99033	77247	8.99034	88055.1	8.99033	95172.2
9.00033	152334	9.00033	121880	9.00034	77074	9.00035	88153.6	9.00034	95070.7
9.01033	152309	9.01034	121703	9.01035	77140.4	9.01033	88031.9	9.01035	95017.2
9.02033	152380	9.02033	122017	9.02033	77074	9.02034	88053.1	9.02036	95103.3
9.03033	152228	9.03034	121761	9.03034	76954.1	9.03035	87974.4	9.03031	95017.2
9.04033	152316	9.04033	121747	9.04035	77044.6	9.04033	87962.6	9.04032	95042.7
9.05033	152252	9.05033	121728	9.05033	76872.6	9.05034	88037.9	9.05033	94933.2
9.06033	152233	9.06034	121642	9.06034	76964.6	9.06035	87870.6	9.06034	94864.4
9.07033	152322	9.07033	121983	9.07034	76909.8	9.07032	87909.9	9.07035	95016.2
9.08033	152214	9.08033	121683	9.08032	76802.1	9.08033	87861.9	9.08036	94941.1
9.09033	152348	9.09034	121754	9.09033	76877.1	9.09034	87828.3	9.09031	94954.1
9.10034	152315	9.10033	121805	9.10034	76747.5	9.10032	87903.1	9.10032	94824.4
9.11033	152314	9.11033	121652	9.11032	76810	9.11033	87770.5	9.11033	94709.1
9.12033	152385	9.12034	121997	9.12033	76748.3	9.12034	87821.3	9.12034	94809.1
9.13033	152310	9.13033	121696	9.13034	76643.8	9.13032	87793.8	9.13035	94699.6
9.14033	152448	9.14034	121746	9.14032	76671.3	9.14033	87726.2	9.14036	94736.4
9.15033	152438	9.15034	121778	9.15033	76534.4	9.15034	87818.1	9.15031	94644.7
9.16033	152370	9.16033	121631	9.16034	76580.4	9.16032	87638.2	9.16032	94542.2
9.17033	152449	9.17034	121936	9.17032	76526.9	9.17033	87705.6	9.17033	94684.5
9.18033	152379	9.18033	121678	9.18033	76431.9	9.18034	87648.5	9.18034	94570.6
9.19034	152517	9.19033	121741	9.19034	76522.7	9.19032	87601.2	9.19035	94643.5
9.20033	152527	9.20034	121780	9.20032	76424.5	9.20033	87712.7	9.20036	94504.9
9.21033	152446	9.21033	121606	9.21033	76426.8	9.21034	87530.6	9.2103	94378.9
9.22033	152540	9.22033	121925	9.22034	76368.7	9.22032	87556.5	9.22031	94469.8
9.23033	152472	9.23034	121623	9.23035	76275	9.23033	87446	9.23032	94354.1
9.24033	152561	9.24033	121776	9.24033	76380.9	9.24034	87421.7	9.24033	94404.4
9.25033	152585	9.25033	121855	9.25034	76241.7	9.25035	87529.9	9.25034	94266.2
9.26033	152524	9.26034	121657	9.26035	76198	9.26033	87363.8	9.26035	94172.3
9.27033	152656	9.27033	121851	9.27033	76198.2	9.27034	87428.9	9.27036	94285.1
9.28033	152564	9.28034	121591	9.28034	76084.5	9.28035	87346.4	9.28031	94169.8
9.29033	152653	9.29033	121717	9.29035	76141.4	9.29033	87302.3	9.29032	94235.1
9.30033	152645	9.30033	121752	9.30033	75964.2	9.30034	87356.6	9.30033	94110.2
9.31033	152548	9.31034	121611	9.31034	75979.6	9.31035	87163.2	9.31034	94051.8
9.32033	152708	9.32033	121850	9.32034	76025	9.32032	87276.9	9.32035	94161.2
9.33033	152604	9.33033	121628	9.33032	75893.7	9.33033	87233.1	9.33036	94058.9
9.34033	152742	9.34034	121683	9.34033	76014.2	9.34034	87185	9.34031	94117.4
9.35034	152768	9.35033	121767	9.35034	75876.9	9.35032	87215.5	9.35032	94009.9
9.36033	152702	9.36033	121650	9.36032	75901.7	9.36033	87071.6	9.36033	93934.6
9.37033	152859	9.37034	121858	9.37033	75891.3	9.37034	87180.5	9.37034	94007
9.38033	152771	9.38033	121660	9.38034	75734.9	9.38032	87141.5	9.38035	93916.3
9.39033	152882	9.39034	121721	9.39032	75879.5	9.39033	87077.8	9.39036	93974.8
9.40033	152837	9.40034	121836	9.40033	75694.1	9.40034	87114.3	9.40031	93911.3
9.41033	152736	9.41033	121599	9.41034	75659.1	9.41032	86972.7	9.41032	93855.5
9.42033	152885	9.42034	121746	9.42032	75656.9	9.42033	87017.8	9.42033	93977.2
9.43033	152819	9.43033	121602	9.43033	75562.7	9.43034	86977.8	9.43034	93919.5
9.44034	152966	9.44033	121680	9.44034	75662.2	9.44032	86883.3	9.44035	93947.3
9.45033	152935	9.45034	121837	9.45032	75470.8	9.45033	86950.5	9.45036	93910.3
9.46033	152839	9.46033	121579	9.46033	75492.5	9.46034	86809.8	9.4603	93856.4
9.47033	152946	9.47033	121780	9.47034	75504.2	9.47032	86862.8	9.47031	93993.7
9.48033	152861	9.48034	121638	9.48035	75392.2	9.48033	86876.2	9.48032	93920.6
9.49033	152945	9.49033	121681	9.49033	75522.4	9.49034	86828	9.49033	93918.6
9.50033	152909	9.50033	121894	9.50034	75371	9.50035	86904	9.50034	93887.1
9.51033	152830	9.51034	121611	9.51035	75412.2	9.51033	86727.3	9.51035	93785.8
9.52033	152893	9.52033	121808	9.52033	75431.4	9.52034	86775.3	9.52036	93935.3
9.53033	152778	9.53034	121608	9.53034	75339.5	9.53035	86793.3	9.53031	93847.6
9.54033	152830	9.54033	121675	9.54035	75416	9.54033	86683.1	9.54032	93847
9.55033	152818	9.55033	121880	9.55033	75261.5	9.55034	86721.4	9.55033	93774.5
9.56033	152737	9.56034	121486	9.56034	75252.2	9.56035	86554.3	9.56034	93659.2
9.57033	152838	9.57033	121783	9.57034	75289.4	9.57032	86621.3	9.57035	93828.2
9.58033	152766	9.58033	121584	9.58032	75191.7	9.58033	86643.3	9.58036	93753.4
9.59033	152791	9.59034	121655	9.59033	75246.8	9.59034	86526.5	9.59031	93762.4
9.60034	152820	9.60033	121791	9.60034	75143.3	9.60032	86617.1	9.60032	93739.6
9.61033	152759	9.61033	121497	9.61032	75194.1	9.61033	86471.4	9.61033	93619.3
9.62033	152855	9.62034	121816	9.62033	75266.2	9.62034	86566.7	9.62034	93774.7
9.63033	152741	9.63033	121617	9.63034	75139.2	9.63032	86571.7	9.63035	93639.1
9.64033	152719	9.64034	121717	9.64032	75217.4	9.64033	86482.1	9.64036	93659.6
9.65033	152729	9.65034	121824	9.65033	75156.3	9.65034	86601.5	9.65031	93599.7
9.66033	152622	9.66033	121541	9.66034	75133.3	9.66032	86460	9.66032	93469.8
9.67033	152715	9.67034	121731	9.67032	75167.8	9.67033	86542.2	9.67033	93593
9.68033	152590	9.68033	121568	9.68033	75061.5	9.68034	86504.1	9.68034	93488.1
9.69034	152595	9.69033	121711	9.69034	75144.3	9.69032	86363.4	9.69035	93546.5
9.70033	152631	9.70034	121765	9.70032	75045.8	9.70033	86418.1	9.70036	93505.2
9.71033	152526	9.71033	121481	9.71033	75009.4	9.71034	86220.7	9.7103	93428.5
9.72033	152668	9.72033	121635	9.72034	75120.1	9.72032	86277.5	9.72031	93573.8
9.73033	152561	9.73034	121596	9.73035	75026.4	9.73033	86267.1	9.73032	93455.8
9.74033	152582	9.74033	121679	9.74033	75128.9	9.74034	86183.9	9.74033	93459.1
9.75033	152653	9.75033	121730	9.75034	74999.9	9.75035	86253.4	9.75034	93414.6
9.76033	152564	9.76034	121539	9.76035	74981.5	9.76033	86061.8	9.76035	93369.1
9.77033	152722	9.77033	121699	9.77033	75037.4	9.77034	86152.8	9.77036	93483.9
9.78033	152576	9.78034	121587	9.78034	74862.1	9.78035	86141.8	9.78031	93362.7
9.79033	152585	9.79033	121582	9.79035	74955.2	9.79033	86036.2	9.79032	93325.8
9.80033	152645	9.80033	121784	9.80033	74872	9.80034	86023.9	9.80033	93295.2
9.81033	152555	9.81034	121555	9.81034	74865.7	9.81035	85875.5	9.81034	93245.2
9.82033	152700	9.82033	121707	9.82034	74862.5	9.82032	85929.7	9.82035	93355.2
9.83033	152555	9.83033	121573	9.83032	74630.1	9.83033	85895.2	9.83036	93288.3
9.84033	152622	9.84034	121539	9.84033	74731.8	9.84034	85761.5	9.84031	93256.8
9.85034	152671	9.85033	121728	9.85034	74632	9.85032	85784.9	9.85032	93216.2
9.86033	152559	9.86033	121455	9.86032	74664	9.86033	85708.1	9.86033	93144.6
9.87033	152673	9.87034	121710	9.87033	74724.9	9.87034	85786.3	9.87034	93281.4
9.88033	152539	9.88033	121620	9.88034	74566.4	9.88032	85770.5	9.88035	93223.6
9.89033	152596	9.89034	121526	9.89032	74712.6	9.89033	85641.2	9.89036	93177.4
9.90033	152639	9.90034	121709	9.90033	74636.2	9.90034	85733.7	9.90031	93150.1
9.91033	152560	9.91033	121458	9.91034	74633	9.91032	85690.1	9.91032	93033.6
9.92033	152632	9.92034	121802	9.92032	74642	9.92033	85712.5	9.92033	93154
9.93033	152491	9.93033	121626	9.93033	74478.4	9.93034	85721.1	9.93034	93105.8
9.94034	152527	9.94033	121493	9.94034	74538.8	9.94032	85590.1	9.94035	93061.3
9.95033	152577	9.95034	121713	9.95032	74399.1	9.95033	85666.7	9.95036	93060.4
9.96033	152465	9.96033	121435	9.96033	74388.9	9.96034	85558	9.9603	92940.2
9.97033	152458	9.97033	121739	9.97034	74404.3	9.97032	85591.9	9.97031	93087.5
9.98033	152325	9.98034	121598	9.98035	74267	9.98033	85623.2	9.98032	92985.7
9.99033	152354	9.99033	121508	9.99033	74344.8	9.99034	85449.9	9.99033	92904.4
10.0003	152462	10.0003	121670	10.0003	74250.3	10.0003	85532.1	10.0003	92905.8
10.0103	152404	10.0103	121360	10.0103	74201.7	10.0103	85418.9	10.0104	92752
10.0203	152472	10.0203	121720	10.0203	74222.9	10.0203	85455.3	10.0204	92896.1
10.0303	152413	10.0303	121629	10.0303	74052.1	10.0303	85457.3	10.0303	92807
10.0403	152416	10.0403	121525	10.0403	74105.3	10.0403	85275.5	10.0403	92787.7
10.0503	152538	10.0503	121638	10.0503	74043	10.0503	85396.7	10.0503	92778.2
10.0603	152484	10.0603	121410	10.0603	73990	10.0603	85302.4	10.0603	92661.1
10.0703	152608	10.0703	121721	10.0703	73966.2	10.0703	85372.3	10.0704	92833.8
10.0803	152516	10.0803	121553	10.0803	73793.4	10.0803	85316	10.0804	92717.7
10.0903	152500	10.0903	121438	10.0903	73875.6	10.0903	85112	10.0903	92687.7
10.1003	152623	10.1003	121611	10.1003	73850.8	10.1003	85227	10.1003	92683.2
10.1103	152532	10.1103	121431	10.1103	73784.1	10.1103	85154.5	10.1103	92601.3
10.1203	152677	10.1203	121705	10.1203	73832.3	10.1203	85201.5	10.1203	92773.3
10.1303	152621	10.1303	121562	10.1303	73657.4	10.1303	85144.5	10.1303	92664
10.1403	152636	10.1403	121489	10.1403	73734.6	10.1403	84987.7	10.1404	92598.7
10.1503	152749	10.1503	121662	10.1503	73681.7	10.1503	85127.1	10.1503	92567.8
10.1603	152636	10.1603	121460	10.1603	73590.6	10.1603	85037.2	10.1603	92470
10.1703	152778	10.1703	121704	10.1703	73639.9	10.1703	85051.2	10.1703	92606.6
10.1803	152676	10.1803	121567	10.1803	73439.6	10.1803	85014.9	10.1803	92525.4
10.1903	152674	10.1903	121469	10.1903	73481.5	10.1903	84892.3	10.1903	92466.8
10.2003	152724	10.2003	121573	10.2003	73389.6	10.2003	84937.1	10.2004	92432.9
10.2103	152560	10.2103	121407	10.2103	73281.9	10.2103	84846.7	10.2103	92378.1
10.2203	152677	10.2203	121617	10.2203	73366.3	10.2203	84881.6	10.2203	92535.8
10.2303	152613	10.2303	121532	10.2303	73213.2	10.2303	84905.7	10.2303	92500.7
10.2403	152704	10.2403	121388	10.2403	73286	10.2403	84785.4	10.2403	92404.8
10.2503	152812	10.2503	121645	10.2503	73197.5	10.2503	84841.1	10.2503	92394.9
10.2603	152680	10.2603	121501	10.2603	73157.1	10.2603	84749.7	10.2604	92306.2
10.2703	152797	10.2703	121639	10.2703	73244	10.2703	84729.8	10.2704	92428.4
10.2803	152734	10.2803	121527	10.2803	73063.2	10.2803	84740.4	10.2803	92361.2
10.2903	152803	10.2903	121442	10.2903	73163	10.2903	84586.5	10.2903	92247.3
10.3003	152872	10.3003	121722	10.3003	73115.5	10.3003	84666.5	10.3003	92285.7
10.3103	152727	10.3103	121485	10.3103	73060.4	10.3103	84645.5	10.3103	92223.6
10.3203	152812	10.3203	121618	10.3203	73097.3	10.3203	84652.7	10.3204	92345.8
10.3303	152747	10.3303	121543	10.3303	72920.8	10.3303	84633.8	10.3304	92310
10.3403	152767	10.3403	121367	10.3403	73001.2	10.3403	84479.7	10.3403	92229.2
10.3503	152849	10.3503	121651	10.3503	72890.3	10.3503	84595.1	10.3503	92291
10.3603	152732	10.3603	121418	10.3603	72787.6	10.3603	84573.9	10.3603	92164.3
10.3703	152822	10.3703	121631	10.3703	72772.4	10.3703	84484.9	10.3703	92272.1
10.3803	152816	10.3803	121467	10.3803	72634.3	10.3803	84477.8	10.3803	92232.5
10.3903	152832	10.3903	121318	10.3903	72722.4	10.3903	84356.5	10.3904	92123.6
10.4003	152917	10.4003	121671	10.4003	72641.7	10.4003	84500.7	10.4003	92134.9
10.4103	152844	10.4103	121435	10.4103	72602.7	10.4103	84451.6	10.4103	91977.7
10.4203	152988	10.4203	121651	10.4203	72680.2	10.4203	84403.1	10.4203	92103.3
10.4303	152959	10.4303	121498	10.4303	72569.8	10.4303	84467.5	10.4303	92023.8
10.4403	152893	10.4403	121396	10.4403	72617	10.4403	84364.1	10.4403	91908
10.4503	152912	10.4503	121657	10.4503	72583	10.4503	84528.8	10.4504	91969.7
10.4603	152751	10.4603	121329	10.4603	72507.6	10.4603	84475.9	10.4603	91867.3
10.4703	152856	10.4703	121559	10.4703	72600.1	10.4703	84437.5	10.4703	91999.3
10.4803	152872	10.4803	121494	10.4803	72498.5	10.4803	84491.7	10.4803	91917.3
10.4903	152806	10.4903	121450	10.4903	72529.8	10.4903	84332.6	10.4903	91847.8
10.5003	152835	10.5003	121631	10.5003	72495	10.5003	84440.7	10.5003	91908.5
10.5103	152670	10.5103	121312	10.5103	72431.2	10.5103	84356.5	10.5104	91780.8
10.5203	152829	10.5203	121501	10.5203	72534.1	10.5203	84315.4	10.5204	91877.3
10.5303	152877	10.5303	121451	10.5303	72394.8	10.5303	84306.1	10.5303	91745.8
10.5403	152832	10.5403	121449	10.5403	72418.3	10.5403	84165.2	10.5403	91674.8
10.5503	152920	10.5503	121656	10.5503	72435.9	10.5503	84331.7	10.5503	91715.9
10.5603	152766	10.5603	121425	10.5603	72373.4	10.5603	84270.2	10.5603	91601.3
10.5703	152937	10.5703	121504	10.5703	72532.1	10.5703	84237.1	10.5704	91702
10.5803	152916	10.5803	121423	10.5803	72369.7	10.5803	84237.5	10.5804	91641.4
10.5903	152818	10.5903	121445	10.5903	72427.8	10.5903	84138.7	10.5903	91581.6
10.6003	152883	10.6003	121653	10.6003	72426.1	10.6003	84281.6	10.6003	91648.9
10.6103	152742	10.6103	121390	10.6103	72351.9	10.6103	84191.2	10.6103	91594.3
10.6203	152882	10.6203	121446	10.6203	72497.1	10.6203	84108.8	10.6203	91701.8
10.6303	152812	10.6303	121428	10.6303	72324.3	10.6303	84106.1	10.6303	91659.6
10.6403	152740	10.6403	121362	10.6403	72397.9	10.6403	84012.9	10.6404	91562.1
10.6503	152844	10.6503	121628	10.6503	72356.3	10.6503	84094.4	10.6503	91602.1
10.6603	152718	10.6603	121417	10.6603	72247.1	10.6603	84001.2	10.6603	91505.9
10.6703	152889	10.6703	121491	10.6703	72395.4	10.6703	83913.3	10.6703	91591.7
10.6803	152890	10.6803	121479	10.6803	72240.3	10.6803	83960.5	10.6803	91590.7
10.6903	152862	10.6903	121330	10.6903	72290.2	10.6903	83881.6	10.6903	91486.9
10.7003	152903	10.7003	121601	10.7003	72209.6	10.7003	83966	10.7004	91546.3
10.7103	152756	10.7103	121330	10.7103	72092.6	10.7103	83958.4	10.7103	91453.1
10.7203	152915	10.7203	121491	10.7203	72219	10.7203	83886.7	10.7203	91505.7
10.7303	152923	10.7303	121528	10.7303	72047.8	10.7303	83933.1	10.7303	91494.5
10.7403	152856	10.7403	121330	10.7403	72084.3	10.7403	83818.9	10.7403	91400.6
10.7503	152881	10.7503	121563	10.7503	72041.3	10.7503	83873.1	10.7503	91506.7
10.7603	152742	10.7603	121266	10.7603	72003.7	10.7603	83816.1	10.7604	91390.7
10.7703	152903	10.7703	121512	10.7703	72104.5	10.7703	83713.3	10.7704	91403.4
10.7803	152905	10.7803	121586	10.7803	71961	10.7803	83794.8	10.7803	91368.4
10.7903	152885	10.7903	121380	10.7903	72001.1	10.7903	83686.6	10.7903	91235.3
10.8003	153003	10.8003	121577	10.8003	71980.2	10.8003	83758.2	10.8003	91332.5
10.8103	152917	10.8103	121267	10.8103	71894.5	10.8103	83725.7	10.8103	91215.7
10.8203	153041	10.8203	121492	10.8203	72004.9	10.8203	83603.2	10.8204	91302.1
10.8303	153034	10.8303	121547	10.8303	71930.1	10.8303	83719.9	10.8304	91264.8
10.8403	152970	10.8403	121353	10.8403	72000.3	10.8403	83637	10.8403	91106.7
10.8503	153051	10.8503	121567	10.8503	71997.3	10.8503	83760.3	10.8503	91231.8
10.8603	152931	10.8603	121251	10.8603	71907.2	10.8603	83704.7	10.8603	91159.9
10.8703	153023	10.8703	121443	10.8703	71970.5	10.8703	83583.8	10.8703	91252.5
10.8803	153002	10.8803	121456	10.8803	71836.1	10.8803	83664.2	10.8803	91180.7
10.8903	152918	10.8903	121381	10.8903	71837.3	10.8903	83544.1	10.8904	91022.1
10.9003	153013	10.9003	121605	10.9003	71843.8	10.9003	83621.7	10.9003	91117.9
10.9103	152891	10.9103	121302	10.9103	71743.2	10.9103	83507.8	10.9103	91033.5
10.9203	152984	10.9203	121472	10.9203	71846.3	10.9203	83398.3	10.9203	91136.7
10.9303	153021	10.9303	121524	10.9303	71735.5	10.9303	83508.3	10.9303	91081.8
10.9403	152944	10.9403	121342	10.9403	71736.3	10.9403	83402.8	10.9403	90955.7
10.9503	153063	10.9503	121514	10.9503	71758.6	10.9503	83475.6	10.9504	91052.7
10.9603	152952	10.9603	121241	10.9603	71664.3	10.9603	83386.7	10.9603	90982.4
10.9703	153103	10.9703	121419	10.9703	71789.8	10.9703	83294	10.9703	91059.4
10.9803	153177	10.9803	121470	10.9803	71670.6	10.9803	83370.3	10.9803	91027.2
10.9903	153063	10.9903	121308	10.9903	71646.9	10.9903	83243.2	10.9903	90919.5
11.0003	153167	11.0003	121477	11.0003	71645	11.0003	83286.4	11.0003	91036.3
11.0103	153024	11.0103	121279	11.0103	71508.8	11.0103	83230.2	11.0104	90958.1
11.0203	153158	11.0203	121440	11.0203	71660	11.0203	83172.1	11.0204	91026.4
11.0303	153175	11.0303	121425	11.0303	71532	11.0303	83247.5	11.0303	91016.6
11.0403	153061	11.0403	121314	11.0403	71574.3	11.0403	83196.9	11.0403	90914.5
11.0503	153201	11.0503	121508	11.0503	71595.3	11.0503	83277.8	11.0503	90949.4
11.0603	153085	11.0603	121298	11.0603	71452.5	11.0603	83208.1	11.0603	90875.1
11.0703	153211	11.0703	121434	11.0703	71581.2	11.0703	83094.9	11.0704	90925.5
11.0803	153188	11.0803	121519	11.0803	71454.8	11.0803	83189.5	11.0804	90906.7
11.0903	153137	11.0903	121313	11.0903	71511.1	11.0903	83140.8	11.0903	90766.1
11.1003	153338	11.1003	121461	11.1003	71526.5	11.1003	83199.2	11.1003	90853.6
11.1103	153214	11.1103	121307	11.1103	71383.5	11.1103	83151.3	11.1103	90821.5
11.1203	153320	11.1203	121402	11.1203	71454.1	11.1203	83018.2	11.1203	90839.3
11.1303	153300	11.1303	121492	11.1303	71269.9	11.1303	83120.8	11.1303	90826.3
11.1403	153266	11.1403	121249	11.1403	71289.7	11.1403	83051.9	11.1404	90669.9
11.1503	153397	11.1503	121447	11.1503	71289.6	11.1503	83035.3	11.1503	90770.9
11.1603	153226	11.1603	121321	11.1603	71172.8	11.1603	82956.2	11.1603	90748.6
11.1703	153288	11.1703	121369	11.1703	71283.5	11.1703	82829.3	11.1703	90754.1
11.1803	153320	11.1803	121492	11.1803	71122.8	11.1803	82914.6	11.1803	90725.1
11.1903	153315	11.1903	121198	11.1903	71169.2	11.1903	82816.3	11.1903	90554.9
11.2003	153425	11.2003	121480	11.2003	71223.6	11.2003	82824.8	11.2004	90678.8
11.2103	153348	11.2103	121294	11.2103	71138.4	11.2103	82830.1	11.2103	90619.7
11.2203	153446	11.2203	121441	11.2203	71234.7	11.2203	82706.2	11.2203	90633.7
11.2303	153487	11.2303	121518	11.2303	71059.6	11.2303	82813.9	11.2303	90637.2
11.2403	153420	11.2403	121148	11.2403	71028.9	11.2403	82690.1	11.2403	90481.8
11.2503	153479	11.2503	121435	11.2503	71035.5	11.2503	82705.6	11.2503	90592.8
11.2603	153368	11.2603	121234	11.2603	70895.2	11.2603	82707.1	11.2604	90509.5
11.2703	153409	11.2703	121415	11.2703	70954.5	11.2703	82610.3	11.2704	90539.6
11.2803	153459	11.2803	121497	11.2803	70838.1	11.2803	82748.2	11.2803	90570.4
11.2903	153389	11.2903	121194	11.2903	70808.6	11.2903	82604.7	11.2903	90392.9
11.3003	153512	11.3003	121481	11.3003	70825.6	11.3003	82629.7	11.3003	90485.2
11.3103	153436	11.3103	121203	11.3103	70683.6	11.3103	82605.7	11.3103	90414.2
11.3203	153499	11.3203	121356	11.3203	70779.5	11.3203	82469.3	11.3204	90455.1
11.3303	153604	11.3303	121386	11.3303	70715.9	11.3303	82593.2	11.3304	90415.4
11.3403	153595	11.3403	121225	11.3403	70726.4	11.3403	82485.4	11.3403	90225.7
11.3503	153788	11.3503	121488	11.3503	70778.7	11.3503	82554.5	11.3503	90296.4
11.3603	153631	11.3603	121227	11.3603	70601.9	11.3603	82528.7	11.3603	90211.9
11.3703	153662	11.3703	121342	11.3703	70676.9	11.3703	82443.8	11.3703	90254.1
11.3803	153718	11.3803	121362	11.3803	70631.8	11.3803	82650.4	11.3803	90241.2
11.3903	153594	11.3903	121232	11.3903	70638.3	11.3903	82571.3	11.3904	90087.1
11.4003	153693	11.4003	121470	11.4003	70693.6	11.4003	82571.8	11.4003	90207.5
11.4103	153511	11.4103	121321	11.4103	70504.2	11.4103	82527.9	11.4103	90206.2
11.4203	153560	11.4203	121328	11.4203	70615.1	11.4203	82425.9	11.4203	90231
11.4303	153624	11.4303	121355	11.4303	70520.7	11.4303	82527.3	11.4303	90193.3
11.4403	153560	11.4403	121205	11.4403	70535.9	11.4403	82385.3	11.4403	90062.8
11.4503	153742	11.4503	121440	11.4503	70630.5	11.4503	82371.2	11.4504	90144.2
11.4603	153623	11.4603	121315	11.4603	70455.4	11.4603	82354.8	11.4603	90121.2
11.4703	153720	11.4703	121239	11.4703	70597.8	11.4703	82275.9	11.4703	90118.9
11.4803	153775	11.4803	121323	11.4803	70482.9	11.4803	82358	11.4803	90141.1
11.4903	153648	11.4903	121150	11.4903	70470.5	11.4903	82251.9	11.4903	89992.8
11.5003	153786	11.5003	121442	11.5003	70546.9	11.5003	82284.4	11.5003	90071.8
11.5103	153656	11.5103	121299	11.5103	70395.1	11.5103	82324.5	11.5104	90073.7
11.5203	153720	11.5203	121213	11.5203	70497.9	11.5203	82206.5	11.5204	90084.4
11.5303	153705	11.5303	121401	11.5303	70372.4	11.5303	82303.5	11.5303	90109.1
11.5403	153604	11.5403	121193	11.5403	70400.8	11.5403	82224.9	11.5403	89978.1
11.5503	153754	11.5503	121478	11.5503	70456.1	11.5503	82195.4	11.5503	90021.3
11.5603	153623	11.5603	121294	11.5603	70260.6	11.5603	82194.6	11.5603	89987.9
11.5703	153665	11.5703	121221	11.5703	70341.2	11.5703	82072.8	11.5704	89979.6
11.5803	153661	11.5803	121412	11.5803	70191.2	11.5803	82131.2	11.5804	90035.2
11.5903	153595	11.5903	121142	11.5903	70229.3	11.5903	82020.1	11.5903	89843.1
11.6003	153743	11.6003	121429	11.6003	70263.6	11.6003	81967	11.6003	89902.4
11.6103	153605	11.6103	121227	11.6103	70085.3	11.6103	82016	11.6103	89916
11.6203	153602	11.6203	121171	11.6203	70163	11.6203	81927.3	11.6203	89891.9
11.6303	153629	11.6303	121338	11.6303	70062.1	11.6303	82053.3	11.6303	89934.4
11.6403	153567	11.6403	121124	11.6403	70044.7	11.6403	81973.4	11.6404	89742.5
11.6503	153666	11.6503	121449	11.6503	70038.6	11.6503	81967.7	11.6503	89835.9
11.6603	153555	11.6603	121240	11.6603	69871.3	11.6603	82063.5	11.6603	89808
11.6703	153594	11.6703	121193	11.6703	69953	11.6703	81963.6	11.6703	89786.8
11.6803	153651	11.6803	121379	11.6803	69854.4	11.6803	82109.7	11.6803	89831.8
11.6903	153512	11.6903	121177	11.6903	69836.8	11.6903	81958.7	11.6903	89651.6
11.7003	153637	11.7003	121431	11.7003	69880.3	11.7003	81924.7	11.7004	89734.3
11.7103	153652	11.7103	121252	11.7103	69757.2	11.7103	81979.6	11.7103	89658.4
11.7203	153722	11.7203	121210	11.7203	69833.8	11.7203	81829.8	11.7203	89673.3
11.7303	153768	11.7303	121345	11.7303	69756.1	11.7303	81960.3	11.7303	89755.5
11.7403	153553	11.7403	121134	11.7403	69706.6	11.7403	81833.2	11.7403	89575.5
11.7503	153694	11.7503	121423	11.7503	69774	11.7503	81840.1	11.7503	89613.2
11.7603	153688	11.7603	121246	11.7603	69566.6	11.7603	81905.5	11.7604	89541.6
11.7703	153714	11.7703	121176	11.7703	69610.5	11.7703	81793.2	11.7704	89562.9
11.7803	153726	11.7803	121291	11.7803	69556.3	11.7803	81916.5	11.7803	89614.3
11.7903	153546	11.7903	121173	11.7903	69520.8	11.7903	81757.4	11.7903	89457
11.8003	153672	11.8003	121404	11.8003	69621.5	11.8003	81737.7	11.8003	89514.9
11.8103	153601	11.8103	121158	11.8103	69432.7	11.8103	81782.1	11.8103	89512.5
11.8203	153630	11.8203	121194	11.8203	69519.4	11.8203	81691.4	11.8204	89535.6
11.8303	153712	11.8303	121356	11.8303	69438.6	11.8303	81795	11.8304	89532.1
11.8403	153577	11.8403	121109	11.8403	69349.7	11.8403	81661.5	11.8403	89384.1
11.8503	153729	11.8503	121302	11.8503	69387.7	11.8503	81625	11.8503	89478.5
11.8603	153634	11.8603	121154	11.8603	69172.2	11.8603	81661.7	11.8603	89452.6
11.8703	153705	11.8703	121165	11.8703	69270	11.8703	81598.8	11.8703	89409.4
11.8803	153780	11.8803	121364	11.8803	69211.8	11.8803	81691.4	11.8803	89455.7
11.8903	153624	11.8903	121181	11.8903	69119.1	11.8903	81609.2	11.8904	89356.1
11.9003	153745	11.9003	121354	11.9003	69178.4	11.9003	81588.6	11.9003	89437.9
11.9103	153690	11.9103	121209	11.9103	68999.2	11.9103	81655.3	11.9103	89456.3
11.9203	153780	11.9203	121171	11.9203	69125.3	11.9203	81572.5	11.9203	89384.2
11.9303	153801	11.9303	121356	11.9303	69072.9	11.9303	81638.5	11.9303	89395.1
11.9403	153615	11.9403	121124	11.9403	69027	11.9403	81542.2	11.9403	89262.3
11.9503	153716	11.9503	121306	11.9503	69087.9	11.9503	81476.5	11.9504	89283.4
11.9603	153666	11.9603	121253	11.9603	68935.7	11.9603	81572	11.9603	89271
11.9703	153716	11.9703	121152	11.9703	69050.3	11.9703	81475	11.9703	89184.9
11.9803	153673	11.9803	121368	11.9803	68972.1	11.9803	81534.4	11.9803	89214.4
11.9903	153526	11.9903	121112	11.9903	68921.3	11.9903	81437.1	11.9903	89044.2
12.0003	153680	12.0003	121308	12.0003	68986	12.0003	81361.6	12.0003	89095.9
12.0103	153654	12.0103	121227	12.0103	68823.5	12.0103	81490	12.0104	89119.9
12.0203	153674	12.0203	121146	12.0203	68920.1	12.0203	81365.6	12.0204	89039.9
12.0303	153675	12.0303	121428	12.0303	68851.9	12.0303	81403.2	12.0303	89125.5
12.0403	153555	12.0403	121071	12.0403	68787.4	12.0403	81317.1	12.0403	88929.5
12.0503	153690	12.0503	121285	12.0503	68791.3	12.0503	81255.4	12.0503	88962.1
12.0603	153653	12.0603	121201	12.0603	68612.6	12.0603	81353.2	12.0603	89004.8
12.0703	153655	12.0703	121149	12.0703	68693.5	12.0703	81210.5	12.0704	88923.6
12.0803	153718	12.0803	121406	12.0803	68646.4	12.0803	81278.6	12.0804	88979
12.0903	153620	12.0903	121033	12.0903	68560.6	12.0903	81166.4	12.0903	88795.5
12.1003	153751	12.1003	121260	12.1003	68581	12.1003	81093.9	12.1003	88891.2
12.1103	153685	12.1103	121182	12.1103	68416.5	12.1103	81187.1	12.1103	88882.8
12.1203	153683	12.1203	121175	12.1203	68469.6	12.1203	81000.2	12.1203	88793.6
12.1303	153760	12.1303	121379	12.1303	68424.7	12.1303	81068.3	12.1303	88840.9
12.1403	153612	12.1403	121041	12.1403	68346.2	12.1403	80961.8	12.1404	88680
12.1503	153737	12.1503	121293	12.1503	68411	12.1503	80917.4	12.1503	88785.2
12.1603	153702	12.1603	121158	12.1603	68286.9	12.1603	81019.8	12.1603	88750.2
12.1703	153683	12.1703	121196	12.1703	68345.6	12.1703	80880.4	12.1703	88640.6
12.1803	153762	12.1803	121348	12.1803	68328.6	12.1803	80974.6	12.1803	88708.1
12.1903	153592	12.1903	121039	12.1903	68261.1	12.1903	80933.7	12.1903	88576.5
12.2003	153728	12.2003	121288	12.2003	68358.9	12.2003	80947.9	12.2004	88610.2
12.2103	153709	12.2103	121182	12.2103	68197.6	12.2103	81036.2	12.2103	88595.9
12.2203	153679	12.2203	121189	12.2203	68223.3	12.2203	80868.2	12.2203	88573.3
12.2303	153766	12.2303	121278	12.2303	68193.2	12.2303	80889.8	12.2303	88587.7
12.2403	153664	12.2403	121077	12.2403	68114.1	12.2403	80822.2	12.2403	88429.2
12.2503	153886	12.2503	121234	12.2503	68255	12.2503	80820.6	12.2503	88462.1
12.2603	153875	12.2603	121191	12.2603	68114.3	12.2603	80882.7	12.2604	88501.6
12.2703	153834	12.2703	121120	12.2703	68201.7	12.2703	80716.9	12.2704	88468.8
12.2803	153933	12.2803	121290	12.2803	68170.1	12.2803	80737.7	12.2803	88484.7
12.2903	153832	12.2903	121032	12.2903	68076	12.2903	80666.2	12.2903	88354.2
12.3003	154014	12.3003	121173	12.3003	68240.2	12.3003	80662.4	12.3003	88417.1
12.3103	153946	12.3103	121251	12.3103	68099.8	12.3103	80747.2	12.3103	88516.1
12.3203	153912	12.3203	121146	12.3203	68188.7	12.3203	80637.8	12.3204	88417.3
12.3303	154018	12.3303	121319	12.3303	68147.9	12.3303	80660.9	12.3304	88443.6
12.3403	153897	12.3403	121000	12.3403	68048.6	12.3403	80612.2	12.3403	88365.7
12.3503	154007	12.3503	121207	12.3503	68148.5	12.3503	80564.4	12.3503	88406.8
12.3603	153907	12.3603	121269	12.3603	67970.9	12.3603	80639.2	12.3603	88499.4
12.3703	153898	12.3703	121117	12.3703	68088.5	12.3703	80490.7	12.3703	88382.9
12.3803	154002	12.3803	121313	12.3803	68049.6	12.3803	80482.5	12.3803	88461.1
12.3903	153888	12.3903	121006	12.3903	67966	12.3903	80399.2	12.3904	88398.1
12.4003	154026	12.4003	121211	12.4003	68076.5	12.4003	80287.6	12.4003	88440.3
12.4103	153996	12.4103	121258	12.4103	67938.1	12.4103	80391.2	12.4103	88468.5
12.4203	153978	12.4203	121029	12.4203	68013.6	12.4203	80287.5	12.4203	88303.1
12.4303	154049	12.4303	121286	12.4303	67965.7	12.4303	80325.1	12.4303	88389.3
12.4403	153929	12.4403	120968	12.4403	67927.6	12.4403	80306.5	12.4403	88287.2
12.4503	154049	12.4503	121220	12.4503	68046.1	12.4503	80220.9	12.4504	88281.5
12.4603	153973	12.4603	121235	12.4603	67907.7	12.4603	80351.6	12.4603	88343.3
12.4703	153931	12.4703	121032	12.4703	67955.4	12.4703	80231.5	12.4703	88193.9
12.4803	154028	12.4803	121278	12.4803	67879.8	12.4803	80278.6	12.4803	88218.4
12.4903	153967	12.4903	121008	12.4903	67817.2	12.4903	80274.6	12.4903	88023.2
12.5003	154068	12.5003	121219	12.5003	67905.8	12.5003	80181.7	12.5003	88054.5
12.5103	153978	12.5103	121212	12.5103	67774.5	12.5103	80262.7	12.5104	88140.1
12.5203	153912	12.5203	121054	12.5203	67787.9	12.5203	80053	12.5204	88041.9
12.5303	154049	12.5303	121272	12.5303	67745.6	12.5303	80114.2	12.5303	88040.8
12.5403	153980	12.5403	120982	12.5403	67640.2	12.5403	80114.1	12.5403	87883.9
12.5503	154031	12.5503	121165	12.5503	67690.1	12.5503	80056.9	12.5503	87912.1
12.5603	153950	12.5603	121174	12.5603	67565.9	12.5603	80137.9	12.5603	88000.1
12.5703	153900	12.5703	121008	12.5703	67572.2	12.5703	79937.4	12.5704	87890
12.5803	154065	12.5803	121231	12.5803	67559.8	12.5803	80014.1	12.5804	87939.3
12.5903	153956	12.5903	120946	12.5903	67458.5	12.5903	80046.7	12.5903	87818.8
12.6003	154010	12.6003	121140	12.6003	67568.4	12.6003	80001.5	12.6003	87821
12.6103	153972	12.6103	121209	12.6103	67447.2	12.6103	80079.1	12.6103	87842.9
12.6203	153946	12.6203	121071	12.6203	67422.3	12.6203	79910.5	12.6203	87724.3
12.6303	154111	12.6303	121225	12.6303	67397.6	12.6303	79959	12.6303	87754.5
12.6403	153982	12.6403	121017	12.6403	67275.2	12.6403	79972.2	12.6404	87650
12.6503	154083	12.6503	121203	12.6503	67389.5	12.6503	79901.2	12.6503	87665.2
12.6603	154062	12.6603	121203	12.6603	67272.3	12.6603	79957.1	12.6603	87713.4
12.6703	153998	12.6703	121007	12.6703	67302.3	12.6703	79810.5	12.6703	87624.6
12.6803	154145	12.6803	121240	12.6803	67295.7	12.6803	79832.1	12.6803	87691.3
12.6903	154012	12.6903	121050	12.6903	67165.6	12.6903	79828.3	12.6903	87614.4
12.7003	154129	12.7003	121144	12.7003	67287.2	12.7003	79763.6	12.7004	87580.5
12.7103	154062	12.7103	121137	12.7103	67094.9	12.7103	79833.9	12.7103	87633
12.7203	153989	12.7203	120953	12.7203	67086.7	12.7203	79699.7	12.7203	87527.2
12.7303	154141	12.7303	121219	12.7303	67104.7	12.7303	79736.4	12.7303	87514.2
12.7403	154032	12.7403	121096	12.7403	67023.2	12.7403	79752.3	12.7403	87410.6
12.7503	154201	12.7503	121115	12.7503	67158.9	12.7503	79677.9	12.7503	87386
12.7603	154175	12.7603	121119	12.7603	66949.5	12.7603	79763.5	12.7604	87497.6
12.7703	154164	12.7703	120980	12.7703	67005.7	12.7703	79654.5	12.7704	87403.8
12.7803	154338	12.7803	121235	12.7803	67044.9	12.7803	79672.7	12.7803	87398.8
12.7903	154208	12.7903	121068	12.7903	66931.5	12.7903	79713.7	12.7903	87329.3
12.8003	154315	12.8003	121160	12.8003	67011.8	12.8003	79630.1	12.8003	87336
12.8103	154324	12.8103	121200	12.8103	66830.9	12.8103	79713.2	12.8103	87475.2
12.8203	154319	12.8203	120941	12.8203	66919	12.8203	79591.4	12.8204	87308
12.8303	154449	12.8303	121205	12.8303	66924.9	12.8303	79605.1	12.8304	87274.8
12.8403	154305	12.8403	121048	12.8403	66814.6	12.8403	79667.9	12.8403	87195.8
12.8503	154368	12.8503	121062	12.8503	66904.9	12.8503	79531	12.8503	87160.6
12.8603	154355	12.8603	121143	12.8603	66775.9	12.8603	79574.4	12.8603	87259.5
12.8703	154356	12.8703	120866	12.8703	66816.8	12.8703	79468.4	12.8703	87112.1
12.8803	154477	12.8803	121210	12.8803	66818.5	12.8803	79493.4	12.8803	87141.7
12.8903	154366	12.8903	121029	12.8903	66716.2	12.8903	79514.1	12.8904	87048.2
12.9003	154412	12.9003	121070	12.9003	66797.6	12.9003	79327.9	12.9003	86998.1
12.9103	154412	12.9103	121151	12.9103	66686.2	12.9103	79423	12.9103	87079.5
12.9203	154345	12.9203	120936	12.9203	66705.1	12.9203	79327.7	12.9203	86944
12.9303	154442	12.9303	121254	12.9303	66690.4	12.9303	79363.9	12.9303	87008.2
12.9403	154358	12.9403	121020	12.9403	66557.1	12.9403	79357.3	12.9403	86893.2
12.9503	154433	12.9503	121105	12.9503	66603.7	12.9503	79184.8	12.9504	86844.1
12.9603	154501	12.9603	121142	12.9603	66505.8	12.9603	79279.3	12.9603	86927.6
12.9703	154422	12.9703	120915	12.9703	66496.6	12.9703	79147.9	12.9703	86813
12.9803	154520	12.9803	121296	12.9803	66525.9	12.9803	79180.7	12.9803	86860.8
12.9903	154416	12.9903	121050	12.9903	66367	12.9903	79226.1	12.9903	86786.5
13.0003	154477	13.0003	121059	13.0003	66393.1	13.0003	79099.4	13.0003	86788
13.0103	154532	13.0103	121086	13.0103	66266.6	13.0103	79195.1	13.0104	86864.9
13.0203	154459	13.0203	120915	13.0203	66266	13.0203	79067.4	13.0204	86721.8
13.0303	154594	13.0303	121229	13.0303	66307.1	13.0303	79137.6	13.0303	86738
13.0403	154486	13.0403	120995	13.0403	66107.3	13.0403	79172.7	13.0403	86687.9
13.0503	154549	13.0503	120983	13.0503	66156.1	13.0503	79033.7	13.0503	86700.6
13.0603	154620	13.0603	121034	13.0603	66075.9	13.0603	79092.1	13.0603	86753
13.0703	154557	13.0703	120950	13.0703	66106.3	13.0703	78975.6	13.0704	86622
13.0803	154691	13.0803	121152	13.0803	66166.7	13.0803	79003.1	13.0804	86644.9
13.0903	154508	13.0903	120973	13.0903	65981.6	13.0903	78999	13.0903	86609
13.1003	154602	13.1003	120971	13.1003	66107.1	13.1003	78854.2	13.1003	86603.1
13.1103	154696	13.1103	121172	13.1103	66007.3	13.1103	78922.9	13.1103	86668.6
13.1203	154644	13.1203	120986	13.1203	66008.4	13.1203	78856	13.1203	86536.1
13.1303	154775	13.1303	121148	13.1303	66054	13.1303	78923.3	13.1303	86532.2
13.1403	154656	13.1403	121038	13.1403	65902.5	13.1403	78959	13.1404	86526.2
13.1503	154755	13.1503	120960	13.1503	66011.9	13.1503	78830.6	13.1503	86502.4
13.1603	154755	13.1603	121104	13.1603	65902	13.1603	78911.5	13.1603	86605
13.1703	154681	13.1703	120945	13.1703	65881.7	13.1703	78885.4	13.1703	86526.4
13.1803	154844	13.1803	121180	13.1803	65917.7	13.1803	78903.1	13.1803	86540.9
13.1903	154730	13.1903	121035	13.1903	65760.1	13.1903	78909.4	13.1903	86530.6
13.2003	154861	13.2003	120898	13.2003	65867.2	13.2003	78716.1	13.2004	86500.3
13.2103	154885	13.2103	121107	13.2103	65734.9	13.2103	78731.4	13.2103	86626.8
13.2203	154824	13.2203	120919	13.2203	65756.2	13.2203	78663.6	13.2203	86502.8
13.2303	154977	13.2303	121183	13.2303	65818.2	13.2303	78617.3	13.2303	86454.6
13.2403	154892	13.2403	120992	13.2403	65656.9	13.2403	78695.2	13.2403	86452.4
13.2503	154954	13.2503	120866	13.2503	65743.2	13.2503	78531.6	13.2503	86431.9
13.2603	154944	13.2603	121138	13.2603	65655.2	13.2603	78593.8	13.2604	86601.5
13.2703	154873	13.2703	120901	13.2703	65680.8	13.2703	78560.1	13.2704	86469.7
13.2803	155004	13.2803	121183	13.2803	65679.3	13.2803	78564.5	13.2803	86456.4
13.2903	154935	13.2903	121012	13.2903	65512.1	13.2903	78627.7	13.2903	86482.2
13.3003	154996	13.3003	120933	13.3003	65594.3	13.3003	78433.5	13.3003	86480.6
13.3103	154987	13.3103	121156	13.3103	65534.7	13.3103	78468	13.3103	86639.1
13.3203	154890	13.3203	120851	13.3203	65521.7	13.3203	78390.2	13.3204	86466.7
13.3303	154953	13.3303	121170	13.3303	65515.8	13.3303	78361.4	13.3304	86469.4
13.3403	154861	13.3403	120988	13.3403	65371.4	13.3403	78431.6	13.3403	86416.3
13.3503	154910	13.3503	120950	13.3503	65449.2	13.3503	78254.1	13.3503	86333.4
13.3603	154957	13.3603	121176	13.3603	65368.5	13.3603	78375.5	13.3603	86431.6
13.3703	154851	13.3703	120898	13.3703	65332.5	13.3703	78313.7	13.3703	86306.3
13.3803	154986	13.3803	121094	13.3803	65339.2	13.3803	78293.1	13.3803	86345.7
13.3903	154950	13.3903	120947	13.3903	65184	13.3903	78316.6	13.3904	86278
13.4003	154990	13.4003	120969	13.4003	65244.6	13.4003	78163.3	13.4003	86193.2
13.4103	155055	13.4103	121157	13.4103	65147.1	13.4103	78317.1	13.4103	86338.1
13.4203	154937	13.4203	120919	13.4203	65089.5	13.4203	78230.7	13.4203	86247.3
13.4303	155059	13.4303	121092	13.4303	65166.9	13.4303	78181.7	13.4303	86251.9
13.4403	154974	13.4403	120972	13.4403	64983.9	13.4403	78191.4	13.4403	86171.1
13.4503	154991	13.4503	120958	13.4503	65019.3	13.4503	78039.9	13.4504	86132.6
13.4603	155037	13.4603	121123	13.4603	64920.9	13.4603	78135.3	13.4603	86246.1
13.4703	154902	13.4703	120923	13.4703	64832.2	13.4703	78058.3	13.4703	86116.9
13.4803	155044	13.4803	121119	13.4803	64873.9	13.4803	78007.5	13.4803	86095.5
13.4903	154942	13.4903	120963	13.4903	64674	13.4903	78017.5	13.4903	86105.4
13.5003	154917	13.5003	120894	13.5003	64752.6	13.5003	77899.7	13.5003	86101.2
13.5103	154960	13.5103	121101	13.5103	64674.2	13.5103	78000.4	13.5104	86222.5
13.5203	154877	13.5203	120869	13.5203	64611.4	13.5203	77963.6	13.5204	86110.2
13.5303	155036	13.5303	121017	13.5303	64666.6	13.5303	77927.4	13.5303	86041.5
13.5403	154937	13.5403	120984	13.5403	64482.9	13.5403	77939	13.5403	86059.8
13.5503	154978	13.5503	120903	13.5503	64582.7	13.5503	77798	13.5503	85999.5
13.5603	155013	13.5603	121115	13.5603	64512.5	13.5603	77845	13.5603	86116.1
13.5703	154892	13.5703	120844	13.5703	64424.7	13.5703	77826.7	13.5704	86007.7
13.5803	155018	13.5803	120993	13.5803	64497.4	13.5803	77788.6	13.5804	85940.8
13.5903	154914	13.5903	121032	13.5903	64325.8	13.5903	77819.8	13.5903	85930.1
13.6003	154933	13.6003	120957	13.6003	64466.4	13.6003	77689.7	13.6003	85819.5
13.6103	154956	13.6103	121109	13.6103	64352.8	13.6103	77814.8	13.6103	85956.2
13.6203	154846	13.6203	120762	13.6203	64267	13.6203	77841.9	13.6203	85872.3
13.6303	154971	13.6303	120968	13.6303	64340.6	13.6303	77787.2	13.6303	85789.2
13.6403	154875	13.6403	121009	13.6403	64199.3	13.6403	77840.7	13.6404	85809.7
13.6503	154869	13.6503	120858	13.6503	64303.8	13.6503	77692	13.6503	85710
13.6603	154853	13.6603	121133	13.6603	64190.8	13.6603	77781.2	13.6603	85852.9
13.6703	154776	13.6703	120779	13.6703	64134.8	13.6703	77793.3	13.6703	85765.4
13.6803	154932	13.6803	120935	13.6803	64196	13.6803	77668.7	13.6803	85721.7
13.6903	154867	13.6903	120999	13.6903	64077.9	13.6903	77711.5	13.6903	85714.4
13.7003	154809	13.7003	120899	13.7003	64205.4	13.7003	77556.7	13.7004	85581.1
13.7103	154829	13.7103	121167	13.7103	64109.7	13.7103	77641.6	13.7103	85751
13.7203	154808	13.7203	120815	13.7203	64095.3	13.7203	77620.2	13.7203	85637.8
13.7303	154953	13.7303	121020	13.7303	64141.8	13.7303	77547.3	13.7303	85588.9
13.7403	154909	13.7403	121022	13.7403	63984.4	13.7403	77652	13.7403	85630.2
13.7503	154865	13.7503	120885	13.7503	64057	13.7503	77493.2	13.7503	85556.9
13.7603	154906	13.7603	121116	13.7603	63981.5	13.7603	77565	13.7604	85722.8
13.7703	154811	13.7703	120763	13.7703	63960.7	13.7703	77535.7	13.7704	85586.6
13.7803	154870	13.7803	121052	13.7803	64026.5	13.7803	77436.1	13.7803	85566.3
13.7903	154778	13.7903	120963	13.7903	63893.7	13.7903	77495.4	13.7903	85591.9
13.8003	154729	13.8003	120819	13.8003	63991.9	13.8003	77311.8	13.8003	85515.5
13.8103	154776	13.8103	121058	13.8103	63946.2	13.8103	77396.5	13.8103	85609.2
13.8203	154650	13.8203	120772	13.8203	63854	13.8203	77334.9	13.8204	85479.4
13.8303	154787	13.8303	120970	13.8303	63898.4	13.8303	77237.5	13.8304	85418.4
13.8403	154765	13.8403	120951	13.8403	63765.9	13.8403	77294.2	13.8403	85386.3
13.8503	154734	13.8503	120933	13.8503	63832.6	13.8503	77149.5	13.8503	85276
13.8603	154828	13.8603	121098	13.8603	63769.6	13.8603	77260.4	13.8603	85424.9
13.8703	154724	13.8703	120782	13.8703	63670	13.8703	77222.3	13.8703	85349.5
13.8803	154846	13.8803	120981	13.8803	63800.4	13.8803	77095	13.8803	85304.1
13.8903	154729	13.8903	120989	13.8903	63647.9	13.8903	77150.9	13.8904	85308.2
13.9003	154636	13.9003	120823	13.9003	63678.5	13.9003	77058.1	13.9003	85230.8
13.9103	154743	13.9103	120970	13.9103	63622.6	13.9103	77139.6	13.9103	85338
13.9203	154654	13.9203	120800	13.9203	63540	13.9203	77064	13.9203	85283.3
13.9303	154762	13.9303	120966	13.9303	63685.4	13.9303	76948.8	13.9303	85223
13.9403	154640	13.9403	120997	13.9403	63516.3	13.9403	76970.3	13.9403	85253.8
13.9503	154572	13.9503	120797	13.9503	63596.5	13.9503	76902.6	13.9504	85155.7
13.9603	154659	13.9603	120962	13.9603	63549.3	13.9603	77010.3	13.9603	85232.4
13.9703	154553	13.9703	120864	13.9703	63486.2	13.9703	76984.8	13.9703	85166.7
13.9803	154678	13.9803	120945	13.9803	63616.2	13.9803	76862.8	13.9803	85076.8
13.9903	154590	13.9903	120977	13.9903	63394.9	13.9903	76888.4	13.9903	85102.6
14.0003	154587	14.0003	120769	14.0003	63499.1	14.0003	76807.1	14.0003	84975.1
14.0103	154688	14.0103	121001	14.0103	63461.5	14.0103	76847.1	14.0104	85032.5
14.0203	154599	14.0203	120805	14.0203	63385.7	14.0203	76860.7	14.0204	84964.7
14.0303	154712	14.0303	120944	14.0303	63498.2	14.0303	76722.2	14.0303	84874.6
14.0403	154642	14.0403	121013	14.0403	63311.4	14.0403	76770.4	14.0403	84958.2
14.0503	154600	14.0503	120729	14.0503	63398.8	14.0503	76657.8	14.0503	84809.7
14.0603	154677	14.0603	121050	14.0603	63293.2	14.0603	76685	14.0603	84890.1
14.0703	154584	14.0703	120803	14.0703	63210	14.0703	76688.8	14.0704	84807.6
14.0803	154667	14.0803	120962	14.0803	63325.4	14.0803	76540.8	14.0804	84696.8
14.0903	154622	14.0903	121033	14.0903	63176.4	14.0903	76629.1	14.0903	84771.9
14.1003	154664	14.1003	120748	14.1003	63232	14.1003	76559.7	14.1003	84650.8
14.1103	154793	14.1103	121036	14.1103	63124.7	14.1103	76644.8	14.1103	84786
14.1203	154718	14.1203	120801	14.1203	63063.8	14.1203	76649.6	14.1203	84706.9
14.1303	154799	14.1303	120991	14.1303	63207.1	14.1303	76497.3	14.1303	84617.5
14.1403	154788	14.1403	120958	14.1403	63069.7	14.1403	76611.2	14.1404	84680.7
14.1503	154759	14.1503	120694	14.1503	63095.2	14.1503	76514.4	14.1503	84568
14.1603	154866	14.1603	121007	14.1603	63030.6	14.1603	76563.1	14.1603	84708.7
14.1703	154791	14.1703	120758	14.1703	62966.8	14.1703	76534.7	14.1703	84621.1
14.1803	154822	14.1803	120896	14.1803	63092.8	14.1803	76362.8	14.1803	84539.7
14.1903	154778	14.1903	120892	14.1903	62965.7	14.1903	76462.4	14.1903	84591.9
14.2003	154753	14.2003	120686	14.2003	63000.3	14.2003	76330.3	14.2004	84475.4
14.2103	154871	14.2103	121031	14.2103	62980.2	14.2103	76390.4	14.2103	84578.7
14.2203	154793	14.2203	120832	14.2203	62894.4	14.2203	76347.2	14.2203	84519.7
14.2303	154814	14.2303	120994	14.2303	62994.1	14.2303	76208.3	14.2303	84490.7
14.2403	154804	14.2403	120911	14.2403	62839.8	14.2403	76331.4	14.2403	84591.8
14.2503	154796	14.2503	120719	14.2503	62903.3	14.2503	76227.3	14.2503	84530.3
14.2603	154960	14.2603	121012	14.2603	62909.5	14.2603	76305.6	14.2604	84596
14.2703	154810	14.2703	120875	14.2703	62736	14.2703	76291.1	14.2704	84520.5
14.2803	154855	14.2803	120926	14.2803	62792.6	14.2803	76157.6	14.2803	84481
14.2903	154887	14.2903	120853	14.2903	62670.6	14.2903	76201.5	14.2903	84567.7
14.3003	154867	14.3003	120721	14.3003	62747.7	14.3003	76096.3	14.3003	84451.1
14.3103	155000	14.3103	121007	14.3103	62727.8	14.3103	76148.1	14.3103	84461.4
14.3203	154897	14.3203	120795	14.3203	62552.1	14.3203	76141.4	14.3204	84353.8
14.3303	154992	14.3303	120826	14.3303	62660.6	14.3303	76016.4	14.3304	84256.9
14.3403	155042	14.3403	120920	14.3403	62511.9	14.3403	76105.3	14.3403	84366
14.3503	155032	14.3503	120736	14.3503	62542.5	14.3503	76068.7	14.3503	84317.7
14.3603	155203	14.3603	120963	14.3603	62541.3	14.3603	76083	14.3603	84376.5
14.3703	155087	14.3703	120805	14.3703	62437.4	14.3703	76063.4	14.3703	84332.3
14.3803	155170	14.3803	120872	14.3803	62543.2	14.3803	75927.7	14.3803	84194.1
14.3903	155158	14.3903	120993	14.3903	62330.5	14.3903	76036	14.3904	84293.1
14.4003	155130	14.4003	120790	14.4003	62373.6	14.4003	76009.1	14.4003	84221.9
14.4103	155275	14.4103	121042	14.4103	62381.9	14.4103	76014.2	14.4103	84272.4
14.4203	155126	14.4203	120869	14.4203	62275.1	14.4203	76002	14.4203	84174.3
14.4303	155187	14.4303	120843	14.4303	62378.3	14.4303	75879.3	14.4303	84012.3
14.4403	155244	14.4403	120968	14.4403	62151.6	14.4403	75972.4	14.4403	84114.2
14.4503	155290	14.4503	120765	14.4503	62251.5	14.4503	75932.6	14.4504	84050.8
14.4603	155404	14.4603	121024	14.4603	62248	14.4603	75915.4	14.4603	84117.5
14.4703	155275	14.4703	120798	14.4703	62115.2	14.4703	75967.1	14.4703	84071.8
14.4803	155363	14.4803	120740	14.4803	62210.4	14.4803	75848.5	14.4803	83974.6
14.4903	155388	14.4903	120911	14.4903	62046.2	14.4903	75970.9	14.4903	84111.8
14.5003	155374	14.5003	120698	14.5003	62190.9	14.5003	75920.1	14.5003	84038.4
14.5103	155488	14.5103	121038	14.5103	62169.6	14.5103	75908.6	14.5104	84120.2
14.5203	155387	14.5203	120812	14.5203	62059.3	14.5203	75962	14.5204	84050.8
14.5303	155425	14.5303	120753	14.5303	62117.3	14.5303	75806.3	14.5303	83881.2
14.5403	155466	14.5403	120902	14.5403	61910.4	14.5403	75920.9	14.5403	83965.4
14.5503	155396	14.5503	120719	14.5503	61977.9	14.5503	75858.5	14.5503	83839.8
14.5603	155440	14.5603	121040	14.5603	61951.3	14.5603	75819.2	14.5603	83934.4
14.5703	155344	14.5703	120779	14.5703	61816.9	14.5703	75823	14.5704	83856.5
14.5803	155402	14.5803	120777	14.5803	61902.2	14.5803	75637.9	14.5804	83699
14.5903	155471	14.5903	120964	14.5903	61768.4	14.5903	75773.6	14.5903	83799.1
14.6003	155369	14.6003	120739	14.6003	61833.3	14.6003	75692.7	14.6003	83715.1
14.6103	155421	14.6103	120979	14.6103	61826.4	14.6103	75632.6	14.6103	83824.1
14.6203	155305	14.6203	120682	14.6203	61720.8	14.6203	75608	14.6203	83775.9
14.6303	155343	14.6303	120772	14.6303	61833.9	14.6303	75484.1	14.6303	83652.5
14.6403	155410	14.6403	120936	14.6403	61739.9	14.6403	75618.5	14.6404	83779.1
14.6503	155317	14.6503	120694	14.6503	61783.2	14.6503	75518.1	14.6503	83682
14.6603	155435	14.6603	120944	14.6603	61776.5	14.6603	75484.2	14.6603	83751.4
14.6703	155347	14.6703	120752	14.6703	61649.9	14.6703	75528.9	14.6703	83669.8
14.6803	155376	14.6803	120830	14.6803	61715.4	14.6803	75383.3	14.6803	83537.2
14.6903	155435	14.6903	120919	14.6903	61578	14.6903	75483	14.6903	83579.9
14.7003	155339	14.7003	120713	14.7003	61605.7	14.7003	75377.3	14.7004	83484.3
14.7103	155489	14.7103	120968	14.7103	61593	14.7103	75330.8	14.7103	83548.2
14.7203	155382	14.7203	120785	14.7203	61374	14.7203	75349.2	14.7203	83470.2
14.7303	155395	14.7303	120794	14.7303	61439.9	14.7303	75237	14.7303	83323.9
14.7403	155424	14.7403	120892	14.7403	61366	14.7403	75320.5	14.7403	83409.8
14.7503	155272	14.7503	120762	14.7503	61470.2	14.7503	75239.6	14.7503	83362.6
14.7603	155385	14.7603	120939	14.7603	61488	14.7603	75182.2	14.7604	83404.5
14.7703	155284	14.7703	120710	14.7703	61299.2	14.7703	75198.8	14.7704	83341.3
14.7803	155367	14.7803	120730	14.7803	61413.3	14.7803	75074.9	14.7803	83188
14.7903	155417	14.7903	120943	14.7903	61272.8	14.7903	75126.9	14.7903	83228.5
14.8003	155293	14.8003	120748	14.8003	61326.3	14.8003	75043.9	14.8003	83153.9
14.8103	155441	14.8103	120827	14.8103	61321.3	14.8103	74970.1	14.8103	83143
14.8203	155394	14.8203	120757	14.8203	61200.2	14.8203	74993.2	14.8204	83118.8
14.8303	155487	14.8303	120779	14.8303	61365.8	14.8303	74909.6	14.8304	82970.1
14.8403	155470	14.8403	120990	14.8403	61200.3	14.8403	74961.5	14.8403	83079.8
14.8503	155315	14.8503	120666	14.8503	61261.9	14.8503	74893.5	14.8503	83032.3
14.8603	155412	14.8603	120854	14.8603	61303	14.8603	74780.8	14.8603	83085.9
14.8703	155334	14.8703	120778	14.8703	61192.9	14.8703	74844.5	14.8703	83060.8
14.8803	155373	14.8803	120751	14.8803	61343.7	14.8803	74743.7	14.8803	82842.1
14.8903	155357	14.8903	120955	14.8903	61158.7	14.8903	74837.5	14.8904	82951.7
14.9003	155259	14.9003	120647	14.9003	61193.4	14.9003	74756.1	14.9003	82888.6
14.9103	155351	14.9103	120872	14.9103	61196.9	14.9103	74637.7	14.9103	82913.3
14.9203	155292	14.9203	120736	14.9203	61099	14.9203	74729.3	14.9203	82884
14.9303	155345	14.9303	120708	14.9303	61236.7	14.9303	74599.8	14.9303	82656.4
14.9403	155380	14.9403	120988	14.9403	61066.4	14.9403	74640.6	14.9403	82734.9
14.9503	155287	14.9503	120591	14.9503	61107.1	14.9503	74560.9	14.9504	82599.3
14.9603	155400	14.9603	120863	14.9603	61067.9	14.9603	74460.3	14.9603	82630.3
14.9703	155376	14.9703	120793	14.9703	60938.2	14.9703	74532.3	14.9703	82636.1
14.9803	155389	14.9803	120737	14.9803	61055.2	14.9803	74361	14.9803	82466.5
14.9903	155405	14.9903	120857	14.9903	60962.6	14.9903	74402.4	14.9903	82600
15.0003	155292	15.0003	120564	15.0003	61049.5	15.0003	74343.3	15.0003	82481.1
15.0103	155389	15.0103	120903	15.0103	61025.3	15.0103	74271.2	15.0104	82553.6
15.0203	155364	15.0203	120739	15.0203	60887	15.0203	74386.5	15.0204	82553.2
15.0303	155354	15.0303	120757	15.0303	61022.6	15.0303	74249.4	15.0303	82410.9
15.0403	155395	15.0403	120903	15.0403	60927.6	15.0403	74365	15.0403	82538.8
15.0503	155251	15.0503	120612	15.0503	60917.3	15.0503	74279.4	15.0503	82459.8
15.0603	155372	15.0603	120813	15.0603	60887	15.0603	74213.6	15.0603	82498.7
15.0703	155348	15.0703	120754	15.0703	60790	15.0703	74330.3	15.0704	82474.8
15.0803	155313	15.0803	120757	15.0803	60919	15.0803	74221.5	15.0804	82354
15.0903	155386	15.0903	120904	15.0903	60766.9	15.0903	74279.9	15.0903	82463.3
15.1003	155264	15.1003	120601	15.1003	60732.8	15.1003	74145.4	15.1003	82409.5
15.1103	155413	15.1103	120767	15.1103	60801.9	15.1103	74053.1	15.1103	82429.9
15.1203	155344	15.1203	120730	15.1203	60707.2	15.1203	74167.2	15.1203	82405.3
15.1303	155288	15.1303	120741	15.1303	60858.6	15.1303	74096.1	15.1303	82308.1
15.1403	155337	15.1403	120853	15.1403	60733.4	15.1403	74132.3	15.1404	82448.4
15.1503	155169	15.1503	120595	15.1503	60737.5	15.1503	74033.1	15.1503	82451.2
15.1603	155278	15.1603	120830	15.1603	60800.5	15.1603	73975.6	15.1603	82474.3
15.1703	155180	15.1703	120823	15.1703	60691.6	15.1703	74077.9	15.1703	82473.3
15.1803	155146	15.1803	120685	15.1803	60827	15.1803	73994.3	15.1803	82317.4
15.1903	155218	15.1903	120843	15.1903	60712.8	15.1903	74026.2	15.1903	82413.9
15.2003	155085	15.2003	120659	15.2003	60671.7	15.2003	73946.8	15.2004	82400
15.2103	155222	15.2103	120852	15.2103	60681.5	15.2103	73875.9	15.2103	82387.2
15.2203	155132	15.2203	120732	15.2203	60515.3	15.2203	73956	15.2203	82404.5
15.2303	155109	15.2303	120645	15.2303	60670.1	15.2303	73866.4	15.2303	82233.2
15.2403	155205	15.2403	120919	15.2403	60521.2	15.2403	73892.9	15.2403	82325.3
15.2503	155092	15.2503	120662	15.2503	60506.6	15.2503	73896.5	15.2503	82303
15.2603	155242	15.2603	120773	15.2603	60509.8	15.2603	73822	15.2604	82257
15.2703	155169	15.2703	120752	15.2703	60342.7	15.2703	73927.5	15.2704	82310.4
15.2803	155171	15.2803	120659	15.2803	60543.9	15.2803	73820.8	15.2803	82146.5
15.2903	155264	15.2903	120834	15.2903	60429.1	15.2903	73834.3	15.2903	82258.7
15.3003	155185	15.3003	120544	15.3003	60402.1	15.3003	73852.1	15.3003	82215.5
15.3103	155301	15.3103	120797	15.3103	60377.2	15.3103	73796.7	15.3103	82217.1
15.3203	155217	15.3203	120818	15.3203	60226.2	15.3203	73921.8	15.3204	82285.2
15.3303	155194	15.3303	120635	15.3303	60366.8	15.3303	73812.5	15.3304	82113.2
15.3403	155284	15.3403	120851	15.3403	60202.3	15.3403	73856.1	15.3403	82245.8
15.3503	155206	15.3503	120623	15.3503	60197.4	15.3503	73852.8	15.3503	82171.4
15.3603	155324	15.3603	120846	15.3603	60216	15.3603	73719.9	15.3603	82139.5
15.3703	155238	15.3703	120796	15.3703	60097.4	15.3703	73856.9	15.3703	82165.3
15.3803	155229	15.3803	120585	15.3803	60227	15.3803	73723.3	15.3803	81980.7
15.3903	155364	15.3903	120862	15.3903	60096	15.3903	73756.3	15.3904	82136.5
15.4003	155275	15.4003	120601	15.4003	60153.1	15.4003	73750.8	15.4003	82090.7
15.4103	155328	15.4103	120789	15.4103	60181.2	15.4103	73673.4	15.4103	82115.8
15.4203	155263	15.4203	120740	15.4203	60013.8	15.4203	73851.4	15.4203	82164.2
15.4303	155228	15.4303	120560	15.4303	60092.4	15.4303	73731	15.4303	82023.3
15.4403	155367	15.4403	120825	15.4403	59976.7	15.4403	73762.3	15.4403	82189.6
15.4503	155273	15.4503	120570	15.4503	59974.7	15.4503	73758.5	15.4504	82143.2
15.4603	155326	15.4603	120862	15.4603	59950.1	15.4603	73685.3	15.4603	82124.3
15.4703	155296	15.4703	120746	15.4703	59799.4	15.4703	73819.4	15.4703	82124.2
15.4803	155267	15.4803	120575	15.4803	59907.9	15.4803	73626.2	15.4803	81954.9
15.4903	155444	15.4903	120891	15.4903	59794.7	15.4903	73670.5	15.4903	82018.4
15.5003	155340	15.5003	120657	15.5003	59740.9	15.5003	73667.6	15.5003	81948.8
15.5103	155403	15.5103	120831	15.5103	59738.6	15.5103	73599.7	15.5104	81904.3
15.5203	155324	15.5203	120666	15.5203	59610.3	15.5203	73690.8	15.5204	81892
15.5303	155236	15.5303	120590	15.5303	59679.8	15.5303	73526.6	15.5303	81748.7
15.5403	155377	15.5403	120797	15.5403	59575.7	15.5403	73564.8	15.5403	81855
15.5503	155237	15.5503	120623	15.5503	59532.2	15.5503	73564.4	15.5503	81849.5
15.5603	155328	15.5603	120738	15.5603	59599.2	15.5603	73490.5	15.5603	81825.4
15.5703	155247	15.5703	120715	15.5703	59408	15.5703	73606.4	15.5704	81816.3
15.5803	155180	15.5803	120607	15.5803	59478.7	15.5803	73503.6	15.5804	81677.3
15.5903	155323	15.5903	120751	15.5903	59345.8	15.5903	73529.1	15.5903	81755.2
15.6003	155180	15.6003	120627	15.6003	59294.3	15.6003	73507	15.6003	81746.1
15.6103	155291	15.6103	120761	15.6103	59389.1	15.6103	73446.9	15.6103	81683.2
15.6203	155255	15.6203	120790	15.6203	59182.5	15.6203	73530.9	15.6203	81710.1
15.6303	155252	15.6303	120548	15.6303	59278.3	15.6303	73397.5	15.6303	81559.9
15.6403	155391	15.6403	120778	15.6403	59107.5	15.6403	73346.3	15.6404	81636.4
15.6503	155217	15.6503	120655	15.6503	59054.7	15.6503	73361.5	15.6503	81630.4
15.6603	155295	15.6603	120685	15.6603	59144.5	15.6603	73253.2	15.6603	81541.4
15.6703	155249	15.6703	120704	15.6703	58985.6	15.6703	73344.3	15.6703	81568.4
15.6803	155243	15.6803	120535	15.6803	59100.7	15.6803	73196.1	15.6803	81370.8
15.6903	155345	15.6903	120913	15.6903	58937.1	15.6903	73164.2	15.6903	81437
15.7003	155170	15.7003	120668	15.7003	58876.7	15.7003	73236.6	15.7004	81460.1
15.7103	155242	15.7103	120591	15.7103	58915.6	15.7103	73167.1	15.7103	81386.3
15.7203	155192	15.7203	120670	15.7203	58760.4	15.7203	73262.2	15.7203	81435
15.7303	155191	15.7303	120543	15.7303	58931.4	15.7303	73114.9	15.7303	81251.4
15.7403	155313	15.7403	120916	15.7403	58822.3	15.7403	73084.8	15.7403	81368.6
15.7503	155215	15.7503	120615	15.7503	58780	15.7503	73139.9	15.7503	81399
15.7603	155284	15.7603	120682	15.7603	58799.2	15.7603	72991.4	15.7604	81343.6
15.7703	155262	15.7703	120739	15.7703	58680.2	15.7703	73083.9	15.7704	81407.3
15.7803	155239	15.7803	120479	15.7803	58827.6	15.7803	72911.2	15.7803	81230.3
15.7903	155374	15.7903	120802	15.7903	58704.5	15.7903	72893.7	15.7903	81329.6
15.8003	155262	15.8003	120586	15.8003	58694.8	15.8003	72972.3	15.8003	81325
15.8103	155315	15.8103	120726	15.8103	58747.8	15.8103	72840.8	15.8103	81286.7
15.8203	155326	15.8203	120730	15.8203	58633.3	15.8203	72956.9	15.8204	81354.4
15.8303	155301	15.8303	120526	15.8303	58689.5	15.8303	72798.9	15.8304	81156.4
15.8403	155389	15.8403	120851	15.8403	58534.8	15.8403	72782.7	15.8403	81250.7
15.8503	155239	15.8503	120595	15.8503	58521.3	15.8503	72855.4	15.8503	81229.5
15.8603	155282	15.8603	120693	15.8603	58557	15.8603	72747.2	15.8603	81204.7
15.8703	155342	15.8703	120731	15.8703	58362.8	15.8703	72856.9	15.8703	81248.9
15.8803	155292	15.8803	120576	15.8803	58383.6	15.8803	72667.6	15.8803	81073.9
15.8903	155407	15.8903	120797	15.8903	58289.8	15.8903	72691.2	15.8904	81169.8
15.9003	155279	15.9003	120549	15.9003	58293.4	15.9003	72714.3	15.9003	81150.7
15.9103	155365	15.9103	120639	15.9103	58357.3	15.9103	72603.1	15.9103	81099.7
15.9203	155453	15.9203	120681	15.9203	58171.8	15.9203	72697.5	15.9203	81147.5
15.9303	155399	15.9303	120547	15.9303	58217.5	15.9303	72526	15.9303	81027.9
15.9403	155548	15.9403	120771	15.9403	58118.7	15.9403	72571.3	15.9403	81101.1
15.9503	155422	15.9503	120590	15.9503	58097.2	15.9503	72627	15.9504	81079.3
15.9603	155524	15.9603	120630	15.9603	58198.5	15.9603	72505.1	15.9603	81014.7
15.9703	155576	15.9703	120701	15.9703	58059.9	15.9703	72546.9	15.9703	81061.7
15.9803	155524	15.9803	120625	15.9803	58137.5	15.9803	72424.6	15.9803	80930.5
15.9903	155677	15.9903	120851	15.9903	58058.2	15.9903	72432.3	15.9903	80991.5
16.0003	155563	16.0003	120580	16.0003	58010.1	16.0003	72511.7	16.0003	80986.7
16.0103	155681	16.0103	120644	16.0103	58115.9	16.0103	72403.2	16.0104	80903.5
16.0203	155732	16.0203	120772	16.0203	57965	16.0203	72443.5	16.0204	80931.7
16.0303	155661	16.0303	120590	16.0303	58051.3	16.0303	72317.6	16.0303	80812.1
16.0403	155816	16.0403	120721	16.0403	57985.8	16.0403	72308.8	16.0403	80885.1
16.0503	155695	16.0503	120528	16.0503	57926	16.0503	72364.1	16.0503	80922.3
16.0603	155850	16.0603	120573	16.0603	58058.8	16.0603	72229.1	16.0603	80815.7
16.0703	155871	16.0703	120754	16.0703	57926.3	16.0703	72251.9	16.0704	80885.5
16.0803	155801	16.0803	120529	16.0803	58016.4	16.0803	72136.6	16.0804	80759.5
16.0903	155891	16.0903	120738	16.0903	57941.5	16.0903	72097.8	16.0903	80820.4
16.1003	155759	16.1003	120595	16.1003	57929.1	16.1003	72213.3	16.1003	80903.8
16.1103	155883	16.1103	120619	16.1103	58055.8	16.1103	72111.7	16.1103	80824
16.1203	155908	16.1203	120774	16.1203	57863	16.1203	72192.4	16.1203	80928.3
16.1303	155845	16.1303	120541	16.1303	57949.9	16.1303	72069	16.1303	80787.5
16.1403	155948	16.1403	120728	16.1403	57858.9	16.1403	72002.4	16.1404	80856.6
16.1503	155856	16.1503	120541	16.1503	57838.3	16.1503	72098.2	16.1503	80893.9
16.1603	156003	16.1603	120527	16.1603	57952.9	16.1603	71948.3	16.1603	80760.9
16.1703	156050	16.1703	120793	16.1703	57786.7	16.1703	71999.9	16.1703	80836.4
16.1803	155992	16.1803	120506	16.1803	57861.3	16.1803	71866.1	16.1803	80657.3
16.1903	156120	16.1903	120683	16.1903	57780.1	16.1903	71811.4	16.1903	80742.8
16.2003	156078	16.2003	120530	16.2003	57739	16.2003	71903.7	16.2004	80789.6
16.2103	156182	16.2103	120581	16.2103	57838.3	16.2103	71747.4	16.2103	80701.5
16.2203	156223	16.2203	120818	16.2203	57705.8	16.2203	71800.2	16.2203	80814.8
16.2303	156161	16.2303	120479	16.2303	57794.3	16.2303	71707.2	16.2303	80688.3
16.2403	156309	16.2403	120696	16.2403	57696.2	16.2403	71727.1	16.2403	80807.6
16.2503	156266	16.2503	120583	16.2503	57652.6	16.2503	71867.5	16.2503	80828.9
16.2603	156340	16.2603	120615	16.2603	57710.2	16.2603	71676.6	16.2604	80724.1
16.2703	156373	16.2703	120799	16.2703	57621.9	16.2703	71771.4	16.2704	80801.4
16.2803	156267	16.2803	120450	16.2803	57731.7	16.2803	71677.7	16.2803	80652.4
16.2903	156464	16.2903	120690	16.2903	57679.1	16.2903	71675.7	16.2903	80707.6
16.3003	156418	16.3003	120550	16.3003	57647.9	16.3003	71751.7	16.3003	80684.7
16.3103	156481	16.3103	120611	16.3103	57741.7	16.3103	71567.4	16.3103	80575.3
16.3203	156542	16.3203	120737	16.3203	57655	16.3203	71627.7	16.3204	80632.5
16.3303	156400	16.3303	120437	16.3303	57740.3	16.3303	71524.7	16.3304	80465.3
16.3403	156530	16.3403	120621	16.3403	57748.7	16.3403	71522.7	16.3403	80514.1
16.3503	156472	16.3503	120531	16.3503	57685.8	16.3503	71595.4	16.3503	80546.7
16.3603	156552	16.3603	120625	16.3603	57740.1	16.3603	71440.8	16.3603	80456.9
16.3703	156598	16.3703	120710	16.3703	57615.7	16.3703	71531	16.3703	80524.3
16.3803	156473	16.3803	120462	16.3803	57660.2	16.3803	71466.5	16.3803	80423.4
16.3903	156612	16.3903	120613	16.3903	57631.8	16.3903	71486.2	16.3904	80526
16.4003	156506	16.4003	120578	16.4003	57538.9	16.4003	71579.5	16.4003	80575.6
16.4103	156612	16.4103	120567	16.4103	57636.9	16.4103	71434.1	16.4103	80458.8
16.4203	156672	16.4203	120704	16.4203	57542.1	16.4203	71495	16.4203	80460
16.4303	156553	16.4303	120485	16.4303	57651.4	16.4303	71429.2	16.4303	80334
16.4403	156715	16.4403	120597	16.4403	57670.9	16.4403	71401.7	16.4403	80355.9
16.4503	156602	16.4503	120575	16.4503	57580.1	16.4503	71447.2	16.4504	80413.8
16.4603	156640	16.4603	120542	16.4603	57706.3	16.4603	71277.9	16.4603	80294.8
16.4703	156641	16.4703	120735	16.4703	57574.4	16.4703	71314.5	16.4703	80352.8
16.4803	156511	16.4803	120496	16.4803	57655	16.4803	71312.2	16.4803	80205.3
16.4903	156661	16.4903	120613	16.4903	57606.8	16.4903	71304.6	16.4903	80226.5
16.5003	156521	16.5003	120648	16.5003	57501.2	16.5003	71383.4	16.5003	80355.7
16.5103	156526	16.5103	120555	16.5103	57593	16.5103	71211.8	16.5104	80259.7
16.5203	156513	16.5203	120768	16.5203	57458.2	16.5203	71246.5	16.5204	80336.2
16.5303	156463	16.5303	120419	16.5303	57563.1	16.5303	71290.3	16.5303	80180
16.5403	156641	16.5403	120630	16.5403	57519	16.5403	71264.5	16.5403	80186.1
16.5503	156517	16.5503	120650	16.5503	57428.3	16.5503	71349.1	16.5503	80279
16.5603	156529	16.5603	120460	16.5603	57569.3	16.5603	71121.9	16.5603	80139.8
16.5703	156547	16.5703	120683	16.5703	57443.5	16.5703	71133.9	16.5704	80224.1
16.5803	156483	16.5803	120383	16.5803	57582.9	16.5803	71099.1	16.5804	80088.2
16.5903	156618	16.5903	120699	16.5903	57535.8	16.5903	71014.9	16.5903	80108.4
16.6003	156527	16.6003	120610	16.6003	57468.4	16.6003	71103.4	16.6003	80224.2
16.6103	156501	16.6103	120483	16.6103	57525.6	16.6103	70932.7	16.6103	80124.7
16.6203	156483	16.6203	120718	16.6203	57326	16.6203	70974.1	16.6203	80234.6
16.6303	156330	16.6303	120455	16.6303	57389.5	16.6303	70962.7	16.6303	80071.4
16.6403	156403	16.6403	120695	16.6403	57339	16.6403	70909.6	16.6404	80092.3
16.6503	156299	16.6503	120595	16.6503	57277.8	16.6503	71038.8	16.6503	80156.8
16.6603	156275	16.6603	120507	16.6603	57326	16.6603	70852.2	16.6603	79984.1
16.6703	156277	16.6703	120736	16.6703	57184.5	16.6703	70944	16.6703	80054.4
16.6803	156139	16.6803	120435	16.6803	57247.1	16.6803	70882.8	16.6803	79884.8
16.6903	156280	16.6903	120655	16.6903	57224.5	16.6903	70829.3	16.6903	79934.4
16.7003	156208	16.7003	120597	16.7003	57170.5	16.7003	70890.9	16.7004	79989.8
16.7103	156167	16.7103	120453	16.7103	57280.8	16.7103	70691	16.7103	79887.1
16.7203	156246	16.7203	120627	16.7203	57164.2	16.7203	70765.6	16.7203	79971
16.7303	156137	16.7303	120469	16.7303	57157.4	16.7303	70737.9	16.7303	79843.6
16.7403	156223	16.7403	120647	16.7403	57096	16.7403	70711	16.7403	79900.3
16.7503	156084	16.7503	120585	16.7503	56956.7	16.7503	70777.8	16.7503	79973.2
16.7603	156033	16.7603	120501	16.7603	57035.4	16.7603	70641.2	16.7604	79844.4
16.7703	156154	16.7703	120694	16.7703	56893.1	16.7703	70742.2	16.7704	79878.3
16.7803	156060	16.7803	120505	16.7803	56848.5	16.7803	70764.4	16.7803	79739.7
16.7903	156210	16.7903	120696	16.7903	56811.5	16.7903	70748.3	16.7903	79764
16.8003	156080	16.8003	120658	16.8003	56727.7	16.8003	70792.8	16.8003	79836.5
16.8103	156067	16.8103	120501	16.8103	56861.8	16.8103	70619.2	16.8103	79684.9
16.8203	156193	16.8203	120667	16.8203	56739	16.8203	70678	16.8204	79721.3
16.8303	156085	16.8303	120490	16.8303	56693	16.8303	70697	16.8304	79645.3
16.8403	156200	16.8403	120608	16.8403	56673.4	16.8403	70622	16.8403	79684.2
16.8503	156087	16.8503	120571	16.8503	56574.6	16.8503	70642.5	16.8503	79761.1
16.8603	156111	16.8603	120339	16.8603	56681.4	16.8603	70487.3	16.8603	79630.9
16.8703	156241	16.8703	120624	16.8703	56519.2	16.8703	70557	16.8703	79681.5
16.8803	156103	16.8803	120448	16.8803	56459.9	16.8803	70601.9	16.8803	79565.6
16.8903	156197	16.8903	120590	16.8903	56406.2	16.8903	70540.7	16.8904	79543.9
16.9003	156090	16.9003	120564	16.9003	56255	16.9003	70583.6	16.9003	79643
16.9103	156116	16.9103	120370	16.9103	56352.6	16.9103	70462.5	16.9103	79490.9
16.9203	156162	16.9203	120700	16.9203	56227	16.9203	70483.6	16.9203	79522.1
16.9303	156049	16.9303	120506	16.9303	56298.1	16.9303	70490.3	16.9303	79379.9
16.9403	156199	16.9403	120554	16.9403	56350.3	16.9403	70402.6	16.9403	79298
16.9503	156119	16.9503	120579	16.9503	56283.2	16.9503	70465.5	16.9504	79405.2
16.9603	156149	16.9603	120357	16.9603	56402.7	16.9603	70312.9	16.9603	79230.5
16.9703	156250	16.9703	120708	16.9703	56260.4	16.9703	70368.5	16.9703	79280.6
16.9803	156172	16.9803	120496	16.9803	56293.1	16.9803	70433.7	16.9803	79171.9
16.9903	156249	16.9903	120575	16.9903	56268.1	16.9903	70349.7	16.9903	79161.5
17.0003	156122	17.0003	120587	17.0003	56141.7	17.0003	70466.9	17.0003	79294.9
17.0103	156116	17.0103	120350	17.0103	56179.3	17.0103	70341.8	17.0104	79155.9
17.0203	156250	17.0203	120671	17.0203	55977.2	17.0203	70398.7	17.0204	79263.7
17.0303	156150	17.0303	120481	17.0303	55959.9	17.0303	70431.2	17.0303	79166.9
17.0403	156179	17.0403	120607	17.0403	55929.3	17.0403	70302.8	17.0403	79171.2
17.0503	156075	17.0503	120550	17.0503	55831.9	17.0503	70333.6	17.0503	79269.7
17.0603	156069	17.0603	120336	17.0603	55949.5	17.0603	70174.7	17.0603	79069.2
17.0703	156165	17.0703	120686	17.0703	55814.9	17.0703	70216.5	17.0704	79156.3
17.0803	156044	17.0803	120444	17.0803	55829.7	17.0803	70245.6	17.0804	79055.1
17.0903	156096	17.0903	120531	17.0903	55825.1	17.0903	70073.6	17.0903	79067.2
17.1003	156086	17.1003	120527	17.1003	55729.3	17.1003	70126.8	17.1003	79155.6
17.1103	156099	17.1103	120361	17.1103	55786	17.1103	69976.5	17.1103	78986.6
17.1203	156181	17.1203	120727	17.1203	55596.3	17.1203	70033.1	17.1203	79040.7
17.1303	156022	17.1303	120462	17.1303	55543.4	17.1303	70011.1	17.1303	78911.5
17.1403	156078	17.1403	120524	17.1403	55525.8	17.1403	69874.1	17.1404	78900.4
17.1503	156020	17.1503	120546	17.1503	55422.6	17.1503	69949	17.1503	78985.7
17.1603	155981	17.1603	120376	17.1603	55457.4	17.1603	69809.6	17.1603	78850.3
17.1703	156093	17.1703	120634	17.1703	55299.7	17.1703	69848.3	17.1703	78911.5
17.1803	155966	17.1803	120419	17.1803	55293.7	17.1803	69844.5	17.1803	78773.9
17.1903	156095	17.1903	120484	17.1903	55378.1	17.1903	69724	17.1903	78782.6
17.2003	156077	17.2003	120527	17.2003	55303.3	17.2003	69762	17.2004	78873.2
17.2103	156042	17.2103	120403	17.2103	55401.8	17.2103	69609.5	17.2103	78720.6
17.2203	156170	17.2203	120622	17.2203	55292.7	17.2203	69649.2	17.2203	78720.3
17.2303	156018	17.2303	120429	17.2303	55241.4	17.2303	69671.9	17.2303	78629.5
17.2403	156129	17.2403	120425	17.2403	55274.4	17.2403	69590.7	17.2403	78600
17.2503	156087	17.2503	120578	17.2503	55137.5	17.2503	69645.6	17.2503	78657
17.2603	156057	17.2603	120440	17.2603	55198.7	17.2603	69547.7	17.2604	78490.5
17.2703	156146	17.2703	120626	17.2703	55068.4	17.2703	69618.5	17.2704	78513.2
17.2803	155962	17.2803	120475	17.2803	54996.3	17.2803	69646.5	17.2803	78457
17.2903	156072	17.2903	120477	17.2903	55023.6	17.2903	69507	17.2903	78415.9
17.3003	156025	17.3003	120650	17.3003	54874.2	17.3003	69536.2	17.3003	78536.9
17.3103	156035	17.3103	120424	17.3103	55002.8	17.3103	69478.7	17.3103	78388.1
17.3203	156125	17.3203	120591	17.3203	54893.6	17.3203	69489.2	17.3204	78414.5
17.3303	155939	17.3303	120445	17.3303	54865.6	17.3303	69504.8	17.3304	78337.9
17.3403	156092	17.3403	120440	17.3403	54951.7	17.3403	69368.5	17.3403	78284.7
17.3503	156144	17.3503	120606	17.3503	54815.2	17.3503	69426.5	17.3503	78434.8
17.3603	156165	17.3603	120340	17.3603	54965	17.3603	69368.8	17.3603	78259.6
17.3703	156204	17.3703	120605	17.3703	54861.7	17.3703	69370.2	17.3703	78303.2
17.3803	156029	17.3803	120396	17.3803	54853.7	17.3803	69402.7	17.3803	78247.9
17.3903	156161	17.3903	120372	17.3903	54903.3	17.3903	69262.7	17.3904	78207.6
17.4003	156161	17.4003	120642	17.4003	54737.4	17.4003	69395.6	17.4003	78350.3
17.4103	156136	17.4103	120400	17.4103	54813.1	17.4103	69337.3	17.4103	78171.7
17.4203	156168	17.4203	120621	17.4203	54667.4	17.4203	69324.4	17.4203	78246.7
17.4303	156051	17.4303	120392	17.4303	54669.6	17.4303	69366.6	17.4303	78174.8
17.4403	156138	17.4403	120451	17.4403	54708.7	17.4403	69207	17.4403	78130.6
17.4503	156113	17.4503	120692	17.4503	54571.7	17.4503	69331.1	17.4504	78293.5
17.4603	156099	17.4603	120386	17.4603	54674.7	17.4603	69272.5	17.4603	78096
17.4703	156210	17.4703	120604	17.4703	54585.9	17.4703	69263.1	17.4703	78126.4
17.4803	156131	17.4803	120386	17.4803	54577.6	17.4803	69263.2	17.4803	78046.6
17.4903	156243	17.4903	120471	17.4903	54591.6	17.4903	69049	17.4903	78054.2
17.5003	156260	17.5003	120616	17.5003	54455.8	17.5003	69161.4	17.5003	78207.7
17.5103	156231	17.5103	120325	17.5103	54543.6	17.5103	69084.4	17.5104	78023.1
17.5203	156345	17.5203	120594	17.5203	54475.9	17.5203	69139.4	17.5204	78065.4
17.5303	156273	17.5303	120409	17.5303	54403.7	17.5303	69135.1	17.5303	77985.3
17.5403	156344	17.5403	120442	17.5403	54388.6	17.5403	68883.2	17.5403	78001.4
17.5503	156357	17.5503	120599	17.5503	54239.6	17.5503	68994.4	17.5503	78129.7
17.5603	156275	17.5603	120422	17.5603	54302	17.5603	68916.8	17.5603	77985
17.5703	156375	17.5703	120545	17.5703	54220.1	17.5703	68958.6	17.5704	78048.4
17.5803	156270	17.5803	120365	17.5803	54183.3	17.5803	68933.8	17.5804	77990.4
17.5903	156384	17.5903	120426	17.5903	54211.6	17.5903	68772.6	17.5903	77985.9
17.6003	156409	17.6003	120578	17.6003	54092.4	17.6003	68898.3	17.6003	78118.4
17.6103	156304	17.6103	120352	17.6103	54164.6	17.6103	68841.4	17.6103	77971.1
17.6203	156437	17.6203	120515	17.6203	54158.5	17.6203	68823.9	17.6203	77958.7
17.6303	156312	17.6303	120436	17.6303	54128.7	17.6303	68834.9	17.6303	77871.7
17.6403	156474	17.6403	120423	17.6403	54181.2	17.6403	68733.6	17.6404	77825.1
17.6503	156532	17.6503	120584	17.6503	53970.3	17.6503	68842.1	17.6503	77926.7
17.6603	156442	17.6603	120317	17.6603	54027.9	17.6603	68774	17.6603	77794.8
17.6703	156576	17.6703	120477	17.6703	54004.7	17.6703	68748.8	17.6703	77847.1
17.6803	156492	17.6803	120481	17.6803	53941.2	17.6803	68797.9	17.6803	77840.6
17.6903	156648	17.6903	120398	17.6903	53986.7	17.6903	68712.7	17.6903	77816.2
17.7003	156607	17.7003	120587	17.7003	53782.6	17.7003	68819.8	17.7004	77954.7
17.7103	156505	17.7103	120321	17.7103	53847.7	17.7103	68784.2	17.7103	77818
17.7203	156662	17.7203	120517	17.7203	53797.3	17.7203	68732.2	17.7203	77825.4
17.7303	156554	17.7303	120442	17.7303	53749.4	17.7303	68760.6	17.7303	77828.9
17.7403	156689	17.7403	120381	17.7403	53848.5	17.7403	68648.9	17.7403	77769.1
17.7503	156696	17.7503	120588	17.7503	53687.8	17.7503	68734.5	17.7503	77876.5
17.7603	156674	17.7603	120267	17.7603	53812.9	17.7603	68720	17.7604	77702.6
17.7703	156822	17.7703	120481	17.7703	53752.1	17.7703	68647.9	17.7704	77747.7
17.7803	156711	17.7803	120541	17.7803	53686.4	17.7803	68680.5	17.7803	77776.8
17.7903	156809	17.7903	120376	17.7903	53760.8	17.7903	68497	17.7903	77722.5
17.8003	156772	17.8003	120584	17.8003	53594.9	17.8003	68600.7	17.8003	77849.5
17.8103	156717	17.8103	120264	17.8103	53664.5	17.8103	68561.9	17.8103	77687
17.8203	156810	17.8203	120488	17.8203	53562	17.8203	68480.1	17.8204	77739.6
17.8303	156713	17.8303	120501	17.8303	53500.1	17.8303	68528.7	17.8304	77730.3
17.8403	156808	17.8403	120356	17.8403	53591.5	17.8403	68386.3	17.8403	77624.6
17.8503	156795	17.8503	120559	17.8503	53412.4	17.8503	68540.2	17.8503	77767.4
17.8603	156691	17.8603	120286	17.8603	53501.4	17.8603	68494.4	17.8603	77582.8
17.8703	156802	17.8703	120510	17.8703	53457	17.8703	68407.6	17.8703	77611
17.8803	156756	17.8803	120442	17.8803	53449.9	17.8803	68422.9	17.8803	77530
17.8903	156812	17.8903	120359	17.8903	53552.6	17.8903	68264.2	17.8904	77475.1
17.9003	156825	17.9003	120584	17.9003	53439.7	17.9003	68412.1	17.9003	77655.5
17.9103	156726	17.9103	120248	17.9103	53525.2	17.9103	68328.8	17.9103	77514.6
17.9203	156869	17.9203	120543	17.9203	53468.5	17.9203	68253.1	17.9203	77522.6
17.9303	156859	17.9303	120530	17.9303	53389.9	17.9303	68346.1	17.9303	77469.6
17.9403	156898	17.9403	120380	17.9403	53374.9	17.9403	68214.2	17.9403	77432.5
17.9503	156887	17.9503	120512	17.9503	53197.5	17.9503	68302.4	17.9504	77585.7
17.9603	156755	17.9603	120270	17.9603	53205.4	17.9603	68189.9	17.9603	77425.8
17.9703	156864	17.9703	120556	17.9703	53142.3	17.9703	68139.4	17.9703	77462.3
17.9803	156771	17.9803	120483	17.9803	53053.4	17.9803	68194.5	17.9803	77428.4
17.9903	156786	17.9903	120346	17.9903	53104.8	17.9903	68021.4	17.9903	77362.8
18.0003	156828	18.0003	120476	18.0003	52991.1	18.0003	68077	18.0003	77467.8
18.0103	156729	18.0103	120293	18.0103	53028.8	18.0103	67957.6	18.0104	77351.9
18.0203	156902	18.0203	120550	18.0203	53043.4	18.0203	67859.5	18.0204	77382.8
18.0303	156758	18.0303	120475	18.0303	52947.9	18.0303	67889.3	18.0303	77368.1
18.0403	156767	18.0403	120327	18.0403	53015.1	18.0403	67740.9	18.0403	77317.6
18.0503	156814	18.0503	120515	18.0503	52897.9	18.0503	67815.8	18.0503	77440.4
18.0603	156706	18.0603	120345	18.0603	52883.9	18.0603	67738	18.0603	77315.8
18.0703	156860	18.0703	120482	18.0703	52824.3	18.0703	67634.7	18.0704	77322.4
18.0803	156688	18.0803	120518	18.0803	52654.8	18.0803	67699.4	18.0804	77300.3
18.0903	156721	18.0903	120339	18.0903	52698.7	18.0903	67593.4	18.0903	77188.5
18.1003	156748	18.1003	120464	18.1003	52572.3	18.1003	67682.1	18.1003	77260.8
18.1103	156653	18.1103	120335	18.1103	52615.8	18.1103	67615.9	18.1103	77112.3
18.1203	156792	18.1203	120442	18.1203	52622.9	18.1203	67488.3	18.1203	77078.8
18.1303	156697	18.1303	120518	18.1303	52547.8	18.1303	67538.5	18.1303	77093.9
18.1403	156793	18.1403	120211	18.1403	52681.2	18.1403	67451.6	18.1404	77029.2
18.1503	156854	18.1503	120529	18.1503	52565.7	18.1503	67481.4	18.1503	77179.3
18.1603	156800	18.1603	120369	18.1603	52659.8	18.1603	67376.7	18.1603	77033.6
18.1703	156936	18.1703	120437	18.1703	52676.3	18.1703	67232	18.1703	76983.1
18.1803	156787	18.1803	120447	18.1803	52547.7	18.1803	67333.6	18.1803	77001.8
18.1903	156792	18.1903	120193	18.1903	52582.7	18.1903	67213.4	18.1903	76937.1
18.2003	156762	18.2003	120521	18.2003	52370.3	18.2003	67243.3	18.2004	77086.5
18.2103	156670	18.2103	120317	18.2103	52427	18.2103	67228.8	18.2103	76888.2
18.2203	156762	18.2203	120471	18.2203	52365	18.2203	67160.6	18.2203	76831.5
18.2303	156626	18.2303	120524	18.2303	52238.5	18.2303	67316.7	18.2303	76846.6
18.2403	156647	18.2403	120201	18.2403	52324.3	18.2403	67238	18.2403	76740.5
18.2503	156695	18.2503	120539	18.2503	52200.4	18.2503	67313.6	18.2503	76871
18.2603	156642	18.2603	120271	18.2603	52290.5	18.2603	67287.9	18.2604	76701
18.2703	156759	18.2703	120452	18.2703	52281.6	18.2703	67160.5	18.2704	76687.8
18.2803	156700	18.2803	120405	18.2803	52244.6	18.2803	67247.4	18.2803	76664.2
18.2903	156744	18.2903	120185	18.2903	52333.7	18.2903	67076.6	18.2903	76549.7
18.3003	156825	18.3003	120534	18.3003	52205	18.3003	67168.1	18.3003	76717.3
18.3103	156733	18.3103	120329	18.3103	52218.1	18.3103	67103.5	18.3103	76572.5
18.3203	156792	18.3203	120451	18.3203	52176.2	18.3203	66934	18.3204	76583.1
18.3303	156710	18.3303	120364	18.3303	52070.2	18.3303	67080.6	18.3304	76555.3
18.3403	156720	18.3403	120265	18.3403	52111.1	18.3403	66944	18.3403	76455.1
18.3503	156793	18.3503	120555	18.3503	51988.5	18.3503	67027.5	18.3503	76615.6
18.3603	156672	18.3603	120330	18.3603	52002.6	18.3603	66963.7	18.3603	76480.4
18.3703	156747	18.3703	120384	18.3703	51983.3	18.3703	66882.5	18.3703	76481.9
18.3803	156670	18.3803	120385	18.3803	51888.3	18.3803	67030.8	18.3803	76476.8
18.3903	156706	18.3903	120274	18.3903	51985.1	18.3903	66910.3	18.3904	76380.1
18.4003	156808	18.4003	120509	18.4003	51917.9	18.4003	66942.1	18.4003	76515.9
18.4103	156663	18.4103	120311	18.4103	51902.5	18.4103	66824.1	18.4103	76340.6
18.4203	156759	18.4203	120378	18.4203	51904.5	18.4203	66744.3	18.4203	76324.7
18.4303	156692	18.4303	120419	18.4303	51769.9	18.4303	66856.8	18.4303	76319.1
18.4403	156705	18.4403	120274	18.4403	51835.9	18.4403	66686.7	18.4403	76275.1
18.4503	156838	18.4503	120557	18.4503	51720.9	18.4503	66684.4	18.4504	76397
18.4603	156722	18.4603	120408	18.4603	51670.8	18.4603	66590.3	18.4603	76249.5
18.4703	156843	18.4703	120344	18.4703	51655.4	18.4703	66527.8	18.4703	76224
18.4803	156750	18.4803	120420	18.4803	51506.8	18.4803	66669.7	18.4803	76279.5
18.4903	156798	18.4903	120201	18.4903	51607.5	18.4903	66607.7	18.4903	76202.8
18.5003	156903	18.5003	120522	18.5003	51523.4	18.5003	66669.3	18.5003	76293.6
18.5103	156801	18.5103	120288	18.5103	51534	18.5103	66638.8	18.5104	76200.7
18.5203	156915	18.5203	120263	18.5203	51548.6	18.5203	66532.2	18.5204	76167.6
18.5303	156824	18.5303	120387	18.5303	51426.4	18.5303	66617.4	18.5303	76200.5
18.5403	156840	18.5403	120216	18.5403	51586.4	18.5403	66523.6	18.5403	76097.9
18.5503	156939	18.5503	120479	18.5503	51514.4	18.5503	66564.4	18.5503	76209
18.5603	156837	18.5603	120353	18.5603	51520.9	18.5603	66516.3	18.5603	76117.2
18.5703	156947	18.5703	120292	18.5703	51533.6	18.5703	66384.2	18.5704	76051.2
18.5803	156857	18.5803	120496	18.5803	51408.6	18.5803	66557.2	18.5804	76071.6
18.5903	156910	18.5903	120248	18.5903	51468.9	18.5903	66526	18.5903	75945.3
18.6003	156988	18.6003	120523	18.6003	51329.3	18.6003	66542.8	18.6003	76063.1
18.6103	156857	18.6103	120290	18.6103	51297.5	18.6103	66520	18.6103	75952
18.6203	156956	18.6203	120274	18.6203	51317.7	18.6203	66430.8	18.6203	75843.9
18.6303	156897	18.6303	120468	18.6303	51189.9	18.6303	66624.9	18.6303	75891.8
18.6403	156960	18.6403	120221	18.6403	51271.9	18.6403	66520.7	18.6404	75797.2
18.6503	157019	18.6503	120475	18.6503	51177.4	18.6503	66479.6	18.6503	75957.7
18.6603	156906	18.6603	120251	18.6603	51241.3	18.6603	66453.2	18.6603	75838.1
18.6703	157006	18.6703	120249	18.6703	51267.5	18.6703	66312.7	18.6703	75785.3
18.6803	156962	18.6803	120430	18.6803	51168.4	18.6803	66463.2	18.6803	75832.3
18.6903	156951	18.6903	120190	18.6903	51280.3	18.6903	66272.4	18.6903	75727.1
18.7003	156982	18.7003	120436	18.7003	51177.8	18.7003	66246.9	18.7004	75871.2
18.7103	156847	18.7103	120243	18.7103	51172.1	18.7103	66232.1	18.7103	75736.5
18.7203	156938	18.7203	120301	18.7203	51170	18.7203	66127	18.7203	75711.1
18.7303	156917	18.7303	120497	18.7303	51092.9	18.7303	66271	18.7303	75777.4
18.7403	156895	18.7403	120218	18.7403	51173.5	18.7403	66115.7	18.7403	75647.7
18.7503	156934	18.7503	120487	18.7503	51063.3	18.7503	66133.6	18.7503	75801.2
18.7603	156836	18.7603	120265	18.7603	51033.6	18.7603	66118.5	18.7604	75692.2
18.7703	156960	18.7703	120298	18.7703	51077.6	18.7703	65984	18.7704	75679.8
18.7803	156991	18.7803	120492	18.7803	50994.8	18.7803	66100.5	18.7803	75663.8
18.7903	156970	18.7903	120240	18.7903	51056	18.7903	65944.8	18.7903	75510.6
18.8003	157052	18.8003	120441	18.8003	50975.2	18.8003	65970.6	18.8003	75648.7
18.8103	156949	18.8103	120195	18.8103	50958.6	18.8103	65926.3	18.8103	75565.4
18.8203	157039	18.8203	120225	18.8203	51022	18.8203	65826.1	18.8204	75541.7
18.8303	157023	18.8303	120434	18.8303	50952.6	18.8303	65955	18.8304	75578.6
18.8403	156954	18.8403	120253	18.8403	50979.5	18.8403	65810.7	18.8403	75482.2
18.8503	157009	18.8503	120400	18.8503	50908.6	18.8503	65788.5	18.8503	75610.5
18.8603	156831	18.8603	120255	18.8603	50872.3	18.8603	65769.9	18.8603	75506.5
18.8703	156952	18.8703	120331	18.8703	50929.6	18.8703	65718.9	18.8703	75452.7
18.8803	156978	18.8803	120474	18.8803	50793.8	18.8803	65872.1	18.8803	75477.7
18.8903	156958	18.8903	120219	18.8903	50789	18.8903	65757.4	18.8904	75413.5
18.9003	157041	18.9003	120329	18.9003	50712.9	18.9003	65742.2	18.9003	75509.3
18.9103	156900	18.9103	120298	18.9103	50670.6	18.9103	65721.6	18.9103	75373.5
18.9203	157080	18.9203	120271	18.9203	50765.5	18.9203	65658	18.9203	75284.6
18.9303	157057	18.9303	120438	18.9303	50642.4	18.9303	65753.7	18.9303	75359
18.9403	156980	18.9403	120164	18.9403	50716.9	18.9403	65597.2	18.9403	75285.6
18.9503	157039	18.9503	120323	18.9503	50690.4	18.9503	65570	18.9504	75370.7
18.9603	156887	18.9603	120283	18.9603	50622.8	18.9603	65638.5	18.9603	75294.5
18.9703	157022	18.9703	120261	18.9703	50733.4	18.9703	65568.9	18.9703	75236.1
18.9803	156978	18.9803	120495	18.9803	50587.8	18.9803	65645.1	18.9803	75346.7
18.9903	156917	18.9903	120188	18.9903	50625.8	18.9903	65512.3	18.9903	75260.7
19.0003	157022	19.0003	120372	19.0003	50484.8	19.0003	65496	19.0003	75393
19.0103	156932	19.0103	120321	19.0103	50467	19.0103	65562.6	19.0104	75344.7
19.0203	157082	19.0203	120260	19.0203	50575.3	19.0203	65458.8	19.0204	75216.5
19.0303	157044	19.0303	120508	19.0303	50427.6	19.0303	65566.7	19.0303	75287
19.0403	157040	19.0403	120123	19.0403	50495.8	19.0403	65447.6	19.0403	75139.1
19.0503	157117	19.0503	120329	19.0503	50407.9	19.0503	65396.1	19.0503	75232.4
19.0603	157016	19.0603	120258	19.0603	50388.4	19.0603	65442.6	19.0603	75133.5
19.0703	157155	19.0703	120232	19.0703	50491.1	19.0703	65320.4	19.0704	75012.7
19.0803	157128	19.0803	120508	19.0803	50367.6	19.0803	65442.4	19.0804	75117.5
19.0903	157085	19.0903	120139	19.0903	50420.2	19.0903	65294.1	19.0903	75016.5
19.1003	157125	19.1003	120366	19.1003	50369.7	19.1003	65225.7	19.1003	75197.2
19.1103	157067	19.1103	120302	19.1103	50376	19.1103	65330.1	19.1103	75129.8
19.1203	157197	19.1203	120282	19.1203	50401.5	19.1203	65219.4	19.1203	75030
19.1303	157217	19.1303	120420	19.1303	50267.2	19.1303	65321.7	19.1303	75095.7
19.1403	157152	19.1403	120090	19.1403	50300.3	19.1403	65144.4	19.1404	74957.7
19.1503	157212	19.1503	120351	19.1503	50276.3	19.1503	65110.8	19.1503	75040.1
19.1603	157101	19.1603	120289	19.1603	50253.7	19.1603	65228.3	19.1603	74873.9
19.1703	157176	19.1703	120258	19.1703	50284.4	19.1703	65132.3	19.1703	74755.5
19.1803	157205	19.1803	120360	19.1803	50157.6	19.1803	65240.1	19.1803	74816.5
19.1903	157124	19.1903	120122	19.1903	50172.5	19.1903	65078.8	19.1903	74693.6
19.2003	157210	19.2003	120381	19.2003	50177.1	19.2003	65071.8	19.2004	74811.3
19.2103	157133	19.2103	120358	19.2103	50150.8	19.2103	65168.8	19.2103	74712.4
19.2203	157224	19.2203	120269	19.2203	50188	19.2203	65066.3	19.2203	74670.3
19.2303	157263	19.2303	120379	19.2303	50055.5	19.2303	65181.2	19.2303	74754.1
19.2403	157197	19.2403	120203	19.2403	50026.3	19.2403	65041.2	19.2403	74666.9
19.2503	157354	19.2503	120364	19.2503	50032.3	19.2503	65006.7	19.2503	74769.4
19.2603	157271	19.2603	120278	19.2603	49957.9	19.2603	65025.1	19.2604	74687.7
19.2703	157359	19.2703	120214	19.2703	50019.8	19.2703	64905.5	19.2704	74587.2
19.2803	157402	19.2803	120395	19.2803	49915.4	19.2803	64970.7	19.2803	74643.1
19.2903	157351	19.2903	120161	19.2903	49898.6	19.2903	64867.2	19.2903	74587.8
19.3003	157531	19.3003	120297	19.3003	49852.3	19.3003	64856.6	19.3003	74712.1
19.3103	157405	19.3103	120304	19.3103	49778.3	19.3103	64899.2	19.3103	74639.4
19.3203	157477	19.3203	120197	19.3203	49890.2	19.3203	64822.9	19.3204	74514.4
19.3303	157479	19.3303	120391	19.3303	49742.9	19.3303	64909.4	19.3304	74546.9
19.3403	157388	19.3403	120187	19.3403	49731.1	19.3403	64831.4	19.3403	74479.6
19.3503	157512	19.3503	120341	19.3503	49735.7	19.3503	64837.2	19.3503	74600.3
19.3603	157373	19.3603	120398	19.3603	49635.7	19.3603	64916	19.3603	74586.9
19.3703	157454	19.3703	120205	19.3703	49709.7	19.3703	64830.3	19.3703	74475.1
19.3803	157453	19.3803	120387	19.3803	49544.3	19.3803	64888.2	19.3803	74550
19.3903	157419	19.3903	120167	19.3903	49567.6	19.3903	64825.8	19.3904	74438.7
19.4003	157591	19.4003	120372	19.4003	49526.9	19.4003	64810.8	19.4003	74492.5
19.4103	157505	19.4103	120336	19.4103	49359	19.4103	64933.6	19.4103	74447.8
19.4203	157643	19.4203	120061	19.4203	49394.3	19.4203	64815.4	19.4203	74323
19.4303	157645	19.4303	120360	19.4303	49263.2	19.4303	64818.3	19.4303	74433.3
19.4403	157590	19.4403	120148	19.4403	49324.7	19.4403	64743.7	19.4403	74325.6
19.4503	157718	19.4503	120363	19.4503	49274	19.4503	64724.6	19.4504	74380.1
19.4603	157602	19.4603	120325	19.4603	49146	19.4603	64867.3	19.4603	74337.9
19.4703	157671	19.4703	120059	19.4703	49224.3	19.4703	64760.7	19.4703	74236.4
19.4803	157657	19.4803	120411	19.4803	49093.5	19.4803	64795.3	19.4803	74347
19.4903	157642	19.4903	120209	19.4903	49114.2	19.4903	64718.4	19.4903	74202
19.5003	157733	19.5003	120364	19.5003	49082.5	19.5003	64662.5	19.5003	74294.2
19.5103	157656	19.5103	120282	19.5103	49017	19.5103	64761	19.5104	74260
19.5203	157697	19.5203	120073	19.5203	49068.8	19.5203	64608.3	19.5204	74108.4
19.5303	157739	19.5303	120361	19.5303	48922.3	19.5303	64685.5	19.5303	74187.9
19.5403	157683	19.5403	120124	19.5403	48915.3	19.5403	64625.5	19.5403	74061.2
19.5503	157816	19.5503	120283	19.5503	48900.2	19.5503	64582.5	19.5503	74170.3
19.5603	157724	19.5603	120197	19.5603	48802.9	19.5603	64688.6	19.5603	74124.4
19.5703	157728	19.5703	120059	19.5703	48814.3	19.5703	64551.5	19.5704	73991.7
19.5803	157790	19.5803	120378	19.5803	48685.8	19.5803	64630	19.5804	74072.2
19.5903	157731	19.5903	120137	19.5903	48696.6	19.5903	64486.8	19.5903	73955.3
19.6003	157808	19.6003	120252	19.6003	48703.9	19.6003	64440.9	19.6003	74042.5
19.6103	157679	19.6103	120243	19.6103	48587.9	19.6103	64562.2	19.6103	73951.1
19.6203	157669	19.6203	120098	19.6203	48636.4	19.6203	64417.7	19.6203	73832.2
19.6303	157755	19.6303	120346	19.6303	48555.4	19.6303	64418.6	19.6303	73968.7
19.6403	157675	19.6403	120161	19.6403	48516.2	19.6403	64328.5	19.6404	73882.5
19.6503	157816	19.6503	120294	19.6503	48544.2	19.6503	64321.1	19.6503	73961.5
19.6603	157722	19.6603	120231	19.6603	48419.2	19.6603	64402.3	19.6603	73908.4
19.6703	157735	19.6703	120125	19.6703	48486.8	19.6703	64241.3	19.6703	73821.5
19.6803	157813	19.6803	120362	19.6803	48416.6	19.6803	64279	19.6803	73881.8
19.6903	157720	19.6903	120217	19.6903	48401.4	19.6903	64234.8	19.6903	73758.6
19.7003	157873	19.7003	120228	19.7003	48415.8	19.7003	64239.3	19.7004	73776.3
19.7103	157777	19.7103	120259	19.7103	48274.4	19.7103	64334.6	19.7103	73732.3
19.7203	157787	19.7203	120098	19.7203	48342.4	19.7203	64192.1	19.7203	73616.3
19.7303	157841	19.7303	120412	19.7303	48268	19.7303	64220	19.7303	73690.2
19.7403	157744	19.7403	120228	19.7403	48240.3	19.7403	64176.5	19.7403	73591
19.7503	157879	19.7503	120129	19.7503	48270.7	19.7503	64147	19.7503	73620.4
19.7603	157759	19.7603	120221	19.7603	48110.4	19.7603	64224	19.7604	73594.6
19.7703	157796	19.7703	120123	19.7703	48248.7	19.7703	64142.8	19.7704	73471.8
19.7803	157850	19.7803	120378	19.7803	48186.9	19.7803	64172.4	19.7803	73548
19.7903	157745	19.7903	120123	19.7903	48180	19.7903	64148	19.7903	73498.3
19.8003	157869	19.8003	120130	19.8003	48261.8	19.8003	64116.5	19.8003	73543.2
19.8103	157733	19.8103	120305	19.8103	48151	19.8103	64177.7	19.8103	73494.5
19.8203	157744	19.8203	120034	19.8203	48269.6	19.8203	64070.3	19.8204	73273.8
19.8303	157760	19.8303	120320	19.8303	48164.8	19.8303	64084.1	19.8304	73364.6
19.8403	157635	19.8403	120098	19.8403	48164.1	19.8403	64089.9	19.8403	73317
19.8503	157734	19.8503	120114	19.8503	48222.3	19.8503	64028.5	19.8503	73349
19.8603	157638	19.8603	120280	19.8603	48075.1	19.8603	64098.7	19.8603	73365.4
19.8703	157699	19.8703	120019	19.8703	48155	19.8703	63958.9	19.8703	73231.1
19.8803	157750	19.8803	120415	19.8803	48054.5	19.8803	63963.2	19.8803	73376.6
19.8903	157623	19.8903	120145	19.8903	48091.8	19.8903	63958.8	19.8904	73312.2
19.9003	157685	19.9003	120169	19.9003	48142.8	19.9003	63875.1	19.9003	73352.7
19.9103	157613	19.9103	120278	19.9103	48006.6	19.9103	63967.4	19.9103	73374
19.9203	157634	19.9203	120034	19.9203	48089.3	19.9203	63816.4	19.9203	73262.4
19.9303	157654	19.9303	120380	19.9303	48018.7	19.9303	63859.6	19.9303	73372.7
19.9403	157528	19.9403	120105	19.9403	47996.5	19.9403	63883.6	19.9403	73240.4
19.9503	157611	19.9503	120140	19.9503	48001	19.9503	63805.8	19.9504	73280.4
19.9603	157542	19.9603	120222	19.9603	47914.9	19.9603	63886.2	19.9603	73263.7
19.9703	157573	19.9703	120089	19.9703	48029.9	19.9703	63702.1	19.9703	73111.2
19.9803	157664	19.9803	120315	19.9803	47918.9	19.9803	63745.4	19.9803	73200.3
[truncated: 8,002 more rows]

## Sheet: Fig.5e
SR-3		SR-4		SR-5
Strain (%)	t (s)	Strain (%)	t (s)	Strain (%)	t (s)
1	3526.9	1	3195.21	1	2554.09
2	3598.84	2	2684.46	2	2043.86
3	2472.46	3	2207.12	3	1668.18
4	1920.59	4	1718.23	4	1464.19
5	1752.33	5	1820.55	5	1206.37
6	1097.65	6	955.571	6	869.81
7	1565.6	7	1884.96	7	1368.77
8	1573.17	8	1213.06	8	596.357
9	885.89	9	663.896	9	633.501
10	276.545	10	338.881	10	286.513
11	1078.56	11	1055.54	11	926.484
12	164.94	12	192.269	12	189.123
13	619.634	13	428.779	13	207.034
14	427.748	14	257.359	14	174.811
15	136.606	15	131.598	15	129.691
16	39.0318	16	50.0055	16	52.6719
17	130.085	17	99.5067	17	78.6199
18	120.059	18	75.7439	18	58.1339
19	79.6226	19	48.5294	19	49.5484
20	26.2973	20	33.7235	20	41.0685
21	12.0313	21	18.5563	21	23.7835
23	8.94677	23	15.5539	23	21.315
25	2.65048	25	9.18687	25	15.9909
27	0.86518	27	6.92188	27	13.9779
30	0.85557	30	6.98501	30	15.1323
32	0.19776	32	5.93826	32	13.0363
35	0.06217	35	4.95414	35	12.0802
37	-0.03203	37	4.51228	37	11.6889
40	-45.598	40	3.03645	40	9.23739
45	-46.3747	45	3.10452	45	9.69241
50	-46.4098	50	3.13084	50	10.5902
55	-45.2986	55	3.72346	55	11.4922
60	-0.03459	60	5.11856	60	13.3207
65	0.11824	65	5.90695	65	14.1695
70	0.20796	70	7.0663	70	16.1544
75	0.33856	75	7.48449	75	16.9961
80	1.87974	80	9.32273	80	17.844
85	2.93647	85	10.7865	85	19.0668
90	0.90306	90	7.69751	90	13.9539
95	1.73622	95	7.68338	95	14.1537
100	2.58862	100	8.9059	100	16.3396
110	2.76617	110	6.52875	110	11.043
130	3.31868	130	7.30217	130	10.3489
150	2.67107	150	6.64004	150	11.2806
200	3.00103	200	8.31228	200	13.927
250	2.04726	250	5.77043	250	13.621
300	1.80678	300	5.45658	300	9.66894

## Sheet: Fig.5f
Displacement from equilibrium (Å)	Relative energy (kJ/mol)
0	0
1	2.62287
2	6.99433
3	15.8108
4	29.1115
5	46.6814
6	39.7369
7	61.9329
8	124.181
9	192.454
10	238.482
11	203.965
12	226.027
13	216.039
14	223.905
15	213.863
16	203.13
17	216.105
18	220.012
19	247.346
20	280.424
21	330.13
22	378.09
23	441.155
24	522.514
25	591.247
26	696.695
27	849.853
