# Supplementary material for: Amplification of integrated microscopic motions of high-density [2]rotaxanes in mechanically interlocked networks
Source: Nat Commun. 2022 Nov 4;13:6654. doi: 10.1038/s41467-022-34286-6 (PMC9636211; doi:10.1038/s41467-022-34286-6)
Supplement: Supplementary file 3 — Source Data [file 41467_2022_34286_MOESM3_ESM.zip › source data/Fig.6.xlsx]

## Sheet: Fig.6b
Virgin			Recovered
w (rad/s)	G' (Pa)	G'' (Pa)	w (rad/s)	G' (Pa)	G'' (Pa)
628	439399	215693	628	420277	161143
396.241	393465	172578	396.241	381152	168499
250.011	361709	137433	250.011	349309	131636
157.746	334059	107730	157.746	323107	104773
99.5313	313371	87790.1	99.5313	302965	85378.6
62.8	295615	72331.2	62.8	285711	70304.2
39.6241	280895	59899.4	39.6241	271420	58431.9
25.0011	268252	50112.1	25.0011	259324	48881.9
15.7746	257925	42320.3	15.7746	249412	41180.6
9.95313	249158	35566.2	9.95313	241534	34788.3
6.28	242001	29931.8	6.28	235008	29450.1
3.96241	235838	25268	3.96241	228961	24667.6
2.50011	231046	21304.7	2.50011	224899	21025.4
1.57746	226880	18412.3	1.57746	221148	18044.5
0.99531	224279	16388.6	0.99531	217509	15789.3
0.628	221434	14668	0.628	216171	13761
0.39624	220839	13412.6	0.39624	213311	11785.6
0.25001	217546	13081	0.25001	209994	11205
0.15775	217884	10380.3	0.15775	209420	11138.6
0.09953	215589	10010.2	0.09953	209018	8774.64
0.06	214527	10396.7	0.06	203479	8106.43

## Sheet: Fig.6c
Ramp up			Ramp down
Temperature (°C)	G' (Pa)	G'' (Pa)	Temperature (°C)	G' (Pa)	G'' (Pa)
30.849	151476	86849.2	79.074	70592	4915.57
31.739	145661	79894.5	78.005	71154.4	5099.97
32.844	137604	70982.3	76.922	71688.3	5240.88
34.578	125314	58043.3	75.894	71848.8	5388.49
35.662	118397	51164.2	74.879	72032.6	5524.88
36.736	112434	45470	73.791	72104.4	5804.2
37.805	107225	40782.7	72.715	72187.6	5994.42
38.854	102792	36958.6	71.67	72327.1	6277.93
39.919	98696.9	33744.6	70.629	72420.3	6542.23
40.983	95302	30935	69.55	72546.5	6856.43
42.048	92341.4	28637	68.488	72706.7	7194.67
43.131	89581.1	26466.1	67.447	72879.9	7564.21
44.156	87611.2	24662.5	66.385	72995.3	7961.61
45.201	85441.2	23047.2	65.331	73339.2	8356.8
46.27	83627.1	21557.2	64.27	73622.7	8836.72
47.33	81921.7	20217.8	63.229	73935.9	9303.5
48.374	80453.7	18982.5	62.179	74397.3	9864.96
49.416	79038.5	17868.1	61.142	74739.4	10447.3
50.973	77383.8	16387.7	60.063	75250.9	10974.5
52.031	76222.2	15433.6	59.024	75722.6	11663.3
53.057	75224.7	14576.6	57.976	76400.3	12339.1
54.112	74428.5	13875.7	56.958	77181.6	13106.2
55.197	73625.3	13174.8	55.887	77955.4	13898.3
56.226	73062.8	12477.8	54.832	78976.7	14656.7
57.272	72414.9	11868.5	53.783	79937.6	15636.8
58.317	71883.4	11270.4	52.719	81094.1	16573.7
59.354	71317.3	10745.9	51.703	82355.1	17608.4
60.401	70897.8	10232.2	50.634	83840.2	18777.7
61.429	70449.9	9826.82	49.592	85427.9	20044.4
62.48	70052.9	9278.38	48.537	87142.4	21347
63.557	69772.4	8826.74	47.505	89046.5	22737.8
65.146	69224.6	8276.07	46.455	91097.3	24272.3
66.159	68998	8019.52	45.379	93496.1	26189.5
67.252	68838.2	7639.1	44.343	96041.7	28023.1
68.253	68632.7	7240.47	43.383	98642.8	30141.9
69.356	68428.9	7014.93	42.431	101465	32258
70.421	68299.5	6750.64	41.6	104194	34626.1
71.451	68247.5	6496.97	40.961	106823	36860
72.475	68257.2	6255.1	40.386	109120	38916.9
73.521	68223	5986.51	39.981	111190	40767.6
74.553	68390.6	5728.97	39.527	112998	42534.2
75.631	68296.5	5626.01	38.761	116283	45844.8
76.667	68424.5	5298.89	38.077	118956	48803.5
77.693	68538.7	5235.35	37.752	120266	50236.3
78.701	68591.6	5094.19	36.842	122520	53894.9
79.763	68789.5	4871.61	35.685	123542	58097.1
80.098	68988.6	4772.07	35.071	129854	63164.7
80.035	69701.7	4916.38	34.665	134574	69521.6
80.098	68988.6	4772.07	33.978	142147	75685.9
80.035	69701.7	4916.38	32.244	157603	85621.5
			31.538	165661	91474.5

## Sheet: Fig.6d
Time (min)	Strain (%)
0	0
0.000333333	0
0.000666667	0
0.001	0.0018
0.00133	0.0018
0.00167	0.0018
0.002	0.0036
0.00233	0.0054
0.00267	0.0072
0.003	0.009
0.00333	0.0144
0.00367	0.0216
0.004	0.0324
0.00433	0.0468
0.00467	0.0666
0.005	0.0828
0.00533	0.1044
0.00567	0.126
0.006	0.1476
0.00633	0.1746
0.00667	0.2034
0.007	0.2376
0.00733	0.2772
0.00767	0.3186
0.008	0.3636
0.00833	0.3834
0.00867	0.4302
0.009	0.4752
0.00933	0.5274
0.00967	0.5472
0.01	0.5544
0.01033	0.6012
0.01067	0.63
0.011	0.6624
0.01133	0.738
0.01167	0.8011
0.012	0.6876
0.01233	0.8857
0.01267	0.8893
0.013	0.9325
0.01333	1.0405
0.01367	1.0855
0.014	1.0729
0.01433	1.1539
0.0146	1.1665
0.01463	1.2133
0.01497	1.3321
0.0153	1.2727
0.0154	1.3177
0.01573	1.4635
0.01607	1.4437
0.0164	1.5391
0.01673	1.5175
0.01707	1.6507
0.0174	1.7299
0.01773	1.7227
0.01807	1.8037
0.0184	1.9477
0.01873	2.0701
0.01907	1.9513
0.0194	2.1511
0.01973	2.1331
0.02007	2.1835
0.0204	2.3041
0.02073	2.2645
0.02107	2.3257
0.0214	2.4644
0.02173	2.5382
0.02207	2.5616
0.0224	2.8118
0.02273	2.7002
0.02307	2.7884
0.0234	2.837
0.02373	2.9234
0.02407	2.972
0.0244	3.1574
0.02473	3.1052
0.02507	3.1934
0.0254	3.1988
0.02573	3.3608
0.02607	3.3464
0.0264	3.5102
0.02673	3.5876
0.02707	3.584
0.0274	3.719
0.02773	3.7298
0.02807	3.7658
0.0284	3.9675
0.02873	3.9423
0.02907	4.1259
0.0294	4.1259
0.02973	4.2447
0.03007	4.3869
0.0304	4.3941
0.03073	4.5597
0.03107	4.6011
0.0314	4.7595
0.03173	4.8819
0.03207	4.8927
0.0324	5.0835
0.03273	5.0709
0.03307	5.2437
0.0334	5.3265
0.03373	5.3319
0.03407	5.4904
0.0344	5.4543
0.03473	5.629
0.03507	5.6884
0.0354	5.7532
0.03573	5.9242
0.03607	5.8774
0.0364	6.0304
0.03673	6.0412
0.03707	6.169
0.0374	6.2662
0.03773	6.2482
0.03807	6.4606
0.0384	6.4066
0.03873	6.475
0.03907	6.6298
0.0394	6.6622
0.03973	6.8512
0.04007	6.8764
0.0404	6.9718
0.04073	7.0817
0.04107	7.1195
0.0414	7.3697
0.04173	7.2329
0.04207	7.3877
0.0424	7.4273
0.04273	7.4921
0.04307	7.7045
0.0434	7.7081
0.04373	7.8521
0.04407	7.8827
0.0444	7.8881
0.04473	8.1257
0.04507	8.1347
0.0454	8.3327
0.04573	8.4119
0.04607	8.4569
0.0464	8.673
0.04673	8.7054
0.04707	8.8656
0.0474	8.9718
0.04773	9.0708
0.04807	9.3012
0.0484	9.294
0.04873	9.4866
0.04907	9.555
0.0494	9.672
0.04973	9.9042
0.05007	10.023
0.0504	10.2571
0.05073	10.2139
0.05107	10.4587
0.0514	10.4785
0.05173	10.6657
0.05207	10.8367
0.0524	11.0509
0.05273	11.2651
0.05307	11.3119
0.0534	11.5981
0.05373	11.6665
0.05407	11.9312
0.0544	12.0104
0.05473	12.2282
0.05507	12.3128
0.0554	12.482
0.05573	12.6962
0.05607	12.7988
0.0564	13.0886
0.05673	13.2074
0.05707	13.4703
0.0574	13.5891
0.05773	13.8033
0.05807	13.8789
0.0584	14.2137
0.05873	14.2407
0.05907	14.5161
0.0594	14.6187
0.05973	14.8419
0.06007	14.9896
0.0604	15.0886
0.06073	15.3496
0.06107	15.4774
0.0614	15.7528
0.06173	15.8356
0.06207	16.0804
0.0624	16.129
0.06273	16.5017
0.06307	16.5719
0.0634	16.8797
0.06373	16.9643
0.06407	17.2469
0.0644	17.3747
0.06473	17.6627
0.06507	17.8301
0.0654	18.0516
0.06573	18.2424
0.06607	18.4224
0.0664	18.6852
0.06673	18.768
0.06707	19.1028
0.0674	19.173
0.06773	19.5276
0.06807	19.6087
0.0684	19.9219
0.06873	20.0083
0.06907	20.3323
0.0694	20.4565
0.06973	20.6725
0.07007	20.9137
0.0704	21.0379
0.07073	21.3026
0.07107	21.3674
0.0714	21.7058
0.07173	21.8138
0.07207	22.0388
0.0724	22.2404
0.07273	22.379
0.07307	22.6616
0.0734	22.7697
0.07373	23.1135
0.07407	23.2269
0.0744	23.5491
0.07473	23.7111
0.07507	23.9019
0.0754	24.2097
0.07573	24.3628
0.07607	24.6724
0.0764	24.7516
0.07673	25.0324
0.07707	25.18
0.0774	25.3438
0.07773	25.6354
0.07807	25.7128
0.0784	26.0081
0.07873	26.1935
0.07907	26.3411
0.0794	26.6705
0.07973	26.7677
0.08007	27.0143
0.0804	27.2627
0.08073	27.4139
0.08107	27.7182
0.0814	27.8532
0.08173	28.0782
0.08207	28.413
0.0824	28.6614
0.08273	28.8324
0.08307	28.9944
0.0834	29.1151
0.08373	29.5111
0.08407	29.8045
0.0844	29.8837
0.08473	30.0133
0.08507	30.3283
0.0854	30.5317
0.08573	30.8468
0.08607	30.9584
0.0864	31.2896
0.08673	31.5452
0.08707	31.6694
0.0874	31.9502
0.08773	32.0564
0.08807	32.4219
0.0884	32.6343
0.08873	32.8251
0.08907	33.1527
0.0894	33.2841
0.08973	33.5613
0.09007	33.7576
0.0904	33.9898
0.09073	34.3084
0.09107	34.4452
0.0914	34.7782
0.09173	34.915
0.09207	35.2588
0.0924	35.5541
0.09273	35.6495
0.09307	35.9411
0.0934	36.0995
0.09373	36.4235
0.09407	36.6575
0.0944	36.879
0.09473	37.212
0.09507	37.3254
0.0954	37.6692
0.09573	37.9662
0.09607	38.1264
0.0964	38.4433
0.09673	38.5927
0.09707	38.8843
0.0974	39.0931
0.09773	39.3217
0.09807	39.6205
0.0984	39.7537
0.09873	40.1066
0.09907	40.3316
0.0994	40.5458
0.09973	40.8194
0.10007	41.0084
0.1004	41.354
0.10073	41.5395
0.10107	41.6655
0.1014	42.0129
0.10173	42.3081
0.10207	42.7599
0.1024	43.0515
0.10273	43.1632
0.10307	43.4512
0.1034	43.6798
0.10373	44.0236
0.10407	44.3872
0.1044	44.6032
0.10473	44.8301
0.10507	45.1073
0.1054	45.4187
0.10573	45.8327
0.10607	46.0361
0.1064	46.1981
0.10673	46.5312
0.10707	46.7112
0.1074	46.9254
0.10773	47.2206
0.10807	47.577
0.1084	48.1441
0.10873	48.4537
0.10907	48.6517
0.1094	48.9199
0.10973	49.1161
0.11007	49.4474
0.1104	49.7192
0.11073	49.8488
0.11107	50.2196
0.1114	50.6858
0.11173	51.1791
0.11207	51.5733
0.1124	51.7425
0.11273	51.9837
0.11307	52.4157
0.1134	52.6336
0.11373	52.8838
0.11407	53.1214
0.1144	53.3896
0.11473	53.827
0.11507	54.0286
0.1154	54.2141
0.11573	54.6029
0.11607	54.9503
0.1164	55.3877
0.11673	55.7406
0.11707	55.953
0.1174	56.223
0.11773	56.601
0.11807	56.9088
0.1184	57.3121
0.11873	57.7099
0.11907	57.9547
0.1194	58.3777
0.11973	58.7305
0.12007	58.9322
0.1204	59.3498
0.12073	59.5982
0.12107	60.0428
0.1214	60.4857
0.12173	60.7539
0.12207	61.0419
0.1224	61.3479
0.12273	61.5999
0.12307	61.9491
0.1234	62.068
0.12373	62.4586
0.12407	62.77
0.1244	63.1534
0.12473	63.4811
0.12507	63.5945
0.1254	64.0337
0.12573	64.3757
0.12607	64.7771
0.1264	65.112
0.12673	65.2434
0.12707	65.6286
0.1274	65.8284
0.12773	66.2496
0.12807	66.5556
0.1284	66.7429
0.12873	67.0795
0.12907	67.2397
0.1294	67.6933
0.12973	67.9255
0.13007	68.2424
0.1304	68.5862
0.13073	68.8202
0.13107	69.299
0.1314	69.4232
0.13173	69.7653
0.13207	70.1253
0.1324	70.4817
0.13273	70.9497
0.13307	71.2017
0.1334	71.4646
0.13373	71.8066
0.13407	71.9992
0.1344	72.4384
0.13473	72.7426
0.13507	73.0001
0.1354	73.3781
0.13573	73.5545
0.13607	73.9577
0.1364	74.3177
0.13673	74.6166
0.13707	75.0486
0.1374	75.0612
0.13773	75.2412
0.13807	75.5778
0.1384	75.9216
0.13873	76.1179
0.13907	76.4473
0.1394	76.6813
0.13973	76.9423
0.14007	77.3329
0.1404	77.4913
0.14073	77.828
0.14107	78.0746
0.1414	78.4076
0.14173	78.8648
0.14207	79.0754
0.1424	79.3311
0.14273	79.6065
0.14307	79.8423
0.1434	80.2383
0.14373	80.3895
0.14407	80.5875
0.1444	80.98
0.14473	81.2806
0.14507	81.736
0.1454	81.8746
0.14573	82.1518
0.14607	82.6541
0.1464	83.0645
0.14673	83.4857
0.14707	83.6801
0.1474	83.8674
0.14773	84.2598
0.14807	84.537
0.1484	84.8646
0.14873	85.1094
0.14907	85.2624
0.1494	85.6117
0.14973	86.1229
0.15007	86.4361
0.1504	86.6413
0.15073	87.0302
0.15107	87.3506
0.1514	87.7646
0.15173	87.9464
0.15207	88.0742
0.1524	88.5135
0.15273	88.8177
0.15307	89.1921
0.1534	89.3433
0.15373	89.5287
0.15407	89.8473
0.1544	90.0003
0.15473	90.3118
0.15507	90.5044
0.1554	90.6736
0.15573	91.057
0.15607	91.2676
0.1564	91.6222
0.15673	91.8023
0.15707	91.9985
0.1574	92.3405
0.15773	92.5493
0.15807	92.8949
0.1584	93.0101
0.15873	93.309
0.15907	93.6042
0.1594	93.7626
0.15973	93.9786
0.16007	94.0956
0.1604	94.3512
0.16073	94.5978
0.16107	94.7652
0.1614	95.0569
0.16173	95.1523
0.16207	95.3863
0.1624	95.6293
0.16273	95.8813
0.16307	96.1855
0.1634	96.2935
0.16373	96.6032
0.16407	96.7346
0.1644	96.9596
0.16473	97.2062
0.16507	97.3214
0.1654	97.6202
0.16573	97.712
0.16607	98.0361
0.1664	98.1801
0.16673	98.3169
0.16707	98.5779
0.1674	98.6517
0.16773	98.9739
0.16807	99.0891
0.1684	99.2493
0.16873	99.4996
0.16907	99.5842
0.1694	99.946
0.16973	100.065
0.17007	100.248
0.1704	100.484
0.17073	100.571
0.17107	100.886
0.1714	100.99
0.17173	101.203
0.17207	101.433
0.1724	101.539
0.17273	101.847
0.17307	101.953
0.1734	102.14
0.17373	102.371
0.17407	102.506
0.1744	102.83
0.17473	102.925
0.17507	103.147
0.1754	103.307
0.17573	103.474
0.17607	103.73
0.1764	103.876
0.17673	104.131
0.17707	104.21
0.1774	104.36
0.17773	104.576
0.17807	104.833
0.1784	105.046
0.17873	105.123
0.17907	105.404
0.1794	105.517
0.17973	105.755
0.18007	105.946
0.1804	106.048
0.18073	106.385
0.18107	106.48
0.1814	106.749
0.18173	106.889
0.18207	107.146
0.1824	107.326
0.18273	107.413
0.18307	107.677
0.1834	107.829
0.18373	107.978
0.18407	108.245
0.1844	108.324
0.18473	108.624
0.18507	108.761
0.1854	108.939
0.18573	109.172
0.18607	109.209
0.1864	109.555
0.18673	109.652
0.18707	109.85
0.1874	110.068
0.18773	110.162
0.18807	110.482
0.1884	110.577
0.18873	110.815
0.18907	110.939
0.1894	110.997
0.18973	111.256
0.19007	111.305
0.1904	111.447
0.19073	111.636
0.19107	111.699
0.1914	111.972
0.19173	112.086
0.19207	112.306
0.1924	112.52
0.19273	112.585
0.19307	112.901
0.1934	112.973
0.19373	113.054
0.19407	113.211
0.1944	113.31
0.19473	113.515
0.19507	113.73
0.1954	113.865
0.19573	114.153
0.19607	114.255
0.1964	114.41
0.19673	114.692
0.19707	114.786
0.1974	114.9
0.19773	115.16
0.19807	115.305
0.1984	115.513
0.19873	115.582
0.19907	115.704
0.1994	115.963
0.19973	116.017
0.20007	116.282
0.2004	116.457
0.20073	116.539
0.20107	116.826
0.2014	116.919
0.20173	117.106
0.20207	117.303
0.2024	117.323
0.20273	117.58
0.20307	117.726
0.2034	117.728
0.20373	117.971
0.20407	118.055
0.2044	118.158
0.20473	118.419
0.20507	118.428
0.2054	118.521
0.20573	118.763
0.20607	118.773
0.2064	118.894
0.20673	119.083
0.20707	119.128
0.2074	119.274
0.20773	119.452
0.20807	119.486
0.2084	119.585
0.20873	119.753
0.20907	119.783
0.2094	119.974
0.20973	120.053
0.21007	120.115
0.2104	120.336
0.21073	120.327
0.21107	120.448
0.2114	120.64
0.21173	120.654
0.21207	120.897
0.2124	120.923
0.21273	120.957
0.21307	121.193
0.2134	121.186
0.21373	121.308
0.21407	121.483
0.2144	121.51
0.21473	121.733
0.21507	121.726
0.2154	121.807
0.21573	122.082
0.21607	122.068
0.2164	122.17
0.21673	122.341
0.21707	122.397
0.2174	122.62
0.21773	122.617
0.21807	122.665
0.2184	122.894
0.21873	122.919
0.21907	123.065
0.2194	123.195
0.21973	123.245
0.22007	123.52
0.2204	123.542
0.22073	123.546
0.22107	123.781
0.2214	123.817
0.22173	123.969
0.22207	124.067
0.2224	124.055
0.22273	124.303
0.22307	124.357
0.2234	124.427
0.22373	124.68
0.22407	124.649
0.2244	124.757
0.22473	124.921
0.22507	124.897
0.2254	125.031
0.22573	125.077
0.22607	125.167
0.2264	125.331
0.22673	125.353
0.22707	125.522
0.2274	125.576
0.22773	125.547
0.22807	125.808
0.2284	125.869
0.22873	125.891
0.22907	126.121
0.2294	126.123
0.22973	126.312
0.23007	126.469
0.2304	126.42
0.23073	126.654
0.23107	126.615
0.2314	126.672
0.23173	126.91
0.23207	126.841
0.2324	126.926
0.23273	126.913
0.23307	126.989
0.2334	127.198
0.23373	127.219
0.23407	127.427
0.2344	127.362
0.23473	127.344
0.23507	127.504
0.2354	127.43
0.23573	127.624
0.23607	127.751
0.2364	127.814
0.23673	128.015
0.23707	127.977
0.2374	128.084
0.23773	128.265
0.23807	128.271
0.2384	128.449
0.23873	128.496
0.23907	128.595
0.2394	128.82
0.23973	128.818
0.24007	128.993
0.2404	129.126
0.24073	129.131
0.24107	129.324
0.2414	129.403
0.24173	129.488
0.24207	129.653
0.2424	129.698
0.24273	129.778
0.24307	129.94
0.2434	129.965
0.24373	130.155
0.24407	130.237
0.2444	130.323
0.24473	130.481
0.24507	130.492
0.2454	130.53
0.24573	130.737
0.24607	130.753
0.2464	130.827
0.24673	130.975
0.24707	131.036
0.2474	131.2
0.24773	131.302
0.24807	131.351
0.2484	131.45
0.24873	131.529
0.24907	131.608
0.2494	131.86
0.24973	131.896
0.25007	131.887
0.2504	132.029
0.25073	132.177
0.25107	132.238
0.2514	132.418
0.25173	132.451
0.25207	132.498
0.2524	132.73
0.25273	132.686
0.25307	132.764
0.2534	132.861
0.25373	132.949
0.25407	133.124
0.2544	133.102
0.25473	133.163
0.25507	133.338
0.2554	133.291
0.25573	133.334
0.25607	133.46
0.2564	133.527
0.25673	133.612
0.25707	133.79
0.2574	133.804
0.25773	133.919
0.25807	134.013
0.2584	134.001
0.25873	134.139
0.25907	134.227
0.2594	134.28
0.25973	134.456
0.26007	134.456
0.2604	134.564
0.26073	134.751
0.26107	134.677
0.2614	134.848
0.26173	135.039
0.26207	134.94
0.2624	134.98
0.26273	135.163
0.26307	135.349
0.2634	135.381
0.26373	135.379
0.26407	135.379
0.2644	135.603
0.26473	135.664
0.26507	135.606
0.2654	135.667
0.26573	135.785
0.26607	135.822
0.2664	135.907
0.26673	135.97
0.26707	135.905
0.2674	136.004
0.26773	136.053
0.26807	136.033
0.2684	136.231
0.26873	136.341
0.26907	136.393
0.2694	136.6
0.26973	136.631
0.27007	136.749
0.2704	136.87
0.27073	136.85
0.27107	137.077
0.2714	137.071
0.27173	137.144
0.27207	137.316
0.2724	137.259
0.27273	137.372
0.27307	137.498
0.2734	137.397
0.27373	137.516
0.27407	137.583
0.2744	137.567
0.27473	137.599
0.27507	137.766
0.2754	137.842
0.27573	137.862
0.27607	138.036
0.2764	138.011
0.27673	138.069
0.27707	138.245
0.2774	138.204
0.27773	138.238
0.27807	138.452
0.2784	138.481
0.27873	138.562
0.27907	138.656
0.2794	138.681
0.27973	138.796
0.28007	138.846
0.2804	138.773
0.28073	138.9
0.28107	138.953
0.2814	138.874
0.28173	138.967
0.28207	138.944
0.2824	138.897
0.28273	139.039
0.28307	138.935
0.2834	138.953
0.28373	139.088
0.28407	139.109
0.2844	139.262
0.28473	139.358
0.28507	139.376
0.2854	139.595
0.28573	139.613
0.28607	139.673
0.2864	139.835
0.28673	139.774
0.28707	139.961
0.2874	140.085
0.28773	140.143
0.28807	140.357
0.2884	140.27
0.28873	140.341
0.28907	140.407
0.2894	140.303
0.28973	140.418
0.29007	140.386
0.2904	140.369
0.29073	140.474
0.29107	140.432
0.2914	140.555
0.29173	140.746
0.29207	140.708
0.2924	140.913
0.29273	141.052
0.29307	141.095
0.2934	141.253
0.29373	141.32
0.29407	141.278
0.2944	141.374
0.29473	141.448
0.29507	141.561
0.2954	141.703
0.29573	141.656
0.29607	141.725
0.2964	141.829
0.29673	141.797
0.29707	141.837
0.2974	142.04
0.29773	142.112
0.29807	142.213
0.2984	142.319
0.29873	142.394
0.29907	142.512
0.2994	142.533
0.29973	142.533
0.30007	142.693
0.3004	142.745
0.30073	142.742
0.30107	142.843
0.3014	142.886
0.30173	142.899
0.30207	142.99
0.3024	143.134
0.30273	143.183
0.30307	143.271
0.3034	143.332
0.30373	143.395
0.30407	143.491
0.3044	143.633
0.30473	143.656
0.30507	143.669
0.3054	143.779
0.30573	143.894
0.30607	143.948
0.3064	143.995
0.30673	144.124
0.30707	144.148
0.3074	144.186
0.30773	144.304
0.30807	144.34
0.3084	144.443
0.30873	144.47
0.30907	144.562
0.3094	144.618
0.30973	144.81
0.31007	144.834
0.3104	144.945
0.31073	145.096
0.31107	145.012
0.3114	145.082
0.31173	145.129
0.31207	145.131
0.3124	145.167
0.31273	145.275
0.31307	145.323
0.3134	145.406
0.31373	145.458
0.31407	145.475
0.3144	145.561
0.31473	145.665
0.31507	145.728
0.3154	145.773
0.31573	145.741
0.31607	145.82
0.3164	145.894
0.31673	145.97
0.31707	146.006
0.3174	146.02
0.31773	146.2
0.31807	146.175
0.3184	146.254
0.31873	146.29
0.31907	146.347
0.3194	146.504
0.31973	146.571
0.32007	146.499
0.3204	146.529
0.32073	146.668
0.32107	146.704
0.3214	146.735
0.32173	146.884
0.32207	146.803
0.3224	146.781
0.32273	146.868
0.32307	146.933
0.3234	146.952
0.32373	147.019
0.32407	147.041
0.3244	147.014
0.32473	147.12
0.32507	147.168
0.3254	147.17
0.32573	147.206
0.32607	147.3
0.3264	147.338
0.32673	147.419
0.32707	147.501
0.3274	147.415
0.32773	147.433
0.32807	147.588
0.3284	147.577
0.32873	147.649
0.32907	147.775
0.3294	147.753
0.32973	147.746
0.33007	147.816
0.3304	147.878
0.33073	147.856
0.33107	147.968
0.3314	148.016
0.33173	147.969
0.33207	148.077
0.3324	148.108
0.33273	148.043
0.33307	148.09
0.3334	148.167
0.33373	148.185
0.33407	148.329
0.3344	148.364
0.33473	148.311
0.33507	148.324
0.3354	148.387
0.33573	148.333
0.33607	148.434
0.3364	148.551
0.33673	148.488
0.33707	148.567
0.3374	148.67
0.33773	148.592
0.33807	148.636
0.3384	148.74
0.33873	148.756
0.33907	148.763
0.3394	148.869
0.33973	148.929
0.34007	148.943
0.3404	149.129
0.34073	149.127
0.34107	149.204
0.3414	149.372
0.34173	149.33
0.34207	149.363
0.3424	149.44
0.34273	149.436
0.34307	149.438
0.3434	149.526
0.34373	149.588
0.34407	149.631
0.3444	149.788
0.34473	149.768
0.34507	149.903
0.3454	150.036
0.34573	149.996
0.34607	150.113
0.3464	150.295
0.34673	150.241
0.34707	150.236
0.3474	150.405
0.34773	150.405
0.34807	150.482
0.3484	150.506
0.34873	150.524
0.34907	150.655
0.3494	150.745
0.34973	150.74
0.35007	150.967
0.3504	150.952
0.35073	150.932
0.35107	150.99
0.3514	151.042
0.35173	151.19
0.35207	151.32
0.3524	151.231
0.35273	151.258
0.35307	151.372
0.3534	151.406
0.35373	151.406
0.35407	151.523
0.3544	151.554
0.35473	151.591
0.35507	151.725
0.3554	151.768
0.35573	151.78
0.35607	151.905
0.3564	151.906
0.35673	151.968
0.35707	152.05
0.3574	152.104
0.35773	152.184
0.35807	152.245
0.3584	152.261
0.35873	152.319
0.35907	152.391
0.3594	152.417
0.35973	152.524
0.36007	152.589
0.3604	152.646
0.36073	152.758
0.36107	152.702
0.3614	152.722
0.36173	152.835
0.36207	152.875
0.3624	152.877
0.36273	153.044
0.36307	153.089
0.3634	153.21
0.36373	153.235
0.36407	153.253
0.3644	153.309
0.36473	153.382
0.36507	153.44
0.3654	153.611
0.36573	153.589
0.36607	153.692
0.3664	153.744
0.36673	153.757
0.36707	153.793
0.3674	153.852
0.36773	153.926
0.36807	154.074
0.3684	154.075
0.36873	154.309
0.36907	154.214
0.3694	154.209
0.36973	154.327
0.37007	154.317
0.3704	154.297
0.37073	154.383
0.37107	154.407
0.3714	154.441
0.37173	154.567
0.37207	154.596
0.3724	154.745
0.37273	154.742
0.37307	154.84
0.3734	154.814
0.37373	154.79
0.37407	154.817
0.3744	154.927
0.37473	154.961
0.37507	154.976
0.3754	155.114
0.37573	155.132
0.37607	155.237
0.3764	155.233
0.37673	155.217
0.37707	155.325
0.3774	155.51
0.37773	155.488
0.37807	155.532
0.3784	155.627
0.37873	155.596
0.37907	155.816
0.3794	155.827
0.37973	155.827
0.38007	155.897
0.3804	155.998
0.38073	156.081
0.38107	156.254
0.3814	156.237
0.38173	156.365
0.38207	156.405
0.3824	156.432
0.38273	156.578
0.38307	156.556
0.3834	156.801
0.38373	156.844
0.38407	156.95
0.3844	156.945
0.38473	156.975
0.38507	157.127
0.3854	157.186
0.38573	157.127
0.38607	157.249
0.3864	157.247
0.38673	157.321
0.38707	157.361
0.3874	157.38
0.38773	157.494
0.38807	157.553
0.3884	157.539
0.38873	157.591
0.38907	157.606
0.3894	157.667
0.38973	157.696
0.39007	157.703
0.3904	157.776
0.39073	157.818
0.39107	157.834
0.3914	157.881
0.39173	157.922
0.39207	157.929
0.3924	157.978
0.39273	157.989
0.39307	158.061
0.3934	158.065
0.39373	158.101
0.39407	158.167
0.3944	158.201
0.39473	158.311
0.39507	158.36
0.3954	158.318
0.39573	158.471
0.39607	158.466
0.3964	158.682
0.39673	158.756
0.39707	158.954
0.3974	158.95
0.39773	158.907
0.39807	158.948
0.3984	159.046
0.39873	159.069
0.39907	159.154
0.3994	159.172
0.39973	159.218
0.40007	159.289
0.4004	159.294
0.40073	159.373
0.40107	159.386
0.4014	159.429
0.40173	159.476
0.40207	159.476
0.4024	159.542
0.40273	159.568
0.40307	159.595
0.4034	159.605
0.40373	159.663
0.40407	159.708
0.4044	159.737
0.40473	159.798
0.40507	159.854
0.4054	159.884
0.40573	159.976
0.40607	159.974
0.4064	160.014
0.40673	160.066
0.40707	160.127
0.4074	160.115
0.40773	160.208
0.40807	160.248
0.4084	160.334
0.40873	160.374
0.40907	160.383
0.4094	160.41
0.40973	160.489
0.41007	160.493
0.4104	160.56
0.41073	160.57
0.41107	160.635
0.4114	160.691
0.41173	160.714
0.41207	160.738
0.4124	160.828
0.41273	160.84
0.41307	160.963
0.4134	161
0.41373	161.04
0.41407	161.108
0.4144	161.126
0.41473	161.2
0.41507	161.234
0.4154	161.262
0.41573	161.314
0.41607	161.377
0.4164	161.425
0.41673	161.503
0.41707	161.495
0.4174	161.533
0.41773	161.6
0.41807	161.634
0.4184	161.616
0.41873	161.704
0.41907	161.794
0.4194	161.85
0.41973	161.882
0.42007	161.9
0.4204	161.926
0.42073	161.972
0.42107	162.041
0.4214	162.043
0.42173	162.084
0.42207	162.122
0.4224	162.21
0.42273	162.289
0.42307	162.257
0.4234	162.306
0.42373	162.356
0.42407	162.399
0.4244	162.43
0.42473	162.477
0.42507	162.491
0.4254	162.543
0.42573	162.57
0.42607	162.606
0.4264	162.669
0.42673	162.693
0.42707	162.748
0.4274	162.777
0.42773	162.795
0.42807	162.842
0.4284	162.865
0.42873	162.941
0.42907	162.95
0.4294	163.008
0.42973	163.029
0.43007	163.078
0.4304	163.132
0.43073	163.143
0.43107	163.225
0.4314	163.234
0.43173	163.315
0.43207	163.319
0.4324	163.391
0.43273	163.409
0.43307	163.441
0.4334	163.494
0.43373	163.515
0.43407	163.6
0.4344	163.661
0.43473	163.69
0.43507	163.782
0.4354	163.78
0.43573	163.81
0.43607	163.877
0.4364	163.9
0.43673	164.019
0.43707	164.054
0.4374	164.07
0.43773	164.131
0.43807	164.194
0.4384	164.16
0.43873	164.183
0.43907	164.235
0.4394	164.313
0.43973	164.361
0.44007	164.405
0.4404	164.426
0.44073	164.507
0.44107	164.527
0.4414	164.565
0.44173	164.745
0.44207	164.756
0.4424	164.82
0.44273	164.86
0.44307	164.838
0.4434	164.927
0.44373	164.971
0.44407	164.984
0.4444	165.029
0.44473	165.06
0.44507	165.089
0.4454	165.117
0.44573	165.141
0.44607	165.166
0.4464	165.213
0.44673	165.242
0.44707	165.249
0.4474	165.294
0.44773	165.341
0.44807	165.339
0.4484	165.389
0.44873	165.431
0.44907	165.467
0.4494	165.488
0.44973	165.524
0.45007	165.551
0.4504	165.596
0.45073	165.643
0.45107	165.67
0.4514	165.69
0.45173	165.74
0.45207	165.758
0.4524	165.805
0.45273	165.825
0.45307	165.857
0.4534	165.906
0.45373	165.924
0.45407	165.98
0.4544	166.025
0.45473	166.035
0.45507	166.104
0.4554	166.12
0.45573	166.179
0.45607	166.188
0.4564	166.237
0.45673	166.26
0.45707	166.313
0.4574	166.322
0.45773	166.365
0.45807	166.408
0.4584	166.428
0.45873	166.469
0.45907	166.525
0.4594	166.547
0.45973	166.656
0.46007	166.599
0.4604	166.73
0.46073	166.754
0.46107	166.782
0.4614	166.792
0.46173	166.73
0.46207	166.82
0.4624	166.95
0.46273	166.923
0.46307	167.115
0.4634	167.114
0.46373	167.043
0.46407	167.056
0.4644	167.027
0.46473	167.071
0.46507	167.173
0.4654	167.166
0.46573	167.285
0.46607	167.117
0.4664	167.198
0.46673	167.288
0.46707	167.128
0.4674	167.153
0.46773	167.303
0.46807	167.276
0.4684	167.283
0.46873	167.366
0.46907	167.423
0.4694	167.537
0.46973	167.508
0.47007	167.517
0.4704	167.645
0.47073	167.661
0.47107	167.749
0.4714	167.753
0.47173	167.835
0.47207	167.922
0.4724	167.879
0.47273	167.904
0.47307	168.044
0.4734	168.023
0.47373	168.082
0.47407	168.06
0.4744	168.03
0.47473	168.107
0.47507	168.149
0.4754	168.145
0.47573	168.269
0.47607	168.273
0.4764	168.321
0.47673	168.376
0.47707	168.422
0.4774	168.448
0.47773	168.583
0.47807	168.554
0.4784	168.714
0.47873	168.687
0.47907	168.64
0.4794	168.772
0.47973	168.721
0.48007	168.822
0.4804	168.872
0.48073	168.89
0.48107	169.126
0.4814	168.953
0.48173	169.047
0.48207	169.103
0.4824	168.932
0.48273	168.98
0.48307	169.15
0.4834	169.051
0.48373	169.272
0.48407	169.157
0.4844	169.175
0.48473	169.263
0.48507	169.211
0.4854	169.231
0.48573	169.247
0.48607	169.274
0.4864	169.411
0.48673	169.333
0.48707	169.288
0.4874	169.285
0.48773	169.434
0.48807	169.427
0.4884	169.49
0.48873	169.511
0.48907	169.51
0.4894	169.628
0.48973	169.627
0.49007	169.668
0.4904	169.754
0.49073	169.708
0.49107	169.789
0.4914	169.805
0.49173	169.805
0.49207	169.882
0.4924	169.882
0.49273	169.803
0.49307	169.882
0.4934	169.956
0.49373	169.958
0.49407	169.983
0.4944	170.06
0.49473	170.055
0.49507	170.107
0.4954	170.188
0.49573	170.214
0.49607	170.338
0.4964	170.349
0.49673	170.356
0.49707	170.451
0.4974	170.449
0.49773	170.561
0.49807	170.519
0.4984	170.507
0.49873	170.617
0.49907	170.483
0.4994	170.543
0.49973	170.559
0.50007	170.421
0.5004	170.665
0.50073	170.485
0.50107	170.595
0.5014	170.55
0.50173	170.501
0.50207	170.609
0.5024	170.496
0.50273	170.635
0.50307	170.68
0.5034	170.617
0.50373	170.726
0.50407	170.7
0.5044	170.788
0.50473	170.957
0.50507	170.858
0.5054	170.996
0.50573	170.883
0.50607	170.86
0.5064	170.953
0.50673	170.734
0.50707	170.831
0.5074	170.854
0.50773	170.824
0.50807	170.869
0.5084	170.978
0.50873	170.854
0.50907	171.065
0.5094	171.004
0.50973	171
0.51007	171.061
0.5104	171.029
0.51073	171.207
0.51107	171.024
0.5114	171.065
0.51173	171.164
0.51207	171.052
0.5124	171.169
0.51273	171.072
0.51307	171.123
0.5134	171.077
0.51373	171.022
0.51407	171.146
0.5144	170.975
0.51473	171.036
0.51507	171.083
0.5154	171.081
0.51573	171.292
0.51607	171.275
0.5164	171.383
0.51673	171.328
0.51707	171.297
0.5174	171.358
0.51773	171.252
0.51807	171.308
0.5184	171.364
0.51873	171.236
0.51907	171.434
0.5194	171.347
0.51973	171.313
0.52007	171.411
0.5204	171.322
0.52073	171.513
0.52107	171.554
0.5214	171.483
0.52173	171.621
0.52207	171.533
0.5224	171.731
0.52273	171.745
0.52307	171.729
0.5234	171.852
0.52373	171.895
0.52407	171.897
0.5244	172.057
0.52473	171.969
0.52507	172.014
0.5254	172.17
0.52573	172.161
0.52607	172.165
0.5264	172.361
0.52673	172.339
0.52707	172.357
0.5274	172.404
0.52773	172.437
0.52807	172.491
0.5284	172.638
0.52873	172.599
0.52907	172.683
0.5294	172.818
0.52973	172.816
0.53007	172.84
0.5304	172.924
0.53073	172.944
0.53107	173.052
0.5314	173.144
0.53173	173.221
0.53207	173.36
0.5324	173.274
0.53273	173.288
0.53307	173.349
0.5334	173.439
0.53373	173.429
0.53407	173.511
0.5344	173.502
0.53473	173.506
0.53507	173.58
0.5354	173.608
0.53573	173.641
0.53607	173.711
0.5364	173.731
0.53673	173.772
0.53707	173.808
0.5374	173.851
0.53773	173.855
0.53807	173.9
0.5384	173.936
0.53873	173.952
0.53907	173.959
0.5394	173.995
0.53973	174.039
0.54007	174.039
0.5404	174.082
0.54073	174.116
0.54107	174.163
0.5414	174.192
0.54173	174.244
0.54207	174.255
0.5424	174.273
0.54273	174.303
0.54307	174.316
0.5434	174.339
0.54373	174.375
0.54407	174.41
0.5444	174.42
0.54473	174.429
0.54507	174.467
0.5454	174.508
0.54573	174.494
0.54607	174.544
0.5464	174.57
0.54673	174.606
0.54707	174.635
0.5474	174.667
0.54773	174.683
0.54807	174.726
0.5484	174.755
0.54873	174.752
0.54907	174.795
0.5494	174.811
0.54973	174.829
0.55007	174.865
0.5504	174.879
0.55073	174.917
0.55107	174.941
0.5514	174.955
0.55173	174.98
0.55207	175.005
0.5524	175.04
0.55273	175.049
0.55307	175.079
0.5534	175.124
0.55373	175.16
0.55407	175.178
0.5544	175.232
0.55473	175.241
0.55507	175.263
0.5554	175.29
0.55573	175.32
0.55607	175.351
0.5564	175.382
0.55673	175.392
0.55707	175.446
0.5574	175.517
0.55773	175.484
0.55807	175.549
0.5584	175.614
0.55873	175.628
0.55907	175.652
0.5594	175.693
0.55973	175.693
0.56007	175.736
0.5604	175.763
0.56073	175.781
0.56107	175.808
0.5614	175.83
0.56173	175.842
0.56207	175.878
0.5624	175.925
0.56273	175.918
0.56307	175.952
0.5634	176.012
0.56373	176.067
0.56407	176.039
0.5644	176.053
0.56473	176.103
0.56507	176.141
0.5654	176.165
0.56573	176.185
0.56607	176.21
0.5664	176.235
0.56673	176.255
0.56707	176.284
0.5674	176.31
0.56773	176.32
0.56807	176.338
0.5684	176.356
0.56873	176.388
0.56907	176.433
0.5694	176.442
0.56973	176.446
0.57007	176.476
0.5704	176.525
0.57073	176.561
0.57107	176.57
0.5714	176.582
0.57173	176.618
0.57207	176.649
0.5724	176.685
0.57273	176.73
0.57307	176.735
0.5734	176.759
0.57373	176.793
0.57407	176.833
0.5744	176.843
0.57473	176.867
0.57507	176.883
0.5754	176.91
0.57573	176.948
0.57607	176.973
0.5764	176.978
0.57673	176.994
0.57707	177.043
0.5774	177.097
0.57773	177.09
0.57807	177.158
0.5784	177.153
0.57873	177.176
0.57907	177.205
0.5794	177.228
0.57973	177.274
0.58007	177.302
0.5804	177.306
0.58073	177.353
0.58107	177.412
0.5814	177.419
0.58173	177.427
0.58207	177.484
0.5824	177.517
0.58273	177.54
0.58307	177.567
0.5834	177.597
0.58373	177.61
0.58407	177.65
0.5844	177.691
0.58473	177.696
0.58507	177.713
0.5854	177.754
0.58573	177.792
0.58607	177.788
0.5864	177.824
0.58673	177.853
0.58707	177.884
0.5874	177.891
0.58773	177.916
0.58807	177.941
0.5884	177.981
0.58873	178.019
0.58907	178.049
0.5894	178.062
0.58973	178.102
0.59007	178.129
0.5904	178.132
0.59073	178.154
0.59107	178.19
0.5914	178.233
0.59173	178.235
0.59207	178.262
0.5924	178.273
0.59273	178.303
0.59307	178.341
0.5934	178.354
0.59373	178.37
0.59407	178.411
0.5944	178.463
0.59473	178.453
0.59507	178.49
0.5954	178.501
0.59573	178.543
0.59607	178.589
0.5964	178.546
0.59673	178.58
0.59707	178.633
0.5974	178.627
0.59773	178.692
0.59807	178.701
0.5984	178.733
0.59873	178.78
0.59907	178.8
0.5994	178.802
0.59973	178.836
0.60007	178.858
0.6004	178.897
0.60073	178.901
0.60107	178.937
0.6014	178.958
0.60173	178.994
0.60207	179.029
0.6024	179.043
0.60273	179.061
0.60307	179.099
0.6034	179.133
0.60373	179.14
0.60407	179.165
0.6044	179.182
0.60473	179.194
0.60507	179.21
0.6054	179.223
0.60573	179.25
0.60607	179.286
0.6064	179.302
0.60673	179.317
0.60707	179.347
0.6074	179.396
0.60773	179.428
0.60807	179.459
0.6084	179.471
0.60873	179.515
0.60907	179.553
0.6094	179.556
0.60973	179.594
0.61007	179.605
0.6104	179.648
0.61073	179.671
0.61107	179.698
0.6114	179.706
0.61173	179.74
0.61207	179.779
0.6124	179.797
0.61273	179.817
0.61307	179.828
0.6134	179.86
0.61373	179.887
0.61407	179.932
0.6144	179.925
0.61473	179.974
0.61507	180.019
0.6154	180.026
0.61573	180.082
0.61607	180.093
0.6164	180.114
0.61673	180.154
0.61707	180.173
0.6174	180.183
0.61773	180.202
0.61807	180.226
0.6184	180.255
0.61873	180.267
0.61907	180.292
0.6194	180.323
0.61973	180.352
0.62007	180.363
0.6204	180.388
0.62073	180.422
0.62107	180.449
0.6214	180.472
0.62173	180.487
0.62207	180.512
0.6224	180.539
0.62273	180.575
0.62307	180.577
0.6234	180.596
0.62373	180.622
0.62407	180.65
0.6244	180.667
0.62473	180.685
0.62507	180.715
0.6254	180.748
0.62573	180.773
0.62607	180.793
0.6264	180.804
0.62673	180.829
0.62707	180.854
0.6274	180.875
0.62773	180.897
0.62807	180.922
0.6284	180.957
0.62873	180.987
0.62907	180.994
0.6294	181.018
0.62973	181.043
0.63007	181.079
0.6304	181.086
0.63073	181.106
0.63107	181.126
0.6314	181.151
0.63173	181.174
0.63207	181.203
0.6324	181.216
0.63273	181.243
0.63307	181.277
0.6334	181.318
0.63373	181.327
0.63407	181.353
0.6344	181.38
0.63473	181.421
0.63507	181.452
0.6354	181.486
0.63573	181.497
0.63607	181.518
0.6364	181.54
0.63673	181.567
0.63707	181.587
0.6374	181.605
0.63773	181.626
0.63807	181.65
0.6384	181.673
0.63873	181.704
0.63907	181.713
0.6394	181.743
0.63973	181.765
0.64007	181.79
0.6404	181.797
0.64073	181.821
0.64107	181.844
0.6414	181.867
0.64173	181.887
0.64207	181.902
0.6424	181.934
0.64273	181.972
0.64307	181.977
0.6434	181.999
0.64373	182.024
0.64407	182.053
0.6444	182.073
0.64473	182.092
0.64507	182.107
0.6454	182.127
0.64573	182.152
0.64607	182.182
0.6464	182.193
0.64673	182.215
0.64707	182.244
0.6474	182.278
0.64773	182.312
0.64807	182.323
0.6484	182.348
0.64873	182.393
0.64907	182.406
0.6494	182.415
0.64973	182.443
0.65007	182.476
0.6504	182.508
0.65073	182.53
0.65107	182.533
0.6514	182.559
0.65173	182.587
0.65207	182.625
0.6524	182.616
0.65273	182.658
0.65307	182.69
0.6534	182.724
0.65373	182.722
0.65407	182.76
0.6544	182.776
0.65473	182.798
0.65507	182.82
0.6554	182.849
0.65573	182.856
0.65607	182.868
0.6564	182.901
0.65673	182.929
0.65707	182.949
0.6574	182.98
0.65773	182.994
0.65807	183.025
0.6584	183.045
0.65873	183.07
0.65907	183.084
0.6594	183.108
0.65973	183.133
0.66007	183.163
0.6604	183.171
0.66073	183.194
0.66107	183.225
0.6614	183.261
0.66173	183.266
0.66207	183.297
0.6624	183.327
0.66273	183.338
0.66307	183.36
0.6634	183.39
0.66373	183.421
0.66407	183.434
0.6644	183.453
0.66473	183.471
0.66507	183.495
0.6654	183.516
[truncated: 318,346+ more rows]

## Sheet: Fig.6e
Virgin		Rest interval
		0 min		5 min		10 min		20 min		30 min
Strain (%)	Stress (MPa)	Strain (%)	Stress (MPa)	Strain (%)	Stress (MPa)	Strain (%)	Stress (MPa)	Strain (%)	Stress (MPa)	Strain (%)	Stress (MPa)
0	0.0139	0.43153	0.01243	0	-0.11739	4.482	0.03121	1.98356	0.03121	1.98356	0.03121
0.03923	0.00658	2.81387	0.01682	1.81656	0.02156	14.4758	0.03121	9.47889	0.15954	3.85739	0.6003
0.14979	0.0629	3.8071	0.01829	6.66178	0.00171	21.9265	0.03121	13.2265	0.39387	6.35583	1.17125
0.35307	0.10971	3.53963	0.01682	11.507	-0.01814	25.6742	0.03121	18.1788	0.67841	9.47889	1.8203
0.72754	0.23845	3.00824	0.01463	16.3522	0.06126	30.6264	0.08143	22.5511	1.09314	13.8512	2.39125
1.2625	0.43813	2.32349	0.00878	21.1974	0.06126	35.6233	0.15954	27.548	1.5339	18.8034	2.7539
1.94724	0.67658	1.50144	0.01243	26.0426	0.06126	38.7464	0.23765	31.251	1.97466	27.548	3.03844
2.76929	0.92892	0.55457	0.0139	30.8878	0.06126	41.2448	0.31576	36.2479	2.4675	33.7495	3.19466
3.71616	1.19589	0.50821	0.0139	35.733	0.00171	43.074	0.4199	33.7495	2.33917	46.8217	3.40295
4.77894	1.46872	1.67798	0.01317	40.5783	0.08111	44.9479	0.57426	39.9956	2.77994	58.6447	3.4792
5.95228	1.7452	2.94583	0.01463	45.4235	0.12081	46.8217	0.67841	43.074	3.01241	71.0923	3.63542
7.22012	1.9734	4.30461	0.01243	50.2687	0.16051	48.6955	0.80859	48.6955	3.19466	90.4106	3.86975
8.57891	2.18625	5.74543	0.01024	54.1448	0.29947	51.194	0.99085	56.1462	3.37692	102.234	4.10222
10.0215	2.36545	7.26292	0.00878	56.5675	0.39872	53.0678	1.19728	63.6416	3.55731	116.555	4.33655
11.5408	2.52564	8.84996	0.00805	58.9901	0.57737	56.1462	1.48183	75.4646	3.73957	133.375	4.67317
13.1278	2.65949	10.503	0.01024	61.4127	0.73617	58.6447	1.71615	88.5368	3.946	145.822	4.98375
14.7808	2.76189	12.2148	0.01463	63.8353	0.89497	61.1431	2.07881	104.107	4.20637	157.021	5.27015
16.4909	2.84527	13.9802	0.00951	64.8043	1.05377	64.2662	2.36521	114.681	4.33655	170.093	5.71091
18.2581	2.92134	15.7955	0.00878	67.7114	1.25227	67.3892	2.67579	126.504	4.54299	181.916	6.12564
20.0733	3.00399	17.6553	0.00805	69.165	1.41108	71.0923	2.85805	138.952	4.75128	193.739	6.46226
21.9314	3.06543	19.558	0.00878	71.1031	1.56988	75.4646	3.16863	150.195	5.06186	201.234	6.77469
23.8341	3.11444	21.5017	0.0117	72.5567	1.70883	81.0861	3.32484	157.645	5.32222	201.234	6.28186
25.7778	3.16052	23.4774	0.01024	74.0102	1.90733	87.2875	3.4792	167.595	5.52866	203.733	5.71091
27.7535	3.18612	25.4871	0.00658	75.4638	2.10583	93.5336	3.63542	175.09	5.83924	202.484	5.24411
29.7632	3.22196	27.5271	0.00878	76.9173	2.30433	100.36	3.76561	183.165	6.12564	202.484	4.77732
31.8031	3.2695	29.5956	0.00878	78.8554	2.46314	106.606	3.91997	189.411	6.38415	201.234	4.25844
33.8716	3.28706	31.689	0.00878	81.278	2.64179	112.807	4.05015	194.988	6.61848	199.361	3.81768
35.9651	3.33826	33.8039	0.00658	83.7006	2.84029	120.303	4.20637	201.234	6.90302	198.111	3.29881
38.0817	3.3624	35.9437	0.00512	86.6078	3.01894	127.753	4.33655	201.234	6.38415	196.862	2.96033
40.2216	3.39677	38.1031	0.00805	89.0304	3.15789	132.75	4.43884	201.859	5.96942	195.613	2.51957
42.381	3.43261	40.2786	0.00731	92.422	3.25714	137.078	4.54299	202.484	5.42451	191.865	1.92445
44.5565	3.44944	42.4755	0.00366	96.2982	3.37624	142.075	4.67317	202.484	4.85357	186.913	1.32747
46.7534	3.47357	44.6813	0.00293	99.6898	3.43579	147.072	4.82939	201.859	4.31052	180.667	0.83463
48.9592	3.5021	46.9049	0.00512	101.628	3.5549	153.273	4.98375	201.234	3.73957	176.339	0.4199
51.1828	3.52989	49.1375	0.00731	105.504	3.61445	159.519	5.13997	199.361	3.11655	166.97	0.03121
53.4154	3.54891	51.3879	0.00585	110.349	3.6343	163.892	5.32222	197.487	2.54561	197.487	2.54561
55.6658	3.57597	53.6436	0.00439	114.71	3.7534	170.093	5.47658	192.49	2.0007	192.49	2.0007
57.9215	3.60011	55.9172	0	119.071	3.85265	173.841	5.60677	186.913	1.3535	186.913	1.3535
60.1968	3.61986	58.1925	0.00219	122.947	3.9122	181.916	5.86527	181.916	0.78256	181.916	0.78256
62.474	3.64473	60.475	0.00366	127.792	4.01145	186.288	6.04753	176.339	0.36783	176.339	0.36783
64.7547	3.66594	62.7735	0	131.668	4.1107	193.114	6.30604	171.342	0.00518	171.342	0.00518
67.055	3.68276	65.0756	0	136.029	4.20995	197.487	6.54037	158.895	0.00518	158.895	0.00518
69.3553	3.71641	67.3759	0.00293	138.936	4.3092	201.859	6.67055
71.6574	3.71129	69.6869	0.00219	142.812	4.3886	201.859	6.25582
76.2954	3.79028	72.0158	0.00293	145.235	4.48785	201.859	5.96942
78.6261	3.83636	74.3464	0.00658	149.111	4.5871	201.859	5.50262
80.9549	3.86562	76.677	0.01902	151.534	4.68636	201.859	5.166
83.2855	3.90146	79.0059	0.02487	154.441	4.76576	201.234	4.28448
85.6144	3.94388	81.3365	0.0395	157.348	4.84516	201.859	4.75128
87.9486	3.96875	83.6707	0.06729	160.255	4.96426	198.736	3.86975
90.3024	3.99874	86.0227	0.13751	163.647	5.02381	197.487	3.32484
92.658	4.04555	88.3783	0.30428	166.554	5.12306	195.613	2.77994
95.0118	4.08651	90.7339	0.57929	168.976	5.22231	191.865	2.23503
97.3656	4.1187	93.0895	0.87406	172.368	5.34141	188.162	1.61201
99.7212	4.156	95.4451	1.12933	175.275	5.44066	182.541	0.99085
102.077	4.1933	97.7989	1.34218	179.151	5.55976	180.042	0.67841
104.431	4.23499	100.154	1.54113	183.027	5.67886	174.465	0.28972
106.784	4.27961	102.51	1.76641	186.904	5.79797	170.718	0.05539
109.14	4.31253	104.864	2.07727	190.78	5.91707	163.892	0.00518
111.494	4.36592	107.219	2.37569	194.171	6.03617	163.892	0.00518
113.849	4.41419	109.575	2.58561	198.048	6.11557
116.207	4.45077	111.931	2.74945	200.955	6.23467
118.58	4.50416	116.686	2.91988	203.862	6.33392
120.966	4.56121	119.065	3.00692	205.315	6.53242
123.35	4.60656	121.448	3.0786	205.315	6.41332
125.729	4.66873	123.83	3.14077	205.315	6.21482
128.113	4.71116	126.209	3.21099	205.315	6.01632
130.487	4.75651	128.589	3.25634	204.831	5.81782
132.871	4.81429	130.972	3.30681	204.831	5.61931
135.257	4.84574	133.356	3.35362	204.831	5.42081
137.634	4.90279	135.729	3.40848	204.831	5.22231
140.018	4.96057	138.113	3.45968	204.831	5.02381
142.391	5.01397	140.497	3.51746	203.862	4.82531
144.777	5.07541	142.874	3.57378	202.893	4.62681
147.161	5.1427	145.257	3.63449	202.408	4.4283
149.535	5.20341	147.637	3.69008	201.924	4.2298
151.919	5.2707	150.02	3.75152	201.439	4.0313
154.303	5.34165	152.404	3.81442	199.986	3.8328
156.682	5.40967	154.779	3.87147	199.501	3.6343
159.064	5.4777	157.163	3.93145	199.501	3.43579
161.444	5.54645	159.544	3.99508	198.048	3.23729
168.584	5.72931	161.926	4.05287	197.563	3.03879
170.965	5.80757	164.305	4.12674	196.594	2.84029
173.351	5.89096	166.687	4.19111	196.11	2.64179
175.73	5.96776	169.068	4.26279	195.141	2.44329
178.107	6.04309	171.45	4.33447	193.687	2.24478
180.492	6.12794	173.83	4.41639	191.749	2.04628
182.873	6.20986	176.207	4.48222	192.233	1.84778
185.252	6.29544	178.588	4.56048	189.326	1.64928
187.636	6.37955	180.974	4.64825	188.842	1.45078
190.013	6.46659	183.353	4.7331	188.357	1.25227
192.393	6.55071	185.731	4.80844	187.388	1.17287
194.778	6.6458	188.116	4.90499	185.935	0.97437
197.158	6.7321	190.498	4.9913	183.512	0.79572
199.54	6.825	192.878	5.07687	181.574	0.59722
201.921	6.9135	197.641	5.23632	179.151	0.43842
204.061	6.94422	200.02	5.35189	176.729	0.25977
204.294	6.59752	202.401	5.43674	174.791	0.14066
203.886	5.95605	203.841	5.42284	171.883	0.08111
203.289	5.40967	203.685	4.88304	167.038	0.00171
202.549	4.96277	203.189	4.36665	162.193	0.04141
201.675	4.55902	202.533	3.94096	157.348	-0.01814
200.68	4.31253	201.737	3.5928	152.503	0.06126
199.573	3.9768	200.814	3.27097	147.657	0.00171
198.362	3.5928	199.772	2.96742	142.812	-0.01814
197.056	3.26365	198.624	2.68216	137.967	-0.01814
195.664	2.94182	197.376	2.49199	133.122	-0.01814
194.191	2.64486	196.035	2.35156	128.277	-0.01814
192.645	2.35521	194.608	2.06995	123.431	-0.01814
191.033	2.09043	193.107	1.81176	118.586	0.04141
189.355	1.84028	191.532	1.57404	113.741	-0.01814
187.622	1.61135	189.89	1.36266	108.896	-0.01814
185.835	1.38972	188.192	1.15201	104.051	0.04141
184.002	1.19882	186.438	0.96769	99.2053	0.06126
182.124	1.10593	184.631	0.78117	94.3601	-0.01814
180.204	0.92819	182.78	0.61952	89.5149	-0.01814
178.249	0.7702	180.887	0.47763	84.6697	-0.01814
176.259	0.62537	178.95	0.34231	79.8245	0.06126
174.237	0.49299	176.98	0.21212	74.9793	0.06126
172.185	0.36572	174.977	0.10459	70.1341	0.06126
170.107	0.25234	172.944	0.03291	65.2888	0.06126
168.005	0.1536	170.881	0.01755	60.4436	0.06126
165.879	0.05486	168.795	0.00658	55.5984	-0.01814
163.73	0.02048	166.683	0.00146	50.7532	0.02156
161.564	0.00878	164.547	0.00293	45.908	0.04141
159.381	0.00366	162.393	0.00512	41.0628	-0.01814
157.181	0.00146	160.218	0.00951	36.2176	-0.01814
154.966	0.00658	158.028	0.00951	31.3724	-0.01814
152.741	0.0117	155.826	0.0117	26.5271	0.04141
150.497	0.00951	153.602	0.01243	21.6819	0.04141
148.247	0.01097	151.373	0.01097	16.8367	0.04141
145.984	0.00878	149.124	0.00878	11.9915	0.00171
143.707	0.01097	146.872	0.0139	7.1463	0.00171
141.43	0.01463	144.599	0.01317	2.30109	0.02156
139.14	0.01536	142.322	0.01097	0.363	-0.09754
136.84	0.01463	140.043	0.01097
134.538	0.01463	137.746	0.01243
132.238	0.01243	135.446	0.01609
129.916	0.01536	133.145	0.01317
127.587	0.01536	130.84	0.01243
125.256	0.01097	128.513	0.01317
122.928	0.01536	126.182	0.0139
120.599	0.0139	123.853	0.01243
118.268	0.01755	121.522	0.0139
115.925	0.01463	119.194	0.00731
113.571	0.0139	116.863	0.01024
111.216	0.01097	114.511	0.01243
108.858	0.01682	112.155	0.01317
106.504	0.01463	109.802	0.01243
104.149	0.01755	107.444	0.01097
101.795	0.01463	105.089	0.01463
99.4394	0.01463	102.735	0.01609
97.082	0.01682	100.381	0.01024
94.7283	0.01463	98.0254	0.01243
92.3727	0.0139	95.668	0.01536
90.0153	0.01243	93.3124	0.01317
87.6597	0.01463	90.9568	0.01463
85.2863	0.01755	88.6012	0.01317
82.9022	0.01609	86.2403	0.01243
80.518	0.0117	83.8597	0.01024
78.1321	0.0139	81.4756	0.01463
75.7551	0.01463	79.0915	0.01317
73.371	0.01682	76.7074	0.01317
70.994	0.01536	74.3339	0.0139
68.6135	0.01463	71.9498	0.01024
66.2276	0.01317	69.5657	0.0117
63.8506	0.01463	67.1887	0.0139
61.4665	0.01755	64.8064	0.0117
59.0895	0.01463	62.4205	0.01097
56.7089	0.01536	60.0435	0.01536
54.3248	0.01317	57.6629	0.0139
51.9407	0.01609	55.2841	0.01682
49.5655	0.01682	52.9	0.0139
47.1814	0.01463	50.5159	0.0117
44.8026	0.01317	48.1407	0.01243
42.4184	0.01829	45.7566	0.01536
40.0433	0.02194	43.3796	0.0139
37.6609	0.01755	40.999	0.01463
35.275	0.01463	38.6149	0.01317
32.9016	0.01463	36.2308	0.0117
30.5175	0.01975	33.8556	0.01536
28.1333	0.01609	31.4715	0.01243
25.7546	0.01536	29.0874	0.0117
23.3722	0.01463	26.7139	0.01317
20.9917	0.0117	24.3298	0.0139
18.6076	0.01243	21.9457	0.01975
16.2341	0.01755	19.5723	0.01463
13.85	0.01463	17.1881	0.01243
11.4695	0.0139	14.8022	0.01463
9.08712	0.01682	12.4288	0.01536
6.703	0.01463	10.0447	0.01463
4.3278	0.01682	7.66057	0.00878
1.94367	0.0139	5.28537	0.00951
		2.90125	0.01317
		0.51712	0.01536
