# Supplementary material for: Amplification of integrated microscopic motions of high-density [2]rotaxanes in mechanically interlocked networks
Source: Nat Commun. 2022 Nov 4;13:6654. doi: 10.1038/s41467-022-34286-6 (PMC9636211; doi:10.1038/s41467-022-34286-6)
Supplement: Supplementary file 3 — Source Data [file 41467_2022_34286_MOESM3_ESM.zip › source data/Fig.S16.xlsx]

## Sheet: Fig.S16
[2]rotaxane 1		MIN-1		MIN-2		MIN-3		MIN-4		MIN-5		MIN-6		MIN-7		DODT		PETMP
Wavenumber (cm-1)	Transmittance (%)	Wavenumber (cm-1)	Transmittance (%)	Wavenumber (cm-1)	Transmittance (%)	Wavenumber (cm-1)	Transmittance (%)	Wavenumber (cm-1)	Transmittance (%)	Wavenumber (cm-1)	Transmittance (%)	Wavenumber (cm-1)	Transmittance (%)	Wavenumber (cm-1)	Transmittance (%)	Wavenumber (cm-1)	Transmittance (%)	Wavenumber (cm-1)	Transmittance (%)
3999.64	95.14	4000	100.9	4000	98.0016	4000	98.1937	4000	98.514	4000	98.6766	4000	98.8999	4000	99.0603	3999.64	99.3109	3999.64	99.7617
3997.71	95.2026	3999	100.9	3999	98.0017	3999	98.1902	3999	98.5151	3999	98.6771	3999	98.8989	3999	99.0609	3997.71	99.3079	3997.71	99.747
3995.78	95.2142	3998	100.901	3998	98.0018	3998	98.1867	3998	98.5163	3998	98.6777	3998	98.8979	3998	99.0616	3995.78	99.3033	3995.78	99.7313
3993.85	95.2474	3997	100.903	3997	98.0016	3997	98.1834	3997	98.5169	3997	98.6783	3997	98.8969	3997	99.0622	3993.85	99.2905	3993.85	99.7125
3991.93	95.2539	3996	100.904	3996	98.0012	3996	98.1816	3996	98.5167	3996	98.6786	3996	98.8958	3996	99.0618	3991.93	99.2886	3991.93	99.7006
3990	95.3114	3995	100.904	3995	98.0005	3995	98.1816	3995	98.5156	3995	98.6784	3995	98.895	3995	99.0605	3990	99.2943	3990	99.7021
3988.07	95.406	3994	100.904	3994	97.9996	3994	98.1825	3994	98.5143	3994	98.6776	3994	98.8945	3994	99.059	3988.07	99.3026	3988.07	99.7097
3986.14	95.4038	3993	100.902	3993	97.9991	3993	98.1831	3993	98.5146	3993	98.6767	3993	98.8941	3993	99.0576	3986.14	99.3109	3986.14	99.7157
3984.21	95.4272	3992	100.9	3992	97.9991	3992	98.1857	3992	98.5141	3992	98.6763	3992	98.8937	3992	99.0567	3984.21	99.3136	3984.21	99.7165
3982.28	95.5311	3991	100.899	3991	97.9998	3991	98.1847	3991	98.5138	3991	98.6762	3991	98.8932	3991	99.0563	3982.28	99.3079	3982.28	99.7066
3980.36	95.6796	3990	100.897	3990	98.0007	3990	98.1829	3990	98.5133	3990	98.6769	3990	98.8927	3990	99.056	3980.36	99.3018	3980.36	99.6981
3978.43	95.7424	3989	100.896	3989	98.0009	3989	98.1806	3989	98.5126	3989	98.6772	3989	98.8923	3989	99.0558	3978.43	99.287	3978.43	99.6783
3976.5	95.7769	3988	100.895	3988	98.0002	3988	98.1785	3988	98.5122	3988	98.6773	3988	98.892	3988	99.0554	3976.5	99.279	3976.5	99.6581
3974.57	95.8646	3987	100.896	3987	97.999	3987	98.1773	3987	98.5125	3987	98.6773	3987	98.8919	3987	99.055	3974.57	99.278	3974.57	99.6412
3972.64	95.9797	3986	100.896	3986	97.998	3986	98.1773	3986	98.5138	3986	98.6774	3986	98.8919	3986	99.0549	3972.64	99.2814	3972.64	99.6295
3970.71	96.0896	3985	100.897	3985	97.9976	3985	98.1786	3985	98.5159	3985	98.6777	3985	98.8918	3985	99.0558	3970.71	99.2945	3970.71	99.6385
3968.78	96.2052	3984	100.897	3984	97.998	3984	98.1806	3984	98.518	3984	98.6781	3984	98.8915	3984	99.0575	3968.78	99.3143	3968.78	99.665
3966.86	96.3076	3983	100.896	3983	97.9991	3983	98.1826	3983	98.5196	3983	98.6785	3983	98.891	3983	99.0597	3966.86	99.3211	3966.86	99.6739
3964.93	96.3699	3982	100.896	3982	98.0006	3982	98.184	3982	98.5203	3982	98.679	3982	98.8903	3982	99.0616	3964.93	99.3263	3964.93	99.6632
3963	96.4043	3981	100.896	3981	98.002	3981	98.1845	3981	98.52	3981	98.6795	3981	98.8897	3981	99.0627	3963	99.3309	3963	99.6501
3961.07	96.5417	3980	100.895	3980	98.0024	3980	98.1838	3980	98.5187	3980	98.6796	3980	98.8889	3980	99.0625	3961.07	99.3301	3961.07	99.6348
3959.14	96.6707	3979	100.895	3979	98.0018	3979	98.1823	3979	98.5167	3979	98.6791	3979	98.8876	3979	99.0615	3959.14	99.3378	3959.14	99.6318
3957.21	96.7041	3978	100.895	3978	98.0002	3978	98.1805	3978	98.5146	3978	98.6779	3978	98.8859	3978	99.0603	3957.21	99.3621	3957.21	99.6519
3955.28	96.768	3977	100.894	3977	97.9983	3977	98.179	3977	98.5131	3977	98.6763	3977	98.884	3977	99.0595	3955.28	99.3816	3955.28	99.662
3953.36	96.8414	3976	100.894	3976	97.9964	3976	98.1776	3976	98.5124	3976	98.675	3976	98.8823	3976	99.0591	3953.36	99.3849	3953.36	99.631
3951.43	96.8743	3975	100.894	3975	97.995	3975	98.1766	3975	98.5126	3975	98.6744	3975	98.8813	3975	99.0588	3951.43	99.3916	3951.43	99.5778
3949.5	96.9065	3974	100.894	3974	97.9943	3974	98.1757	3974	98.5136	3974	98.6746	3974	98.881	3974	99.0585	3949.5	99.4138	3949.5	99.5452
3947.57	97.0841	3973	100.893	3973	97.9943	3973	98.1753	3973	98.5151	3973	98.6754	3973	98.8813	3973	99.0583	3947.57	99.424	3947.57	99.5265
3945.64	97.1586	3972	100.893	3972	97.9945	3972	98.1749	3972	98.5167	3972	98.6762	3972	98.8816	3972	99.0583	3945.64	99.4469	3945.64	99.5253
3943.71	97.1328	3971	100.893	3971	97.9944	3971	98.1745	3971	98.5178	3971	98.6765	3971	98.8811	3971	99.0581	3943.71	99.4794	3943.71	99.553
3941.79	97.3366	3970	100.893	3970	97.9937	3970	98.174	3970	98.518	3970	98.6762	3970	98.88	3970	99.0577	3941.79	99.4926	3941.79	99.5784
3939.86	97.376	3969	100.893	3969	97.9926	3969	98.1738	3969	98.5174	3969	98.6755	3969	98.8786	3969	99.0576	3939.86	99.5114	3939.86	99.6031
3937.93	97.3605	3968	100.892	3968	97.9912	3968	98.174	3968	98.5166	3968	98.6749	3968	98.8776	3968	99.0581	3937.93	99.5366	3937.93	99.6429
3936	97.4235	3967	100.892	3967	97.9899	3967	98.1743	3967	98.5159	3967	98.6745	3967	98.8772	3967	99.0589	3936	99.5261	3936	99.6327
3934.07	97.3869	3966	100.892	3966	97.9889	3966	98.1744	3966	98.5151	3966	98.6741	3966	98.8771	3966	99.0589	3934.07	99.5081	3934.07	99.5597
3932.14	97.4736	3965	100.892	3965	97.9888	3965	98.1741	3965	98.5142	3965	98.6736	3965	98.877	3965	99.058	3932.14	99.5089	3932.14	99.4963
3930.22	97.5771	3964	100.891	3964	97.9898	3964	98.1735	3964	98.5135	3964	98.6731	3964	98.8765	3964	99.0564	3930.22	99.516	3930.22	99.4814
3928.29	97.694	3963	100.891	3963	97.9921	3963	98.1729	3963	98.5131	3963	98.6727	3963	98.8759	3963	99.0553	3928.29	99.5022	3928.29	99.4663
3926.36	97.6067	3962	100.891	3962	97.9947	3962	98.1727	3962	98.5134	3962	98.6727	3962	98.8756	3962	99.0554	3926.36	99.5024	3926.36	99.4711
3924.43	97.5867	3961	100.891	3961	97.9966	3961	98.1729	3961	98.5139	3961	98.6727	3961	98.8756	3961	99.0564	3924.43	99.5073	3924.43	99.4923
3922.5	97.7941	3960	100.89	3960	97.997	3960	98.1731	3960	98.5138	3960	98.6726	3960	98.8755	3960	99.0572	3922.5	99.5164	3922.5	99.5122
3920.57	97.7853	3959	100.89	3959	97.9957	3959	98.1732	3959	98.5131	3959	98.6723	3959	98.8751	3959	99.0571	3920.57	99.5371	3920.57	99.5414
3918.64	97.8326	3958	100.89	3958	97.9937	3958	98.1731	3958	98.5123	3958	98.672	3958	98.8745	3958	99.0562	3918.64	99.5635	3918.64	99.5914
3916.72	97.9055	3957	100.889	3957	97.9921	3957	98.173	3957	98.5121	3957	98.6722	3957	98.8739	3957	99.055	3916.72	99.5579	3916.72	99.6037
3914.79	98.0526	3956	100.889	3956	97.9916	3956	98.1729	3956	98.5129	3956	98.6726	3956	98.8734	3956	99.0537	3914.79	99.5619	3914.79	99.6112
3912.86	98.0656	3955	100.889	3955	97.9921	3955	98.1727	3955	98.5143	3955	98.6729	3955	98.873	3955	99.0525	3912.86	99.5736	3912.86	99.6393
3910.93	98.1154	3954	100.888	3954	97.9927	3954	98.1725	3954	98.5155	3954	98.6729	3954	98.8727	3954	99.0516	3910.93	99.5814	3910.93	99.6613
3909	98.1349	3953	100.888	3953	97.9925	3953	98.1724	3953	98.516	3953	98.6727	3953	98.8724	3953	99.0511	3909	99.5545	3909	99.6225
3907.07	98.0705	3952	100.888	3952	97.9911	3952	98.1723	3952	98.5157	3952	98.6723	3952	98.8722	3952	99.0509	3907.07	99.5294	3907.07	99.5316
3905.14	98.0145	3951	100.888	3951	97.9891	3951	98.1723	3951	98.5151	3951	98.6719	3951	98.8719	3951	99.0505	3905.14	99.5357	3905.14	99.4654
3903.22	98.209	3950	100.887	3950	97.9873	3950	98.1724	3950	98.5147	3950	98.6715	3950	98.8716	3950	99.0495	3903.22	99.5679	3903.22	99.445
3901.29	98.3401	3949	100.887	3949	97.9861	3949	98.1723	3949	98.5146	3949	98.6712	3949	98.8711	3949	99.0483	3901.29	99.616	3901.29	99.4744
3899.36	98.396	3948	100.887	3948	97.9852	3948	98.172	3948	98.5144	3948	98.6712	3948	98.8706	3948	99.0474	3899.36	99.6463	3899.36	99.5293
3897.43	98.441	3947	100.886	3947	97.9835	3947	98.1716	3947	98.5133	3947	98.6712	3947	98.8701	3947	99.0469	3897.43	99.6208	3897.43	99.5419
3895.5	98.3039	3946	100.886	3946	97.9812	3946	98.1711	3946	98.5118	3946	98.6711	3946	98.8696	3946	99.0468	3895.5	99.5849	3895.5	99.4949
3893.57	98.1811	3945	100.886	3945	97.9793	3945	98.1708	3945	98.511	3945	98.6708	3945	98.8691	3945	99.0466	3893.57	99.5909	3893.57	99.4755
3891.65	98.3264	3944	100.886	3944	97.9793	3944	98.1708	3944	98.5121	3944	98.6711	3944	98.8687	3944	99.0462	3891.65	99.6253	3891.65	99.4953
3889.72	98.5453	3943	100.886	3943	97.9813	3943	98.1711	3943	98.5149	3943	98.6722	3943	98.8685	3943	99.046	3889.72	99.6797	3889.72	99.5856
3887.79	98.4172	3942	100.885	3942	97.9842	3942	98.1716	3942	98.5178	3942	98.6739	3942	98.8686	3942	99.046	3887.79	99.7025	3887.79	99.6528
3885.86	98.4038	3941	100.885	3941	97.9859	3941	98.1719	3941	98.519	3941	98.675	3941	98.8687	3941	99.0457	3885.86	99.6654	3885.86	99.6324
3883.93	98.4644	3940	100.885	3940	97.9853	3940	98.1719	3940	98.5179	3940	98.6744	3940	98.8686	3940	99.0446	3883.93	99.6429	3883.93	99.5558
3882	98.3557	3939	100.884	3939	97.9827	3939	98.1715	3939	98.5153	3939	98.6725	3939	98.868	3939	99.0425	3882	99.6593	3882	99.5112
3880.07	98.6828	3938	100.884	3938	97.9792	3938	98.1709	3938	98.5123	3938	98.6703	3938	98.8674	3938	99.0403	3880.07	99.6762	3880.07	99.5092
3878.15	98.7196	3937	100.884	3937	97.9758	3937	98.1702	3937	98.5091	3937	98.6687	3937	98.8669	3937	99.0384	3878.15	99.6698	3878.15	99.5503
3876.22	98.4266	3936	100.883	3936	97.9728	3936	98.1693	3936	98.5056	3936	98.6674	3936	98.8665	3936	99.037	3876.22	99.6423	3876.22	99.5324
3874.29	98.3863	3935	100.883	3935	97.9706	3935	98.1686	3935	98.5022	3935	98.666	3935	98.866	3935	99.0362	3874.29	99.5822	3874.29	99.4676
3872.36	98.5714	3934	100.883	3934	97.9694	3934	98.1683	3934	98.4996	3934	98.6646	3934	98.8655	3934	99.0362	3872.36	99.6091	3872.36	99.4504
3870.43	98.4328	3933	100.883	3933	97.969	3933	98.1682	3933	98.4988	3933	98.6642	3933	98.8651	3933	99.0369	3870.43	99.663	3870.43	99.4971
3868.5	98.8439	3932	100.883	3932	97.9689	3932	98.1679	3932	98.4999	3932	98.6647	3932	98.8645	3932	99.0376	3868.5	99.6564	3868.5	99.5163
3866.58	98.4741	3931	100.883	3931	97.9688	3931	98.1673	3931	98.5021	3931	98.6658	3931	98.8636	3931	99.0377	3866.58	99.6093	3866.58	99.4582
3864.65	98.3165	3930	100.883	3930	97.969	3930	98.1668	3930	98.5046	3930	98.6667	3930	98.8628	3930	99.037	3864.65	99.5899	3864.65	99.3871
3862.72	98.6189	3929	100.883	3929	97.9699	3929	98.1669	3929	98.5069	3929	98.6672	3929	98.8627	3929	99.0362	3862.72	99.5569	3862.72	99.3448
3860.79	98.747	3928	100.883	3928	97.9715	3928	98.1678	3928	98.5086	3928	98.6672	3928	98.8635	3928	99.036	3860.79	99.5563	3860.79	99.3158
3858.86	98.5661	3927	100.884	3927	97.9736	3927	98.1688	3927	98.5099	3927	98.6666	3927	98.8645	3927	99.0364	3858.86	99.6818	3858.86	99.4685
3856.93	98.5601	3926	100.884	3926	97.976	3926	98.1693	3926	98.5111	3926	98.6655	3926	98.865	3926	99.037	3856.93	99.7299	3856.93	99.6633
3855.01	98.8871	3925	100.884	3925	97.9787	3925	98.1691	3925	98.5125	3925	98.6646	3925	98.865	3925	99.0374	3855.01	99.7421	3855.01	99.7833
3853.08	98.472	3924	100.883	3924	97.9811	3924	98.1685	3924	98.5139	3924	98.6645	3924	98.8647	3924	99.0374	3853.08	99.7144	3853.08	99.7923
3851.15	98.7213	3923	100.883	3923	97.9821	3923	98.1679	3923	98.5148	3923	98.665	3923	98.8642	3923	99.0369	3851.15	99.6409	3851.15	99.6922
3849.22	98.639	3922	100.882	3922	97.9813	3922	98.1674	3922	98.5153	3922	98.6654	3922	98.8636	3922	99.0363	3849.22	99.5482	3849.22	99.506
3847.29	98.7151	3921	100.882	3921	97.9791	3921	98.1669	3921	98.5152	3921	98.6657	3921	98.8632	3921	99.0359	3847.29	99.5908	3847.29	99.446
3845.36	98.6033	3920	100.882	3920	97.9763	3920	98.1663	3920	98.5139	3920	98.6657	3920	98.8629	3920	99.0358	3845.36	99.595	3845.36	99.445
3843.43	98.661	3919	100.882	3919	97.973	3919	98.1654	3919	98.5114	3919	98.6655	3919	98.8624	3919	99.0356	3843.43	99.5499	3843.43	99.3656
3841.51	98.632	3918	100.882	3918	97.97	3918	98.1646	3918	98.5084	3918	98.665	3918	98.8616	3918	99.0352	3841.51	99.529	3841.51	99.2825
3839.58	98.5591	3917	100.881	3917	97.9681	3917	98.1644	3917	98.5063	3917	98.6645	3917	98.8608	3917	99.0347	3839.58	99.5163	3839.58	99.2573
3837.65	98.9689	3916	100.881	3916	97.9676	3916	98.1647	3916	98.5061	3916	98.6643	3916	98.8604	3916	99.0342	3837.65	99.5326	3837.65	99.3191
3835.72	98.8352	3915	100.881	3915	97.9678	3915	98.1651	3915	98.5075	3915	98.6642	3915	98.8603	3915	99.0338	3835.72	99.579	3835.72	99.4293
3833.79	98.9417	3914	100.881	3914	97.9681	3914	98.1651	3914	98.51	3914	98.6641	3914	98.8603	3914	99.0335	3833.79	99.6281	3833.79	99.5448
3831.86	98.9938	3913	100.881	3913	97.969	3913	98.1647	3913	98.5131	3913	98.6639	3913	98.8602	3913	99.0333	3831.86	99.5933	3831.86	99.5378
3829.93	98.9903	3912	100.881	3912	97.9703	3912	98.164	3912	98.5159	3912	98.6636	3912	98.8601	3912	99.033	3829.93	99.5654	3829.93	99.4966
3828.01	98.7399	3911	100.881	3911	97.9712	3911	98.1627	3911	98.5171	3911	98.6633	3911	98.8599	3911	99.0328	3828.01	99.5049	3828.01	99.4171
3826.08	98.843	3910	100.88	3910	97.9704	3910	98.1607	3910	98.5162	3910	98.6629	3910	98.8597	3910	99.0325	3826.08	99.4801	3826.08	99.3972
3824.15	98.8694	3909	100.88	3909	97.9676	3909	98.1584	3909	98.5139	3909	98.6625	3909	98.8595	3909	99.0323	3824.15	99.4766	3824.15	99.3646
3822.22	98.7678	3908	100.88	3908	97.9631	3908	98.156	3908	98.5114	3908	98.6619	3908	98.8593	3908	99.032	3822.22	99.4958	3822.22	99.3411
3820.29	99.0568	3907	100.88	3907	97.9578	3907	98.1539	3907	98.51	3907	98.6613	3907	98.859	3907	99.0316	3820.29	99.5128	3820.29	99.3631
3818.36	99.0748	3906	100.881	3906	97.9522	3906	98.1521	3906	98.5095	3906	98.6607	3906	98.8587	3906	99.0313	3818.36	99.5328	3818.36	99.4295
3816.44	99.0164	3905	100.881	3905	97.9467	3905	98.15	3905	98.5091	3905	98.6601	3905	98.8584	3905	99.0309	3816.44	99.5199	3816.44	99.4766
3814.51	99.1877	3904	100.881	3904	97.9421	3904	98.1474	3904	98.5082	3904	98.6596	3904	98.858	3904	99.0305	3814.51	99.5053	3814.51	99.556
3812.58	98.9987	3903	100.881	3903	97.9396	3903	98.1446	3903	98.5067	3903	98.659	3903	98.8576	3903	99.0301	3812.58	99.4888	3812.58	99.5767
3810.65	99.0227	3902	100.881	3902	97.9392	3902	98.1428	3902	98.5052	3902	98.6585	3902	98.8572	3902	99.0297	3810.65	99.5002	3810.65	99.5867
3808.72	99.0262	3901	100.881	3901	97.9412	3901	98.1435	3901	98.5045	3901	98.658	3901	98.8567	3901	99.0292	3808.72	99.5096	3808.72	99.5843
3806.79	99.0961	3900	100.881	3900	97.9451	3900	98.1468	3900	98.505	3900	98.6576	3900	98.8563	3900	99.0288	3806.79	99.5215	3806.79	99.5826
3804.86	98.998	3899	100.881	3899	97.949	3899	98.151	3899	98.5059	3899	98.6572	3899	98.8559	3899	99.0284	3804.86	99.5121	3804.86	99.5149
3802.94	98.8518	3898	100.881	3898	97.951	3898	98.1539	3898	98.5064	3898	98.657	3898	98.8555	3898	99.028	3802.94	99.4778	3802.94	99.4292
3801.01	99.0758	3897	100.881	3897	97.9508	3897	98.1547	3897	98.5062	3897	98.6568	3897	98.8553	3897	99.0277	3801.01	99.4279	3801.01	99.3336
3799.08	98.988	3896	100.88	3896	97.9495	3896	98.1542	3896	98.5057	3896	98.6566	3896	98.8551	3896	99.0274	3799.08	99.4356	3799.08	99.3301
3797.15	98.9474	3895	100.88	3895	97.9485	3895	98.1535	3895	98.5052	3895	98.6565	3895	98.855	3895	99.0272	3797.15	99.4317	3797.15	99.3645
3795.22	99.2354	3894	100.88	3894	97.9481	3894	98.1532	3894	98.5045	3894	98.6563	3894	98.8548	3894	99.027	3795.22	99.4364	3795.22	99.4415
3793.29	99.0638	3893	100.88	3893	97.9478	3893	98.1529	3893	98.5035	3893	98.6562	3893	98.8547	3893	99.0267	3793.29	99.457	3793.29	99.5156
3791.36	98.9881	3892	100.88	3892	97.948	3892	98.1527	3892	98.5027	3892	98.656	3892	98.8547	3892	99.0265	3791.36	99.4572	3791.36	99.5803
3789.44	98.956	3891	100.88	3891	97.9491	3891	98.1525	3891	98.5023	3891	98.6558	3891	98.8546	3891	99.0262	3789.44	99.404	3789.44	99.5375
3787.51	98.9171	3890	100.88	3890	97.9495	3890	98.1521	3890	98.5019	3890	98.6556	3890	98.8545	3890	99.026	3787.51	99.3838	3787.51	99.4681
3785.58	98.847	3889	100.88	3889	97.9475	3889	98.151	3889	98.5016	3889	98.6553	3889	98.8543	3889	99.0259	3785.58	99.377	3785.58	99.4223
3783.65	99.0213	3888	100.88	3888	97.9436	3888	98.1494	3888	98.5015	3888	98.6549	3888	98.8542	3888	99.0256	3783.65	99.3735	3783.65	99.4098
3781.72	98.9512	3887	100.88	3887	97.9391	3887	98.1475	3887	98.502	3887	98.6545	3887	98.854	3887	99.0248	3781.72	99.3964	3781.72	99.4161
3779.8	98.8728	3886	100.88	3886	97.935	3886	98.1455	3886	98.5028	3886	98.654	3886	98.8537	3886	99.0241	3779.8	99.4241	3779.8	99.4594
3777.87	99.0899	3885	100.88	3885	97.932	3885	98.1442	3885	98.5035	3885	98.6535	3885	98.8535	3885	99.024	3777.87	99.4178	3777.87	99.4829
3775.94	98.9485	3884	100.88	3884	97.9296	3884	98.1436	3884	98.5039	3884	98.653	3884	98.8532	3884	99.0244	3775.94	99.4087	3775.94	99.4962
3774.01	98.8505	3883	100.88	3883	97.9276	3883	98.1438	3883	98.5041	3883	98.6525	3883	98.8529	3883	99.0241	3774.01	99.3941	3774.01	99.5094
3772.08	98.8057	3882	100.88	3882	97.9276	3882	98.1449	3882	98.5044	3882	98.652	3882	98.8526	3882	99.0226	3772.08	99.3829	3772.08	99.5126
3770.15	98.8246	3881	100.88	3881	97.9303	3881	98.1467	3881	98.505	3881	98.6515	3881	98.8524	3881	99.0206	3770.15	99.3773	3770.15	99.4819
3768.22	98.9651	3880	100.88	3880	97.9343	3880	98.1479	3880	98.5055	3880	98.6511	3880	98.8521	3880	99.0191	3768.22	99.3781	3768.22	99.4512
3766.3	98.7949	3879	100.88	3879	97.9365	3879	98.1473	3879	98.5054	3879	98.6507	3879	98.8519	3879	99.0187	3766.3	99.3697	3766.3	99.423
3764.37	98.9249	3878	100.88	3878	97.9355	3878	98.1453	3878	98.5047	3878	98.6503	3878	98.8517	3878	99.0185	3764.37	99.3657	3764.37	99.4323
3762.44	98.8275	3877	100.88	3877	97.9329	3877	98.1433	3877	98.5039	3877	98.65	3877	98.8514	3877	99.0176	3762.44	99.3486	3762.44	99.3949
3760.51	98.7277	3876	100.88	3876	97.9314	3876	98.1427	3876	98.5035	3876	98.6496	3876	98.8512	3876	99.016	3760.51	99.331	3760.51	99.3365
3758.58	98.7885	3875	100.88	3875	97.9324	3875	98.1435	3875	98.5035	3875	98.6492	3875	98.8509	3875	99.0152	3758.58	99.2995	3758.58	99.2555
3756.65	98.8368	3874	100.88	3874	97.9352	3874	98.1445	3874	98.5038	3874	98.6489	3874	98.8507	3874	99.0159	3756.65	99.3156	3756.65	99.2672
3754.72	98.7735	3873	100.88	3873	97.9377	3873	98.1446	3873	98.5042	3873	98.6487	3873	98.8504	3873	99.0172	3754.72	99.2782	3754.72	99.2286
3752.8	98.6243	3872	100.881	3872	97.9389	3872	98.1436	3872	98.5046	3872	98.6483	3872	98.8501	3872	99.0166	3752.8	99.2597	3752.8	99.2367
3750.87	98.4218	3871	100.881	3871	97.9394	3871	98.1428	3871	98.5049	3871	98.648	3871	98.8498	3871	99.0133	3750.87	99.1852	3750.87	99.145
3748.94	98.7273	3870	100.881	3870	97.9402	3870	98.143	3870	98.5052	3870	98.6478	3870	98.8493	3870	99.0101	3748.94	99.2357	3748.94	99.1958
3747.01	98.5873	3869	100.881	3869	97.9404	3869	98.1438	3869	98.5052	3869	98.6475	3869	98.8488	3869	99.0098	3747.01	99.3484	3747.01	99.4302
3745.08	99.0325	3868	100.881	3868	97.9381	3868	98.1433	3868	98.5048	3868	98.6472	3868	98.8484	3868	99.0104	3745.08	99.3805	3745.08	99.5981
3743.15	98.7675	3867	100.881	3867	97.9342	3867	98.141	3867	98.5044	3867	98.647	3867	98.8478	3867	99.0079	3743.15	99.2771	3743.15	99.5049
3741.22	98.2013	3866	100.881	3866	97.9319	3866	98.1384	3866	98.5042	3866	98.6468	3866	98.8471	3866	99.0027	3741.22	99.1418	3741.22	99.3215
3739.3	98.231	3865	100.88	3865	97.9325	3865	98.1368	3865	98.5043	3865	98.6467	3865	98.8465	3865	98.9995	3739.3	98.8291	3739.3	98.8966
3737.37	97.99	3864	100.88	3864	97.9346	3864	98.1371	3864	98.5047	3864	98.6466	3864	98.8461	3864	99.0001	3737.37	98.702	3737.37	98.6235
3735.44	97.5668	3863	100.88	3863	97.9362	3863	98.1389	3863	98.5051	3863	98.6465	3863	98.8459	3863	99.0021	3735.44	98.716	3735.44	98.657
3733.51	98.0784	3862	100.88	3862	97.9362	3862	98.1409	3862	98.5055	3862	98.6464	3862	98.8458	3862	99.0031	3733.51	98.6834	3733.51	98.7041
3731.58	97.9736	3861	100.88	3861	97.9351	3861	98.1422	3861	98.506	3861	98.6463	3861	98.8457	3861	99.0036	3731.58	98.6501	3731.58	98.7698
3729.66	97.5528	3860	100.88	3860	97.9342	3860	98.1429	3860	98.5065	3860	98.6462	3860	98.8458	3860	99.0055	3729.66	98.5926	3729.66	98.8306
3727.73	97.2302	3859	100.88	3859	97.9351	3859	98.1439	3859	98.507	3859	98.646	3859	98.8461	3859	99.0094	3727.73	98.4213	3727.73	98.7356
3725.8	97.1073	3858	100.88	3858	97.9403	3858	98.1463	3858	98.5076	3858	98.646	3858	98.8468	3858	99.0149	3725.8	98.341	3725.8	98.6187
3723.87	97.1824	3857	100.88	3857	97.9515	3857	98.1503	3857	98.5085	3857	98.646	3857	98.8479	3857	99.0219	3723.87	98.3841	3723.87	98.6221
3721.94	97.3873	3856	100.88	3856	97.9659	3856	98.1544	3856	98.5091	3856	98.6461	3856	98.8488	3856	99.0294	3721.94	98.4936	3721.94	98.7143
3720.01	97.5586	3855	100.88	3855	97.9747	3855	98.156	3855	98.5088	3855	98.6458	3855	98.8487	3855	99.0338	3720.01	98.6491	3720.01	98.8811
3718.08	97.7612	3854	100.881	3854	97.9726	3854	98.1539	3854	98.5079	3854	98.6449	3854	98.847	3854	99.0314	3718.08	98.8211	3718.08	99.055
3716.16	97.9273	3853	100.881	3853	97.9663	3853	98.1511	3853	98.5073	3853	98.6439	3853	98.8451	3853	99.0239	3716.16	98.9334	3716.16	99.1876
3714.23	97.9536	3852	100.881	3852	97.9612	3852	98.1492	3852	98.5074	3852	98.6432	3852	98.8445	3852	99.0161	3714.23	98.9025	3714.23	99.1345
3712.3	97.5738	3851	100.881	3851	97.9532	3851	98.1471	3851	98.5076	3851	98.6424	3851	98.8439	3851	99.0063	3712.3	98.8106	3712.3	99.0293
3710.37	97.2931	3850	100.881	3850	97.9435	3850	98.1452	3850	98.5078	3850	98.6413	3850	98.8421	3850	98.9946	3710.37	98.6722	3710.37	98.9204
3708.44	97.2766	3849	100.881	3849	97.936	3849	98.1444	3849	98.5081	3849	98.6404	3849	98.8403	3849	98.9866	3708.44	98.544	3708.44	98.8572
3706.51	96.9691	3848	100.88	3848	97.9311	3848	98.144	3848	98.5084	3848	98.6399	3848	98.8391	3848	98.985	3706.51	98.5034	3706.51	98.8935
3704.58	96.8268	3847	100.88	3847	97.9275	3847	98.1433	3847	98.5083	3847	98.6398	3847	98.8385	3847	98.9876	3704.58	98.5224	3704.58	98.9997
3702.66	96.7783	3846	100.88	3846	97.9244	3846	98.142	3846	98.5081	3846	98.6398	3846	98.8383	3846	98.9914	3702.66	98.4969	3702.66	99.0184
3700.73	96.7809	3845	100.879	3845	97.9226	3845	98.1408	3845	98.5081	3845	98.6397	3845	98.8383	3845	98.9954	3700.73	98.4839	3700.73	99.0315
3698.8	96.4725	3844	100.879	3844	97.9234	3844	98.1404	3844	98.5087	3844	98.6397	3844	98.8386	3844	98.9993	3698.8	98.4427	3698.8	99.007
3696.87	96.2015	3843	100.879	3843	97.9272	3843	98.1413	3843	98.5096	3843	98.6399	3843	98.8392	3843	99.0021	3696.87	98.401	3696.87	98.9706
3694.94	95.9988	3842	100.879	3842	97.9332	3842	98.1434	3842	98.5105	3842	98.6401	3842	98.8399	3842	99.003	3694.94	98.3513	3694.94	98.9128
3693.01	95.7911	3841	100.879	3841	97.9401	3841	98.1461	3841	98.5111	3841	98.6402	3841	98.8404	3841	99.0011	3693.01	98.3561	3693.01	98.8572
3691.09	95.3893	3840	100.879	3840	97.9457	3840	98.1486	3840	98.5114	3840	98.6402	3840	98.8403	3840	98.9968	3691.09	98.41	3691.09	98.9094
3689.16	95.2765	3839	100.879	3839	97.9476	3839	98.1496	3839	98.5114	3839	98.6401	3839	98.8397	3839	98.9914	3689.16	98.4215	3689.16	98.9627
3687.23	94.9076	3838	100.879	3838	97.9455	3838	98.1487	3838	98.511	3838	98.64	3838	98.8388	3838	98.9863	3687.23	98.4211	3687.23	99.0067
3685.3	94.2616	3837	100.879	3837	97.9416	3837	98.1465	3837	98.5101	3837	98.6398	3837	98.8381	3837	98.9822	3685.3	98.4183	3685.3	99.0647
3683.37	93.9997	3836	100.879	3836	97.9382	3836	98.1444	3836	98.509	3836	98.6398	3836	98.8378	3836	98.9792	3683.37	98.3515	3683.37	99.0386
3681.44	93.6071	3835	100.879	3835	97.9366	3835	98.1434	3835	98.5078	3835	98.6397	3835	98.8377	3835	98.9766	3681.44	98.32	3681.44	98.9628
3679.51	93.1526	3834	100.879	3834	97.9372	3834	98.144	3834	98.5068	3834	98.6397	3834	98.8377	3834	98.9747	3679.51	98.2976	3679.51	98.9444
3677.59	92.8991	3833	100.878	3833	97.939	3833	98.1458	3833	98.5062	3833	98.6397	3833	98.8377	3833	98.9745	3677.59	98.2557	3677.59	98.9357
3675.66	92.2874	3832	100.878	3832	97.9401	3832	98.1476	3832	98.5058	3832	98.6397	3832	98.8378	3832	98.9765	3675.66	98.23	3675.66	98.9671
3673.73	91.8657	3831	100.878	3831	97.9393	3831	98.1486	3831	98.5058	3831	98.6398	3831	98.8379	3831	98.9804	3673.73	98.1387	3673.73	98.9675
3671.8	91.5867	3830	100.878	3830	97.937	3830	98.1485	3830	98.506	3830	98.6399	3830	98.8378	3830	98.9842	3671.8	98.0202	3671.8	98.94
3669.87	91.0032	3829	100.877	3829	97.9349	3829	98.1479	3829	98.5063	3829	98.64	3829	98.8377	3829	98.9861	3669.87	97.908	3669.87	98.9039
3667.94	90.6729	3828	100.877	3828	97.9343	3828	98.1475	3828	98.5067	3828	98.6402	3828	98.8376	3828	98.9862	3667.94	97.7649	3667.94	98.8635
3666.01	90.3068	3827	100.877	3827	97.9356	3827	98.148	3827	98.5074	3827	98.6403	3827	98.8377	3827	98.9865	3666.01	97.6608	3666.01	98.8731
3664.09	89.9729	3826	100.877	3826	97.9379	3826	98.1495	3826	98.508	3826	98.6405	3826	98.8381	3826	98.9886	3664.09	97.5734	3664.09	98.8949
3662.16	89.6016	3825	100.876	3825	97.9396	3825	98.1514	3825	98.5086	3825	98.6407	3825	98.8384	3825	98.9915	3662.16	97.4557	3662.16	98.8626
3660.23	89.2486	3824	100.876	3824	97.94	3824	98.153	3824	98.5092	3824	98.6409	3824	98.8386	3824	98.9928	3660.23	97.3684	3660.23	98.8478
3658.3	89.0031	3823	100.876	3823	97.939	3823	98.1535	3823	98.51	3823	98.6411	3823	98.8387	3823	98.9916	3658.3	97.2433	3658.3	98.8042
3656.37	88.5972	3822	100.876	3822	97.9379	3822	98.1529	3822	98.511	3822	98.6413	3822	98.8387	3822	98.9894	3656.37	97.1216	3656.37	98.769
3654.44	88.0488	3821	100.876	3821	97.9386	3821	98.1526	3821	98.512	3821	98.6415	3821	98.8386	3821	98.9888	3654.44	96.957	3654.44	98.7111
3652.52	87.9738	3820	100.875	3820	97.9411	3820	98.1534	3820	98.5123	3820	98.6418	3820	98.8385	3820	98.9905	3652.52	96.7082	3652.52	98.474
3650.59	87.4812	3819	100.875	3819	97.9431	3819	98.155	3819	98.5117	3819	98.6422	3819	98.8383	3819	98.992	3650.59	96.4978	3650.59	98.2249
3648.66	86.8408	3818	100.875	3818	97.9449	3818	98.1572	3818	98.5111	3818	98.6425	3818	98.8381	3818	98.9918	3648.66	96.3448	3648.66	98.0856
3646.73	86.721	3817	100.874	3817	97.9474	3817	98.1597	3817	98.5115	3817	98.6429	3817	98.8377	3817	98.9907	3646.73	96.1893	3646.73	98.0202
3644.8	86.5068	3816	100.874	3816	97.9503	3816	98.1614	3816	98.5122	3816	98.6434	3816	98.8374	3816	98.9902	3644.8	96.0834	3644.8	98.0717
3642.87	86.2465	3815	100.873	3815	97.9519	3815	98.1616	3815	98.5121	3815	98.6439	3815	98.837	3815	98.9906	3642.87	95.9534	3642.87	98.1615
3640.95	86.0468	3814	100.872	3814	97.9516	3814	98.1605	3814	98.5112	3814	98.6444	3814	98.8367	3814	98.991	3640.95	95.7587	3640.95	98.1088
3639.02	85.7864	3813	100.871	3813	97.9504	3813	98.1592	3813	98.5104	3813	98.645	3813	98.8363	3813	98.9909	3639.02	95.5848	3639.02	98.0352
3637.09	85.5097	3812	100.87	3812	97.9499	3812	98.1588	3812	98.5104	3812	98.6456	3812	98.836	3812	98.9909	3637.09	95.3966	3637.09	97.9326
3635.16	85.1938	3811	100.87	3811	97.9505	3811	98.1594	3811	98.511	3811	98.6463	3811	98.8358	3811	98.9918	3635.16	95.2045	3635.16	97.8067
3633.23	84.7286	3810	100.869	3810	97.9517	3810	98.16	3810	98.511	3810	98.647	3810	98.8355	3810	98.9931	3633.23	94.9952	3633.23	97.6952
3631.3	84.523	3809	100.868	3809	97.9528	3809	98.1595	3809	98.5099	3809	98.6476	3809	98.8353	3809	98.9941	3631.3	94.8014	3631.3	97.6102
3629.37	83.8898	3808	100.867	3808	97.9533	3808	98.1572	3808	98.5081	3808	98.6483	3808	98.8351	3808	98.9947	3629.37	94.606	3629.37	97.5085
3627.45	82.8144	3807	100.866	3807	97.9532	3807	98.1541	3807	98.5066	3807	98.6489	3807	98.8349	3807	98.9951	3627.45	94.4343	3627.45	97.4169
3625.52	82.3772	3806	100.866	3806	97.9527	3806	98.1515	3806	98.5055	3806	98.6495	3806	98.8346	3806	98.9957	3625.52	94.287	3625.52	97.3179
3623.59	82.0084	3805	100.865	3805	97.9521	3805	98.1496	3805	98.5047	3805	98.6499	3805	98.8343	3805	98.9962	3623.59	94.2005	3623.59	97.239
3621.66	81.5472	3804	100.865	3804	97.9518	3804	98.1487	3804	98.5047	3804	98.6503	3804	98.8339	3804	98.9962	3621.66	94.1383	3621.66	97.1704
3619.73	80.735	3803	100.864	3803	97.952	3803	98.1489	3803	98.506	3803	98.6507	3803	98.8335	3803	98.9958	3619.73	94.0969	3619.73	97.1039
3617.8	79.4271	3802	100.864	3802	97.9527	3802	98.1502	3802	98.5079	3802	98.651	3802	98.833	3802	98.9955	3617.8	94.0171	3617.8	96.9698
3615.88	78.5573	3801	100.863	3801	97.9536	3801	98.1523	3801	98.5091	3801	98.6513	3801	98.8325	3801	98.9957	3615.88	93.9702	3615.88	96.8585
3613.95	77.7617	3800	100.862	3800	97.9541	3800	98.1543	3800	98.5086	3800	98.6516	3800	98.832	3800	98.9962	3613.95	93.9532	3613.95	96.8448
3612.02	76.5306	3799	100.861	3799	97.9542	3799	98.1559	3799	98.5075	3799	98.6519	3799	98.8315	3799	98.9967	3612.02	93.8799	3612.02	96.8328
3610.09	75.5913	3798	100.86	3798	97.9544	3798	98.1584	3798	98.5074	3798	98.6523	3798	98.8309	3798	98.9969	3610.09	93.7722	3610.09	96.7799
3608.16	74.1733	3797	100.859	3797	97.955	3797	98.1623	3797	98.509	3797	98.6527	3797	98.8304	3797	98.9973	3608.16	93.6294	3608.16	96.7211
3606.23	72.8346	3796	100.858	3796	97.9558	3796	98.1654	3796	98.511	3796	98.6531	3796	98.83	3796	98.998	3606.23	93.4405	3606.23	96.6002
3604.3	72.1984	3795	100.857	3795	97.9563	3795	98.1657	3795	98.512	3795	98.6536	3795	98.8296	3795	98.9989	3604.3	93.2732	3604.3	96.4388
3602.38	71.6108	3794	100.856	3794	97.9565	3794	98.164	3794	98.5119	3794	98.6541	3794	98.8293	3794	98.9998	3602.38	93.1505	3602.38	96.3005
3600.45	70.8422	3793	100.855	3793	97.9566	3793	98.1626	3793	98.5117	3793	98.6546	3793	98.829	3793	99.0005	3600.45	93.02	3600.45	96.1559
3598.52	70.3038	3792	100.854	3792	97.9568	3792	98.1632	3792	98.512	3792	98.655	3792	98.8287	3792	99.0012	3598.52	92.9058	3598.52	95.9968
3596.59	70.0959	3791	100.853	3791	97.9572	3791	98.1652	3791	98.5125	3791	98.6554	3791	98.8286	3791	99.002	3596.59	92.8506	3596.59	95.902
3594.66	69.7501	3790	100.852	3790	97.9577	3790	98.1669	3790	98.5126	3790	98.6557	3790	98.8284	3790	99.0028	3594.66	92.837	3594.66	95.8828
3592.73	69.5212	3789	100.851	3789	97.9581	3789	98.1672	3789	98.5122	3789	98.656	3789	98.8284	3789	99.0035	3592.73	92.8072	3592.73	95.8841
3590.8	69.7662	3788	100.851	3788	97.9584	3788	98.1661	3788	98.5117	3788	98.6562	3788	98.8283	3788	99.004	3590.8	92.7389	3590.8	95.7962
3588.88	70.0411	3787	100.85	3787	97.9588	3787	98.1646	3787	98.5117	3787	98.6563	3787	98.8282	3787	99.0043	3588.88	92.6925	3588.88	95.7047
3586.95	69.6221	3786	100.849	3786	97.9593	3786	98.1645	3786	98.5124	3786	98.6565	3786	98.8281	3786	99.0044	3586.95	92.6349	3586.95	95.5868
3585.02	69.6617	3785	100.849	3785	97.96	3785	98.1667	3785	98.5131	3785	98.6566	3785	98.828	3785	99.0046	3585.02	92.5993	3585.02	95.4811
3583.09	70.031	3784	100.848	3784	97.9606	3784	98.1702	3784	98.513	3784	98.6567	3784	98.828	3784	99.0049	3583.09	92.589	3583.09	95.4251
3581.16	70.3291	3783	100.847	3783	97.9605	3783	98.1728	3783	98.5119	3783	98.6568	3783	98.8279	3783	99.0053	3581.16	92.568	3581.16	95.4055
3579.23	70.5291	3782	100.847	3782	97.9597	3782	98.1732	3782	98.5104	3782	98.6569	3782	98.8275	3782	99.0053	3579.23	92.5012	3579.23	95.3009
3577.31	70.749	3781	100.847	3781	97.959	3781	98.1714	3781	98.5096	3781	98.657	3781	98.8266	3781	99.005	3577.31	92.4625	3577.31	95.1953
3575.38	70.9361	3780	100.846	3780	97.9592	3780	98.1689	3780	98.5096	3780	98.6571	3780	98.826	3780	99.0047	3575.38	92.4174	3575.38	95.0915
3573.45	71.1525	3779	100.846	3779	97.9604	3779	98.1671	3779	98.5091	3779	98.6572	3779	98.8261	3779	99.0046	3573.45	92.3688	3573.45	95.0104
3571.52	71.4263	3778	100.845	3778	97.9616	3778	98.1655	3778	98.5075	3778	98.6572	3778	98.8268	3778	99.0045	3571.52	92.2346	3571.52	94.8475
3569.59	71.8179	3777	100.845	3777	97.9614	3777	98.1634	3777	98.505	3777	98.6573	3777	98.827	3777	99.0044	3569.59	92.082	3569.59	94.5776
3567.66	71.8313	3776	100.844	3776	97.9599	3776	98.1605	3776	98.5031	3776	98.6572	3776	98.8265	3776	99.0041	3567.66	91.964	3567.66	94.3209
3565.74	71.6929	3775	100.844	3775	97.958	3775	98.1573	3775	98.5022	3775	98.6572	3775	98.8264	3775	99.0042	3565.74	91.8939	3565.74	94.143
3563.81	71.9953	3774	100.844	3774	97.9564	3774	98.1541	3774	98.5016	3774	98.6572	3774	98.8272	3774	99.0049	3563.81	91.8678	3563.81	94.0718
3561.88	72.2815	3773	100.843	3773	97.9551	3773	98.1512	3773	98.5006	3773	98.6571	3773	98.8281	3773	99.0056	3561.88	91.8834	3561.88	94.1191
3559.95	72.4066	3772	100.843	3772	97.9541	3772	98.1492	3772	98.4999	3772	98.6571	3772	98.828	3772	99.0061	3559.95	91.8472	3559.95	94.1502
3558.02	72.4845	3771	100.843	3771	97.9539	3771	98.149	3771	98.5004	3771	98.657	3771	98.8277	3771	99.0066	3558.02	91.7786	3558.02	94.0855
3556.09	72.5414	3770	100.843	3770	97.9551	3770	98.1511	3770	98.5027	3770	98.6569	3770	98.8291	3770	99.0074	3556.09	91.6965	3556.09	93.9662
3554.16	72.544	3769	100.844	3769	97.9573	3769	98.1547	3769	98.5058	3769	98.6569	3769	98.8328	3769	99.0086	3554.16	91.6199	3554.16	93.8293
3552.24	72.4311	3768	100.844	3768	97.9592	3768	98.1586	3768	98.5083	3768	98.6568	3768	98.8363	3768	99.0095	3552.24	91.531	3552.24	93.6906
3550.31	72.3495	3767	100.844	3767	97.9601	3767	98.1616	3767	98.5096	3767	98.6566	3767	98.8376	3767	99.0098	3550.31	91.4265	3550.31	93.5367
3548.38	72.3003	3766	100.844	3766	97.9607	3766	98.1635	3766	98.5101	3766	98.6565	3766	98.8371	3766	99.01	3548.38	91.3233	3548.38	93.373
3546.45	72.0991	3765	100.844	3765	97.9615	3765	98.1637	3765	98.5097	3765	98.6563	3765	98.837	3765	99.0104	3546.45	91.2353	3546.45	93.2453
3544.52	71.8936	3764	100.844	3764	97.9622	3764	98.1623	3764	98.5087	3764	98.6562	3764	98.8382	3764	99.0109	3544.52	91.1616	3544.52	93.1585
3542.59	71.8015	3763	100.844	3763	97.9628	3763	98.1599	3763	98.5076	3763	98.6562	3763	98.8395	3763	99.0115	3542.59	91.1225	3542.59	93.142
3540.66	71.7056	3762	100.844	3762	97.9635	3762	98.1582	3762	98.5068	3762	98.6562	3762	98.84	3762	99.012	3540.66	91.0655	3540.66	93.1468
3538.74	71.5459	3761	100.844	3761	97.9643	3761	98.1578	3761	98.5066	3761	98.6562	3761	98.8399	3761	99.0125	3538.74	90.9809	3538.74	93.1094
3536.81	71.3061	3760	100.844	3760	97.9644	3760	98.1588	3760	98.5068	3760	98.6563	3760	98.8396	3760	99.0131	3536.81	90.8857	3536.81	93.0329
3534.88	71.0764	3759	100.844	3759	97.964	3759	98.1609	3759	98.5072	3759	98.6564	3759	98.8384	3759	99.0135	3534.88	90.7946	3534.88	92.9516
3532.95	70.9139	3758	100.844	3758	97.9636	3758	98.1634	3758	98.5079	3758	98.6565	3758	98.8371	3758	99.014	3532.95	90.6822	3532.95	92.8535
3531.02	70.6878	3757	100.844	3757	97.9637	3757	98.1655	3757	98.5084	3757	98.6566	3757	98.8372	3757	99.0144	3531.02	90.5502	3531.02	92.7238
3529.09	70.3903	3756	100.844	3756	97.9645	3756	98.1671	3756	98.5088	3756	98.6568	3756	98.8397	3756	99.0148	3529.09	90.4118	3529.09	92.5769
3527.17	70.0891	3755	100.845	3755	97.966	3755	98.1677	3755	98.5089	3755	98.6569	3755	98.8438	3755	99.0151	3527.17	90.2877	3527.17	92.4287
3525.24	69.8915	3754	100.845	3754	97.9677	3754	98.1676	3754	98.509	3754	98.657	3754	98.8488	3754	99.0154	3525.24	90.21	3525.24	92.3457
3523.31	69.6605	3753	100.845	3753	97.969	3753	98.1667	3753	98.5089	3753	98.657	3753	98.8538	3753	99.0155	3523.31	90.1575	3523.31	92.3338
3521.38	69.4609	3752	100.845	3752	97.9693	3752	98.1653	3752	98.5086	3752	98.6569	3752	98.8566	3752	99.0156	3521.38	90.1033	3521.38	92.3451
3519.45	69.2973	3751	100.845	3751	97.9698	3751	98.1642	3751	98.508	3751	98.6569	3751	98.856	3751	99.0156	3519.45	90.054	3519.45	92.3593
3517.52	69.0818	3750	100.845	3750	97.9712	3750	98.1636	3750	98.5072	3750	98.6568	3750	98.8546	3750	99.0156	3517.52	90.0083	3517.52	92.3699
3515.59	68.8858	3749	100.845	3749	97.9724	3749	98.1632	3749	98.5063	3749	98.6568	3749	98.8552	3749	99.0157	3515.59	89.941	3515.59	92.3282
3513.67	68.6832	3748	100.846	3748	97.9724	3748	98.1637	3748	98.5057	3748	98.6569	3748	98.8562	3748	99.0157	3513.67	89.8553	3513.67	92.2331
3511.74	68.4602	3747	100.846	3747	97.9727	3747	98.166	3747	98.5059	3747	98.657	3747	98.8546	3747	99.0157	3511.74	89.7746	3511.74	92.1334
3509.81	68.201	3746	100.845	3746	97.9737	3746	98.169	3746	98.5066	3746	98.6571	3746	98.8501	3746	99.0157	3509.81	89.7062	3509.81	92.0622
3507.88	67.9551	3745	100.845	3745	97.9738	3745	98.1699	3745	98.5071	3745	98.6573	3745	98.8451	3745	99.0157	3507.88	89.6303	3507.88	91.9922
3505.95	67.7986	3744	100.845	3744	97.9725	3744	98.168	3744	98.5071	3744	98.6574	3744	98.8434	3744	99.0157	3505.95	89.5606	3505.95	91.9033
3504.02	67.5537	3743	100.844	3743	97.9699	3743	98.165	3743	98.5066	3743	98.6576	3743	98.8461	3743	99.0158	3504.02	89.5155	3504.02	91.8349
3502.09	67.2631	3742	100.843	3742	97.9662	3742	98.1623	3742	98.506	3742	98.6577	3742	98.8459	3742	99.0159	3502.09	89.4761	3502.09	91.7817
3500.17	67.0846	3741	100.842	3741	97.9633	3741	98.1611	3741	98.5061	3741	98.6578	3741	98.841	3741	99.0158	3500.17	89.4632	3500.17	91.7557
3498.24	66.9498	3740	100.841	3740	97.9625	3740	98.1613	3740	98.5067	3740	98.6578	3740	98.8381	3740	99.0157	3498.24	89.4718	3498.24	91.7702
3496.31	66.748	3739	100.84	3739	97.9625	3739	98.1612	3739	98.5072	3739	98.6579	3739	98.8393	3739	99.0156	3496.31	89.4633	3496.31	91.7731
3494.38	66.5234	3738	100.839	3738	97.9609	3738	98.1598	3738	98.5069	3738	98.6579	3738	98.8408	3738	99.0154	3494.38	89.4427	3494.38	91.7436
3492.45	66.3551	3737	100.838	3737	97.9571	3737	98.1584	3737	98.5059	3737	98.6578	3737	98.8392	3737	99.0152	3492.45	89.4206	3492.45	91.7092
3490.53	66.1896	3736	100.837	3736	97.9538	3736	98.1602	3736	98.5049	3736	98.6578	3736	98.8361	3736	99.0148	3490.53	89.3959	3490.53	91.6639
3488.6	65.9712	3735	100.836	3735	97.9537	3735	98.1661	3735	98.5048	3735	98.6577	3735	98.8342	3735	99.0143	3488.6	89.3721	3488.6	91.6077
3486.67	65.7208	3734	100.835	3734	97.9571	3734	98.1727	3734	98.5054	3734	98.6577	3734	98.8327	3734	99.0136	3486.67	89.3381	3486.67	91.5418
3484.74	65.5539	3733	100.834	3733	97.9625	3733	98.1768	3733	98.5067	3733	98.6576	3733	98.8295	3733	99.0125	3484.74	89.3076	3484.74	91.4722
3482.81	65.3815	3732	100.832	3732	97.9673	3732	98.1776	3732	98.5081	3732	98.6574	3732	98.826	3732	99.0113	3482.81	89.3002	3482.81	91.4235
3480.88	65.1393	3731	100.831	3731	97.9699	3731	98.176	3731	98.5093	3731	98.6573	3731	98.8238	3731	99.0108	3480.88	89.3044	3480.88	91.3965
3478.95	64.9756	3730	100.829	3730	97.9696	3730	98.1727	3730	98.5099	3730	98.6571	3730	98.8214	3730	99.0109	3478.95	89.3115	3478.95	91.3726
3477.03	64.8404	3729	100.828	3729	97.9671	3729	98.1678	3729	98.5096	3729	98.6568	3729	98.8165	3729	99.0107	3477.03	89.3279	3477.03	91.3672
3475.1	64.6392	3728	100.826	3728	97.9637	3728	98.1616	3728	98.5084	3728	98.6562	3728	98.8097	3728	99.0098	3475.1	89.3288	3475.1	91.3609
3473.17	64.4309	3727	100.824	3727	97.9599	3727	98.1552	3727	98.5062	3727	98.6555	3727	98.8038	3727	99.0091	3473.17	89.3333	3473.17	91.3322
3471.24	64.2455	3726	100.822	3726	97.9558	3726	98.15	3726	98.5029	3726	98.655	3726	98.8005	3726	99.0091	3471.24	89.3525	3471.24	91.2851
3469.31	64.0416	3725	100.82	3725	97.9517	3725	98.1476	3725	98.4993	3725	98.6542	3725	98.7994	3725	99.0092	3469.31	89.3735	3469.31	91.2392
3467.38	63.8224	3724	100.818	3724	97.949	3724	98.1484	3724	98.4971	3724	98.6529	3724	98.7994	3724	99.0082	3467.38	89.3699	3467.38	91.1923
3465.45	63.6184	3723	100.816	3723	97.9488	3723	98.1516	3723	98.4976	3723	98.6518	3723	98.8004	3723	99.0066	3465.45	89.3516	3465.45	91.1483
3463.53	63.4249	3722	100.814	3722	97.9511	3722	98.1561	3722	98.5008	3722	98.6524	3722	98.8019	3722	99.0053	3463.53	89.3354	3463.53	91.1185
3461.6	63.1517	3721	100.812	3721	97.9544	3721	98.1607	3721	98.5051	3721	98.6549	3721	98.8017	3721	99.004	3461.6	89.3326	3461.6	91.1028
3459.67	62.8813	3720	100.81	3720	97.9568	3720	98.1642	3720	98.5087	3720	98.6575	3720	98.7981	3720	99.002	3459.67	89.3354	3459.67	91.0904
3457.74	62.6152	3719	100.808	3719	97.9578	3719	98.1664	3719	98.5107	3719	98.6586	3719	98.7926	3719	98.9993	3457.74	89.3515	3457.74	91.0908
3455.81	62.2957	3718	100.805	3718	97.9579	3718	98.1674	3718	98.5108	3718	98.658	3718	98.7899	3718	98.9974	3455.81	89.3656	3455.81	91.1003
3453.88	61.883	3717	100.802	3717	97.9579	3717	98.1677	3717	98.5093	3717	98.6567	3717	98.7932	3717	98.998	3453.88	89.3747	3453.88	91.1067
3451.95	61.4104	3716	100.799	3716	97.9588	3716	98.168	3716	98.5071	3716	98.6552	3716	98.801	3716	99.0006	3451.95	89.3686	3451.95	91.0847
3450.03	60.9211	3715	100.796	3715	97.9605	3715	98.1682	3715	98.5047	3715	98.6522	3715	98.8082	3715	99.0027	3450.03	89.3598	3450.03	91.0367
3448.1	60.4195	3714	100.793	3714	97.9606	3714	98.1671	3714	98.5027	3714	98.6464	3714	98.8105	3714	99.0015	3448.1	89.353	3448.1	91.0021
3446.17	59.8287	3713	100.79	3713	97.9557	3713	98.1636	3713	98.5009	3713	98.638	3713	98.8058	3713	98.9961	3446.17	89.3498	3446.17	90.9877
3444.24	59.4458	3712	100.787	3712	97.947	3712	98.16	3712	98.5003	3712	98.6302	3712	98.7959	3712	98.9874	3444.24	89.3579	3444.24	91.0059
3442.31	59.155	3711	100.785	3711	97.9422	3711	98.1605	3711	98.5025	3711	98.6278	3711	98.787	3711	98.9787	3442.31	89.3796	3442.31	91.0566
3440.39	58.9117	3710	100.784	3710	97.9461	3710	98.1652	3710	98.5065	3710	98.6316	3710	98.7835	3710	98.9727	3440.39	89.4018	3440.39	91.0979
3438.46	58.7115	3709	100.783	3709	97.955	3709	98.169	3709	98.5089	3709	98.6371	3709	98.7818	3709	98.9692	3438.46	89.4353	3438.46	91.1231
3436.53	58.5099	3708	100.781	3708	97.9617	3708	98.1676	3708	98.5077	3708	98.6394	3708	98.7771	3708	98.9666	3436.53	89.4692	3436.53	91.1484
3434.6	58.3188	3707	100.777	3707	97.9624	3707	98.1603	3707	98.5026	3707	98.6374	3707	98.7688	3707	98.9637	3434.6	89.4938	3434.6	91.1642
3432.67	58.0956	3706	100.77	3706	97.9577	3706	98.1501	3706	98.4949	3706	98.6325	3706	98.7591	3706	98.9599	3432.67	89.5163	3432.67	91.1824
3430.74	57.7929	3705	100.763	3705	97.9513	3705	98.141	3705	98.4865	3705	98.626	3705	98.7495	3705	98.9551	3430.74	89.5406	3430.74	91.2085
3428.81	57.4497	3704	100.756	3704	97.9472	3704	98.1362	3704	98.4793	3704	98.6185	3704	98.7398	3704	98.9497	3428.81	89.57	3428.81	91.2402
3426.89	57.0504	3703	100.752	3703	97.9467	3703	98.1362	3703	98.4746	3703	98.6108	3703	98.7292	3703	98.9452	3426.89	89.5978	3426.89	91.273
3424.96	56.581	3702	100.748	3702	97.9481	3702	98.1392	3702	98.4725	3702	98.6046	3702	98.719	3702	98.9432	3424.96	89.6187	3424.96	91.2833
3423.03	56.0425	3701	100.744	3701	97.9478	3701	98.1412	3701	98.4713	3701	98.6006	3701	98.7116	3701	98.9432	3423.03	89.6562	3423.03	91.2826
3421.1	55.3774	3700	100.739	3700	97.9429	3700	98.139	3700	98.4692	3700	98.5971	3700	98.7074	3700	98.9421	3421.1	89.7151	3421.1	91.2959
3419.17	54.6069	3699	100.735	3699	97.9346	3699	98.1326	3699	98.4665	3699	98.591	3699	98.7031	3699	98.9373	3419.17	89.794	3419.17	91.3369
3417.24	53.8339	3698	100.732	3698	97.9284	3698	98.1253	3698	98.4656	3698	98.5828	3698	98.6974	3698	98.9298	3417.24	89.8884	3417.24	91.4058
3415.31	52.9428	3697	100.726	3697	97.9274	3697	98.1201	3697	98.4671	3697	98.576	3697	98.6931	3697	98.9242	3415.31	89.984	3415.31	91.4823
3413.39	51.9241	3696	100.719	3696	97.9299	3696	98.1171	3696	98.4681	3696	98.5729	3696	98.6919	3696	98.9234	3413.39	90.073	3413.39	91.5405
3411.46	50.8131	3695	100.713	3695	97.9324	3695	98.1142	3695	98.4656	3695	98.572	3695	98.6921	3695	98.925	3411.46	90.1666	3411.46	91.5902
3409.53	49.6453	3694	100.708	3694	97.9334	3694	98.1089	3694	98.4587	3694	98.5697	3694	98.6915	3694	98.9247	3409.53	90.2537	3409.53	91.6371
3407.6	48.4119	3693	100.704	3693	97.9349	3693	98.1	3693	98.4502	3693	98.5648	3693	98.6902	3693	98.921	3407.6	90.3357	3407.6	91.6893
3405.67	47.1972	3692	100.699	3692	97.9384	3692	98.0893	3692	98.4438	3692	98.5574	3692	98.6869	3692	98.9138	3405.67	90.4225	3405.67	91.7483
3403.74	46.0059	3691	100.696	3691	97.9422	3691	98.0804	3691	98.442	3691	98.5471	3691	98.6766	3691	98.9013	3403.74	90.5195	3403.74	91.808
3401.82	44.9244	3690	100.693	3690	97.944	3690	98.0767	3690	98.4445	3690	98.5344	3690	98.6565	3690	98.8818	3401.82	90.6096	3401.82	91.8645
3399.89	44.0295	3689	100.688	3689	97.9443	3689	98.0789	3689	98.4485	3689	98.523	3689	98.6341	3689	98.8606	3399.89	90.6963	3399.89	91.9252
3397.96	43.342	3688	100.68	3688	97.9436	3688	98.0826	3688	98.4499	3688	98.5166	3688	98.621	3688	98.8472	3397.96	90.7694	3397.96	91.9832
3396.03	42.7997	3687	100.672	3687	97.9386	3687	98.0824	3687	98.4463	3687	98.5122	3687	98.6166	3687	98.844	3396.03	90.8381	3396.03	92.0425
3394.1	42.607	3686	100.663	3686	97.928	3686	98.0767	3686	98.4396	3686	98.5033	3686	98.6098	3686	98.8437	3394.1	90.92	3394.1	92.1015
3392.17	42.6729	3685	100.654	3685	97.9144	3685	98.0665	3685	98.4317	3685	98.4893	3685	98.597	3685	98.8397	3392.17	91.016	3392.17	92.1606
3390.24	43.0183	3684	100.641	3684	97.8989	3684	98.0525	3684	98.4217	3684	98.4751	3684	98.5832	3684	98.833	3390.24	91.1029	3390.24	92.2165
3388.32	43.6194	3683	100.626	3683	97.8794	3683	98.0353	3683	98.4077	3683	98.4634	3683	98.5713	3683	98.8252	3388.32	91.1841	3388.32	92.2751
3386.39	44.3911	3682	100.611	3682	97.8548	3682	98.0168	3682	98.3901	3682	98.4526	3682	98.5594	3682	98.8143	3386.39	91.2622	3386.39	92.3344
3384.46	45.2885	3681	100.599	3681	97.8287	3681	98.0004	3681	98.3731	3681	98.4419	3681	98.5466	3681	98.7991	3384.46	91.3433	3384.46	92.3951
3382.53	46.2621	3680	100.589	3680	97.8068	3680	97.9887	3680	98.3615	3680	98.434	3680	98.5364	3680	98.784	3382.53	91.4276	3382.53	92.4522
3380.6	47.2619	3679	100.579	3679	97.7904	3679	97.9822	3679	98.357	3679	98.4302	3679	98.5301	3679	98.7747	3380.6	91.5125	3380.6	92.5098
3378.67	48.1945	3678	100.574	3678	97.7763	3678	97.9787	3678	98.3578	3678	98.4246	3678	98.5208	3678	98.7699	3378.67	91.5917	3378.67	92.5683
3376.74	49.0368	3677	100.571	3677	97.761	3677	97.9744	3677	98.36	3677	98.4086	3677	98.5	3677	98.7626	3376.74	91.6673	3376.74	92.6287
3374.82	49.7716	3676	100.565	3676	97.748	3676	97.9683	3676	98.3596	3676	98.3837	3676	98.4701	3676	98.7487	3374.82	91.7488	3374.82	92.6873
3372.89	50.3835	3675	100.553	3675	97.7424	3675	97.9612	3675	98.3535	3675	98.3651	3675	98.4493	3675	98.7342	3372.89	91.8407	3372.89	92.7469
3370.96	50.8582	3674	100.542	3674	97.7341	3674	97.9503	3674	98.3382	3674	98.3598	3674	98.4429	3674	98.7244	3370.96	91.9317	3370.96	92.8
3369.03	51.2442	3673	100.535	3673	97.7138	3673	97.9348	3673	98.3164	3673	98.3536	3673	98.4327	3673	98.7122	3369.03	92.023	3369.03	92.852
3367.1	51.4719	3672	100.531	3672	97.6916	3672	97.9206	3672	98.2964	3672	98.3377	3672	98.4111	3672	98.6941	3367.1	92.1067	3367.1	92.9043
3365.17	51.5679	3671	100.521	3671	97.6787	3671	97.9113	3671	98.2824	3671	98.3181	3671	98.3874	3671	98.6756	3365.17	92.1838	3365.17	92.9614
3363.25	51.5312	3670	100.503	3670	97.6776	3670	97.906	3670	98.274	3670	98.3014	3670	98.3684	3670	98.6602	3363.25	92.2589	3363.25	93.0229
3361.32	51.4441	3669	100.485	3669	97.6824	3669	97.9013	3669	98.269	3669	98.2902	3669	98.3552	3669	98.6467	3361.32	92.3362	3361.32	93.0931
3359.39	51.3199	3668	100.472	3668	97.681	3668	97.8925	3668	98.2638	3668	98.2806	3668	98.3419	3668	98.6311	3359.39	92.4119	3359.39	93.1669
3357.46	51.1686	3667	100.462	3667	97.6689	3667	97.8795	3667	98.2575	3667	98.2675	3667	98.3219	3667	98.6124	3357.46	92.4903	3357.46	93.2479
3355.53	50.9854	3666	100.451	3666	97.6521	3666	97.8666	3666	98.2517	3666	98.2532	3666	98.2983	3666	98.5961	3355.53	92.5706	3355.53	93.3358
3353.6	50.7994	3665	100.438	3665	97.6361	3665	97.8563	3665	98.2459	3665	98.242	3665	98.2769	3665	98.5869	3353.6	92.6615	3353.6	93.4304
3351.68	50.655	3664	100.425	3664	97.6219	3664	97.8473	3664	98.2389	3664	98.2323	3664	98.2584	3664	98.5825	3351.68	92.7542	3351.68	93.5213
3349.75	50.5476	3663	100.412	3663	97.6087	3663	97.8366	3663	98.2302	3663	98.2203	3663	98.2411	3663	98.577	3349.75	92.8409	3349.75	93.6112
3347.82	50.3999	3662	100.4	3662	97.5969	3662	97.8226	3662	98.2204	3662	98.2064	3662	98.2255	3662	98.5676	3347.82	92.9186	3347.82	93.7042
3345.89	50.2696	3661	100.388	3661	97.5871	3661	97.8072	3661	98.2098	3661	98.1942	3661	98.2135	3661	98.5573	3345.89	92.9944	3345.89	93.8038
3343.96	50.1793	3660	100.376	3660	97.5794	3660	97.794	3660	98.1987	3660	98.1866	3660	98.2054	3660	98.5508	3343.96	93.0712	3343.96	93.9052
3342.03	50.1323	3659	100.367	3659	97.5722	3659	97.785	3659	98.1875	3659	98.1813	3659	98.1975	3659	98.5477	3342.03	93.1563	3342.03	94.0107
3340.1	50.1208	3658	100.36	3658	97.5641	3658	97.7786	3658	98.1766	3658	98.1728	3658	98.1852	3658	98.5426	3340.1	93.2343	3340.1	94.1088
3338.18	50.1745	3657	100.352	3657	97.5543	3657	97.7714	3657	98.1669	3657	98.1584	3657	98.1684	3657	98.5304	3338.18	93.3009	3338.18	94.1987
3336.25	50.18	3656	100.341	3656	97.5427	3656	97.7616	3656	98.1586	3656	98.1419	3656	98.1525	3656	98.5132	3336.25	93.3568	3336.25	94.2843
3334.32	50.1908	3655	100.328	3655	97.5262	3655	97.7495	3655	98.1497	3655	98.1272	3655	98.1404	3655	98.4961	3334.32	93.4099	3334.32	94.3717
3332.39	50.2716	3654	100.319	3654	97.5021	3654	97.7359	3654	98.1389	3654	98.1109	3654	98.1267	3654	98.4783	3332.39	93.4585	3332.39	94.4524
3330.46	50.3911	3653	100.311	3653	97.4737	3653	97.7216	3653	98.1263	3653	98.09	3653	98.1067	3653	98.4564	3330.46	93.5117	3330.46	94.5343
3328.53	50.5354	3652	100.303	3652	97.4462	3652	97.7054	3652	98.1118	3652	98.0682	3652	98.0829	3652	98.4326	3328.53	93.5671	3328.53	94.6143
3326.61	50.7261	3651	100.291	3651	97.4214	3651	97.6856	3651	98.0946	3651	98.0472	3651	98.0587	3651	98.4108	3326.61	93.6237	3326.61	94.6908
3324.68	50.9343	3650	100.278	3650	97.4029	3650	97.667	3650	98.0795	3650	98.0243	3650	98.0353	3650	98.3933	3324.68	93.6798	3324.68	94.7634
3322.75	51.1508	3649	100.269	3649	97.3987	3649	97.6596	3649	98.0758	3649	98.0019	3649	98.0155	3649	98.3806	3322.75	93.7387	3322.75	94.8385
3320.82	51.3915	3648	100.264	3648	97.4078	3648	97.6649	3648	98.0837	3648	97.9855	3648	98.0015	3648	98.3723	3320.82	93.7974	3320.82	94.9079
3318.89	51.6635	3647	100.259	3647	97.4185	3647	97.6733	3647	98.0927	3647	97.977	3647	97.9904	3647	98.3676	3318.89	93.8566	3318.89	94.9747
3316.96	51.9521	3646	100.252	3646	97.4222	3646	97.6764	3646	98.0948	3646	97.9735	3646	97.9782	3646	98.3647	3316.96	93.9124	3316.96	95.0363
3315.03	52.2716	3645	100.244	3645	97.4202	3645	97.6736	3645	98.0906	3645	97.9714	3645	97.9646	3645	98.3607	3315.03	93.9681	3315.03	95.0976
3313.11	52.5957	3644	100.235	3644	97.4181	3644	97.6685	3644	98.0858	3644	97.969	3644	97.9523	3644	98.3545	3313.11	94.0251	3313.11	95.1587
3311.18	52.9462	3643	100.225	3643	97.4201	3643	97.664	3643	98.0844	3643	97.9676	3643	97.9438	3643	98.349	3311.18	94.0959	3311.18	95.2204
3309.25	53.3256	3642	100.212	3642	97.4252	3642	97.6606	3642	98.0854	3642	97.9676	3642	97.939	3642	98.3464	3309.25	94.1848	3309.25	95.2797
3307.32	53.7018	3641	100.2	3641	97.4292	3641	97.6565	3641	98.0852	3641	97.9667	3641	97.9344	3641	98.3458	3307.32	94.2866	3307.32	95.3378
3305.39	54.1085	3640	100.19	3640	97.4286	3640	97.6511	3640	98.0816	3640	97.9631	3640	97.9274	3640	98.3438	3305.39	94.3819	3305.39	95.3902
3303.46	54.4865	3639	100.182	3639	97.4235	3639	97.6452	3639	98.0763	3639	97.9571	3639	97.918	3639	98.3393	3303.46	94.4623	3303.46	95.4421
3301.53	54.8016	3638	100.174	3638	97.416	3638	97.6394	3638	98.0721	3638	97.9509	3638	97.9075	3638	98.3337	3301.53	94.5222	3301.53	95.4927
3299.61	55.1499	3637	100.167	3637	97.4076	3637	97.6324	3637	98.0691	3637	97.9444	3637	97.8955	3637	98.3274	3299.61	94.5752	3299.61	95.542
3297.68	55.478	3636	100.16	3636	97.3985	3636	97.6232	3636	98.066	3636	97.9362	3636	97.8816	3636	98.3192	3297.68	94.6226	3297.68	95.5864
3295.75	55.7975	3635	100.153	3635	97.3902	3635	97.6137	3635	98.0616	3635	97.9288	3635	97.8685	3635	98.3103	3295.75	94.6708	3295.75	95.6292
3293.82	56.1303	3634	100.145	3634	97.3853	3634	97.6076	3634	98.0563	3634	97.9278	3634	97.8614	3634	98.3052	3293.82	94.7152	3293.82	95.6692
3291.89	56.4279	3633	100.137	3633	97.3848	3633	97.6068	3633	98.0506	3633	97.9344	3633	97.861	3633	98.3056	3291.89	94.7578	3291.89	95.709
3289.96	56.6536	3632	100.134	3632	97.3871	3632	97.6087	3632	98.0449	3632	97.9406	3632	97.861	3632	98.3069	3289.96	94.8002	3289.96	95.7471
3288.04	56.8344	3631	100.135	3631	97.3886	3631	97.608	3631	98.0406	3631	97.9367	3631	97.8536	3631	98.3022	3288.04	94.8506	3288.04	95.7864
3286.11	57.0027	3630	100.133	3630	97.3868	3630	97.6009	3630	98.0387	3630	97.9204	3630	97.8357	3630	98.2885	3286.11	94.9	3286.11	95.8223
3284.18	57.1857	3629	100.122	3629	97.3872	3629	97.5908	3629	98.0395	3629	97.9025	3629	97.813	3629	98.2703	3284.18	94.9479	3284.18	95.8595
3282.25	57.3464	3628	100.109	3628	97.3957	3628	97.585	3628	98.0404	3628	97.8974	3628	97.7967	3628	98.2571	3282.25	94.9872	3282.25	95.8946
3280.32	57.5154	3627	100.104	3627	97.4051	3627	97.584	3627	98.0379	3627	97.9005	3627	97.7875	3627	98.2503	3280.32	95.0203	3280.32	95.9317
3278.39	57.6837	3626	100.105	3626	97.409	3626	97.5857	3626	98.0364	3626	97.8978	3626	97.778	3626	98.2443	3278.39	95.045	3278.39	95.9654
3276.47	57.8374	3625	100.104	3625	97.4104	3625	97.5885	3625	98.042	3625	97.8901	3625	97.7691	3625	98.2401	3276.47	95.0701	3276.47	95.9973
3274.54	57.9484	3624	100.098	3624	97.4098	3624	97.5899	3624	98.053	3624	97.8866	3624	97.7649	3624	98.2413	3274.54	95.1017	3274.54	96.0274
3272.61	58.0795	3623	100.091	3623	97.404	3623	97.5879	3623	98.0634	3623	97.8885	3623	97.7641	3623	98.2454	3272.61	95.1399	3272.61	96.0572
3270.68	58.2633	3622	100.088	3622	97.3928	3622	97.5836	3622	98.0705	3622	97.891	3622	97.7623	3622	98.2462	3270.68	95.1719	3270.68	96.0812
3268.75	58.449	3621	100.09	3621	97.3809	3621	97.5795	3621	98.0756	3621	97.8896	3621	97.7567	3621	98.2403	3268.75	95.2011	3268.75	96.1091
3266.82	58.5744	3620	100.091	3620	97.3742	3620	97.5765	3620	98.0809	3620	97.8839	3620	97.7465	3620	98.229	3266.82	95.2271	3266.82	96.1372
3264.89	58.7279	3619	100.085	3619	97.3728	3619	97.573	3619	98.0849	3619	97.8765	3619	97.7328	3619	98.2155	3264.89	95.2574	3264.89	96.1686
3262.97	58.8859	3618	100.074	3618	97.3703	3618	97.5664	3618	98.0828	3618	97.8697	3618	97.7176	3618	98.2015	3262.97	95.2911	3262.97	96.2006
3261.04	59.0501	3617	100.063	3617	97.3608	3617	97.5563	3617	98.0717	3617	97.8621	3617	97.7016	3617	98.1866	3261.04	95.3271	3261.04	96.2331
3259.11	59.1737	3616	100.054	3616	97.3476	3616	97.5454	3616	98.0543	3616	97.8518	3616	97.6849	3616	98.1706	3259.11	95.3539	3259.11	96.2604
3257.18	59.3143	3615	100.044	3615	97.3382	3615	97.5366	3615	98.0363	3615	97.8404	3615	97.6689	3615	98.1564	3257.18	95.3742	3257.18	96.2856
3255.25	59.4522	3614	100.031	3614	97.3365	3614	97.5311	3614	98.0229	3614	97.8316	3614	97.6559	3614	98.1479	3255.25	95.3923	3255.25	96.3088
3253.32	59.5416	3613	100.014	3613	97.3399	3613	97.5288	3613	98.0168	3613	97.8283	3613	97.6466	3613	98.146	3253.32	95.4112	3253.32	96.3369
3251.39	59.6131	3612	99.9995	3612	97.3427	3612	97.527	3612	98.0166	3612	97.829	3612	97.6398	3612	98.1466	3251.39	95.43	3251.39	96.368
3249.47	59.7291	3611	99.9905	3611	97.3409	3611	97.5227	3611	98.0183	3611	97.829	3611	97.6324	3611	98.1436	3249.47	95.4538	3249.47	96.4038
3247.54	59.8225	3610	99.9847	3610	97.3349	3610	97.5149	3610	98.0184	3610	97.8245	3610	97.6223	3610	98.1348	3247.54	95.4804	3247.54	96.4347
3245.61	59.9337	3609	99.9778	3609	97.3276	3609	97.5058	3609	98.0154	3609	97.8161	3609	97.6104	3609	98.1227	3245.61	95.5101	3245.61	96.4612
3243.68	59.9405	3608	99.9696	3608	97.3217	3608	97.4989	3608	98.0101	3608	97.8077	3608	97.5983	3608	98.1113	3243.68	95.5402	3243.68	96.4815
3241.75	59.9636	3607	99.9629	3607	97.3174	3607	97.4954	3607	98.0035	3607	97.8013	3607	97.5861	3607	98.1017	3241.75	95.5717	3241.75	96.5028
3239.82	59.9515	3606	99.9578	3606	97.3131	3606	97.4932	3606	97.9965	3606	97.796	3606	97.5725	3606	98.0917	3239.82	95.6043	3239.82	96.5269
3237.9	59.8983	3605	99.9511	3605	97.3073	3605	97.4895	3605	97.9903	3605	97.7899	3605	97.5575	3605	98.08	3237.9	95.6405	3237.9	96.5555
3235.97	59.7296	3604	99.9402	3604	97.2994	3604	97.4827	3604	97.9852	3604	97.7825	3604	97.5427	3604	98.0673	3235.97	95.6757	3235.97	96.5825
3234.04	59.5196	3603	99.926	3603	97.2889	3603	97.4727	3603	97.9804	3603	97.7736	3603	97.5296	3603	98.0548	3234.04	95.708	3234.04	96.6143
3232.11	59.2906	3602	99.912	3602	97.2769	3602	97.461	3602	97.9756	3602	97.7632	3602	97.5181	3602	98.0426	3232.11	95.7316	3232.11	96.6465
3230.18	59.0071	3601	99.9009	3601	97.2659	3601	97.4506	3601	97.9717	3601	97.7524	3601	97.5073	3601	98.0309	3230.18	95.7541	3230.18	96.6799
3228.25	58.6519	3600	99.8938	3600	97.2582	3600	97.4436	3600	97.9697	3600	97.7428	3600	97.4969	3600	98.0202	3228.25	95.7797	3228.25	96.7125
3226.32	58.3028	3599	99.8897	3599	97.2536	3599	97.4397	3599	97.9684	3599	97.7353	3599	97.4867	3599	98.0105	3226.32	95.8183	3226.32	96.7445
3224.4	57.9707	3598	99.8852	3598	97.2498	3598	97.4368	3598	97.965	3598	97.7293	3598	97.4761	3598	98.0005	3224.4	95.8658	3224.4	96.7733
3222.47	57.6225	3597	99.8769	3597	97.2446	3597	97.4327	3597	97.9578	3597	97.7233	3597	97.4646	3597	97.9891	3222.47	95.9176	3222.47	96.8016
3220.54	57.2127	3596	99.8642	3596	97.2387	3596	97.427	3596	97.948	3596	97.7159	3596	97.4515	3596	97.9761	3220.54	95.9608	3220.54	96.8238
3218.61	56.7582	3595	99.8502	3595	97.2336	3595	97.421	3595	97.9386	3595	97.7073	3595	97.4368	3595	97.9622	3218.61	95.9985	3218.61	96.8472
3216.68	56.2987	3594	99.8386	3594	97.2297	3594	97.4157	3594	97.9318	3594	97.6986	3594	97.4214	3594	97.9489	3216.68	96.03	3216.68	96.8704
3214.75	55.8121	3593	99.8307	3593	97.2254	3593	97.4108	3593	97.9267	3593	97.691	3593	97.4068	3593	97.9372	3214.75	96.0573	3214.75	96.8974
3212.82	55.2197	3592	99.8259	3592	97.2189	3592	97.4052	3592	97.9212	3592	97.6844	3592	97.3936	3592	97.9268	3212.82	96.0827	3212.82	96.9268
3210.9	54.6615	3591	99.8232	3591	97.2106	3591	97.3988	3591	97.9148	3591	97.6779	3591	97.3812	3591	97.9171	3210.9	96.1144	3210.9	96.9576
3208.97	54.0326	3590	99.8222	3590	97.2026	3590	97.3923	3590	97.9085	3590	97.6706	3590	97.3688	3590	97.9077	3208.97	96.1458	3208.97	96.9845
3207.04	53.3932	3589	99.8214	3589	97.197	3589	97.387	3589	97.9044	3589	97.6624	3589	97.3558	3589	97.8979	3207.04	96.1845	3207.04	97.016
3205.11	52.7566	3588	99.8182	3588	97.1952	3588	97.3834	3588	97.9035	3588	97.6543	3588	97.3426	3588	97.8877	3205.11	96.2283	3205.11	97.0429
3203.18	52.1247	3587	99.8115	3587	97.1964	3587	97.3809	3587	97.9049	3587	97.6478	3587	97.3308	3587	97.8776	3203.18	96.2712	3203.18	97.0683
3201.26	51.5047	3586	99.8036	3586	97.1972	3586	97.3778	3586	97.9055	3586	97.6428	3586	97.3202	3586	97.8683	3201.26	96.3056	3201.26	97.0927
3199.33	50.9348	3585	99.7965	3585	97.195	3585	97.3735	3585	97.9045	3585	97.6377	3585	97.3089	3585	97.8589	3199.33	96.3391	3199.33	97.1185
3197.4	50.3451	3584	99.7901	3584	97.19	3584	97.3686	3584	97.9034	3584	97.6311	3584	97.2962	3584	97.8482	3197.4	96.3705	3197.4	97.1459
3195.47	49.7882	3583	99.7821	3583	97.1834	3583	97.3636	3583	97.9027	3583	97.6234	3583	97.2826	3583	97.8361	3195.47	96.4036	3195.47	97.1798
3193.54	49.2858	3582	99.7713	3582	97.176	3582	97.3585	3582	97.9014	3582	97.615	3582	97.2687	3582	97.8228	3193.54	96.435	3193.54	97.2147
3191.61	48.8004	3581	99.7588	3581	97.1691	3581	97.3533	3581	97.899	3581	97.606	3581	97.2548	3581	97.8095	3191.61	96.4668	3191.61	97.2495
3189.68	48.3101	3580	99.7469	3580	97.1635	3580	97.3482	3580	97.8964	3580	97.597	3580	97.2417	3580	97.7979	3189.68	96.4892	3189.68	97.2795
3187.76	47.8605	3579	99.7374	3579	97.1596	3579	97.3433	3579	97.8948	3579	97.5886	3579	97.23	3579	97.7889	3187.76	96.5163	3187.76	97.3077
3185.83	47.3902	3578	99.7299	3578	97.1566	3578	97.3386	3578	97.8942	3578	97.5809	3578	97.2192	3578	97.7812	3185.83	96.5508	3185.83	97.3338
3183.9	46.8671	3577	99.7226	3577	97.1538	3577	97.3339	3577	97.8937	3577	97.5738	3577	97.2085	3577	97.7727	3183.9	96.5907	3183.9	97.3643
3181.97	46.3271	3576	99.7145	3576	97.1511	3576	97.3293	3576	97.8928	3576	97.5669	3576	97.197	3576	97.7623	3181.97	96.6277	3181.97	97.3979
3180.04	45.8087	3575	99.7062	3575	97.1487	3575	97.3249	3575	97.8914	3575	97.5601	3575	97.1847	3575	97.7513	3180.04	96.6667	3180.04	97.435
3178.11	45.2208	3574	99.6988	3574	97.146	3574	97.3205	3574	97.8894	3574	97.5534	3574	97.1723	3574	97.7411	3178.11	96.6993	3178.11	97.4717
3176.18	44.5834	3573	99.6926	3573	97.1422	3573	97.3159	3573	97.8868	3573	97.5466	3573	97.1604	3573	97.7324	3176.18	96.7319	3176.18	97.5098
3174.26	43.9685	3572	99.6871	3572	97.137	3572	97.3108	3572	97.8833	3572	97.5397	3572	97.1491	3572	97.7245	3174.26	96.7594	3174.26	97.5445
3172.33	43.3589	3571	99.6819	3571	97.1311	3571	97.3051	3571	97.8786	3571	97.5323	3571	97.1382	3571	97.717	3172.33	96.7829	3172.33	97.5776
3170.4	42.7534	3570	99.6769	3570	97.1254	3570	97.2991	3570	97.8729	3570	97.5243	3570	97.127	3570	97.7094	3170.4	96.7993	3170.4	97.6044
3168.47	42.156	3569	99.6715	3569	97.1204	3569	97.2931	3569	97.8672	3569	97.5158	3569	97.1148	3569	97.7007	3168.47	96.8188	3168.47	97.6295
3166.54	41.5644	3568	99.665	3568	97.1164	3568	97.2881	3568	97.8633	3568	97.5071	3568	97.1015	3568	97.6897	3166.54	96.8407	3166.54	97.6548
3164.61	41.0207	3567	99.6578	3567	97.1142	3567	97.2848	3567	97.8626	3567	97.4989	3567	97.088	3567	97.676	3164.61	96.8692	3164.61	97.6847
3162.68	40.5005	3566	99.6516	3566	97.1138	3566	97.2829	3566	97.8645	3566	97.4915	3566	97.0754	3566	97.6609	3162.68	96.9001	3162.68	97.7147
3160.76	40.0262	3565	99.6467	3565	97.1136	3565	97.281	3565	97.8663	3565	97.4843	3565	97.0635	3565	97.645	3160.76	96.9357	3160.76	97.7487
3158.83	39.5738	3564	99.6411	3564	97.112	3564	97.2778	3564	97.8662	3564	97.4765	3564	97.0518	3564	97.6285	3158.83	96.9692	3158.83	97.7816
3156.9	39.1574	3563	99.6329	3563	97.1087	3563	97.2732	3563	97.8637	3563	97.4681	3563	97.0397	3563	97.6124	3156.9	97.0066	3156.9	97.8139
3154.97	38.7493	3562	99.6223	3562	97.1044	3562	97.2676	3562	97.8594	3562	97.4599	3562	97.0274	3562	97.5986	3154.97	97.0415	3154.97	97.8417
3153.04	38.362	3561	99.6113	3561	97.1004	3561	97.262	3561	97.8546	3561	97.4525	3561	97.0153	3561	97.5887	3153.04	97.0669	3153.04	97.8651
3151.11	38.0082	3560	99.602	3560	97.0976	3560	97.2571	3560	97.8506	3560	97.4465	3560	97.0041	3560	97.5826	3151.11	97.0789	3151.11	97.8807
3149.19	37.6731	3559	99.5947	3559	97.0962	3559	97.2532	3559	97.8477	3559	97.4413	3559	96.9938	3559	97.5781	3149.19	97.0877	3149.19	97.8962
3147.26	37.332	3558	99.5887	3558	97.0953	3558	97.2494	3558	97.8457	3558	97.4361	3558	96.9837	3558	97.5723	3147.26	97.0903	3147.26	97.9127
3145.33	37.0075	3557	99.5826	3557	97.0936	3557	97.2451	3557	97.8441	3557	97.4297	3557	96.9725	3557	97.5639	3145.33	97.1013	3145.33	97.9352
3143.4	36.6858	3556	99.5759	3556	97.0903	3556	97.2399	3556	97.8425	3556	97.422	3556	96.9598	3556	97.5535	3143.4	97.1255	3143.4	97.961
3141.47	36.3805	3555	99.569	3555	97.0859	3555	97.2342	3555	97.8406	3555	97.4131	3555	96.946	3555	97.5427	3141.47	97.1571	3141.47	97.9867
3139.54	36.0989	3554	99.5622	3554	97.0815	3554	97.2288	3554	97.8385	3554	97.404	3554	96.9323	3554	97.5324	3139.54	97.1869	3139.54	98.007
3137.61	35.8399	3553	99.5551	3553	97.0781	3553	97.2244	3553	97.8363	3553	97.3957	3553	96.9196	3553	97.523	3137.61	97.2146	3137.61	98.0265
3135.69	35.5758	3552	99.5472	3552	97.0755	3552	97.2208	3552	97.8342	3552	97.3889	3552	96.9082	3552	97.5135	3135.69	97.2279	3135.69	98.0422
3133.76	35.3509	3551	99.5386	3551	97.0726	3551	97.2168	3551	97.8321	3551	97.3833	3551	96.8974	3551	97.5023	3133.76	97.2362	3133.76	98.0585
3131.83	35.1079	3550	99.5301	3550	97.0687	3550	97.212	3550	97.8297	3550	97.3778	3550	96.8863	3550	97.4881	3131.83	97.2436	3131.83	98.0752
3129.9	34.9507	3549	99.5223	3549	97.0647	3549	97.2067	3549	97.827	3549	97.3718	3549	96.875	3549	97.4722	3129.9	97.2517	3129.9	98.0917
3127.97	34.8494	3548	99.5153	3548	97.0617	3548	97.2019	3548	97.8244	3548	97.3658	3548	96.8644	3548	97.4583	3127.97	97.2541	3127.97	98.1062
3126.04	34.7377	3547	99.5084	3547	97.0599	3547	97.198	3547	97.8227	3547	97.3602	3547	96.8553	3547	97.449	3126.04	97.2577	3126.04	98.1252
3124.12	34.6372	3546	99.501	3546	97.0584	3546	97.1948	3546	97.8221	3546	97.3551	3546	96.8469	3546	97.4441	3124.12	97.2652	3124.12	98.145
3122.19	34.549	3545	99.4928	3545	97.056	3545	97.1918	3545	97.8224	3545	97.3502	3545	96.8379	3545	97.4418	3122.19	97.2873	3122.19	98.1679
3120.26	34.4753	3544	99.4844	3544	97.0526	3544	97.1888	3544	97.8225	3544	97.3452	3544	96.8276	3544	97.4406	3120.26	97.3162	3120.26	98.1886
3118.33	34.4297	3543	99.4764	3543	97.0495	3543	97.1859	3543	97.8217	3543	97.3397	3543	96.8163	3543	97.4401	3118.33	97.3495	3118.33	98.2085
3116.4	34.3293	3542	99.4691	3542	97.0473	3542	97.1825	3542	97.8198	3542	97.3338	3542	96.8048	3542	97.439	3116.4	97.369	3116.4	98.2243
3114.47	34.2124	3541	99.4623	3541	97.0459	3541	97.1782	3541	97.8172	3541	97.3273	3541	96.7937	3541	97.4353	3114.47	97.3775	3114.47	98.2402
3112.55	34.0899	3540	99.4557	3540	97.0441	3540	97.1731	3540	97.8147	3540	97.3209	3540	96.7833	3540	97.4284	3112.55	97.3792	3112.55	98.2548
3110.62	33.9678	3539	99.4488	3539	97.0412	3539	97.1682	3539	97.8129	3539	97.3153	3539	96.7737	3539	97.4194	3110.62	97.3761	3110.62	98.2702
3108.69	33.8163	3538	99.4411	3538	97.0375	3538	97.1645	3538	97.8121	3538	97.3103	3538	96.7647	3538	97.4101	3108.69	97.3632	3108.69	98.28
3106.76	33.6658	3537	99.4319	3537	97.0341	3537	97.1615	3537	97.8113	3537	97.305	3537	96.7557	3537	97.4012	3106.76	97.3511	3106.76	98.2913
3104.83	33.4922	3536	99.4216	3536	97.0314	3536	97.1574	3536	97.8095	3536	97.2986	3536	96.746	3536	97.3921	3104.83	97.3382	3104.83	98.3056
3102.9	33.304	3535	99.411	3535	97.0289	3535	97.1506	3535	97.8061	3535	97.2911	3535	96.7351	3535	97.3825	3102.9	97.3406	3102.9	98.3275
3100.97	33.0303	3534	99.4014	3534	97.0255	3534	97.1413	3534	97.8016	3534	97.283	3534	96.7235	3534	97.3726	3100.97	97.3559	3100.97	98.3513
3099.05	32.7587	3533	99.3929	3533	97.0206	3533	97.1309	3533	97.7968	3533	97.275	3533	96.7122	3533	97.3638	3099.05	97.3754	3099.05	98.374
3097.12	32.4792	3532	99.3848	3532	97.0141	3532	97.1215	3532	97.7926	3532	97.2674	3532	96.7021	3532	97.3565	3097.12	97.3846	3097.12	98.3862
3095.19	32.1146	3531	99.3767	3531	97.0073	3531	97.1139	3531	97.7894	3531	97.2607	3531	96.6929	3531	97.3508	3095.19	97.388	3095.19	98.3974
3093.26	31.7	3530	99.3684	3530	97.0011	3530	97.1085	3530	97.7872	3530	97.2549	3530	96.6836	3530	97.3453	3093.26	97.384	3093.26	98.409
3091.33	31.3165	3529	99.3597	3529	96.9963	3529	97.1046	3529	97.7857	3529	97.2499	3529	96.6737	3529	97.3393	3091.33	97.3763	3091.33	98.4246
3089.4	30.888	3528	99.3504	3528	96.992	3528	97.1008	3528	97.7843	3528	97.2455	3528	96.664	3528	97.3327	3089.4	97.357	3089.4	98.4403
3087.47	30.4137	3527	99.3408	3527	96.9873	3527	97.0957	3527	97.7824	3527	97.2415	3527	96.6551	3527	97.3268	3087.47	97.3325	3087.47	98.4586
3085.55	29.8764	3526	99.3313	3526	96.9818	3526	97.0886	3526	97.7797	3526	97.2377	3526	96.6461	3526	97.3226	3085.55	97.3009	3085.55	98.4764
3083.62	29.3572	3525	99.3222	3525	96.9762	3525	97.0806	3525	97.7765	3525	97.233	3525	96.6353	3525	97.3204	3083.62	97.2745	3083.62	98.497
3081.69	28.8309	3524	99.3137	3524	96.9712	3524	97.0734	3524	97.7732	3524	97.2272	3524	96.6223	3524	97.3191	3081.69	97.2563	3081.69	98.5149
3079.76	28.3724	3523	99.3052	3523	96.9671	3523	97.0676	3523	97.7702	3523	97.2207	3523	96.609	3523	97.3167	3079.76	97.2455	3079.76	98.5288
3077.83	28.0453	3522	99.2965	3522	96.963	3522	97.0627	3522	97.7675	3522	97.2146	3522	96.5977	3522	97.3115	3077.83	97.2333	3077.83	98.5323
3075.9	27.9729	3521	99.2875	3521	96.9585	3521	97.0573	3521	97.7652	3521	97.2099	3521	96.5891	3521	97.3034	3075.9	97.2242	3075.9	98.5323
3073.98	28.1816	3520	99.2782	3520	96.9537	3520	97.0512	3520	97.763	3520	97.2077	3520	96.5829	3520	97.2943	3073.98	97.2127	3073.98	98.5339
3072.05	28.6877	3519	99.2687	3519	96.9496	3519	97.0453	3519	97.7612	3519	97.2082	3519	96.5791	3519	97.287	3072.05	97.2035	3072.05	98.5469
3070.12	29.3954	3518	99.2598	3518	96.9463	3518	97.0401	3518	97.7595	3518	97.2104	3518	96.5777	3518	97.2823	3070.12	97.1915	3070.12	98.567
3068.19	30.18	3517	99.2519	3517	96.9431	3517	97.0353	3517	97.7579	3517	97.212	3517	96.5772	3517	97.2792	3068.19	97.1744	3068.19	98.5875
3066.26	30.877	3516	99.2445	3516	96.939	3516	97.0297	3516	97.7556	3516	97.2107	3516	96.5747	3516	97.2753	3066.26	97.1465	3066.26	98.5969
3064.33	31.5096	3515	99.2361	3515	96.9338	3515	97.0228	3515	97.7525	3515	97.2067	3515	96.5686	3515	97.27	3064.33	97.1184	3064.33	98.6005
3062.41	32.2009	3514	99.2266	3514	96.9281	3514	97.0154	3514	97.7491	3514	97.2028	3514	96.5597	3514	97.2645	3062.41	97.0949	3062.41	98.6024
3060.48	33.0908	3513	99.2173	3513	96.9229	3513	97.0086	3513	97.7458	3513	97.2009	3513	96.5502	3513	97.2603	3060.48	97.0848	3060.48	98.6119
3058.55	34.129	3512	99.2094	3512	96.9186	3512	97.003	3512	97.7433	3512	97.1996	3512	96.5411	3512	97.257	3058.55	97.0824	3058.55	98.6212
3056.62	35.2245	3511	99.2028	3511	96.9145	3511	96.9978	3511	97.7412	3511	97.1959	3511	96.5315	3511	97.2532	3056.62	97.0837	3056.62	98.6291
3054.69	36.2303	3510	99.196	3510	96.9099	3510	96.9923	3510	97.7393	3510	97.1883	3510	96.5211	3510	97.2475	3054.69	97.0802	3054.69	98.633
3052.76	37.171	3509	99.188	3509	96.9046	3509	96.9865	3509	97.7369	3509	97.1785	3509	96.5115	3509	97.2405	3052.76	97.0668	3052.76	98.638
3050.83	38.0129	3508	99.1792	3508	96.8989	3508	96.9804	3508	97.734	3508	97.1694	3508	96.5047	3508	97.2338	3050.83	97.0342	3050.83	98.6449
3048.91	38.7694	3507	99.1706	3507	96.8935	3507	96.974	3507	97.7308	3507	97.1627	3507	96.4998	3507	97.2283	3048.91	96.9927	3048.91	98.6584
3046.98	39.406	3506	99.1621	3506	96.8884	3506	96.9674	3506	97.7277	3506	97.1579	3506	96.4941	3506	97.2236	3046.98	96.9473	3046.98	98.6711
3045.05	40.0061	3505	99.1532	3505	96.8836	3505	96.9609	3505	97.7249	3505	97.1539	3505	96.4859	3505	97.2185	3045.05	96.909	3045.05	98.6826
3043.12	40.5459	3504	99.1436	3504	96.8788	3504	96.955	3504	97.7223	3504	97.1497	3504	96.4763	3504	97.2122	3043.12	96.874	3043.12	98.688
3041.19	41.0656	3503	99.1339	3503	96.8738	3503	96.9495	3503	97.7195	3503	97.1453	3503	96.4676	3503	97.2049	3041.19	96.8385	3041.19	98.6885
3039.26	41.5896	3502	99.1247	3502	96.8689	3502	96.944	3502	97.7167	3502	97.1414	3502	96.4611	3502	97.1975	3039.26	96.7992	3039.26	98.6842
3037.34	42.1875	3501	99.1163	3501	96.8642	3501	96.9383	3501	97.7139	3501	97.1388	3501	96.4563	3501	97.191	3037.34	96.7628	3037.34	98.6804
3035.41	42.8174	3500	99.1082	3500	96.8597	3500	96.9325	3500	97.7111	3500	97.1372	3500	96.452	3500	97.1858	3035.41	96.7186	3035.41	98.6754
3033.48	43.4743	3499	99.0998	3499	96.8551	3499	96.9267	3499	97.7081	3499	97.1354	3499	96.4469	3499	97.1814	3033.48	96.6733	3033.48	98.6715
3031.55	44.0696	3498	99.0906	3498	96.8502	3498	96.921	3498	97.7049	3498	97.1327	3498	96.4407	3498	97.177	3031.55	96.618	3031.55	98.6648
3029.62	44.5322	3497	99.0804	3497	96.845	3497	96.9153	3497	97.7015	3497	97.1292	3497	96.4334	3497	97.1721	3029.62	96.5543	3029.62	98.6615
3027.69	44.8724	3496	99.0697	3496	96.8396	3496	96.9096	3496	97.6982	3496	97.1258	3496	96.4252	3496	97.1671	3027.69	96.4868	3027.69	98.6594
3025.76	45.04	3495	99.0593	3495	96.8342	3495	96.9039	3495	97.6952	3495	97.1227	3495	96.4168	3495	97.1621	3025.76	96.4183	3025.76	98.6578
3023.84	45.0284	3494	99.05	3494	96.8291	3494	96.8983	3494	97.6924	3494	97.1195	3494	96.4092	3494	97.1573	3023.84	96.3433	3023.84	98.6526
3021.91	44.9288	3493	99.0425	3493	96.8244	3493	96.8927	3493	97.6899	3493	97.1161	3493	96.4034	3493	97.1527	3021.91	96.2683	3021.91	98.6432
3019.98	44.7236	3492	99.0366	3492	96.8203	3492	96.8872	3492	97.6874	3492	97.1128	3492	96.3995	3492	97.1483	3019.98	96.185	3019.98	98.6237
3018.05	44.5228	3491	99.0315	3491	96.8166	3491	96.8819	3491	97.6847	3491	97.1094	3491	96.3959	3491	97.1438	3018.05	96.0975	3018.05	98.6001
3016.12	44.3356	3490	99.0261	3490	96.8126	3490	96.8768	3490	97.6816	3490	97.1058	3490	96.3907	3490	97.1388	3016.12	96.0033	3016.12	98.5726
3014.19	44.224	3489	99.0192	3489	96.8078	3489	96.8718	3489	97.6783	3489	97.1018	3489	96.3835	3489	97.1332	3014.19	95.9006	3014.19	98.5443
3012.26	44.1524	3488	99.011	3488	96.8023	3488	96.8667	3488	97.6752	3488	97.0979	3488	96.3761	3488	97.1273	3012.26	95.7818	3012.26	98.513
3010.34	44.0769	3487	99.0021	3487	96.7962	3487	96.8613	3487	97.6724	3487	97.0942	3487	96.3705	3487	97.1216	3010.34	95.6443	3010.34	98.4802
3008.41	43.9308	3486	98.9933	3486	96.7898	3486	96.8556	3486	97.6696	3486	97.0904	3486	96.3668	3486	97.1161	3008.41	95.4783	3008.41	98.44
3006.48	43.669	3485	98.985	3485	96.7838	3485	96.8498	3485	97.6665	3485	97.0863	3485	96.3639	3485	97.1102	3006.48	95.291	3006.48	98.3933
3004.55	43.2346	3484	98.9773	3484	96.779	3484	96.8442	3484	97.6632	3484	97.0829	3484	96.3612	3484	97.1038	3004.55	95.0798	3004.55	98.3373
3002.62	42.6646	3483	98.97	3483	96.7758	3483	96.8392	3483	97.6603	3483	97.0812	3483	96.3584	3483	97.0971	3002.62	94.8521	3002.62	98.2786
3000.69	42.0157	3482	98.9629	3482	96.7737	3482	96.8347	3482	97.6579	3482	97.0811	3482	96.3553	3482	97.0908	3000.69	94.6035	3000.69	98.2185
2998.77	41.3325	3481	98.9557	3481	96.7716	3481	96.83	3481	97.6553	3481	97.0803	3481	96.3512	3481	97.0854	2998.77	94.3293	2998.77	98.1588
2996.84	40.6099	3480	98.9482	3480	96.7686	3480	96.8247	3480	97.652	3480	97.0764	3480	96.3458	3480	97.0808	2996.84	94.0172	2996.84	98.0951
2994.91	39.8704	3479	98.9405	3479	96.7645	3479	96.8188	3479	97.648	3479	97.0695	3479	96.3396	3479	97.0768	2994.91	93.6544	2994.91	98.0281
2992.98	39.123	3478	98.9327	3478	96.76	3478	96.8131	3478	97.6437	3478	97.0617	3478	96.3329	3478	97.0731	2992.98	93.2082	2992.98	97.9499
2991.05	38.3367	3477	98.9246	3477	96.755	3477	96.8077	3477	97.6396	3477	97.0554	3477	96.3261	3477	97.0687	2991.05	92.6601	2991.05	97.863
2989.12	37.3251	3476	98.9158	3476	96.7495	3476	96.8021	3476	97.6358	3476	97.0509	3476	96.3192	3476	97.063	2989.12	91.977	2989.12	97.7673
2987.2	35.993	3475	98.9067	3475	96.7435	3475	96.7954	3475	97.632	3475	97.047	3475	96.3127	3475	97.0556	2987.2	91.1284	2987.2	97.6666
2985.27	34.3055	3474	98.8981	3474	96.7375	3474	96.7871	3474	97.6285	3474	97.0433	3474	96.3076	3474	97.0475	2985.27	90.085	2985.27	97.5624
2983.34	32.3493	3473	98.8914	3473	96.7328	3473	96.7786	3473	97.6262	3473	97.041	3473	96.3045	3473	97.0399	2983.34	88.8257	2983.34	97.4604
2981.41	30.244	3472	98.8863	3472	96.7305	3472	96.7716	3472	97.6263	3472	97.0414	3472	96.3026	3472	97.0339	2981.41	87.3311	2981.41	97.3567
2979.48	28.1635	3471	98.8815	3471	96.7301	3471	96.7674	3471	97.6291	3471	97.0435	3471	96.2999	3471	97.0297	2979.48	85.6364	2979.48	97.2572
2977.55	26.2742	3470	98.8747	3470	96.7293	3470	96.7652	3470	97.6329	3470	97.0451	3470	96.2941	3470	97.0262	2977.55	83.812	2977.55	97.1604
2975.62	24.8475	3469	98.8651	3469	96.7252	3469	96.7635	3469	97.6346	3469	97.0439	3469	96.2846	3469	97.0217	2975.62	81.9734	2975.62	97.0627
2973.7	23.8877	3468	98.8542	3468	96.7162	3468	96.7609	3468	97.6319	3468	97.0403	3468	96.2731	3468	97.0151	2973.7	80.2401	2973.7	96.9548
2971.77	23.2578	3467	98.8444	3467	96.7037	3467	96.7568	3467	97.6255	3467	97.0351	3467	96.2631	3467	97.0065	2971.77	78.722	2971.77	96.8365
2969.84	22.6793	3466	98.8369	3466	96.6906	3466	96.7511	3466	97.6177	3466	97.0289	3466	96.2577	3466	96.9973	2969.84	77.4701	2969.84	96.7021
2967.91	21.9491	3465	98.8308	3465	96.6794	3465	96.7441	3465	97.6111	3465	97.0216	3465	96.2578	3465	96.9882	2967.91	76.4971	2967.91	96.5639
2965.98	20.9332	3464	98.8247	3464	96.6709	3464	96.7362	3464	97.6064	3464	97.0151	3464	96.2615	3464	96.9799	2965.98	75.746	2965.98	96.4332
2964.05	19.668	3463	98.8175	3463	96.6658	3463	96.7292	3463	97.6031	3463	97.0133	3463	96.2656	3463	96.9736	2964.05	75.1158	2964.05	96.3204
2962.12	18.1891	3462	98.8104	3462	96.6647	3462	96.7251	3462	97.6013	3462	97.0182	3462	96.2676	3462	96.9716	2962.12	74.4734	2962.12	96.2357
2960.2	16.5922	3461	98.8055	3461	96.6671	3461	96.7249	3461	97.601	3461	97.027	3461	96.2665	3461	96.9745	2960.2	73.7113	2960.2	96.1927
2958.27	14.9276	3460	98.8036	3460	96.6708	3460	96.7259	3460	97.6021	3460	97.034	3460	96.2627	3460	96.978	2958.27	72.7599	2958.27	96.1833
2956.34	13.3171	3459	98.8027	3459	96.6727	3459	96.724	3459	97.6038	3459	97.0353	3459	96.256	3459	96.9755	2956.34	71.6233	2956.34	96.2003
2954.41	11.7754	3458	98.8	3458	96.6721	3458	96.7169	3458	97.6058	3458	97.032	3458	96.2459	3458	96.9643	2954.41	70.3234	2954.41	96.2222
2952.48	10.3663	3457	98.7947	3457	96.6704	3457	96.7078	3457	97.6083	3457	97.0277	3457	96.2332	3457	96.9482	2952.48	68.9077	2952.48	96.2308
2950.55	9.08442	3456	98.7871	3456	96.669	3456	96.702	3456	97.6101	3456	97.0236	3456	96.2204	3456	96.935	2950.55	67.4162	2950.55	96.2126
2948.62	7.94532	3455	98.777	3455	96.667	3455	96.7013	3455	97.6082	3455	97.0178	3455	96.2096	3455	96.928	2948.62	65.8953	2948.62	96.1731
2946.7	6.90684	3454	98.7633	3454	96.6617	3454	96.7016	3454	97.6011	3454	97.0085	3454	96.2007	3454	96.9241	2946.7	64.3756	2946.7	96.1239
2944.77	5.97575	3453	98.7463	3453	96.6521	3453	96.6974	3453	97.5901	3453	96.9972	3453	96.1921	3453	96.9178	2944.77	62.8836	2944.77	96.0846
2942.84	5.10668	3452	98.7291	3452	96.6394	3452	96.6871	3452	97.5784	3452	96.9874	3452	96.1829	3452	96.9061	2942.84	61.4147	2942.84	96.0625
2940.91	4.358	3451	98.7155	3451	96.6254	3451	96.6739	3451	97.5673	3451	96.9808	3451	96.1729	3451	96.8904	2940.91	59.974	2940.91	96.0683
2938.98	3.68814	3450	98.7069	3450	96.6112	3450	96.6614	3450	97.5562	3450	96.9755	3450	96.1623	3450	96.8741	2938.98	58.5796	2938.98	96.0992
2937.05	3.13546	3449	98.7006	3449	96.5979	3449	96.6498	3449	97.5457	3449	96.9683	3449	96.1518	3449	96.8613	2937.05	57.337	2937.05	96.1539
2935.13	2.66861	3448	98.693	3448	96.5861	3448	96.6374	3448	97.5378	3448	96.958	3448	96.1436	3448	96.8536	2935.13	56.413	2935.13	96.2233
2933.2	2.3161	3447	98.6821	3447	96.5758	3447	96.6234	3447	97.5331	3447	96.9453	3447	96.139	3447	96.8484	2933.2	55.9861	2933.2	96.2908
2931.27	2.04102	3446	98.6686	3446	96.5656	3446	96.6097	3446	97.5295	3446	96.9313	3446	96.1368	3446	96.8403	2931.27	56.1315	2931.27	96.3315
2929.34	1.86996	3445	98.655	3445	96.556	3445	96.5991	3445	97.5241	3445	96.9163	3445	96.133	3445	96.8261	2929.34	56.7916	2929.34	96.3392
2927.41	1.75563	3444	98.6432	3444	96.5499	3444	96.5935	3444	97.5168	3444	96.9016	3444	96.1256	3444	96.8085	2927.41	57.7537	2927.41	96.309
2925.48	1.75401	3443	98.6352	3443	96.5502	3443	96.5915	3443	97.5097	3443	96.8898	3443	96.1162	3443	96.793	2925.48	58.7623	2925.48	96.2505
2923.55	1.81891	3442	98.6339	3442	96.5559	3442	96.5902	3442	97.5057	3442	96.8848	3442	96.1089	3442	96.7829	2923.55	59.5917	2923.55	96.1847
2921.63	1.9743	3441	98.6403	3441	96.5618	3441	96.5874	3441	97.5066	3441	96.8887	3441	96.1073	3441	96.7773	2921.63	60.126	2921.63	96.1406
2919.7	2.1984	3440	98.6512	3440	96.5627	3440	96.5834	3440	97.512	3440	96.8998	3440	96.1116	3440	96.7737	2919.7	60.3287	2919.7	96.1401
2917.77	2.50764	3439	98.6586	3439	96.5571	3439	96.5796	3439	97.5187	3439	96.9121	3439	96.1185	3439	96.7701	2917.77	60.2576	2917.77	96.2013
2915.84	2.82827	3438	98.6554	3438	96.5464	3438	96.5761	3438	97.5232	3438	96.9185	3438	96.1226	3438	96.7653	2915.84	59.9946	2915.84	96.3067
2913.91	3.18185	3437	98.6404	3437	96.5335	3437	96.5715	3437	97.5241	3437	96.9157	3437	96.1197	3437	96.759	2913.91	59.6449	2913.91	96.4266
2911.99	3.51715	3436	98.6195	3436	96.5214	3436	96.5645	3436	97.5224	3436	96.9061	3436	96.1107	3436	96.7522	2911.99	59.2829	2911.99	96.5315
2910.06	3.8695	3435	98.6006	3435	96.5132	3435	96.5554	3435	97.5195	3435	96.8955	3435	96.1013	3435	96.7472	2910.06	58.963	2910.06	96.6076
2908.13	4.20672	3434	98.5899	3434	96.5114	3434	96.5461	3434	97.5155	3434	96.8891	3434	96.0981	3434	96.7455	2908.13	58.6769	2908.13	96.6522
2906.2	4.57309	3433	98.5892	3433	96.5159	3433	96.5375	3433	97.5101	3433	96.8889	3433	96.1028	3433	96.7455	2906.2	58.393	2906.2	96.6795
2904.27	4.9371	3432	98.5945	3432	96.5214	3432	96.528	3432	97.5032	3432	96.893	3432	96.1102	3432	96.7421	2904.27	58.0514	2904.27	96.7011
2902.34	5.34168	3431	98.5982	3431	96.52	3431	96.5147	3431	97.4935	3431	96.8963	3431	96.1112	3431	96.7298	2902.34	57.6256	2902.34	96.7359
2900.41	5.73035	3430	98.5932	3430	96.5081	3430	96.4975	3430	97.4798	3430	96.8944	3430	96.1007	3430	96.709	2900.41	57.106	2900.41	96.7929
2898.49	6.13735	3429	98.578	3429	96.4908	3429	96.4809	3429	97.4637	3429	96.8875	3429	96.0819	3429	96.6873	2898.49	56.5241	2898.49	96.8785
2896.56	6.51941	3428	98.5562	3428	96.4776	3428	96.4692	3428	97.4494	3428	96.8801	3428	96.064	3428	96.6724	2896.56	55.8992	2896.56	96.9831
2894.63	6.93739	3427	98.5321	3427	96.4723	3427	96.4617	3427	97.4401	3427	96.8758	3427	96.0536	3427	96.6636	2894.63	55.2641	2894.63	97.1002
2892.7	7.36223	3426	98.5073	3426	96.4679	3426	96.4532	3426	97.4349	3426	96.8737	3426	96.0496	3426	96.6529	2892.7	54.6269	2892.7	97.2195
2890.77	7.82625	3425	98.4828	3425	96.4542	3425	96.4394	3425	97.4307	3425	96.8693	3425	96.0456	3425	96.6336	2890.77	54.004	2890.77	97.3405
2888.84	8.28529	3424	98.4605	3424	96.427	3424	96.4205	3424	97.4248	3424	96.8593	3424	96.0351	3424	96.6067	2888.84	53.3927	2888.84	97.4597
2886.91	8.7657	3423	98.4412	3423	96.3912	3423	96.399	3423	97.4163	3423	96.8426	3423	96.0151	3423	96.5776	2886.91	52.8063	2886.91	97.5772
2884.99	9.21615	3422	98.4214	3422	96.3551	3422	96.3767	3422	97.4039	3422	96.8202	3422	95.9867	3422	96.5492	2884.99	52.2355	2884.99	97.6851
2883.06	9.6525	3421	98.3967	3421	96.3241	3421	96.3549	3421	97.3864	3421	96.7938	3421	95.9543	3421	96.521	2883.06	51.6875	2883.06	97.7819
2881.13	9.98781	3420	98.3668	3420	96.2979	3420	96.3351	3420	97.3628	3420	96.7662	3420	95.9238	3420	96.4933	2881.13	51.1466	2881.13	97.8614
2879.2	10.2188	3419	98.3374	3419	96.2744	3419	96.3189	3419	97.3338	3419	96.7404	3419	95.8996	3419	96.4681	2879.2	50.6093	2879.2	97.9298
2877.27	10.279	3418	98.3147	3418	96.2532	3418	96.3059	3418	97.3031	3418	96.7194	3418	95.8822	3418	96.4473	2877.27	50.0508	2877.27	97.9878
2875.34	10.1905	3417	98.301	3417	96.2366	3417	96.2939	3417	97.2772	3417	96.7047	3417	95.8698	3417	96.4309	2875.34	49.4555	2875.34	98.0379
2873.41	9.93916	3416	98.2934	3416	96.2254	3416	96.2801	3416	97.2609	3416	96.6956	3416	95.8598	3416	96.4159	2873.41	48.7951	2873.41	98.0775
2871.49	9.60909	3415	98.2852	3415	96.2158	3415	96.2615	3415	97.253	3415	96.6873	3415	95.8501	3415	96.3971	2871.49	48.0932	2871.49	98.1084
2869.56	9.18127	3414	98.2689	3414	96.2013	3414	96.237	3414	97.2462	3414	96.6745	3414	95.8386	3414	96.3693	2869.56	47.3914	2869.56	98.1282
2867.63	8.69282	3413	98.2416	3413	96.1789	3413	96.2089	3413	97.2341	3413	96.6548	3413	95.8238	3413	96.3329	2867.63	46.7767	2867.63	98.1422
2865.7	8.07847	3412	98.2082	3412	96.1516	3412	96.1816	3412	97.217	3412	96.6308	3412	95.8054	3412	96.2956	2865.7	46.3214	2865.7	98.1482
2863.77	7.37235	3411	98.1779	3411	96.1236	3411	96.1572	3411	97.1991	3411	96.6055	3411	95.7829	3411	96.2652	2863.77	46.0933	2863.77	98.1448
2861.84	6.55889	3410	98.1555	3410	96.0954	3410	96.1326	3410	97.1817	3410	96.5782	3410	95.7552	3410	96.241	2861.84	46.1131	2861.84	98.1218
2859.92	5.76228	3409	98.1374	3409	96.0648	3409	96.1034	3409	97.1617	3409	96.5466	3409	95.7223	3409	96.2137	2859.92	46.4133	2859.92	98.0791
2857.99	5.08412	3408	98.1164	3408	96.0318	3408	96.0698	3408	97.1359	3408	96.5101	3408	95.6857	3408	96.174	2857.99	47.0022	2857.99	98.0109
2856.06	4.69986	3407	98.0881	3407	95.9996	3407	96.0367	3407	97.104	3407	96.4718	3407	95.6481	3407	96.121	2856.06	47.9035	2856.06	97.9209
2854.13	4.67938	3406	98.0527	3406	95.9718	3406	96.0087	3406	97.0687	3406	96.4361	3406	95.6116	3406	96.0616	2854.13	49.1284	2854.13	97.8258
2852.2	5.14169	3405	98.014	3405	95.9486	3405	95.9851	3405	97.0327	3405	96.4061	3405	95.5777	3405	96.005	2852.2	50.7029	2852.2	97.7596
2850.27	6.04393	3404	97.9766	3404	95.9269	3404	95.9612	3404	96.9974	3404	96.3814	3404	95.5473	3404	95.9566	2850.27	52.5996	2850.27	97.7507
2848.34	7.43658	3403	97.9439	3403	95.9022	3403	95.9323	3403	96.9638	3403	96.3587	3403	95.5199	3403	95.915	2848.34	54.7811	2848.34	97.8267
2846.42	9.29944	3402	97.9164	3402	95.8711	3402	95.8983	3402	96.9333	3402	96.3345	3402	95.4948	3402	95.875	2846.42	57.1663	2846.42	97.9728
2844.49	11.6656	3401	97.8923	3401	95.835	3401	95.8633	3401	96.9074	3401	96.3084	3401	95.4727	3401	95.8328	2844.49	59.6836	2844.49	98.1519
2842.56	14.3922	3400	97.8692	3400	95.8003	3400	95.8322	3400	96.8877	3400	96.284	3400	95.4567	3400	95.7905	2842.56	62.2501	2842.56	98.319
2840.63	17.3361	3399	97.8452	3399	95.775	3399	95.8047	3399	96.8736	3399	96.2651	3399	95.4483	3399	95.7535	2840.63	64.8001	2840.63	98.4476
2838.7	20.2767	3398	97.8191	3398	95.7619	3398	95.7766	3398	96.8625	3398	96.2522	3398	95.4452	3398	95.7253	2838.7	67.2466	2838.7	98.5309
2836.77	23.1258	3397	97.7927	3397	95.7574	3397	95.7456	3397	96.8524	3397	96.244	3397	95.4433	3397	95.7043	2836.77	69.5287	2836.77	98.5876
2834.85	25.7974	3396	97.772	3396	95.7551	3396	95.7173	3396	96.8443	3396	96.2393	3396	95.4411	3396	95.6878	2834.85	71.5863	2834.85	98.6295
2832.92	28.2728	3395	97.7618	3395	95.7503	3395	95.701	3395	96.8414	3395	96.2384	3395	95.4411	3395	95.6748	2832.92	73.4049	2832.92	98.6688
2830.99	30.4675	3394	97.7606	3394	95.7415	3394	95.7015	3394	96.8444	3394	96.2407	3394	95.4457	3394	95.6672	2830.99	74.9797	2830.99	98.7064
2829.06	32.4056	3393	97.7618	3393	95.7296	3393	95.714	3393	96.8494	3393	96.2447	3393	95.4552	3393	95.6671	2829.06	76.3303	2829.06	98.7419
2827.13	34.0912	3392	97.7607	3392	95.7188	3392	95.7296	3392	96.8513	3392	96.2503	3392	95.467	3392	95.6757	2827.13	77.4766	2827.13	98.7702
2825.2	35.6427	3391	97.759	3391	95.7151	3391	95.7422	3391	96.8485	3391	96.2598	3391	95.4791	3391	95.6923	2825.2	78.4589	2825.2	98.7947
2823.28	37.1328	3390	97.7609	3390	95.7227	3390	95.752	3390	96.8454	3390	96.2768	3390	95.4917	3390	95.715	2823.28	79.2987	2823.28	98.8132
2821.35	38.6941	3389	97.7689	3389	95.7403	3389	95.7622	3389	96.8494	3389	96.3023	3389	95.5076	3389	95.7415	2821.35	80.0206	2821.35	98.8287
2819.42	40.3532	3388	97.7813	3388	95.7616	3388	95.7747	3388	96.8647	3388	96.3328	3388	95.529	3388	95.7704	2819.42	80.6344	2819.42	98.8427
2817.49	42.0808	3387	97.7949	3387	95.7801	3387	95.7892	3387	96.8891	3387	96.3619	3387	95.5553	3387	95.8011	2817.49	81.1545	2817.49	98.8596
2815.56	43.8042	3386	97.8072	3386	95.7941	3386	95.8045	3386	96.9161	3386	96.3859	3386	95.5842	3386	95.8328	2815.56	81.5853	2815.56	98.874
2813.63	45.4937	3385	97.8195	3385	95.8065	3385	95.8213	3385	96.9405	3385	96.4073	3385	95.6148	3385	95.864	2813.63	81.9441	2813.63	98.887
2811.7	47.107	3384	97.8356	3384	95.8215	3384	95.8418	3384	96.9617	3384	96.4322	3384	95.6473	3384	95.8947	2811.7	82.2317	2811.7	98.8968
2809.78	48.6462	3383	97.8574	3383	95.8394	3383	95.8663	3383	96.9818	3383	96.4629	3383	95.6809	3383	95.9264	2809.78	82.4595	2809.78	98.908
2807.85	50.0906	3382	97.8812	3382	95.8565	3382	95.8907	3382	97.0022	3382	96.4953	3382	95.7119	3382	95.961	2807.85	82.6299	2807.85	98.9191
2805.92	51.4927	3381	97.9006	3381	95.8697	3381	95.9091	3381	97.0225	3381	96.5244	3381	95.7379	3381	95.9993	2805.92	82.7624	2805.92	98.9304
2803.99	52.8515	3380	97.9117	3380	95.8805	3380	95.9191	3380	97.0428	3380	96.5497	3380	95.7602	3380	96.0396	2803.99	82.8869	2803.99	98.9366
2802.06	54.1921	3379	97.915	3379	95.8931	3379	95.9236	3379	97.0639	3379	96.5743	3379	95.7823	3379	96.0784	2802.06	83.0517	2802.06	98.9396
2800.13	55.4955	3378	97.9129	3378	95.9096	3378	95.927	3378	97.0849	3378	96.6003	3378	95.8052	3378	96.1115	2800.13	83.286	2800.13	98.942
2798.2	56.7362	3377	97.9074	3377	95.9268	3377	95.9311	3377	97.1031	3377	96.6256	3377	95.8276	3377	96.1372	2798.2	83.6175	2798.2	98.9529
2796.28	57.8638	3376	97.9017	3376	95.9398	3376	95.9358	3376	97.1161	3376	96.6465	3376	95.8495	3376	96.1578	2796.28	84.0399	2796.28	98.9702
2794.35	58.8891	3375	97.8997	3375	95.9458	3375	95.9408	3375	97.1244	3375	96.6608	3375	95.8733	3375	96.1776	2794.35	84.5378	2794.35	98.9911
2792.42	59.8316	3374	97.9035	3374	95.9456	3374	95.947	3374	97.1305	3374	96.6686	3374	95.9003	3374	96.1977	2792.42	85.0781	2792.42	99.0087
2790.49	60.7392	3373	97.9116	3373	95.9425	3373	95.9542	3373	97.1368	3373	96.6728	3373	95.9291	3373	96.215	2790.49	85.6403	2790.49	99.0237
2788.56	61.6348	3372	97.9198	3372	95.9399	3372	95.9609	3372	97.1431	3372	96.6764	3372	95.9549	3372	96.2254	2788.56	86.2028	2788.56	99.0339
2786.63	62.5096	3371	97.9243	3371	95.9396	3371	95.9649	3371	97.1478	3371	96.6807	3371	95.9729	3371	96.2287	2786.63	86.7692	2786.63	99.0442
2784.71	63.3038	3370	97.9229	3370	95.9407	3370	95.9648	3370	97.1492	3370	96.6839	3370	95.9804	3370	96.2287	2784.71	87.3388	2784.71	99.0533
2782.78	63.9878	3369	97.9151	3369	95.9405	3369	95.9603	3369	97.1465	3369	96.6839	3369	95.9784	3369	96.2298	2782.78	87.9135	2782.78	99.0643
2780.85	64.5299	3368	97.9005	3368	95.937	3368	95.952	3368	97.1392	3368	96.6807	3368	95.9716	3368	96.2342	2780.85	88.4717	2780.85	99.0745
2778.92	64.9582	3367	97.8786	3367	95.9293	3367	95.9404	3367	97.1269	3367	96.6761	3367	95.9645	3367	96.2403	2778.92	88.9917	2778.92	99.0865
2776.99	65.3214	3366	97.8517	3366	95.917	3366	95.9266	3366	97.1107	3366	96.6719	3366	95.9583	3366	96.2436	2776.99	89.4401	2776.99	99.0967
2775.06	65.6827	3365	97.826	3365	95.9008	3365	95.9124	3365	97.094	3365	96.6698	3365	95.9518	3365	96.2406	2775.06	89.8078	2775.06	99.1057
2773.14	66.0751	3364	97.8096	3364	95.8832	3364	95.9001	3364	97.0807	3364	96.6716	3364	95.946	3364	96.2327	2773.14	90.0965	2773.14	99.11
2771.21	66.5075	3363	97.8059	3363	95.869	3363	95.8902	3363	97.0714	3363	96.6774	3363	95.945	3363	96.2251	2771.21	90.3305	2771.21	99.1114
2769.28	66.9297	3362	97.8104	3362	95.8616	3362	95.8809	3362	97.0637	3362	96.6833	3362	95.9504	3362	96.2211	2769.28	90.5319	2769.28	99.1083
2767.35	67.3108	3361	97.8159	3361	95.8598	3361	95.8709	3361	97.0552	3361	96.6835	3361	95.9587	3361	96.2187	2767.35	90.7342	2767.35	99.1084
2765.42	67.622	3360	97.8185	3360	95.8591	3360	95.8616	3360	97.047	3360	96.6766	3360	95.9637	3360	96.2134	2765.42	90.949	2765.42	99.11
2763.49	67.8739	3359	97.8182	3359	95.8555	3359	95.8561	3359	97.0412	3359	96.6668	3359	95.9627	3359	96.2036	2763.49	91.1816	2763.49	99.1158
2761.56	68.0781	3358	97.8152	3358	95.8491	3358	95.8554	3358	97.0384	3358	96.6603	3358	95.959	3358	96.1918	2761.56	91.415	2761.56	99.1242
2759.64	68.2726	3357	97.8086	3357	95.842	3357	95.8563	3357	97.0362	3357	96.6589	3357	95.9581	3357	96.1811	2759.64	91.6307	2759.64	99.1345
2757.71	68.4724	3356	97.799	3356	95.8344	3356	95.8538	3356	97.0313	3356	96.66	3356	95.9619	3356	96.1719	2757.71	91.7986	2757.71	99.1425
2755.78	68.7034	3355	97.7893	3355	95.8241	3355	95.8461	3355	97.0216	3355	96.66	3355	95.9669	3355	96.1623	2755.78	91.9099	2755.78	99.1513
2753.85	68.9458	3354	97.783	3354	95.8104	3354	95.8351	3354	97.0074	3354	96.6573	3354	95.9676	3354	96.1517	2753.85	91.9527	2753.85	99.1552
2751.92	69.1837	3353	97.7807	3353	95.7969	3353	95.8247	3353	96.9922	3353	96.6521	3353	95.9628	3353	96.1423	2751.92	91.9334	2751.92	99.1561
2749.99	69.4186	3352	97.7802	3352	95.7895	3352	95.8181	3352	96.9815	3352	96.645	3352	95.9571	3352	96.1376	2749.99	91.8549	2749.99	99.1529
2748.07	69.694	3351	97.7776	3351	95.7906	3351	95.8162	3351	96.9777	3351	96.6365	3351	95.9557	3351	96.1389	2748.07	91.7375	2748.07	99.1493
2746.14	70.0371	3350	97.7702	3350	95.7955	3350	95.8177	3350	96.9779	3350	96.627	3350	95.9585	3350	96.1424	2746.14	91.5931	2746.14	99.1476
2744.21	70.4562	3349	97.7587	3349	95.7965	3349	95.8189	3349	96.976	3349	96.6177	3349	95.96	3349	96.1416	2744.21	91.4389	2744.21	99.1508
2742.28	70.9118	3348	97.7472	3348	95.7901	3348	95.8163	3348	96.9684	3348	96.6096	3348	95.9562	3348	96.1336	2742.28	91.2768	2742.28	99.1577
2740.35	71.3774	3347	97.7395	3347	95.7794	3347	95.8096	3347	96.9563	3347	96.6035	3347	95.9488	3347	96.1212	2740.35	91.118	2740.35	99.1692
2738.42	71.844	3346	97.7368	3346	95.7708	3346	95.8027	3346	96.9436	3346	96.5996	3346	95.9429	3346	96.1101	2738.42	90.9703	2738.42	99.1771
2736.49	72.3243	3345	97.7372	3345	95.7688	3345	95.8003	3345	96.9335	3345	96.5981	3345	95.9423	3345	96.1034	2736.49	90.8642	2736.49	99.1836
2734.57	72.8255	3344	97.7391	3344	95.7744	3344	95.8042	3344	96.928	3344	96.5994	3344	95.9471	3344	96.1002	2734.57	90.8231	2734.57	99.1865
2732.64	73.3662	3343	97.7415	3343	95.7855	3343	95.8119	3343	96.9273	3343	96.604	3343	95.956	3343	96.098	2732.64	90.8741	2732.64	99.1867
2730.71	73.9721	3342	97.7443	3342	95.7982	3342	95.8203	3342	96.9301	3342	96.6108	3342	95.9677	3342	96.0972	2730.71	91.0145	2730.71	99.1844
2728.78	74.6228	3341	97.7474	3341	95.8075	3341	95.8288	3341	96.9345	3341	96.6182	3341	95.9812	3341	96.1002	2728.78	91.2291	2728.78	99.1836
2726.85	75.2398	3340	97.7514	3340	95.81	3340	95.8384	3340	96.9391	3340	96.6252	3340	95.9941	3340	96.1077	2726.85	91.4869	2726.85	99.1832
2724.92	75.7725	3339	97.757	3339	95.806	3339	95.848	3339	96.9425	3339	96.6309	3339	96.0027	3339	96.1164	2724.92	91.7632	2724.92	99.1889
2722.99	76.2005	3338	97.763	3338	95.7984	3338	95.8535	3338	96.9431	3338	96.6338	3338	96.0035	3338	96.1196	2722.99	92.0284	2722.99	99.1964
2721.07	76.517	3337	97.767	3337	95.791	3337	95.851	3337	96.9395	3337	96.6326	3337	95.9961	3337	96.1135	2721.07	92.2744	2721.07	99.2057
2719.14	76.7221	3336	97.7677	3336	95.7873	3336	95.841	3336	96.933	3336	96.6279	3336	95.985	3336	96.1011	2719.14	92.4878	2719.14	99.2125
2717.21	76.8077	3335	97.766	3335	95.7895	3335	95.8293	3335	96.9272	3335	96.6232	3335	95.9777	3335	96.0908	2717.21	92.6713	2717.21	99.2181
2715.28	76.8441	3334	97.764	3334	95.7976	3334	95.8226	3334	96.9254	3334	96.6213	3334	95.9799	3334	96.0883	2715.28	92.8254	2715.28	99.221
2713.35	76.9342	3333	97.7636	3333	95.8085	3333	95.8233	3333	96.9279	3333	96.6226	3333	95.9912	3333	96.0925	2713.35	92.9572	2713.35	99.2225
2711.42	77.1839	3332	97.7652	3332	95.8179	3332	95.8284	3332	96.9319	3332	96.626	3332	96.0064	3332	96.0978	2711.42	93.0658	2711.42	99.2194
2709.5	77.6372	3331	97.7685	3331	95.8231	3331	95.8339	3331	96.9346	3331	96.6317	3331	96.0197	3331	96.1009	2709.5	93.1573	2709.5	99.2168
2707.57	78.2375	3330	97.7725	3330	95.8256	3330	95.8379	3330	96.9351	3330	96.6408	3330	96.0294	3330	96.1029	2707.57	93.2272	2707.57	99.2166
2705.64	78.8609	3329	97.7759	3329	95.8279	3329	95.8411	3329	96.9341	3329	96.652	3329	96.0373	3329	96.1046	2705.64	93.2831	2705.64	99.2221
2703.71	79.4176	3328	97.7781	3328	95.8306	3328	95.8438	3328	96.933	3328	96.6612	3328	96.0458	3328	96.1049	2703.71	93.3241	2703.71	99.2287
2701.78	79.8561	3327	97.7791	3327	95.8316	3327	95.8454	3327	96.9326	3327	96.6651	3327	96.055	3327	96.103	2701.78	93.3634	2701.78	99.2366
2699.85	80.163	3326	97.7805	3326	95.8298	3326	95.8461	3326	96.9325	3326	96.6653	3326	96.0639	3326	96.101	2699.85	93.411	2699.85	99.2409
2697.93	80.3355	3325	97.7844	3325	95.8274	3325	95.8483	3325	96.9322	3325	96.6669	3325	96.0717	3325	96.1022	2697.93	93.4847	2697.93	99.2423
2696	80.431	3324	97.7911	3324	95.8284	3324	95.8534	3324	96.9309	3324	96.6732	3324	96.0782	3324	96.1062	2696	93.5937	2696	99.2405
2694.07	80.5225	3323	97.7976	3323	95.8348	3323	95.86	3323	96.9287	3323	96.6831	3323	96.0834	3323	96.1086	2694.07	93.7531	2694.07	99.2382
2692.14	80.6769	3322	97.8001	3322	95.8453	3322	95.8655	3322	96.9274	3322	96.6935	3322	96.0882	3322	96.1066	2692.14	93.9596	2692.14	99.2333
2690.21	80.9074	3321	97.7989	3321	95.8572	3321	95.87	3321	96.9304	3321	96.7028	3321	96.0944	3321	96.1033	2690.21	94.2108	2690.21	99.2292
2688.28	81.2441	3320	97.7989	3320	95.8683	3320	95.8756	3320	96.94	3320	96.7125	3320	96.1041	3320	96.1041	2688.28	94.4811	2688.28	99.2252
2686.35	81.6671	3319	97.8042	3319	95.8779	3319	95.8833	3319	96.9542	3319	96.7236	3319	96.1174	3319	96.1107	2686.35	94.7492	2686.35	99.2268
2684.43	82.1613	3318	97.8132	3318	95.8855	3318	95.8908	3318	96.9678	3318	96.7342	3318	96.1317	3318	96.1187	2684.43	94.9922	2684.43	99.2299
2682.5	82.6543	3317	97.8211	3317	95.8905	3317	95.8962	3317	96.9763	3317	96.7415	3317	96.1443	3317	96.1235	2682.5	95.1997	2682.5	99.2331
2680.57	83.0939	3316	97.8252	3316	95.8929	3316	95.8998	3316	96.979	3316	96.7441	3316	96.1536	3316	96.1245	2680.57	95.3612	2680.57	99.2321
2678.64	83.4759	3315	97.8272	3315	95.8939	3315	95.9038	3315	96.9788	3315	96.744	3315	96.1601	3315	96.1255	2678.64	95.4845	2678.64	99.2288
2676.71	83.8183	3314	97.8297	3314	95.8958	3314	95.9089	3314	96.9791	3314	96.7451	3314	96.1655	3314	96.1294	2676.71	95.5677	2676.71	99.2222
2674.78	84.1115	3313	97.834	3313	95.9004	3313	95.915	3313	96.9829	3313	96.7512	3313	96.1725	3313	96.1361	2674.78	95.6208	2674.78	99.2194
2672.86	84.3437	3312	97.8401	3312	95.9071	3312	95.9221	3312	96.9917	3312	96.7638	3312	96.1834	3312	96.1441	2672.86	95.6525	2672.86	99.2194
2670.93	84.513	3311	97.8485	3311	95.9146	3311	95.9315	3311	97.0049	3311	96.7818	3311	96.1992	3311	96.1527	2670.93	95.6745	2670.93	99.223
2669	84.6605	3310	97.8602	3310	95.9222	3310	95.9436	3310	97.0196	3310	96.8014	3310	96.2189	3310	96.1627	2669	95.688	2669	99.2264
2667.07	84.7917	3309	97.8745	3309	95.931	3309	95.9567	3309	97.0318	3309	96.8179	3309	96.2413	3309	96.1744	2667.07	95.7033	2667.07	99.2318
2665.14	84.9374	3308	97.8885	3308	95.9418	3308	95.9675	3308	97.0393	3308	96.8283	3308	96.2647	3308	96.1861	2665.14	95.7174	2665.14	99.232
2663.21	85.0839	3307	97.8976	3307	95.9526	3307	95.9734	3307	97.0423	3307	96.8324	3307	96.2863	3307	96.1945	2663.21	95.7326	2663.21	99.228
2661.28	85.2448	3306	97.8995	3306	95.9605	3306	95.9741	3306	97.042	3306	96.8333	3306	96.3027	3306	96.1975	2661.28	95.7474	2661.28	99.2214
2659.36	85.4224	3305	97.8973	3305	95.9656	3305	95.9729	3305	97.0407	3305	96.8356	3305	96.313	3305	96.1973	2659.36	95.7649	2659.36	99.2156
2657.43	85.6223	3304	97.8972	3304	95.9713	3304	95.9746	3304	97.0415	3304	96.8433	3304	96.3201	3304	96.1997	2657.43	95.7792	2657.43	99.2079
2655.5	85.8062	3303	97.903	3303	95.9804	3303	95.9821	3303	97.0472	3303	96.8573	3303	96.3297	3303	96.2097	2655.5	95.7953	2655.5	99.2042
2653.57	85.9911	3302	97.9134	3302	95.992	3302	95.9942	3302	97.0586	3302	96.8759	3302	96.3446	3302	96.227	2653.57	95.8102	2653.57	99.2028
2651.64	86.1674	3301	97.9249	3301	96.0025	3301	96.0072	3301	97.0725	3301	96.8958	3301	96.3631	3301	96.246	2651.64	95.8242	2651.64	99.2059
2649.71	86.3359	3300	97.9353	3300	96.0097	3300	96.0176	3300	97.0847	3300	96.9148	3300	96.3809	3300	96.2607	2649.71	95.8346	2649.71	99.211
2647.78	86.4748	3299	97.9454	3299	96.0144	3299	96.0247	3299	97.0932	3299	96.9315	3299	96.3946	3299	96.2695	2647.78	95.8481	2647.78	99.2176
2645.86	86.6078	3298	97.9554	3298	96.0191	3298	96.03	3298	97.0996	3298	96.9458	3298	96.4042	3298	96.2751	2645.86	95.8606	2645.86	99.2199
2643.93	86.7134	3297	97.9643	3297	96.0255	3297	96.0357	3297	97.1068	3297	96.9578	3297	96.412	3297	96.2815	2643.93	95.8779	2643.93	99.2197
2642	86.7829	3296	97.9713	3296	96.0337	3296	96.0423	3296	97.1161	3296	96.968	3296	96.421	3296	96.291	2642	95.8985	2642	99.2152
2640.07	86.8102	3295	97.9772	3295	96.0431	3295	96.0497	3295	97.1263	3295	96.9781	3295	96.4327	3295	96.3031	2640.07	95.9224	2640.07	99.2094
2638.14	86.8358	3294	97.9832	3294	96.0528	3294	96.0571	3294	97.136	3294	96.9895	3294	96.4468	3294	96.3164	2638.14	95.9434	2638.14	99.2021
2636.21	86.8584	3293	97.9897	3293	96.0622	3293	96.0646	3293	97.1448	3293	97.0025	3293	96.4625	3293	96.3295	2636.21	95.9623	2636.21	99.1983
2634.28	86.8895	3292	97.9956	3292	96.0707	3292	96.0725	3292	97.1533	3292	97.0158	3292	96.4792	3292	96.3412	2634.28	95.9713	2634.28	99.198
2632.36	86.9197	3291	98.0002	3291	96.078	3291	96.0805	3291	97.1614	3291	97.0266	3291	96.496	3291	96.3513	2632.36	95.9728	2632.36	99.2031
2630.43	86.9681	3290	98.0034	3290	96.0842	3290	96.0881	3290	97.1689	3290	97.0335	3290	96.5114	3290	96.3604	2630.43	95.9638	2630.43	99.2097
2628.5	87.0145	3289	98.0068	3289	96.0897	3289	96.0957	3289	97.1766	3289	97.0379	3289	96.5243	3289	96.37	2628.5	95.9532	2628.5	99.2173
2626.57	87.085	3288	98.0121	3288	96.0957	3288	96.1041	3288	97.1859	3288	97.0435	3288	96.5345	3288	96.3815	2626.57	95.942	2626.57	99.2208
2624.64	87.1326	3287	98.0192	3287	96.1036	3287	96.1133	3287	97.1961	3287	97.0528	3287	96.5434	3287	96.3947	2624.64	95.9382	2624.64	99.2218
2622.72	87.1632	3286	98.026	3286	96.1132	3286	96.122	3286	97.2044	3286	97.0645	3286	96.5525	3286	96.4076	2622.72	95.942	2622.72	99.2192
2620.79	87.1712	3285	98.0306	3285	96.1221	3285	96.128	3285	97.2086	3285	97.0754	3285	96.5618	3285	96.4179	2620.79	95.9557	2620.79	99.2163
2618.86	87.1724	3284	98.033	3284	96.1278	3284	96.1312	3284	97.2085	3284	97.083	3284	96.5708	3284	96.425	2618.86	95.9685	2618.86	99.2133
2616.93	87.1401	3283	98.0346	3283	96.1294	3283	96.133	3283	97.2061	3283	97.0876	3283	96.5798	3283	96.4308	2616.93	95.9788	2616.93	99.2139
2615	87.0679	3282	98.0371	3282	96.129	3282	96.136	3282	97.2036	3282	97.0919	3282	96.5902	3282	96.4375	2615	95.9762	2615	99.2161
2613.07	86.9251	3281	98.0411	3281	96.1302	3281	96.1414	3281	97.2031	3281	97.0985	3281	96.6035	3281	96.4457	2613.07	95.9605	2613.07	99.221
2611.14	86.725	3280	98.0474	3280	96.1346	3280	96.1483	3280	97.2058	3280	97.1081	3280	96.6195	3280	96.4546	2611.14	95.9275	2611.14	99.2243
2609.22	86.4573	3279	98.0557	3279	96.1404	3279	96.1545	3279	97.2109	3279	97.1189	3279	96.6353	3279	96.4637	2609.22	95.8845	2609.22	99.2262
2607.29	86.1753	3278	98.064	3278	96.1443	3278	96.1574	3278	97.2161	3278	97.128	3278	96.6473	3278	96.474	2607.29	95.835	2607.29	99.223
2605.36	85.9009	3277	98.0695	3277	96.1449	3277	96.1566	3277	97.2194	3277	97.1342	3277	96.6537	3277	96.4859	2605.36	95.7882	2605.36	99.2169
2603.43	85.7051	3276	98.0716	3276	96.144	3276	96.1552	3276	97.2219	3276	97.1383	3276	96.6563	3276	96.4985	2603.43	95.7377	2603.43	99.2068
2601.5	85.6024	3275	98.0727	3275	96.1446	3275	96.157	3275	97.2259	3275	97.1425	3275	96.6589	3275	96.5094	2601.5	95.6805	2601.5	99.195
2599.57	85.6378	3274	98.076	3274	96.1479	3274	96.164	3274	97.2327	3274	97.1483	3274	96.6639	3274	96.5178	2599.57	95.6019	2599.57	99.1786
2597.64	85.7806	3273	98.0828	3273	96.1541	3273	96.1748	3273	97.2412	3273	97.1565	3273	96.6719	3273	96.5253	2597.64	95.4956	2597.64	99.1589
2595.72	86.0201	3272	98.0928	3272	96.1635	3272	96.1874	3272	97.2496	3272	97.1671	3272	96.6821	3272	96.5346	2595.72	95.3529	2595.72	99.1346
2593.79	86.3034	3271	98.1046	3271	96.1761	3271	96.2005	3271	97.256	3271	97.1793	3271	96.6944	3271	96.5471	2593.79	95.1723	2593.79	99.1072
2591.86	86.638	3270	98.1164	3270	96.1893	3270	96.2128	3270	97.2589	3270	97.1916	3270	96.709	3270	96.5611	2591.86	94.9378	2591.86	99.0717
2589.93	86.9677	3269	98.1259	3269	96.1981	3269	96.2221	3269	97.2577	3269	97.203	3269	96.7249	3269	96.5731	2589.93	94.6398	2589.93	99.027
2588	87.2887	3268	98.131	3268	96.1994	3268	96.2264	3268	97.2543	3268	97.2131	3268	96.7397	3268	96.5809	2588	94.258	2588	98.9674
2586.07	87.5742	3267	98.1312	3267	96.1952	3267	96.2263	3267	97.2516	3267	97.2213	3267	96.7509	3267	96.5851	2586.07	93.78	2586.07	98.8934
2584.14	87.8556	3266	98.1275	3266	96.1908	3266	96.2251	3266	97.251	3266	97.2253	3266	96.7575	3266	96.5892	2584.14	93.1906	2584.14	98.8044
2582.22	88.0975	3265	98.123	3265	96.1903	3265	96.2259	3265	97.2517	3265	97.2236	3265	96.7619	3265	96.5963	2582.22	92.4955	2582.22	98.7082
2580.29	88.3214	3264	98.1218	3264	96.1944	3264	96.2298	3264	97.2522	3264	97.2181	3264	96.7681	3264	96.6066	2580.29	91.7045	2580.29	98.6084
2578.36	88.5235	3263	98.1266	3263	96.2013	3263	96.2365	3263	97.2534	3263	97.2144	3263	96.7794	3263	96.6185	2578.36	90.8477	2578.36	98.5104
2576.43	88.715	3262	98.1372	3262	96.209	3262	96.2456	3262	97.2574	3262	97.2176	3262	96.7957	3262	96.6302	2576.43	89.9518	2576.43	98.4181
2574.5	88.884	3261	98.1507	3261	96.2155	3261	96.2565	3261	97.266	3261	97.228	3261	96.8136	3261	96.6415	2574.5	89.0472	2574.5	98.3385
2572.57	89.0693	3260	98.1638	3260	96.2202	3260	96.2673	3260	97.2794	3260	97.2416	3260	96.8293	3260	96.6534	2572.57	88.1441	2572.57	98.2687
2570.65	89.2326	3259	98.1748	3259	96.2236	3259	96.2749	3259	97.2951	3259	97.254	3259	96.8409	3259	96.6671	2570.65	87.2613	2570.65	98.2173
2568.72	89.3935	3258	98.1838	3258	96.2283	3258	96.2775	3258	97.3086	3258	97.264	3258	96.8486	3258	96.684	2568.72	86.4081	2568.72	98.1847
2566.79	89.519	3257	98.1923	3257	96.2358	3257	96.2773	3257	97.3156	3257	97.2726	3257	96.8539	3257	96.7032	2566.79	85.61	2566.79	98.1716
2564.86	89.6267	3256	98.2019	3256	96.2455	3256	96.2782	3256	97.3151	3256	97.2805	3256	96.8586	3256	96.7216	2564.86	84.8879	2564.86	98.1774
2562.93	89.6924	3255	98.2118	3255	96.2546	3255	96.2827	3255	97.3112	3255	97.2874	3255	96.8635	3255	96.7353	2562.93	84.2825	2562.93	98.2044
2561	89.7544	3254	98.219	3254	96.2611	3254	96.2895	3254	97.3094	3254	97.2933	3254	96.8682	3254	96.7433	2561	83.8232	2561	98.2451
2559.07	89.7913	3253	98.2214	3253	96.2649	3253	96.2969	3253	97.3121	3253	97.2984	3253	96.8727	3253	96.7485	2559.07	83.5436	2559.07	98.2997
2557.15	89.8294	3252	98.2211	3252	96.2668	3252	96.3052	3252	97.3184	3252	97.3026	3252	96.8779	3252	96.7545	2557.15	83.4498	2557.15	98.3598
2555.22	89.8487	3251	98.2223	3251	96.2673	3251	96.3154	3251	97.3267	3251	97.3057	3251	96.8862	3251	96.7627	2555.22	83.545	2555.22	98.4225
2553.29	89.8874	3250	98.2271	3250	96.2667	3250	96.3275	3250	97.3366	3250	97.3086	3250	96.8988	3250	96.7727	2553.29	83.8058	2553.29	98.4819
2551.36	89.9233	3249	98.2352	3249	96.2666	3249	96.3393	3249	97.3483	3249	97.3141	3249	96.9138	3249	96.7842	2551.36	84.214	2551.36	98.5384
2549.43	89.9972	3248	98.2446	3248	96.2695	3248	96.3489	3248	97.3606	3248	97.324	3248	96.9265	3248	96.7977	2549.43	84.7355	2549.43	98.5886
2547.5	90.0678	3247	98.2543	3247	96.2771	3247	96.3559	3247	97.3714	3247	97.337	3247	96.9341	3247	96.813	2547.5	85.3454	2547.5	98.6335
2545.58	90.1493	3246	98.2641	3246	96.289	3246	96.3621	3246	97.3804	3246	97.3502	3246	96.9394	3246	96.8295	2545.58	86.0092	2545.58	98.6699
2543.65	90.235	3245	98.2753	3245	96.3028	3245	96.3702	3245	97.3884	3245	97.3618	3245	96.9481	3245	96.8462	2543.65	86.7118	2543.65	98.7053
2541.72	90.3616	3244	98.2892	3244	96.3158	3244	96.3811	3244	97.3957	3244	97.372	3244	96.9635	3244	96.8625	2541.72	87.4274	2541.72	98.7412
2539.79	90.4977	3243	98.305	3243	96.3267	3243	96.3923	3243	97.4012	3243	97.3816	3243	96.9826	3243	96.8769	2539.79	88.1414	2539.79	98.7823
2537.86	90.6585	3242	98.3203	3242	96.3351	3242	96.3995	3242	97.4041	3242	97.3901	3242	96.9992	3242	96.8882	2537.86	88.8312	2537.86	98.8252
2535.93	90.8154	3241	98.3343	3241	96.3411	3241	96.4015	3241	97.4057	3241	97.3971	3241	97.0099	3241	96.8967	2535.93	89.4876	2535.93	98.8668
2534.01	90.9771	3240	98.3477	3240	96.3445	3240	96.4018	3240	97.4071	3240	97.4027	3240	97.0148	3240	96.9041	2534.01	90.0954	2534.01	98.9008
2532.08	91.1235	3239	98.3586	3239	96.3448	3239	96.4046	3239	97.4068	3239	97.4062	3239	97.0158	3239	96.9106	2532.08	90.6583	2532.08	98.9297
2530.15	91.3068	3238	98.3615	3238	96.3429	3238	96.4097	3238	97.4022	3238	97.4062	3238	97.0143	3238	96.9136	2530.15	91.1703	2530.15	98.9511
2528.22	91.4916	3237	98.3536	3237	96.3416	3237	96.4132	3237	97.3941	3237	97.403	3237	97.0122	3237	96.9106	2528.22	91.6392	2528.22	98.9682
2526.29	91.6937	3236	98.3396	3236	96.3435	3236	96.4124	3236	97.3874	3236	97.3997	3236	97.0115	3236	96.9018	2526.29	92.0644	2526.29	98.982
2524.36	91.9055	3235	98.3276	3235	96.3483	3235	96.4083	3235	97.3866	3235	97.3989	3235	97.0131	3235	96.891	2524.36	92.4586	2524.36	99.0008
2522.43	92.1407	3234	98.3206	3234	96.3515	3234	96.4037	3234	97.3902	3234	97.3997	3234	97.015	3234	96.8815	2522.43	92.8222	2522.43	99.0246
2520.51	92.3363	3233	98.3155	3233	96.3478	3233	96.399	3233	97.3909	3233	97.3982	3233	97.0139	3233	96.8747	2520.51	93.1617	2520.51	99.0525
2518.58	92.5144	3232	98.3091	3232	96.3358	3232	96.3925	3232	97.3827	3232	97.391	3232	97.009	3232	96.8693	2518.58	93.4735	2518.58	99.0786
2516.65	92.6215	3231	98.3019	3231	96.3187	3231	96.3828	3231	97.3655	3231	97.3784	3231	97.0021	3231	96.8641	2516.65	93.7636	2516.65	99.1033
2514.72	92.6982	3230	98.2961	3230	96.302	3230	96.3701	3230	97.3456	3230	97.3634	3230	96.9955	3230	96.8582	2514.72	94.0284	2514.72	99.1213
2512.79	92.7261	3229	98.2929	3229	96.2887	3229	96.357	3229	97.3296	3229	97.3496	3229	96.9894	3229	96.8523	2512.79	94.2734	2512.79	99.1343
2510.86	92.7388	3228	98.2923	3228	96.2789	3228	96.3464	3228	97.3213	3228	97.3395	3228	96.9834	3228	96.8479	2510.86	94.4956	2510.86	99.1429
2508.93	92.7144	3227	98.2926	3227	96.2718	3227	96.3391	3227	97.3205	3227	97.3334	3227	96.9791	3227	96.8473	2508.93	94.6988	2508.93	99.1496
2507.01	92.6972	3226	98.2907	3226	96.2675	3226	96.3331	3226	97.3244	3226	97.3304	3226	96.9789	3226	96.851	2507.01	94.8798	2507.01	99.1566
2505.08	92.6576	3225	98.2844	3225	96.2654	3225	96.3266	3225	97.3286	3225	97.3289	3225	96.9834	3225	96.8569	2505.08	95.0457	2505.08	99.1701
2503.15	92.6458	3224	98.2747	3224	96.2632	3224	96.3207	3224	97.3283	3224	97.3281	3224	96.9897	3224	96.8597	2503.15	95.195	2503.15	99.1847
2501.22	92.6346	3223	98.2646	3223	96.2579	3223	96.3185	3223	97.3207	3223	97.3276	3223	96.9946	3223	96.855	2501.22	95.3352	2501.22	99.2006
2499.29	92.6626	3222	98.2562	3222	96.2491	3222	96.3209	3222	97.3076	3222	97.3262	3222	96.9969	3222	96.8431	2499.29	95.4683	2499.29	99.2163
2497.36	92.6898	3221	98.2486	3221	96.24	3221	96.3239	3221	97.2943	3221	97.3232	3221	96.997	3221	96.829	2497.36	95.5984	2497.36	99.2314
2495.44	92.7332	3220	98.2406	3220	96.2338	3220	96.3217	3220	97.2841	3220	97.3189	3220	96.9942	3220	96.819	2495.44	95.7205	2495.44	99.2427
2493.51	92.7635	3219	98.2322	3219	96.2291	3219	96.3113	3219	97.2757	3219	97.3139	3219	96.9863	3219	96.8148	2493.51	95.839	2493.51	99.2511
2491.58	92.8202	3218	98.2241	3218	96.2212	3218	96.2948	3218	97.2656	3218	97.3079	3218	96.9733	3218	96.8144	2491.58	95.9476	2491.58	99.2535
2489.65	92.8391	3217	98.2166	3217	96.2069	3217	96.2777	3217	97.2537	3217	97.2994	3217	96.9584	3217	96.8148	2489.65	96.0488	2489.65	99.254
2487.72	92.8672	3216	98.2076	3216	96.1881	3216	96.2652	3216	97.243	3216	97.2873	3216	96.9456	3216	96.815	2487.72	96.1383	2487.72	99.2556
2485.79	92.8733	3215	98.1941	3215	96.1696	3215	96.2581	3215	97.2353	3215	97.2724	3215	96.9366	3215	96.8151	2485.79	96.2181	2485.79	99.2628
2483.86	92.9018	3214	98.1755	3214	96.1542	3214	96.2524	3214	97.2282	3214	97.2561	3214	96.9304	3214	96.8129	2483.86	96.29	2483.86	99.2741
2481.94	92.9231	3213	98.1559	3213	96.1411	3213	96.2431	3213	97.2172	3213	97.2395	3213	96.9256	3213	96.8041	2481.94	96.3648	2481.94	99.2895
2480.01	92.99	3212	98.1405	3212	96.128	3212	96.2284	3212	97.2012	3212	97.2247	3212	96.9202	3212	96.786	2480.01	96.4395	2480.01	99.3027
2478.08	93.0747	3211	98.1298	3211	96.1143	3211	96.2107	3211	97.183	3211	97.2139	3211	96.9121	3211	96.7607	2478.08	96.5174	2478.08	99.3113
2476.15	93.2025	3210	98.1191	3210	96.1009	3210	96.1929	3210	97.1669	3210	97.2074	3210	96.9	3210	96.7351	2476.15	96.5938	2476.15	99.3126
2474.22	93.3154	3209	98.1049	3209	96.0886	3209	96.1757	3209	97.1552	3209	97.2009	3209	96.8842	3209	96.7148	2474.22	96.6713	2474.22	99.3101
2472.29	93.4378	3208	98.0882	3208	96.0757	3208	96.1582	3208	97.1461	3208	97.1885	3208	96.867	3208	96.7003	2472.29	96.7466	2472.29	99.3064
2470.37	93.5467	3207	98.0706	3207	96.0594	3207	96.1398	3207	97.1353	3207	97.1692	3207	96.851	3207	96.6881	2470.37	96.8214	2470.37	99.3094
2468.44	93.6792	3206	98.0513	3206	96.0382	3206	96.122	3206	97.1198	3206	97.1485	3206	96.8384	3206	96.676	2468.44	96.8893	2468.44	99.3185
2466.51	93.7875	3205	98.0303	3205	96.0141	3205	96.1058	3205	97.1002	3205	97.1333	3205	96.8311	3205	96.6646	2466.51	96.9523	2466.51	99.3333
2464.58	93.9174	3204	98.0116	3204	95.9909	3204	96.0906	3204	97.0797	3204	97.1247	3204	96.8277	3204	96.6547	2464.58	97.0062	2464.58	99.3474
2462.65	94.0281	3203	97.9999	3203	95.9716	3203	96.0743	3203	97.0604	3203	97.1179	3203	96.8241	3203	96.6447	2462.65	97.0598	2462.65	99.359
2460.72	94.1854	3202	97.9944	3202	95.9568	3202	96.0565	3202	97.0423	3202	97.1079	3202	96.8167	3202	96.6324	2460.72	97.1138	2460.72	99.3664
2458.8	94.3427	3201	97.9904	3201	95.9453	3201	96.0397	3201	97.0257	3201	97.094	3201	96.8059	3201	96.6184	2458.8	97.1726	2458.8	99.3706
2456.87	94.5142	3200	97.9848	3200	95.936	3200	96.0279	3200	97.0124	3200	97.0788	3200	96.7949	3200	96.6052	2456.87	97.2336	2456.87	99.369
2454.94	94.6398	3199	97.9779	3199	95.9273	3199	96.0208	3199	97.0035	3199	97.0651	3199	96.7855	3199	96.5936	2454.94	97.2958	2454.94	99.366
2453.01	94.7541	3198	97.9701	3198	95.9167	3198	96.0127	3198	96.9958	3198	97.0534	3198	96.7757	3198	96.5811	2453.01	97.3506	2453.01	99.3629
2451.08	94.8034	3197	97.9587	3197	95.9001	3197	95.9972	3197	96.9833	3197	97.041	3197	96.7624	3197	96.5642	2451.08	97.4028	2451.08	99.3655
2449.15	94.8505	3196	97.9416	3196	95.8755	3196	95.9735	3196	96.9627	3196	97.0237	3196	96.7449	3196	96.5419	2449.15	97.4497	2449.15	99.3755
2447.22	94.8544	3195	97.9188	3195	95.8457	3195	95.947	3195	96.9368	3195	96.9995	3195	96.7248	3195	96.5178	2447.22	97.4941	2447.22	99.3907
2445.3	94.8442	3194	97.8932	3194	95.8175	3194	95.924	3194	96.9109	3194	96.9715	3194	96.705	3194	96.4971	2445.3	97.5341	2445.3	99.4033
2443.37	94.7953	3193	97.8681	3193	95.7977	3193	95.9058	3193	96.8888	3193	96.946	3193	96.6879	3193	96.4831	2443.37	97.5706	2443.37	99.4125
2441.44	94.7722	3192	97.8458	3192	95.7872	3192	95.889	3192	96.8692	3192	96.9266	3192	96.6738	3192	96.4742	2441.44	97.6018	2441.44	99.414
2439.51	94.7057	3191	97.8267	3191	95.7806	3191	95.8705	3191	96.8495	3191	96.9119	3191	96.6609	3191	96.465	2439.51	97.6342	2439.51	99.4098
2437.58	94.6417	3190	97.8096	3190	95.7714	3190	95.8511	3190	96.8287	3190	96.8993	3190	96.6475	3190	96.4513	2437.58	97.6655	2437.58	99.4032
2435.65	94.5646	3189	97.7937	3189	95.7563	3189	95.8341	3189	96.8083	3189	96.8871	3189	96.6334	3189	96.4333	2435.65	97.7009	2435.65	99.4
2433.72	94.5066	3188	97.779	3188	95.7365	3188	95.8211	3188	96.789	3188	96.8738	3188	96.6186	3188	96.4147	2433.72	97.7364	2433.72	99.3998
2431.8	94.4334	3187	97.7646	3187	95.7141	3187	95.809	3187	96.769	3187	96.8555	3187	96.6008	3187	96.3977	2431.8	97.7709	2431.8	99.4046
2429.87	94.3911	3186	97.7477	3186	95.6908	3186	95.7922	3186	96.7449	3186	96.829	3186	96.5779	3186	96.3813	2429.87	97.7997	2429.87	99.4116
2427.94	94.3153	3185	97.7273	3185	95.6677	3185	95.7679	3185	96.7159	3185	96.7962	3185	96.5515	3185	96.3642	2427.94	97.8266	2427.94	99.4203
2426.01	94.2582	3184	97.7065	3184	95.6453	3184	95.7379	3184	96.6855	3184	96.7635	3184	96.5268	3184	96.3463	2426.01	97.8491	2426.01	99.4278
2424.08	94.1876	3183	97.6899	3183	95.6238	3183	95.707	3183	96.659	3183	96.7362	3183	96.5075	3183	96.3291	2424.08	97.8714	2424.08	99.4326
2422.15	94.1487	3182	97.6783	3182	95.6029	3182	95.6789	3182	96.6387	3182	96.7141	3182	96.4926	3182	96.3143	2422.15	97.8893	2422.15	99.4314
2420.23	94.1008	3181	97.6674	3181	95.5821	3181	95.6541	3181	96.6222	3181	96.6934	3181	96.4777	3181	96.3027	2420.23	97.9035	2420.23	99.4269
2418.3	94.0662	3180	97.6517	3180	95.5601	3180	95.6313	3180	96.6043	3180	96.6702	3180	96.4587	3180	96.2932	2418.3	97.9101	2418.3	99.4193
2416.37	93.9942	3179	97.6288	3179	95.535	3179	95.6094	3179	96.5797	3179	96.6424	3179	96.434	3179	96.2833	2416.37	97.9166	2416.37	99.4157
2414.44	93.9451	3178	97.6012	3178	95.5052	3178	95.5875	3178	96.5462	3178	96.6107	3178	96.4053	3178	96.2705	2414.44	97.9242	2414.44	99.4186
2412.51	93.8875	3177	97.574	3177	95.4725	3177	95.5652	3177	96.5066	3177	96.5788	3177	96.377	3177	96.2549	2412.51	97.9375	2412.51	99.4282
2410.58	93.8626	3176	97.5517	3176	95.4412	3176	95.5425	3176	96.467	3176	96.5514	3176	96.3544	3176	96.239	2410.58	97.9528	2410.58	99.4387
2408.66	93.8112	3175	97.5346	3175	95.4138	3175	95.5207	3175	96.4327	3175	96.5309	3175	96.3389	3175	96.2249	2408.66	97.9719	2408.66	99.4487
2406.73	93.7972	3174	97.5196	3174	95.3894	3174	95.5013	3174	96.4045	3174	96.5153	3174	96.327	3174	96.2115	2406.73	97.9898	2406.73	99.4539
2404.8	93.7789	3173	97.5031	3173	95.3655	3173	95.4839	3173	96.3788	3173	96.4999	3173	96.3127	3173	96.1963	2404.8	98.0107	2404.8	99.4553
2402.87	93.7863	3172	97.4834	3172	95.3404	3172	95.4659	3172	96.3504	3172	96.4802	3172	96.2921	3172	96.1773	2402.87	98.0304	2402.87	99.4514
2400.94	93.7796	3171	97.4616	3171	95.3146	3171	95.4442	3171	96.3168	3171	96.454	3171	96.2658	3171	96.1559	2400.94	98.0495	2400.94	99.4432
2399.01	93.8139	3170	97.4397	3170	95.2902	3170	95.4184	3170	96.2804	3170	96.4233	3170	96.2373	3170	96.136	2399.01	98.0649	2399.01	99.4323
2397.08	93.8189	3169	97.4198	3169	95.2695	3169	95.3913	3169	96.2468	3169	96.392	3169	96.2107	3169	96.1211	2397.08	98.0835	2397.08	99.4265
2395.16	93.8625	3168	97.4032	3168	95.2534	3168	95.3664	3168	96.2202	3168	96.3642	3168	96.1876	3168	96.1117	2395.16	98.1044	2395.16	99.4265
2393.23	93.9012	3167	97.3894	3167	95.2396	3167	95.3458	3167	96.2005	3167	96.3407	3167	96.1666	3167	96.1042	2393.23	98.131	2393.23	99.4336
2391.3	93.9679	3166	97.3773	3166	95.2235	3166	95.3291	3166	96.1829	3166	96.3202	3166	96.1451	3166	96.0949	2391.3	98.1596	2391.3	99.4417
2389.37	94.0069	3165	97.366	3165	95.2019	3165	95.3149	3165	96.1616	3165	96.3011	3165	96.1223	3165	96.0829	2389.37	98.1911	2389.37	99.4489
2387.44	94.0822	3164	97.3555	3164	95.1757	3164	95.3004	3164	96.1338	3164	96.2829	3164	96.0991	3164	96.0705	2387.44	98.2236	2387.44	99.4529
2385.51	94.1446	3163	97.3448	3163	95.1487	3163	95.2831	3163	96.1009	3163	96.2644	3163	96.0768	3163	96.0597	2385.51	98.2572	2385.51	99.4546
2383.59	94.2289	3162	97.3329	3162	95.1245	3162	95.2628	3162	96.0688	3162	96.2444	3162	96.0567	3162	96.0497	2383.59	98.2815	2383.59	99.4459
2381.66	94.2656	3161	97.3212	3161	95.1053	3161	95.242	3161	96.0435	3161	96.2234	3161	96.0409	3161	96.0391	2381.66	98.2983	2381.66	99.4316
2379.73	94.3127	3160	97.3125	3160	95.0911	3160	95.2239	3160	96.0265	3160	96.2031	3160	96.0308	3160	96.0282	2379.73	98.3072	2379.73	99.4208
2377.8	94.3339	3159	97.3071	3159	95.0804	3159	95.2083	3159	96.0142	3159	96.1845	3159	96.0248	3159	96.0181	2377.8	98.3119	2377.8	99.421
2375.87	94.4278	3158	97.3014	3158	95.0697	3158	95.1929	3158	96.0006	3158	96.167	3158	96.0179	3158	96.0097	2375.87	98.3085	2375.87	99.423
2373.94	94.4659	3157	97.2909	3157	95.0553	3157	95.1767	3157	95.983	3157	96.1494	3157	96.0064	3157	96.0021	2373.94	98.3058	2373.94	99.4256
2372.01	94.5533	3156	97.2748	3156	95.0357	3156	95.1607	3156	95.9629	3156	96.1306	3156	95.9903	3156	95.9944	2372.01	98.2949	2372.01	99.4245
2370.09	94.5748	3155	97.2565	3155	95.0126	3155	95.1452	3155	95.9424	3155	96.1098	3155	95.9725	3155	95.9853	2370.09	98.2901	2370.09	99.4316
2368.16	94.6709	3154	97.2392	3154	94.9898	3154	95.129	3154	95.9218	3154	96.0871	3154	95.9546	3154	95.9738	2368.16	98.2834	2368.16	99.438
2366.23	94.7052	3153	97.2245	3153	94.971	3153	95.1114	3153	95.9011	3153	96.0642	3153	95.9373	3153	95.9597	2366.23	98.291	2366.23	99.4497
2364.3	94.8832	3152	97.2127	3152	94.9584	3152	95.0949	3152	95.8811	3152	96.0441	3152	95.9213	3152	95.9449	2364.3	98.3038	2364.3	99.4625
2362.37	94.9012	3151	97.203	3151	94.9509	3151	95.082	3151	95.8625	3151	96.028	3151	95.9079	3151	95.9318	2362.37	98.3238	2362.37	99.4714
2360.44	94.9905	3150	97.1943	3150	94.9441	3150	95.0717	3150	95.845	3150	96.0143	3150	95.8966	3150	95.9218	2360.44	98.3373	2360.44	99.48
2358.51	95.0907	3149	97.1853	3149	94.9325	3149	95.0601	3149	95.8276	3149	96.0005	3149	95.8846	3149	95.9134	2358.51	98.3512	2358.51	99.498
2356.59	95.2798	3148	97.1747	3148	94.9135	3148	95.0437	3148	95.8097	3148	95.9851	3148	95.869	3148	95.9035	2356.59	98.3526	2356.59	99.5084
2354.66	95.3006	3147	97.1609	3147	94.8898	3147	95.0225	3147	95.7909	3147	95.9667	3147	95.8493	3147	95.8898	2354.66	98.3616	2354.66	99.5171
2352.73	95.4516	3146	97.144	3146	94.8669	3146	94.9986	3146	95.7698	3146	95.945	3146	95.8283	3146	95.8726	2352.73	98.3714	2352.73	99.526
2350.8	95.4988	3145	97.1266	3145	94.8482	3145	94.9754	3145	95.7455	3145	95.9217	3145	95.8104	3145	95.8549	2350.8	98.3855	2350.8	99.5336
2348.87	95.6399	3144	97.1127	3144	94.8334	3144	94.9562	3144	95.7199	3144	95.9006	3144	95.7981	3144	95.8401	2348.87	98.3949	2348.87	99.5345
2346.94	95.6831	3143	97.1035	3143	94.8196	3143	94.9423	3143	95.6962	3143	95.8847	3143	95.7901	3143	95.8299	2346.94	98.4157	2346.94	99.5417
2345.02	95.8321	3142	97.0963	3142	94.8051	3142	94.9322	3142	95.6761	3142	95.8736	3142	95.7823	3142	95.8235	2345.02	98.435	2345.02	99.5463
2343.09	95.9055	3141	97.0866	3141	94.7899	3141	94.9223	3141	95.658	3141	95.8642	3141	95.7713	3141	95.8178	2343.09	98.4604	2343.09	99.5461
2341.16	95.9869	3140	97.072	3140	94.7742	3140	94.9095	3140	95.6387	3140	95.8531	3140	95.7553	3140	95.8101	2341.16	98.4811	2341.16	99.5425
2339.23	96.0154	3139	97.0525	3139	94.7568	3139	94.8927	3139	95.6155	3139	95.8374	3139	95.7336	3139	95.7986	2339.23	98.4985	2339.23	99.5446
2337.3	96.1268	3138	97.0299	3138	94.7366	3138	94.8721	3138	95.589	3138	95.8155	3138	95.7065	3138	95.7833	2337.3	98.4971	2337.3	99.5396
2335.37	96.1422	3137	97.0076	3137	94.7145	3137	94.8479	3137	95.5618	3137	95.7875	3137	95.6766	3137	95.7652	2335.37	98.4905	2335.37	99.5385
2333.45	96.2289	3136	96.9894	3136	94.6927	3136	94.8212	3136	95.5362	3136	95.7558	3136	95.6478	3136	95.7458	2333.45	98.4716	2333.45	99.5318
2331.52	96.231	3135	96.9763	3135	94.6723	3135	94.7944	3135	95.5125	3135	95.7235	3135	95.623	3135	95.7267	2331.52	98.4634	2331.52	99.5198
2329.59	96.3374	3134	96.9658	3134	94.6532	3134	94.7708	3134	95.4899	3134	95.6933	3134	95.6029	3134	95.7094	2329.59	98.4588	2329.59	99.4974
2327.66	96.3162	3133	96.9549	3133	94.6359	3133	94.7533	3133	95.47	3133	95.6679	3133	95.5884	3133	95.6954	2327.66	98.4696	2327.66	99.4808
2325.73	96.3598	3132	96.9433	3132	94.6217	3132	94.7427	3132	95.455	3132	95.6495	3132	95.5802	3132	95.6861	2325.73	98.4869	2325.73	99.4721
2323.8	96.3695	3131	96.9317	3131	94.6109	3131	94.736	3131	95.4445	3131	95.6381	3131	95.5761	3131	95.6811	2323.8	98.5072	2323.8	99.4757
2321.87	96.4777	3130	96.9193	3130	94.6009	3130	94.7288	3130	95.4342	3130	95.6304	3130	95.5711	3130	95.6774	2321.87	98.522	2321.87	99.4847
2319.95	96.4934	3129	96.9052	3129	94.5885	3129	94.7188	3129	95.4199	3129	95.6225	3129	95.5619	3129	95.6718	2319.95	98.534	2319.95	99.4966
2318.02	96.5714	3128	96.892	3128	94.5726	3128	94.7069	3128	95.4026	3128	95.6129	3128	95.5499	3128	95.6623	2318.02	98.5316	2318.02	99.501
2316.09	96.6077	3127	96.8838	3127	94.5542	3127	94.6949	3127	95.3858	3127	95.6024	3127	95.5386	3127	95.6501	2316.09	98.5267	2316.09	99.5079
2314.16	96.7047	3126	96.8812	3126	94.5355	3126	94.6833	3126	95.3711	3126	95.591	3126	95.5288	3126	95.6382	2314.16	98.5166	2314.16	99.5146
2312.23	96.7413	3125	96.8804	3125	94.5188	3125	94.6715	3125	95.3567	3125	95.5779	3125	95.5194	3125	95.6292	2312.23	98.5071	2312.23	99.5175
2310.3	96.8054	3124	96.8778	3124	94.506	3124	94.6609	3124	95.3412	3124	95.5631	3124	95.5109	3124	95.624	2310.3	98.5015	2310.3	99.5106
2308.38	96.8118	3123	96.8735	3123	94.4966	3123	94.6535	3123	95.3259	3123	95.5489	3123	95.5047	3123	95.6213	2308.38	98.5082	2308.38	99.4997
2306.45	96.8619	3122	96.8692	3122	94.4879	3122	94.6486	3122	95.3133	3122	95.5376	3122	95.4999	3122	95.6191	2306.45	98.5288	2306.45	99.494
2304.52	96.8577	3121	96.8644	3121	94.4771	3121	94.643	3121	95.3048	3121	95.5301	3121	95.494	3121	95.6152	2304.52	98.5633	2304.52	99.5022
2302.59	96.8758	3120	96.8565	3120	94.4639	3120	94.6331	3120	95.2992	3120	95.5244	3120	95.4855	3120	95.6079	2302.59	98.5933	2302.59	99.5185
2300.66	96.8282	3119	96.8423	3119	94.4484	3119	94.618	3119	95.2933	3119	95.5165	3119	95.4749	3119	95.5956	2300.66	98.6129	2300.66	99.5366
2298.73	96.8528	3118	96.8204	3118	94.4299	3118	94.599	3118	95.2828	3118	95.5031	3118	95.4632	3118	95.578	2298.73	98.6184	2298.73	99.5484
2296.8	96.8852	3117	96.7932	3117	94.4088	3117	94.5781	3117	95.2652	3117	95.4842	3117	95.451	3117	95.558	2296.8	98.6138	2296.8	99.55
2294.88	97.007	3116	96.7669	3116	94.3888	3116	94.5577	3116	95.2422	3116	95.4634	3116	95.4392	3116	95.5404	2294.88	98.6029	2294.88	99.542
2292.95	97.1276	3115	96.7482	3115	94.374	3115	94.539	3115	95.2197	3115	95.4439	3115	95.4288	3115	95.5275	2292.95	98.5924	2292.95	99.5313
2291.02	97.3149	3114	96.738	3114	94.3646	3114	94.5222	3114	95.2022	3114	95.4269	3114	95.4184	3114	95.5184	2291.02	98.5792	2291.02	99.5183
2289.09	97.4768	3113	96.7321	3113	94.3569	3113	94.5066	3113	95.1895	3113	95.4129	3113	95.4058	3113	95.5108	2289.09	98.5718	2289.09	99.5094
2287.16	97.6702	3112	96.7257	3112	94.3478	3112	94.4932	3112	95.177	3112	95.4028	3112	95.3917	3112	95.5039	2287.16	98.5733	2287.16	99.508
2285.23	97.7997	3111	96.7168	3111	94.3372	3111	94.4833	3111	95.1608	3111	95.3966	3111	95.3793	3111	95.498	2285.23	98.5849	2285.23	99.515
2283.3	97.9296	3110	96.7063	3110	94.3256	3110	94.476	3110	95.1409	3110	95.3914	3110	95.3718	3110	95.4925	2283.3	98.5993	2283.3	99.5281
2281.38	97.9936	3109	96.6953	3109	94.3132	3109	94.4685	3109	95.1215	3109	95.3838	3109	95.3695	3109	95.4865	2281.38	98.6096	2281.38	99.545
2279.45	98.0746	3108	96.6841	3108	94.3008	3108	94.4597	3108	95.1069	3108	95.3737	3108	95.3695	3108	95.4806	2279.45	98.6052	2279.45	99.5553
2277.52	98.0978	3107	96.6722	3107	94.2909	3107	94.4514	3107	95.0982	3107	95.3634	3107	95.3679	3107	95.476	2277.52	98.5861	2277.52	99.5551
2275.59	98.1287	3106	96.6587	3106	94.2841	3106	94.4452	3106	95.0941	3106	95.3545	3106	95.3615	3106	95.4722	2275.59	98.5521	2275.59	99.5436
2273.66	98.1021	3105	96.6445	3105	94.2778	3105	94.4392	3105	95.0924	3105	95.3471	3105	95.3502	3105	95.4678	2273.66	98.5124	2273.66	99.5278
2271.73	98.1185	3104	96.632	3104	94.2682	3104	94.4287	3104	95.0914	3104	95.3419	3104	95.3375	3104	95.4619	2271.73	98.4754	2271.73	99.5161
2269.8	98.112	3103	96.6231	3103	94.2542	3103	94.4119	3103	95.0881	3103	95.3388	3103	95.3265	3103	95.4545	2269.8	98.4504	2269.8	99.5156
2267.88	98.1435	3102	96.6153	3102	94.238	3102	94.3911	3102	95.0792	3102	95.3349	3102	95.3166	3102	95.4453	2267.88	98.4399	2267.88	99.5246
2265.95	98.1325	3101	96.6046	3101	94.2217	3101	94.3705	3101	95.0632	3101	95.3261	3101	95.3054	3101	95.4337	2265.95	98.4455	2265.95	99.5397
2264.02	98.1562	3100	96.5896	3100	94.2047	3100	94.352	3100	95.0421	3100	95.3108	3100	95.292	3100	95.4195	2264.02	98.4585	2264.02	99.5535
2262.09	98.1371	3099	96.5734	3099	94.1852	3099	94.3347	3099	95.02	3099	95.2909	3099	95.2777	3099	95.404	2262.09	98.4717	2262.09	99.5607
2260.16	98.1491	3098	96.5598	3098	94.165	3098	94.3175	3098	95.0007	3098	95.2702	3098	95.2642	3098	95.3891	2260.16	98.4752	2260.16	99.5574
2258.24	98.1218	3097	96.5505	3097	94.1496	3097	94.3021	3097	94.9854	3097	95.2521	3097	95.2537	3097	95.3774	2258.24	98.4685	2258.24	99.5459
2256.31	98.1272	3096	96.5456	3096	94.1441	3096	94.2922	3096	94.973	3096	95.2398	3096	95.2485	3096	95.3712	2256.31	98.4518	2256.31	99.5314
2254.38	98.0821	3095	96.5422	3095	94.1459	3095	94.2888	3095	94.9607	3095	95.2342	3095	95.2481	3095	95.3699	2254.38	98.4304	2254.38	99.5211
2252.45	98.0655	3094	96.535	3094	94.1454	3094	94.2877	3094	94.9467	3094	95.2325	3094	95.2475	3094	95.3702	2252.45	98.4086	2252.45	99.5172
2250.52	98.0097	3093	96.5207	3093	94.1352	3093	94.2827	3093	94.9325	3093	95.2305	3093	95.2424	3093	95.3689	2250.52	98.3949	2250.52	99.5209
2248.59	98.0139	3092	96.5024	3092	94.1185	3092	94.2724	3092	94.9221	3092	95.2267	3092	95.2352	3092	95.3665	2248.59	98.3893	2248.59	99.529
2246.66	97.9826	3091	96.4879	3091	94.1061	3091	94.2618	3091	94.9177	3091	95.2228	3091	95.2324	3091	95.3665	2246.66	98.3941	2246.66	99.5389
2244.74	97.9773	3090	96.4821	3090	94.1053	3090	94.2572	3090	94.9172	3090	95.2205	3090	95.2362	3090	95.3704	2244.74	98.4051	2244.74	99.5457
2242.81	97.9307	3089	96.4835	3089	94.1135	3089	94.2593	3089	94.9163	3089	95.2209	3089	95.2426	3089	95.3762	2242.81	98.416	2242.81	99.5449
2240.88	97.9303	3088	96.4879	3088	94.1228	3088	94.2627	3088	94.9138	3088	95.2237	3088	95.2481	3088	95.3805	2240.88	98.4201	2240.88	99.5351
2238.95	97.8946	3087	96.4925	3087	94.1278	3087	94.2617	3087	94.9123	3087	95.2277	3087	95.2542	3087	95.3826	2238.95	98.4169	2238.95	99.5192
2237.02	97.9069	3086	96.4953	3086	94.1276	3086	94.2538	3086	94.9141	3086	95.23	3086	95.263	3086	95.3839	2237.02	98.404	2237.02	99.503
2235.09	97.8818	3085	96.4939	3085	94.1236	3085	94.2411	3085	94.9189	3085	95.229	3085	95.2725	3085	95.3851	2235.09	98.3856	2235.09	99.4946
2233.16	97.902	3084	96.4885	3084	94.1182	3084	94.2281	3084	94.9248	3084	95.2276	3084	95.2787	3084	95.386	2233.16	98.363	2233.16	99.4958
2231.24	97.8828	3083	96.4834	3083	94.1149	3083	94.2196	3083	94.9304	3083	95.2309	3083	95.282	3083	95.3868	2231.24	98.3415	2231.24	99.5051
2229.31	97.9077	3082	96.4843	3082	94.1177	3082	94.2185	3082	94.936	3082	95.2408	3082	95.2864	3082	95.3898	2229.31	98.3238	2229.31	99.5171
2227.38	97.898	3081	96.4925	3081	94.1271	3081	94.2243	3081	94.9423	3081	95.2542	3081	95.2944	3081	95.3971	2227.38	98.314	2227.38	99.5253
2225.45	97.906	3080	96.5041	3080	94.1391	3080	94.2332	3080	94.9486	3080	95.2669	3080	95.3044	3080	95.4078	2225.45	98.3118	2225.45	99.5249
2223.52	97.849	3079	96.5128	3079	94.1478	3079	94.2399	3079	94.953	3079	95.2772	3079	95.3133	3079	95.4182	2223.52	98.32	2223.52	99.518
2221.59	97.8467	3078	96.5149	3078	94.1508	3078	94.2411	3078	94.9539	3078	95.2855	3078	95.3208	3078	95.4255	2221.59	98.3312	2221.59	99.5073
2219.66	97.8337	3077	96.5117	3077	94.151	3077	94.2381	3077	94.9535	3077	95.2927	3077	95.3298	3077	95.4313	2219.66	98.3421	2219.66	99.4976
2217.74	97.8777	3076	96.509	3076	94.1543	3076	94.2367	3076	94.9569	3076	95.3007	3076	95.3433	3076	95.439	2217.74	98.3456	2217.74	99.4915
2215.81	97.8753	3075	96.5121	3075	94.1637	3075	94.2412	3075	94.9684	3075	95.3112	3075	95.3611	3075	95.4494	2215.81	98.3395	2215.81	99.49
2213.88	97.9096	3074	96.5217	3074	94.1784	3074	94.2514	3074	94.9866	3074	95.3234	3074	95.3786	3074	95.4602	2213.88	98.3231	2213.88	99.4928
2211.95	97.8882	3073	96.5353	3073	94.1952	3073	94.264	3073	95.0054	3073	95.3347	3073	95.3911	3073	95.4699	2211.95	98.3045	2211.95	99.5009
2210.02	97.9258	3072	96.5519	3072	94.2118	3072	94.2787	3072	95.0203	3072	95.3446	3072	95.3987	3072	95.4808	2210.02	98.2846	2210.02	99.5092
2208.09	97.9374	3071	96.5724	3071	94.2279	3071	94.2985	3071	95.0316	3071	95.3556	3071	95.4067	3071	95.4966	2208.09	98.2712	2208.09	99.5163
2206.17	98.0103	3070	96.5956	3070	94.2442	3070	94.325	3070	95.043	3070	95.3702	3070	95.4201	3070	95.5169	2206.17	98.2648	2206.17	99.5174
2204.24	98.0523	3069	96.6169	3069	94.2615	3069	94.3548	3069	95.0568	3069	95.3863	3069	95.4384	3069	95.5378	2204.24	98.2672	2204.24	99.5093
2202.31	98.1403	3068	96.6338	3068	94.2816	3068	94.3835	3068	95.0734	3068	95.4001	3068	95.4578	3068	95.5559	2202.31	98.2778	2202.31	99.4956
2200.38	98.2156	3067	96.6501	3067	94.3065	3067	94.4123	3067	95.0942	3067	95.4116	3067	95.4771	3067	95.5726	2200.38	98.2926	2200.38	99.4821
2198.45	98.3492	3066	96.6727	3066	94.3367	3066	94.4457	3066	95.121	3066	95.4257	3066	95.4994	3066	95.5916	2198.45	98.2986	2198.45	99.4709
2196.52	98.4221	3065	96.7035	3065	94.3696	3065	94.4836	3065	95.1534	3065	95.4473	3065	95.527	3065	95.6149	2196.52	98.2963	2196.52	99.4712
2194.59	98.5237	3064	96.7373	3064	94.4012	3064	94.5187	3064	95.1869	3064	95.4765	3064	95.5574	3064	95.6402	2194.59	98.2827	2194.59	99.4818
2192.67	98.5746	3063	96.7677	3063	94.4288	3063	94.544	3063	95.2172	3063	95.5087	3063	95.5857	3063	95.6638	2192.67	98.2609	2192.67	99.496
2190.74	98.6647	3062	96.793	3062	94.4539	3062	94.5617	3062	95.2437	3062	95.5394	3062	95.6096	3062	95.685	2190.74	98.2351	2190.74	99.5076
2188.81	98.7011	3061	96.818	3061	94.4809	3061	94.5808	3061	95.2699	3061	95.5672	3061	95.6317	3061	95.7076	2188.81	98.2107	2188.81	99.5109
2186.88	98.7723	3060	96.8492	3060	94.5137	3060	94.6091	3060	95.2979	3060	95.5941	3060	95.6561	3060	95.7369	2186.88	98.1886	2186.88	99.5028
2184.95	98.7761	3059	96.8888	3059	94.5519	3059	94.6472	3059	95.3276	3059	95.6226	3059	95.6851	3059	95.7747	2184.95	98.1754	2184.95	99.489
2183.02	98.8156	3058	96.9323	3058	94.5911	3058	94.6908	3058	95.358	3058	95.6533	3058	95.7187	3058	95.8173	2183.02	98.1675	2183.02	99.4738
2181.1	98.8127	3057	96.9712	3057	94.6261	3057	94.7349	3057	95.3894	3057	95.6848	3057	95.7552	3057	95.8579	2181.1	98.165	2181.1	99.4615
2179.17	98.8524	3056	96.9995	3056	94.6555	3056	94.7756	3056	95.422	3056	95.7172	3056	95.7915	3056	95.8916	2179.17	98.1638	2179.17	99.4555
2177.24	98.8248	3055	97.0184	3055	94.683	3055	94.8114	3055	95.4549	3055	95.7519	3055	95.8252	3055	95.9181	2177.24	98.1627	2177.24	99.459
2175.31	98.8337	3054	97.0349	3054	94.7142	3054	94.8442	3054	95.4865	3054	95.7903	3054	95.8557	3054	95.9418	2175.31	98.1552	2175.31	99.4696
2173.38	98.7991	3053	97.0563	3053	94.7507	3053	94.8776	3053	95.5166	3053	95.8299	3053	95.8855	3053	95.9675	2173.38	98.1409	2173.38	99.482
2171.45	98.8052	3052	97.0848	3052	94.7891	3052	94.9133	3052	95.5453	3052	95.8662	3052	95.9172	3052	95.9963	2171.45	98.1158	2171.45	99.4913
2169.53	98.7621	3051	97.1172	3051	94.8241	3051	94.9494	3051	95.5722	3051	95.8958	3051	95.9506	3051	96.0251	2169.53	98.0825	2169.53	99.4927
2167.6	98.753	3050	97.1488	3050	94.8539	3050	94.9827	3050	95.5977	3050	95.9189	3050	95.9831	3050	96.0506	2167.6	98.043	2167.6	99.4831
2165.67	98.6744	3049	97.1775	3049	94.8806	3049	95.0123	3049	95.6237	3049	95.9397	3049	96.0123	3049	96.073	2165.67	98.0069	2165.67	99.4673
2163.74	98.6385	3048	97.2041	3048	94.906	3048	95.039	3048	95.6518	3048	95.9621	3048	96.038	3048	96.0949	2163.74	97.9779	2163.74	99.4516
2161.81	98.5634	3047	97.2281	3047	94.9291	3047	95.0623	3047	95.6807	3047	95.9874	3047	96.0609	3047	96.1166	2161.81	97.9663	2161.81	99.4437
2159.88	98.5457	3046	97.2471	3046	94.9483	3046	95.0802	3046	95.7069	3046	96.0127	3046	96.0808	3046	96.1348	2159.88	97.9683	2159.88	99.4467
2157.95	98.4798	3045	97.2596	3045	94.9648	3045	95.0924	3045	95.7279	3045	96.0341	3045	96.0978	3045	96.148	2157.95	97.9779	2157.95	99.4587
2156.03	98.4601	3044	97.2681	3044	94.9817	3044	95.1031	3044	95.7442	3044	96.0511	3044	96.1136	3044	96.1602	2156.03	97.9848	2156.03	99.4723
2154.1	98.4173	3043	97.2774	3043	95.0003	3043	95.1184	3043	95.7584	3043	96.0663	3043	96.1319	3043	96.1782	2154.1	97.9856	2154.1	99.481
2152.17	98.4675	3042	97.2903	3042	95.0181	3042	95.1405	3042	95.773	3042	96.083	3042	96.1551	3042	96.2036	2152.17	97.977	2152.17	99.4806
2150.24	98.5014	3041	97.3068	3041	95.0327	3041	95.1664	3041	95.7898	3041	96.1005	3041	96.1818	3041	96.2317	2150.24	97.9658	2150.24	99.4725
2148.31	98.6011	3040	97.3269	3040	95.0452	3040	95.1906	3040	95.8095	3040	96.1171	3040	96.2072	3040	96.2561	2148.31	97.9529	2148.31	99.4583
2146.38	98.6629	3039	97.3508	3039	95.0595	3039	95.211	3039	95.8315	3039	96.1327	3039	96.227	3039	96.2748	2146.38	97.9474	2146.38	99.4435
2144.45	98.7848	3038	97.377	3038	95.0787	3038	95.2304	3038	95.8547	3038	96.1493	3038	96.2406	3038	96.2895	2144.45	97.9532	2144.45	99.4335
2142.53	98.8517	3037	97.4017	3037	95.1025	3037	95.2528	3037	95.8783	3037	96.1664	3037	96.2511	3037	96.3022	2142.53	97.9752	2142.53	99.4317
2140.6	98.9597	3036	97.4217	3036	95.1281	3036	95.2798	3036	95.9023	3036	96.1812	3036	96.2629	3036	96.3145	2140.6	98.0092	2140.6	99.4351
2138.67	99.0035	3035	97.4374	3035	95.153	3035	95.3101	3035	95.9263	3035	96.193	3035	96.279	3035	96.3289	2138.67	98.0531	2138.67	99.4432
2136.74	99.0903	3034	97.4524	3034	95.1766	3034	95.3411	3034	95.9497	3034	96.2054	3034	96.2999	3034	96.349	2136.74	98.0971	2136.74	99.4545
2134.81	99.1268	3033	97.4705	3033	95.1996	3033	95.37	3033	95.9713	3033	96.2229	3033	96.324	3033	96.3753	2134.81	98.134	2134.81	99.4639
2132.88	99.2123	3032	97.4926	3032	95.2233	3032	95.3937	3032	95.9897	3032	96.2456	3032	96.3481	3032	96.404	2132.88	98.1545	2132.88	99.4674
2130.96	99.241	3031	97.5151	3031	95.2479	3031	95.4101	3031	96.0036	3031	96.2702	3031	96.3696	3031	96.429	2130.96	98.1611	2130.96	99.4638
2129.03	99.3234	3030	97.5318	3030	95.2715	3030	95.4193	3030	96.0139	3030	96.2933	3030	96.3881	3030	96.4469	2129.03	98.1554	2129.03	99.4517
2127.1	99.3397	3029	97.5391	3029	95.2908	3029	95.4233	3029	96.0226	3029	96.3127	3029	96.4039	3029	96.4578	2127.1	98.148	2127.1	99.439
2125.17	99.4125	3028	97.5386	3028	95.3032	3028	95.4237	3028	96.0298	3028	96.3266	3028	96.4164	3028	96.4633	2125.17	98.1457	2125.17	99.434
2123.24	99.433	3027	97.5357	3027	95.3088	3027	95.421	3027	96.0329	3027	96.3352	3027	96.4245	3027	96.4649	2123.24	98.153	2123.24	99.4378
2121.31	99.4955	3026	97.5364	3026	95.3114	3026	95.4169	3026	96.0307	3026	96.3426	3026	96.4303	3026	96.4661	2121.31	98.1698	2121.31	99.4493
2119.39	99.4948	3025	97.5442	3025	95.3155	3025	95.4147	3025	96.0276	3025	96.3543	3025	96.4384	3025	96.4716	2119.39	98.1931	2119.39	99.4606
2117.46	99.5276	3024	97.5589	3024	95.3224	3024	95.4166	3024	96.0299	3024	96.3714	3024	96.4518	3024	96.4833	2117.46	98.2172	2117.46	99.4656
2115.53	99.4739	3023	97.576	3023	95.33	3023	95.4217	3023	96.0392	3023	96.39	3023	96.4681	3023	96.4985	2115.53	98.2407	2115.53	99.4663
2113.6	99.4798	3022	97.5895	3022	95.3373	3022	95.4275	3022	96.0517	3022	96.4064	3022	96.4821	3022	96.5118	2113.6	98.2533	2113.6	99.4604
2111.67	99.4233	3021	97.5952	3021	95.3469	3021	95.4334	3021	96.0652	3021	96.4209	3021	96.4916	3021	96.5209	2111.67	98.2532	2111.67	99.4501
2109.74	99.3883	3020	97.5934	3020	95.362	3020	95.4401	3020	96.0819	3020	96.435	3020	96.4992	3020	96.5269	2109.74	98.2402	2109.74	99.4399
2107.81	99.2756	3019	97.5862	3019	95.3795	3019	95.4471	3019	96.1031	3019	96.4469	3019	96.5074	3019	96.5311	2107.81	98.2166	2107.81	99.4305
2105.89	99.2031	3018	97.5743	3018	95.3897	3018	95.4507	3018	96.1235	3018	96.4527	3018	96.5154	3018	96.5327	2105.89	98.1908	2105.89	99.4272
2103.96	99.0749	3017	97.558	3017	95.3853	3017	95.4476	3017	96.135	3017	96.4519	3017	96.5198	3017	96.5319	2103.96	98.1747	2103.96	99.4325
2102.03	99.0048	3016	97.5409	3016	95.3696	3016	95.4385	3016	96.1352	3016	96.4488	3016	96.5191	3016	96.5314	2102.03	98.1699	2102.03	99.4418
2100.1	98.8881	3015	97.5295	3015	95.3563	3015	95.4287	3015	96.1301	3015	96.4508	3015	96.5165	3015	96.535	2100.1	98.1796	2100.1	99.4507
2098.17	98.8417	3014	97.5283	3014	95.3585	3014	95.4244	3014	96.1293	3014	96.4632	3014	96.5183	3014	96.5439	2098.17	98.2001	2098.17	99.4573
2096.24	98.7545	3013	97.5359	3013	95.3777	3013	95.4272	3013	96.1386	3013	96.4855	3013	96.5292	3013	96.556	2096.24	98.2235	2096.24	99.4573
2094.32	98.7674	3012	97.5453	3012	95.4033	3012	95.4324	3012	96.1559	3012	96.5106	3012	96.548	3012	96.5675	2094.32	98.2372	2094.32	99.4475
2092.39	98.7237	3011	97.5489	3011	95.4223	3011	95.4334	3011	96.173	3011	96.5298	3011	96.5694	3011	96.5769	2092.39	98.2383	2092.39	99.4288
2090.46	98.7318	3010	97.5436	3010	95.4296	3010	95.4278	3010	96.182	3010	96.5399	3010	96.5888	3010	96.5848	2090.46	98.2256	2090.46	99.4119
2088.53	98.7231	3009	97.5317	3009	95.429	3009	95.4182	3009	96.1816	3009	96.5443	3009	96.6049	3009	96.5922	2088.53	98.2059	2088.53	99.4022
2086.6	98.7902	3008	97.518	3008	95.4266	3008	95.408	3008	96.1772	3008	96.546	3008	96.6168	3008	96.5976	2086.6	98.1885	2086.6	99.406
2084.67	98.7881	3007	97.5051	3007	95.4242	3007	95.3979	3007	96.1752	3007	96.5435	3007	96.6214	3007	96.5968	2084.67	98.1825	2084.67	99.4223
2082.74	98.8403	3006	97.4932	3006	95.4203	3006	95.3881	3006	96.1775	3006	96.5345	3006	96.6162	3006	96.5877	2082.74	98.1865	2082.74	99.439
2080.82	98.8258	3005	97.4816	3005	95.4138	3005	95.3797	3005	96.1807	3005	96.5226	3005	96.6035	3005	96.5747	2080.82	98.2037	2080.82	99.446
2078.89	98.8709	3004	97.4707	3004	95.4058	3004	95.3737	3004	96.1806	3004	96.5141	3004	96.589	3004	96.5668	2078.89	98.2331	2078.89	99.447
2076.96	98.8657	3003	97.4605	3003	95.3966	3003	95.3679	3003	96.175	3003	96.5105	3003	96.5769	3003	96.5696	2076.96	98.2717	2076.96	99.4418
2075.03	98.921	3002	97.4495	3002	95.3857	3002	95.3585	3002	96.1645	3002	96.5072	3002	96.5668	3002	96.5787	2075.03	98.3124	2075.03	99.4356
2073.1	98.9074	3001	97.4342	3001	95.3718	3001	95.3445	3001	96.1496	3001	96.4981	3001	96.5545	3001	96.5827	2073.1	98.3493	2073.1	99.4328
2071.17	98.9383	3000	97.4114	3000	95.3529	3000	95.3259	3000	96.1282	3000	96.4792	3000	96.5348	3000	96.5719	2071.17	98.3688	2071.17	99.4313
2069.24	98.877	2999	97.379	2999	95.3257	2999	95.3013	2999	96.0966	2999	96.4477	2999	96.5037	2999	96.5451	2069.24	98.3646	2069.24	99.4189
2067.32	98.8297	2998	97.3371	2998	95.2876	2998	95.2684	2998	96.0537	2998	96.4038	2998	96.4628	2998	96.508	2067.32	98.3497	2067.32	99.4081
2065.39	98.6884	2997	97.2887	2997	95.2399	2997	95.2278	2997	96.0045	2997	96.3525	2997	96.4198	2997	96.4667	2065.39	98.3396	2065.39	99.4091
2063.46	98.7331	2996	97.2378	2996	95.1888	2996	95.1831	2996	95.9567	2996	96.3018	2996	96.3821	2996	96.4228	2063.46	98.3405	2063.46	99.4214
2061.53	98.6688	2995	97.1858	2995	95.1397	2995	95.1367	2995	95.9127	2995	96.2554	2995	96.3504	2995	96.3738	2061.53	98.3565	2061.53	99.442
2059.6	98.6224	2994	97.1307	2994	95.0935	2994	95.0878	2994	95.8671	2994	96.2113	2994	96.3176	2994	96.3188	2059.6	98.3811	2059.6	99.4638
2057.67	98.5083	2993	97.0704	2993	95.0476	2993	95.0356	2993	95.8146	2993	96.1657	2993	96.2765	2993	96.2621	2057.67	98.4044	2057.67	99.4685
2055.75	98.4156	2992	97.0058	2992	94.9993	2992	94.9802	2992	95.756	2992	96.118	2992	96.2246	2992	96.2098	2055.75	98.4233	2055.75	99.4615
2053.82	98.2115	2991	96.9392	2991	94.9469	2991	94.9211	2991	95.6959	2991	96.0685	2991	96.1639	2991	96.1631	2053.82	98.4387	2053.82	99.4506
2051.89	98.0466	2990	96.8704	2990	94.8878	2990	94.8554	2990	95.635	2990	96.0142	2990	96.0972	2990	96.1151	2051.89	98.4449	2051.89	99.4424
2049.96	97.8257	2989	96.795	2989	94.8189	2989	94.7798	2989	95.567	2989	95.9506	2989	96.0261	2989	96.0551	2049.96	98.4425	2049.96	99.4435
2048.03	97.6883	2988	96.7075	2988	94.7387	2988	94.6943	2988	95.4858	2988	95.8759	2988	95.9493	2988	95.9761	2048.03	98.4312	2048.03	99.4534
2046.1	97.4995	2987	96.6052	2987	94.6503	2987	94.6014	2987	95.3922	2987	95.7931	2987	95.8647	2987	95.8795	2046.1	98.4094	2046.1	99.4593
2044.17	97.3761	2986	96.4907	2986	94.5589	2986	94.5048	2986	95.2938	2986	95.707	2986	95.7736	2986	95.7736	2044.17	98.3804	2044.17	99.4588
2042.25	97.1717	2985	96.3689	2985	94.4688	2985	94.4069	2985	95.1972	2985	95.6206	2985	95.6815	2985	95.6669	2042.25	98.3603	2042.25	99.4613
2040.32	97.1292	2984	96.2416	2984	94.3781	2984	94.3054	2984	95.1004	2984	95.5323	2984	95.591	2984	95.562	2040.32	98.3523	2040.32	99.4679
2038.39	97.0556	2983	96.1042	2983	94.2806	2983	94.1927	2983	94.9936	2983	95.4354	2983	95.4948	2983	95.4532	2038.39	98.357	2038.39	99.4746
2036.46	96.9867	2982	95.9519	2982	94.1702	2982	94.0604	2982	94.8686	2982	95.3236	2982	95.3814	2982	95.3317	2036.46	98.368	2036.46	99.4787
2034.53	96.8668	2981	95.7876	2981	94.0465	2981	93.9087	2981	94.7276	2981	95.1966	2981	95.2479	2981	95.1935	2034.53	98.3743	2034.53	99.474
2032.6	96.8329	2980	95.6193	2980	93.9152	2980	93.7472	2980	94.582	2980	95.0605	2980	95.1039	2980	95.0422	2032.6	98.3678	2032.6	99.4669
2030.67	96.7702	2979	95.4514	2979	93.7821	2979	93.5871	2979	94.4409	2979	94.9223	2979	94.9596	2979	94.884	2030.67	98.352	2030.67	99.4698
2028.75	96.8236	2978	95.2797	2978	93.6493	2978	93.4307	2978	94.3028	2978	94.7838	2978	94.8151	2978	94.7197	2028.75	98.3236	2028.75	99.4825
2026.82	96.8562	2977	95.097	2977	93.5145	2977	93.2724	2977	94.1569	2977	94.6409	2977	94.6617	2977	94.5438	2026.82	98.2859	2026.82	99.4986
2024.89	97.0039	2976	94.8993	2976	93.3739	2976	93.1058	2976	93.9935	2976	94.4874	2976	94.4927	2976	94.3499	2024.89	98.2445	2024.89	99.5159
2022.96	97.13	2975	94.6848	2975	93.2239	2975	92.9286	2975	93.8107	2975	94.3184	2975	94.3072	2975	94.1356	2022.96	98.2	2022.96	99.5224
2021.03	97.3483	2974	94.4523	2974	93.0626	2974	92.7414	2974	93.6129	2974	94.1324	2974	94.1065	2974	93.9021	2021.03	98.148	2021.03	99.5049
2019.11	97.4128	2973	94.2017	2973	92.8894	2973	92.5442	2973	93.404	2973	93.9307	2973	93.8902	2973	93.65	2019.11	98.104	2019.11	99.4752
2017.18	97.5751	2972	93.9358	2972	92.7056	2972	92.3366	2972	93.1837	2972	93.7159	2972	93.6573	2972	93.3783	2017.18	98.0703	2017.18	99.4566
2015.25	97.8362	2971	93.6581	2971	92.5134	2971	92.1193	2971	92.9503	2971	93.4902	2971	93.409	2971	93.0881	2015.25	98.046	2015.25	99.4548
2013.32	98.0611	2970	93.3701	2970	92.315	2970	91.8943	2970	92.7044	2970	93.255	2970	93.1487	2970	92.7831	2013.32	98.0249	2013.32	99.4739
2011.39	98.1357	2969	93.0716	2969	92.1108	2969	91.662	2969	92.4492	2969	93.0112	2969	92.8802	2969	92.4672	2011.39	97.9938	2011.39	99.4999
2009.46	98.2445	2968	92.7626	2968	91.8975	2968	91.4199	2968	92.1865	2968	92.7574	2968	92.6041	2968	92.1414	2009.46	97.9437	2009.46	99.5185
2007.53	98.2544	2967	92.4426	2967	91.6691	2967	91.1637	2967	91.9148	2967	92.4911	2967	92.3182	2967	91.8049	2007.53	97.8877	2007.53	99.5326
2005.61	98.3265	2966	92.1121	2966	91.4211	2966	90.8906	2966	91.6333	2966	92.214	2966	92.0214	2966	91.4608	2005.61	97.8278	2005.61	99.5476
2003.68	98.3055	2965	91.7762	2965	91.1545	2965	90.604	2965	91.346	2965	91.9344	2965	91.719	2965	91.1168	2003.68	97.7684	2003.68	99.5547
2001.75	98.3232	2964	91.4444	2964	90.875	2964	90.3114	2964	91.0601	2964	91.6621	2964	91.4211	2964	90.7808	2001.75	97.7132	2001.75	99.5527
1999.82	98.2284	2963	91.1239	2963	90.5875	2963	90.0188	2963	90.7801	2963	91.3983	2963	91.1352	2963	90.4566	1999.82	97.6691	1999.82	99.5453
1997.89	98.1903	2962	90.8143	2962	90.2916	2962	89.7261	2962	90.5043	2962	91.1347	2962	90.8601	2962	90.1433	1997.89	97.6331	1997.89	99.54
1995.96	98.0663	2961	90.51	2961	89.9827	2961	89.4285	2961	90.2272	2961	90.8619	2961	90.588	2961	89.8385	1995.96	97.6023	1995.96	99.525
1994.04	97.856	2960	90.2076	2960	89.6582	2960	89.1221	2960	89.9431	2960	90.5784	2960	90.3117	2960	89.5405	1994.04	97.5841	1994.04	99.512
1992.11	97.5846	2959	89.908	2959	89.3209	2959	88.8092	2959	89.6491	2959	90.2894	2959	90.0294	2959	89.251	1992.11	97.5719	1992.11	99.5021
1990.18	97.663	2958	89.6136	2958	88.9781	2958	88.4963	2958	89.3468	2958	89.9992	2958	89.7455	2958	88.9746	1990.18	97.5682	1990.18	99.5058
1988.25	97.5137	2957	89.3265	2957	88.6358	2957	88.1888	2957	89.0408	2957	89.7077	2957	89.4649	2957	88.7157	1988.25	97.5773	1988.25	99.533
1986.32	97.4777	2956	89.0485	2956	88.2942	2956	87.8863	2956	88.7327	2956	89.4109	2956	89.1881	2956	88.4745	1986.32	97.5849	1986.32	99.5725
1984.39	97.324	2955	88.779	2955	87.9485	2955	87.5834	2955	88.418	2955	89.1035	2955	88.9094	2955	88.2457	1984.39	97.5798	1984.39	99.595
1982.46	97.202	2954	88.5125	2954	87.5936	2954	87.2735	2954	88.0883	2954	88.7811	2954	88.6213	2954	88.0219	1982.46	97.57	1982.46	99.6
1980.54	96.9669	2953	88.2398	2953	87.2276	2953	86.9528	2953	87.7387	2953	88.4413	2953	88.3191	2953	87.795	1980.54	97.5551	1980.54	99.5878
1978.61	96.7936	2952	87.9529	2952	86.8505	2952	86.6197	2952	87.3694	2952	88.085	2952	88.0015	2952	87.5566	1978.61	97.5492	1978.61	99.5747
1976.68	96.5282	2951	87.6481	2951	86.4606	2951	86.2726	2951	86.9818	2951	87.7148	2951	87.667	2951	87.2983	1976.68	97.5663	1976.68	99.5736
1974.75	96.3318	2950	87.3244	2950	86.054	2950	85.9076	2950	86.5757	2950	87.3323	2950	87.3117	2950	87.0122	1974.75	97.6058	1974.75	99.5872
1972.82	96.0338	2949	86.98	2949	85.627	2949	85.5196	2949	86.15	2949	86.9358	2949	86.932	2949	86.6914	1972.82	97.6561	1972.82	99.6073
1970.89	95.7812	2948	86.6115	2948	85.1778	2948	85.1049	2948	85.706	2948	86.5202	2948	86.5279	2948	86.3312	1970.89	97.7012	1970.89	99.6064
1968.96	95.3218	2947	86.2151	2947	84.707	2947	84.6625	2947	85.2464	2947	86.0818	2947	86.1024	2947	85.9316	1968.96	97.7474	1968.96	99.5935
1967.04	94.9821	2946	85.7875	2946	84.2157	2946	84.1931	2946	84.7724	2946	85.6216	2946	85.6585	2946	85.4988	1967.04	97.7943	1967.04	99.5894
1965.11	94.8845	2945	85.3269	2945	83.7042	2945	83.6955	2945	84.2831	2945	85.1443	2945	85.1966	2945	85.0425	1965.11	97.837	1965.11	99.5896
1963.18	94.8304	2944	84.8318	2944	83.1727	2944	83.1677	2944	83.7768	2944	84.6529	2944	84.714	2944	84.5687	1963.18	97.8759	1963.18	99.6013
1961.25	94.6895	2943	84.3034	2943	82.6225	2943	82.6103	2943	83.2522	2943	84.146	2943	84.209	2943	84.0786	1961.25	97.9097	1961.25	99.6191
1959.32	94.7532	2942	83.7455	2942	82.0568	2942	82.0296	2942	82.7085	2942	83.6223	2942	83.6841	2942	83.5717	1959.32	97.9315	1959.32	99.617
1957.39	94.7945	2941	83.1636	2941	81.4782	2941	81.4322	2941	82.1453	2941	83.0834	2941	83.1442	2941	83.0478	1957.39	97.9636	1957.39	99.6099
1955.46	94.9242	2940	82.561	2940	80.8857	2940	80.8199	2940	81.5624	2940	82.5306	2940	82.5913	2940	82.5052	1955.46	98.0142	1955.46	99.6241
1953.54	95.0778	2939	81.9385	2939	80.2777	2939	80.1916	2939	80.9615	2939	81.9621	2939	82.0226	2939	81.9395	1953.54	98.0776	1953.54	99.6472
1951.61	95.3033	2938	81.2996	2938	79.657	2938	79.5505	2938	80.348	2938	81.3759	2938	81.4373	2938	81.3493	1951.61	98.144	1951.61	99.6749
1949.68	95.3963	2937	80.6541	2937	79.0322	2937	78.9056	2937	79.7301	2937	80.7773	2937	80.841	2937	80.7381	1949.68	98.1999	1949.68	99.6861
1947.75	95.4937	2936	80.0132	2936	78.4137	2936	78.2645	2936	79.1152	2936	80.1793	2936	80.243	2936	80.1122	1947.75	98.2362	1947.75	99.6802
1945.82	95.4588	2935	79.3838	2935	77.8076	2935	77.6298	2935	78.5085	2935	79.5939	2935	79.6495	2935	79.4775	1945.82	98.2616	1945.82	99.6476
1943.89	95.4187	2934	78.7693	2934	77.2171	2934	77.0029	2934	77.9146	2934	79.0269	2934	79.063	2934	78.8411	1943.89	98.2908	1943.89	99.6174
1941.97	95.4998	2933	78.1754	2933	76.6442	2933	76.3903	2933	77.3393	2933	78.4797	2933	78.487	2933	78.2108	1941.97	98.3254	1941.97	99.6075
1940.04	95.8915	2932	77.6107	2932	76.0926	2932	75.8017	2932	76.7885	2932	77.9547	2932	77.9271	2932	77.59	1940.04	98.3639	1940.04	99.6243
1938.11	95.8949	2931	77.0831	2931	75.5687	2931	75.2479	2931	76.2681	2931	77.4577	2931	77.3892	2931	76.9758	1938.11	98.3987	1938.11	99.6515
1936.18	95.9786	2930	76.5988	2930	75.0842	2930	74.7392	2930	75.7867	2930	76.9969	2930	76.8801	2930	76.366	1936.18	98.4299	1936.18	99.6869
1934.25	95.9423	2929	76.1656	2929	74.6541	2929	74.2854	2929	75.3566	2929	76.5822	2929	76.4094	2929	75.7654	1934.25	98.4645	1934.25	99.7108
1932.32	96.0024	2928	75.794	2928	74.2898	2928	73.8931	2928	74.9885	2928	76.2233	2928	75.9868	2928	75.1819	1932.32	98.5074	1932.32	99.7286
1930.39	95.9664	2927	75.4925	2927	73.9935	2927	73.5645	2927	74.6867	2927	75.9271	2927	75.6148	2927	74.6164	1930.39	98.558	1930.39	99.7434
1928.47	96.0064	2926	75.2674	2926	73.7618	2926	73.3032	2926	74.4514	2926	75.6976	2926	75.2902	2926	74.0619	1928.47	98.6077	1928.47	99.7548
1926.54	95.9352	2925	75.1253	2925	73.5939	2925	73.1169	2925	74.2852	2925	75.538	2925	75.0114	2925	73.5127	1926.54	98.6329	1926.54	99.7203
1924.61	95.7909	2924	75.0758	2924	73.4969	2924	73.0135	2924	74.1953	2924	75.4527	2924	74.7847	2924	72.9751	1924.61	98.6486	1924.61	99.6686
1922.68	95.6518	2923	75.1261	2923	73.4812	2923	72.9967	2923	74.1875	2923	75.4464	2923	74.6199	2923	72.4667	1922.68	98.6674	1922.68	99.6489
1920.75	96.0337	2922	75.2771	2922	73.5521	2922	73.0678	2922	74.2611	2922	75.5204	2922	74.523	2922	72.0102	1920.75	98.6972	1920.75	99.6537
1918.82	96.085	2921	75.5228	2921	73.7053	2921	73.2284	2921	74.4084	2921	75.67	2921	74.495	2921	71.6272	1918.82	98.7379	1918.82	99.6865
1916.9	96.5619	2920	75.8529	2920	73.9303	2920	73.4773	2920	74.6197	2920	75.8853	2920	74.5345	2920	71.3366	1916.9	98.7778	1916.9	99.7451
1914.97	96.7704	2919	76.255	2919	74.2175	2919	73.8055	2919	74.8881	2919	76.1545	2919	74.6432	2919	71.1605	1914.97	98.796	1914.97	99.7726
1913.04	96.9058	2918	76.7145	2918	74.5623	2918	74.1982	2918	75.2098	2918	76.4679	2918	74.8283	2918	71.1315	1913.04	98.802	1913.04	99.765
1911.11	96.8202	2917	77.2153	2917	74.9614	2917	74.6408	2917	75.5804	2917	76.8188	2917	75.1025	2917	71.292	1911.11	98.8107	1911.11	99.7494
1909.18	96.8847	2916	77.7403	2916	75.4081	2916	75.1229	2916	75.991	2916	77.2	2916	75.4778	2916	71.68	1909.18	98.8333	1909.18	99.7273
1907.25	97.0452	2915	78.2693	2915	75.8898	2915	75.6346	2915	76.4275	2915	77.5997	2915	75.9547	2915	72.3073	1907.25	98.8609	1907.25	99.7113
1905.33	97.2211	2914	78.7825	2914	76.391	2914	76.1617	2914	76.8748	2914	78.0039	2914	76.5134	2914	73.1414	1905.33	98.8898	1905.33	99.7199
1903.4	97.182	2913	79.2654	2913	76.8952	2913	76.6866	2913	77.3195	2913	78.4006	2913	77.1149	2913	74.1047	1903.4	98.9111	1903.4	99.747
1901.47	97.2423	2912	79.7136	2912	77.3866	2912	77.1929	2912	77.751	2912	78.7839	2912	77.7137	2912	75.0978	1901.47	98.9134	1901.47	99.7732
1899.54	97.1855	2911	80.1304	2911	77.8535	2911	77.671	2911	78.1616	2911	79.1516	2911	78.2748	2911	76.0338	1899.54	98.8984	1899.54	99.7855
1897.61	97.1524	2910	80.5225	2910	78.2912	2910	78.1194	2910	78.5487	2910	79.5028	2910	78.783	2910	76.8649	1897.61	98.8829	1897.61	99.7902
1895.68	96.9401	2909	80.8965	2909	78.7017	2909	78.5414	2909	78.9159	2909	79.8381	2909	79.2408	2909	77.5826	1895.68	98.8772	1895.68	99.8
1893.75	97.1036	2908	81.2566	2908	79.0886	2908	78.9393	2908	79.2692	2908	80.1604	2908	79.6582	2908	78.2007	1893.75	98.8836	1893.75	99.8083
1891.83	97.0373	2907	81.603	2907	79.4543	2907	79.3128	2907	79.6121	2907	80.4741	2907	80.0433	2907	78.7377	1891.83	98.9103	1891.83	99.8052
1889.9	96.9731	2906	81.9341	2906	79.8009	2906	79.6634	2906	79.9445	2906	80.7816	2906	80.4005	2906	79.2101	1889.9	98.9425	1889.9	99.8032
1887.97	97.2717	2905	82.2522	2905	80.1328	2905	79.9969	2905	80.2657	2905	81.0825	2905	80.7349	2905	79.6339	1887.97	98.9604	1887.97	99.7835
1886.04	97.4659	2904	82.5644	2904	80.4555	2904	80.3221	2904	80.5772	2904	81.3772	2904	81.0546	2904	80.0242	1886.04	98.9739	1886.04	99.7652
1884.11	97.4997	2903	82.8759	2903	80.772	2903	80.6444	2903	80.882	2903	81.668	2903	81.3668	2903	80.3929	1884.11	98.9841	1884.11	99.7736
1882.18	97.7671	2902	83.1853	2902	81.0818	2902	80.9638	2902	81.1815	2902	81.956	2902	81.6732	2902	80.7472	1882.18	98.9884	1882.18	99.7992
1880.26	97.8625	2901	83.4869	2901	81.3824	2901	81.2766	2901	81.4753	2901	82.2375	2901	81.9704	2901	81.0885	1880.26	99.0004	1880.26	99.8298
1878.33	98.0838	2900	83.778	2900	81.6727	2900	81.5787	2900	81.7615	2900	82.506	2900	82.2538	2900	81.4143	1878.33	99.0129	1878.33	99.8656
1876.4	98.2038	2899	84.0609	2899	81.9539	2899	81.8688	2899	82.0378	2899	82.7583	2899	82.5225	2899	81.7216	1876.4	99.0217	1876.4	99.8838
1874.47	98.4004	2898	84.3388	2898	82.2292	2898	82.1504	2898	82.303	2898	82.9985	2898	82.7795	2898	82.0106	1874.47	99.032	1874.47	99.9029
1872.54	98.3617	2897	84.6136	2897	82.5012	2897	82.429	2897	82.5575	2897	83.234	2897	83.0282	2897	82.2848	1872.54	99.0178	1872.54	99.8582
1870.61	98.1427	2896	84.8864	2896	82.7687	2896	82.7062	2896	82.8017	2896	83.4679	2896	83.2699	2896	82.5482	1870.61	99.0033	1870.61	99.7617
1868.68	97.9282	2895	85.1564	2895	83.0272	2895	82.9765	2895	83.0348	2895	83.6961	2895	83.5025	2895	82.8023	1868.68	99.0117	1868.68	99.684
1866.76	98.5497	2894	85.4202	2894	83.2741	2894	83.2338	2894	83.2567	2894	83.9128	2894	83.7249	2894	83.0478	1866.76	99.0481	1866.76	99.6643
1864.83	98.8602	2893	85.6757	2893	83.5136	2893	83.4793	2893	83.4711	2893	84.1181	2893	83.9398	2893	83.2871	1864.83	99.106	1864.83	99.702
1862.9	99.0532	2892	85.9254	2892	83.7549	2892	83.7213	2892	83.6851	2892	84.3193	2892	84.1529	2892	83.5238	1862.9	99.1685	1862.9	99.7927
1860.97	99.0467	2891	86.1748	2891	84.0039	2891	83.9658	2891	83.9034	2891	84.5235	2891	84.3666	2891	83.7591	1860.97	99.2015	1860.97	99.8499
1859.04	99.204	2890	86.426	2890	84.2572	2890	84.2105	2890	84.1238	2890	84.7302	2890	84.5777	2890	83.9912	1859.04	99.2225	1859.04	99.8679
1857.11	99.2482	2889	86.6765	2889	84.5042	2889	84.4491	2889	84.3397	2889	84.9322	2889	84.7799	2889	84.2165	1857.11	99.2392	1857.11	99.8766
1855.18	99.3903	2888	86.921	2888	84.7352	2888	84.6771	2888	84.5453	2888	85.1228	2888	84.9695	2888	84.4314	1855.18	99.2544	1855.18	99.8797
1853.26	99.3232	2887	87.1549	2887	84.9481	2887	84.8925	2887	84.7393	2887	85.3001	2887	85.1485	2887	84.6343	1853.26	99.2661	1853.26	99.8655
1851.33	99.3414	2886	87.3731	2886	85.1473	2886	85.0935	2886	84.9215	2886	85.4659	2886	85.321	2886	84.8247	1851.33	99.2665	1851.33	99.8183
1849.4	99.0255	2885	87.5712	2885	85.3365	2885	85.2773	2885	85.0905	2885	85.6199	2885	85.4888	2885	85.0013	1849.4	99.2675	1849.4	99.7811
1847.47	98.7566	2884	87.7463	2884	85.5135	2884	85.4423	2884	85.2428	2884	85.7593	2884	85.6474	2884	85.1593	1847.47	99.2814	1847.47	99.7578
1845.54	98.4481	2883	87.8973	2883	85.6725	2883	85.5881	2883	85.376	2883	85.8813	2883	85.7873	2883	85.2923	1845.54	99.3104	1845.54	99.7388
1843.61	98.7303	2882	88.0232	2882	85.81	2882	85.7148	2882	85.4892	2882	85.985	2882	85.8996	2882	85.3957	1843.61	99.3578	1843.61	99.7624
1841.69	98.7028	2881	88.1213	2881	85.9257	2881	85.821	2881	85.582	2881	86.0692	2881	85.9812	2881	85.4693	1841.69	99.3978	1841.69	99.7956
1839.76	98.3865	2880	88.1891	2880	86.0188	2880	85.9023	2880	85.652	2880	86.1314	2880	86.0341	2880	85.5143	1839.76	99.4162	1839.76	99.8047
1837.83	97.9295	2879	88.2257	2879	86.0855	2879	85.9533	2879	85.6955	2879	86.1677	2879	86.0607	2879	85.5308	1837.83	99.4239	1837.83	99.8151
1835.9	97.7605	2878	88.2313	2878	86.1209	2878	85.971	2878	85.7104	2878	86.1766	2878	86.0612	2878	85.518	1835.9	99.4303	1835.9	99.8319
1833.97	97.4773	2877	88.2072	2877	86.1218	2877	85.9567	2877	85.6963	2877	86.1589	2877	86.0359	2877	85.4772	1833.97	99.4306	1833.97	99.8173
1832.04	97.0199	2876	88.1548	2876	86.0879	2876	85.9137	2876	85.6532	2876	86.1161	2876	85.9865	2876	85.4127	1832.04	99.4453	1832.04	99.7936
1830.12	96.29	2875	88.0751	2875	86.0213	2875	85.8443	2875	85.5818	2875	86.0492	2875	85.9151	2875	85.3306	1830.12	99.4632	1830.12	99.7877
1828.19	96.3497	2874	87.9706	2874	85.9278	2874	85.7515	2874	85.4855	2874	85.9605	2874	85.8243	2874	85.2383	1828.19	99.4878	1828.19	99.7936
1826.26	95.9872	2873	87.8471	2873	85.8154	2873	85.6415	2873	85.3705	2873	85.8539	2873	85.7192	2873	85.1427	1826.26	99.5039	1826.26	99.7919
1824.33	95.8535	2872	87.7119	2872	85.6893	2872	85.5202	2872	85.2417	2872	85.7327	2872	85.6062	2872	85.0457	1824.33	99.515	1824.33	99.8217
1822.4	95.7162	2871	87.5675	2871	85.5477	2871	85.3869	2871	85.0977	2871	85.5955	2871	85.4857	2871	84.9416	1822.4	99.5147	1822.4	99.8402
1820.47	95.5669	2870	87.409	2870	85.3854	2870	85.2345	2870	84.9323	2870	85.4377	2870	85.349	2870	84.8202	1820.47	99.5205	1820.47	99.8282
1818.54	95.3156	2869	87.2284	2869	85.1984	2869	85.0552	2869	84.7407	2869	85.254	2869	85.1844	2869	84.6736	1818.54	99.5341	1818.54	99.8289
1816.62	95.2803	2868	87.0195	2868	84.9842	2868	84.8446	2868	84.5209	2868	85.0418	2868	84.9849	2868	84.4976	1816.62	99.5406	1816.62	99.8251
1814.69	95.1907	2867	86.7776	2867	84.7374	2867	84.5986	2867	84.2702	2867	84.7997	2867	84.7488	2867	84.2883	1814.69	99.5207	1814.69	99.7777
1812.76	94.9714	2866	86.4963	2866	84.4494	2866	84.3095	2866	83.9834	2866	84.5254	2866	84.4745	2866	84.0377	1812.76	99.4961	1812.76	99.7342
1810.83	94.7482	2865	86.1674	2865	84.1117	2865	83.9692	2865	83.6547	2865	84.2151	2865	84.1585	2865	83.7358	1810.83	99.4671	1810.83	99.6977
1808.9	94.9941	2864	85.7857	2864	83.7196	2864	83.5732	2864	83.281	2864	83.8637	2864	83.7972	2864	83.3758	1808.9	99.4544	1808.9	99.6904
1806.97	94.9727	2863	85.3508	2863	83.2727	2863	83.121	2863	82.861	2863	83.4672	2863	83.3882	2863	82.9583	1806.97	99.4635	1806.97	99.7141
1805.05	94.9735	2862	84.8676	2862	82.7756	2862	82.6157	2862	82.3943	2862	83.0264	2862	82.931	2862	82.4895	1805.05	99.477	1805.05	99.7398
1803.12	94.583	2861	84.3461	2861	82.2396	2861	82.0672	2861	81.8841	2861	82.549	2861	82.4302	2861	81.9778	1803.12	99.5113	1803.12	99.7355
1801.19	94.3167	2860	83.8028	2860	81.683	2860	81.4931	2860	81.3426	2860	82.0493	2860	81.8997	2860	81.4319	1801.19	99.5477	1801.19	99.7005
1799.26	94.201	2859	83.262	2859	81.1292	2859	80.9162	2859	80.7938	2859	81.5467	2859	81.362	2859	80.8632	1799.26	99.5459	1799.26	99.6113
1797.33	94.0287	2858	82.753	2858	80.6054	2858	80.3624	2858	80.2709	2858	81.0657	2858	80.8424	2858	80.2874	1797.33	99.5392	1797.33	99.5613
1795.4	93.4602	2857	82.3092	2857	80.141	2857	79.8625	2857	79.8104	2857	80.6354	2857	80.3661	2857	79.7207	1795.4	99.5194	1795.4	99.5084
1793.47	93.2185	2856	81.9651	2856	79.7661	2856	79.4532	2856	79.4439	2856	80.2885	2856	79.9577	2856	79.174	1793.47	99.5037	1793.47	99.4625
1791.55	92.8423	2855	81.7522	2855	79.5081	2855	79.1706	2855	79.1963	2855	80.0563	2855	79.6404	2855	78.6509	1791.55	99.5124	1791.55	99.4535
1789.62	92.8795	2854	81.6933	2854	79.3901	2854	79.0432	2854	79.088	2854	79.9638	2854	79.4312	2854	78.1552	1789.62	99.5271	1789.62	99.4769
1787.69	92.4452	2853	81.8011	2853	79.429	2853	79.0878	2853	79.1367	2853	80.0267	2853	79.3405	2853	77.7027	1787.69	99.5314	1787.69	99.4752
1785.76	92.0394	2852	82.0789	2852	79.6339	2852	79.312	2852	79.3545	2852	80.2488	2852	79.3803	2852	77.3356	1785.76	99.5523	1785.76	99.5005
1783.83	91.5226	2851	82.5216	2851	80.0047	2851	79.7159	2851	79.7428	2851	80.6248	2851	79.5736	2851	77.1334	1783.83	99.569	1783.83	99.4449
1781.9	90.9684	2850	83.1156	2850	80.5333	2850	80.2883	2850	80.2897	2850	81.1419	2850	79.9513	2850	77.2045	1781.9	99.5929	1781.9	99.3394
1779.97	90.2391	2849	83.8367	2849	81.2035	2849	81.0045	2849	80.9714	2849	81.7818	2849	80.5342	2849	77.6465	1779.97	99.6113	1779.97	99.2283
1778.05	89.9495	2848	84.6493	2848	81.9892	2848	81.8287	2848	81.7559	2848	82.5192	2848	81.3122	2848	78.4894	1778.05	99.6179	1778.05	99.1542
1776.12	89.1311	2847	85.512	2847	82.8559	2847	82.7218	2847	82.6085	2847	83.324	2847	82.2407	2847	79.6651	1776.12	99.5797	1776.12	99.0379
1774.19	88.4883	2846	86.3879	2846	83.7668	2846	83.6492	2846	83.4979	2846	84.1663	2846	83.255	2846	81.0326	1774.19	99.5508	1774.19	98.9013
1772.26	87.432	2845	87.2534	2845	84.6894	2845	84.5836	2845	84.4009	2845	85.0226	2845	84.2923	2845	82.4421	1772.26	99.5302	1772.26	98.7515
1770.33	86.8899	2844	88.0995	2844	85.5984	2844	85.503	2844	85.3004	2844	85.8771	2844	85.308	2844	83.7893	1770.33	99.5317	1770.33	98.5723
1768.4	86.0467	2843	88.9208	2843	86.475	2843	86.3884	2843	86.1809	2843	86.718	2843	86.2766	2843	85.0278	1768.4	99.5534	1768.4	98.3864
1766.47	85.2803	2842	89.7064	2842	87.3052	2842	87.223	2842	87.026	2842	87.5318	2842	87.1848	2842	86.1476	1766.47	99.5851	1766.47	98.2125
1764.55	84.1807	2841	90.4401	2841	88.0788	2841	87.9942	2841	87.8202	2841	88.3012	2841	88.0234	2841	87.1503	1764.55	99.596	1764.55	97.8358
1762.62	83.1061	2840	91.1102	2840	88.7878	2840	88.6962	2840	88.5523	2840	89.0101	2840	88.7858	2840	88.0392	1762.62	99.6201	1762.62	97.2914
1760.69	81.7113	2839	91.7146	2839	89.4265	2839	89.3295	2839	89.2167	2839	89.6501	2839	89.4715	2839	88.8204	1760.69	99.6409	1760.69	96.566
1758.76	80.6312	2838	92.2575	2838	89.9935	2838	89.8969	2838	89.8135	2838	90.2225	2838	90.0852	2838	89.5049	1758.76	99.6613	1758.76	95.4564
1756.83	78.9256	2837	92.7416	2837	90.4936	2837	90.4018	2837	90.3463	2837	90.7337	2837	90.633	2837	90.1055	1756.83	99.6625	1756.83	94.1429
1754.9	77.2426	2836	93.1678	2836	90.9346	2836	90.8479	2836	90.8207	2836	91.1895	2836	91.1181	2836	90.6328	1754.9	99.6372	1754.9	92.498
1752.98	75.2666	2835	93.5386	2835	91.3227	2835	91.24	2835	91.2412	2835	91.5932	2835	91.5424	2835	91.0936	1752.98	99.5818	1752.98	90.1604
1751.05	71.9831	2834	93.861	2834	91.6614	2834	91.5827	2834	91.6108	2834	91.9479	2834	91.9107	2834	91.4943	1751.05	99.5217	1751.05	87.1265
1749.12	66.9384	2833	94.1444	2833	91.9559	2833	91.8818	2833	91.933	2833	92.2588	2833	92.232	2833	91.8438	1749.12	99.466	1749.12	83.7148
1747.19	61.3317	2832	94.3975	2832	92.215	2832	92.1448	2832	92.2146	2832	92.5334	2832	92.517	2832	92.1524	1747.19	99.44	1747.19	80.0919
1745.26	55.545	2831	94.6266	2831	92.4475	2831	92.3802	2831	92.4644	2831	92.7803	2831	92.7741	2831	92.429	1745.26	99.464	1745.26	76.8556
1743.33	48.2521	2830	94.8359	2830	92.658	2830	92.5946	2830	92.69	2830	93.0064	2830	93.0077	2830	92.6787	1743.33	99.517	1743.33	74.0335
1741.4	41.2098	2829	95.0275	2829	92.8469	2829	92.7905	2829	92.8963	2829	93.215	2829	93.2193	2829	92.9043	1741.4	99.5622	1741.4	71.559
1739.48	33.5304	2828	95.2018	2828	93.0139	2828	92.9678	2828	93.0854	2828	93.4049	2828	93.409	2828	93.1081	1739.48	99.6105	1739.48	69.5757
1737.55	27.0283	2827	95.3573	2827	93.1617	2827	93.1277	2827	93.2577	2827	93.5739	2827	93.5771	2827	93.2944	1737.55	99.5782	1737.55	68.3078
1735.62	24.02	2826	95.4943	2826	93.2962	2826	93.2742	2826	93.4147	2826	93.7243	2826	93.727	2826	93.4688	1735.62	99.5013	1735.62	67.6452
1733.69	18.9307	2825	95.6171	2825	93.4233	2825	93.411	2825	93.5602	2825	93.8637	2825	93.8664	2825	93.6359	1733.69	99.4476	1733.69	67.7993
1731.76	15.2575	2824	95.7322	2824	93.5461	2824	93.5398	2824	93.6988	2824	93.9998	2824	94.0037	2824	93.7957	1731.76	99.4374	1731.76	68.6819
1729.84	13.9908	2823	95.8442	2823	93.6637	2823	93.6607	2823	93.833	2823	94.1352	2823	94.1424	2823	93.9454	1729.84	99.4565	1729.84	70.1819
1727.91	12.4458	2822	95.9552	2822	93.7752	2822	93.7766	2822	93.9621	2822	94.2678	2822	94.281	2822	94.0845	1727.91	99.4968	1727.91	72.2207
1725.98	11.7144	2821	96.0678	2821	93.8833	2821	93.8937	2821	94.087	2821	94.3958	2821	94.418	2821	94.2186	1725.98	99.4828	1725.98	74.6962
1724.05	10.6316	2820	96.186	2820	93.9925	2820	94.0166	2820	94.2118	2820	94.5196	2820	94.5537	2820	94.3547	1724.05	99.4848	1724.05	77.1751
1722.12	9.69052	2819	96.3094	2819	94.1041	2819	94.1435	2819	94.3401	2819	94.6408	2819	94.687	2819	94.4942	1722.12	99.4901	1722.12	79.5593
1720.19	8.82635	2818	96.4321	2818	94.2164	2818	94.2679	2818	94.4711	2818	94.7607	2818	94.8144	2818	94.6318	1720.19	99.4356	1720.19	81.7786
1718.26	8.263	2817	96.5472	2817	94.3286	2817	94.387	2817	94.6012	2817	94.8812	2817	94.9345	2817	94.7627	1718.26	99.3734	1718.26	83.8411
1716.34	6.6776	2816	96.6529	2816	94.4418	2816	94.5036	2816	94.7281	2816	95.0032	2816	95.0512	2816	94.8873	1716.34	99.3324	1716.34	85.7066
1714.41	6.59785	2815	96.7527	2815	94.5549	2815	94.6205	2815	94.8506	2815	95.124	2815	95.1689	2815	95.0087	1714.41	99.2993	1714.41	87.4665
1712.48	6.45699	2814	96.85	2814	94.6638	2814	94.7343	2814	94.9666	2814	95.2382	2814	95.2856	2814	95.1277	1712.48	99.32	1712.48	88.9814
1710.55	7.19849	2813	96.946	2813	94.7648	2813	94.8378	2813	95.0734	2813	95.3418	2813	95.3942	2813	95.2429	1710.55	99.3397	1710.55	90.2282
1708.62	7.95601	2812	97.04	2812	94.8583	2812	94.9274	2812	95.1701	2812	95.4348	2812	95.4906	2812	95.3512	1708.62	99.2822	1708.62	91.2387
1706.69	9.53558	2811	97.1299	2811	94.9471	2811	95.0069	2811	95.2584	2811	95.5193	2811	95.5771	2811	95.45	1706.69	99.2073	1706.69	92.0995
1704.77	11.492	2810	97.2135	2810	95.033	2810	95.0845	2810	95.3405	2810	95.5977	2810	95.6596	2810	95.5385	1704.77	99.2323	1704.77	92.9384
1702.84	13.824	2809	97.291	2809	95.1173	2809	95.166	2809	95.4182	2809	95.6726	2809	95.7423	2809	95.6199	1702.84	99.2546	1702.84	93.6401
1700.91	15.9893	2808	97.3649	2808	95.2011	2808	95.2517	2808	95.4933	2808	95.7475	2808	95.8262	2808	95.7	1700.91	99.177	1700.91	94.0607
1698.98	19.8849	2807	97.4381	2807	95.2839	2807	95.337	2807	95.5679	2807	95.8246	2807	95.9094	2807	95.783	1698.98	99.0713	1698.98	94.3394
1697.05	21.746	2806	97.5118	2806	95.3627	2806	95.417	2806	95.6427	2806	95.9032	2806	95.9886	2806	95.8681	1697.05	98.9381	1697.05	94.4959
1695.12	25.9194	2805	97.5858	2805	95.4358	2805	95.4905	2805	95.7178	2805	95.9816	2805	96.0616	2805	95.9514	1695.12	98.8053	1695.12	94.6274
1693.19	29.0884	2804	97.6594	2804	95.5058	2804	95.5596	2804	95.7925	2804	96.0576	2804	96.1302	2804	96.0304	1693.19	98.7544	1693.19	94.8556
1691.27	32.5238	2803	97.7316	2803	95.5763	2803	95.6255	2803	95.8655	2803	96.13	2803	96.1985	2803	96.1045	1691.27	98.6753	1691.27	95.0495
1689.34	36.9103	2802	97.8008	2802	95.6477	2802	95.6866	2802	95.9351	2802	96.1982	2802	96.2688	2802	96.1736	1689.34	98.5157	1689.34	95.171
1687.41	41.7743	2801	97.8666	2801	95.7161	2801	95.7409	2801	96.0002	2801	96.2623	2801	96.3394	2801	96.2376	1687.41	98.4073	1687.41	95.3482
1685.48	45.5438	2800	97.9291	2800	95.777	2800	95.7904	2800	96.0611	2800	96.322	2800	96.4069	2800	96.2959	1685.48	98.3124	1685.48	95.4831
1683.55	52.6491	2799	97.9862	2799	95.8289	2799	95.8399	2799	96.1193	2799	96.3759	2799	96.4674	2799	96.3481	1683.55	98.2138	1683.55	95.5846
1681.62	56.2931	2798	98.0336	2798	95.8737	2798	95.8929	2798	96.1749	2798	96.4244	2798	96.5177	2798	96.3948	1681.62	98.1278	1681.62	95.6553
1679.69	59.4054	2797	98.0711	2797	95.9161	2797	95.948	2797	96.227	2797	96.4702	2797	96.5565	2797	96.4382	1679.69	98.0685	1679.69	95.7779
1677.77	62.0175	2796	98.1043	2796	95.9601	2796	96.0006	2796	96.2753	2796	96.5163	2796	96.5876	2796	96.4814	1677.77	98.0257	1677.77	95.9237
1675.84	64.1841	2795	98.1401	2795	96.0057	2795	96.0459	2795	96.3201	2795	96.562	2795	96.6191	2795	96.527	1675.84	98.0002	1675.84	96.065
1673.91	65.7097	2794	98.1801	2794	96.0492	2794	96.0826	2794	96.3632	2794	96.6047	2794	96.6586	2794	96.5766	1673.91	97.9414	1673.91	96.1185
1671.98	66.512	2793	98.2212	2793	96.087	2793	96.1139	2793	96.4063	2793	96.6455	2793	96.708	2793	96.63	1671.98	97.8574	1671.98	96.0948
1670.05	67.0853	2792	98.2603	2792	96.119	2792	96.1455	2792	96.4497	2792	96.6888	2792	96.7626	2792	96.6834	1670.05	97.772	1670.05	96.046
1668.12	68.68	2791	98.2946	2791	96.147	2791	96.1812	2791	96.4903	2791	96.7356	2791	96.8155	2791	96.7309	1668.12	97.7079	1668.12	96.0915
1666.19	69.5248	2790	98.3231	2790	96.1733	2790	96.2211	2790	96.5248	2790	96.7816	2790	96.8621	2790	96.7704	1666.19	97.6359	1666.19	96.0846
1664.27	70.261	2789	98.3486	2789	96.2016	2789	96.2632	2789	96.5541	2789	96.8231	2789	96.9031	2789	96.8077	1664.27	97.5386	1664.27	96.0323
1662.34	70.8908	2788	98.3786	2788	96.2368	2788	96.3058	2788	96.5842	2788	96.8613	2788	96.9435	2788	96.8517	1662.34	97.4249	1662.34	95.9403
1660.41	71.7737	2787	98.4178	2787	96.2797	2787	96.3461	2787	96.6202	2787	96.8991	2787	96.9863	2787	96.903	1660.41	97.3147	1660.41	95.8362
1658.48	72.0995	2786	98.4615	2786	96.3239	2786	96.3802	2786	96.6609	2786	96.9356	2786	97.0291	2786	96.953	1658.48	97.2181	1658.48	95.8278
1656.55	72.2742	2785	98.5002	2785	96.3604	2785	96.4055	2785	96.7016	2785	96.9689	2785	97.0669	2785	96.9927	1656.55	97.1928	1656.55	95.9678
1654.62	72.4703	2784	98.5297	2784	96.3866	2784	96.4251	2784	96.7399	2784	97.0008	2784	97.0991	2784	97.0229	1654.62	97.1165	1654.62	96.0166
1652.7	72.5529	2783	98.5536	2783	96.4083	2783	96.4461	2783	96.7769	2783	97.0357	2783	97.1307	2783	97.0511	1652.7	97.017	1652.7	96.0344
1650.77	71.8256	2782	98.5773	2782	96.4321	2782	96.4728	2782	96.813	2782	97.0737	2782	97.1665	2782	97.0829	1650.77	96.8428	1650.77	95.9132
1648.84	70.1623	2781	98.6019	2781	96.4594	2781	96.5019	2781	96.8462	2781	97.1088	2781	97.2047	2781	97.1167	1648.84	96.6456	1648.84	95.7423
1646.91	66.3917	2780	98.6247	2780	96.4855	2780	96.5261	2780	96.8732	2780	97.1355	2780	97.2384	2780	97.1478	1646.91	96.4501	1646.91	95.6442
1644.98	60.1059	2779	98.644	2779	96.5054	2779	96.5425	2779	96.8935	2779	97.1542	2779	97.263	2779	97.1743	1644.98	96.3005	1644.98	95.6314
1643.05	53.7104	2778	98.6609	2778	96.5186	2778	96.5551	2778	96.91	2778	97.1697	2778	97.2802	2778	97.1982	1643.05	96.1247	1643.05	95.5727
1641.12	47.7713	2777	98.6783	2777	96.5287	2777	96.5703	2777	96.9281	2777	97.1859	2777	97.2949	2777	97.2227	1641.12	95.9824	1641.12	95.586
1639.2	46.2567	2776	98.6985	2776	96.5402	2776	96.5899	2776	96.9522	2776	97.2036	2776	97.3112	2776	97.2484	1639.2	95.9055	1639.2	95.5454
1637.27	49.7208	2775	98.7215	2775	96.5543	2775	96.6106	2775	96.9822	2775	97.2219	2775	97.3304	2775	97.273	1637.27	95.9402	1637.27	95.5153
1635.34	56.7314	2774	98.7449	2774	96.5698	2774	96.6295	2774	97.0127	2774	97.2409	2774	97.3523	2774	97.294	1635.34	95.9745	1635.34	95.448
1633.41	60.7305	2773	98.7665	2773	96.5865	2773	96.6478	2773	97.0381	2773	97.2614	2773	97.3749	2773	97.3126	1633.41	95.9713	1633.41	95.4036
1631.48	60.718	2772	98.786	2772	96.6061	2772	96.6686	2772	97.0561	2772	97.2834	2772	97.395	2772	97.3321	1631.48	95.9403	1631.48	95.393
1629.55	59.8363	2771	98.8042	2771	96.6292	2771	96.6921	2771	97.0695	2771	97.3045	2771	97.4107	2771	97.354	1629.55	95.8765	1629.55	95.4548
1627.63	57.0775	2770	98.8213	2770	96.6526	2770	96.7151	2770	97.0826	2770	97.323	2770	97.424	2770	97.3768	1627.63	95.8401	1627.63	95.5527
1625.7	54.018	2769	98.8367	2769	96.6728	2769	96.7341	2769	97.0982	2769	97.3401	2769	97.4389	2769	97.3981	1625.7	95.8534	1625.7	95.6516
1623.77	48.885	2768	98.8501	2768	96.6882	2768	96.7477	2768	97.1159	2768	97.3577	2768	97.4565	2768	97.4168	1623.77	95.8673	1623.77	95.7125
1621.84	39.8108	2767	98.8599	2767	96.6995	2767	96.7562	2767	97.1322	2767	97.3748	2767	97.4733	2767	97.4326	1621.84	95.8711	1621.84	95.8056
1619.91	32.3675	2766	98.8648	2766	96.7074	2766	96.7619	2766	97.143	2766	97.3874	2766	97.4862	2766	97.4458	1619.91	95.8924	1619.91	95.8779
1617.98	25.3675	2765	98.8667	2765	96.7121	2765	96.7683	2765	97.1486	2765	97.3939	2765	97.4961	2765	97.4577	1617.98	95.9613	1617.98	95.9605
1616.06	16.0319	2764	98.8708	2764	96.7157	2764	96.7772	2764	97.1535	2764	97.3976	2764	97.5078	2764	97.4698	1616.06	96.0785	1616.06	96.0702
1614.13	12.3118	2763	98.8807	2763	96.7207	2763	96.7872	2763	97.163	2763	97.4038	2763	97.5238	2763	97.4825	1614.13	96.268	1614.13	96.1866
1612.2	12.4003	2762	98.8948	2762	96.7284	2762	96.7954	2762	97.1767	2762	97.4142	2762	97.5417	2762	97.4946	1612.2	96.5031	1612.2	96.2801
1610.27	13.5778	2761	98.9093	2761	96.7374	2761	96.8021	2761	97.1905	2761	97.4264	2761	97.5567	2761	97.5057	1610.27	96.7475	1610.27	96.3865
1608.34	14.9765	2760	98.9219	2760	96.7443	2760	96.8092	2760	97.2005	2760	97.4368	2760	97.5656	2760	97.5161	1608.34	96.98	1608.34	96.4628
1606.41	15.6188	2759	98.9319	2759	96.747	2759	96.817	2759	97.207	2759	97.443	2759	97.5689	2759	97.5258	1606.41	97.1909	1606.41	96.5276
1604.48	15.7826	2758	98.9375	2758	96.7468	2758	96.8222	2758	97.2118	2758	97.4448	2758	97.5688	2758	97.5339	1604.48	97.386	1604.48	96.6257
1602.56	16.2041	2757	98.9379	2757	96.7478	2757	96.8227	2757	97.2151	2757	97.4437	2757	97.5678	2757	97.5402	1602.56	97.5661	1602.56	96.7543
1600.63	17.4773	2756	98.9361	2756	96.7527	2756	96.8201	2756	97.2161	2756	97.4425	2756	97.5673	2756	97.5454	1600.63	97.73	1600.63	96.8644
1598.7	19.7006	2755	98.9376	2755	96.7588	2755	96.819	2755	97.2158	2755	97.4436	2755	97.5683	2755	97.5496	1598.7	97.8845	1598.7	96.952
1596.77	22.3097	2754	98.9452	2754	96.7613	2754	96.8228	2754	97.2181	2754	97.4485	2754	97.5716	2754	97.5525	1596.77	98.0463	1596.77	97.0373
1594.84	24.5384	2753	98.9568	2753	96.7609	2753	96.8323	2753	97.2274	2753	97.4577	2753	97.579	2753	97.5554	1594.84	98.1979	1594.84	97.106
1592.91	25.5489	2752	98.9694	2752	96.7641	2752	96.8468	2752	97.244	2752	97.4709	2752	97.5915	2752	97.5615	1592.91	98.3402	1592.91	97.1659
1590.98	25.3558	2751	98.9827	2751	96.7764	2751	96.8646	2751	97.2627	2751	97.4865	2751	97.6083	2751	97.573	1590.98	98.4531	1590.98	97.2425
1589.06	24.6022	2750	98.998	2750	96.7959	2750	96.8838	2750	97.2767	2750	97.5024	2750	97.6259	2750	97.5879	1589.06	98.5114	1589.06	97.326
1587.13	24.0686	2749	99.0154	2749	96.8156	2749	96.9028	2749	97.2831	2749	97.5165	2749	97.6396	2749	97.6018	1587.13	98.5129	1587.13	97.4044
1585.2	23.979	2748	99.0319	2748	96.8302	2748	96.9191	2748	97.2849	2748	97.5279	2748	97.6463	2748	97.6117	1585.2	98.5139	1585.2	97.4968
1583.27	24.9066	2747	99.0438	2747	96.8391	2747	96.9307	2747	97.2879	2747	97.5357	2747	97.6468	2747	97.6186	1583.27	98.5315	1583.27	97.5988
1581.34	26.9206	2746	99.051	2746	96.8458	2746	96.9377	2746	97.2964	2746	97.54	2746	97.6464	2746	97.6256	1581.34	98.5354	1581.34	97.6813
1579.41	29.2146	2745	99.0585	2745	96.8544	2745	96.9441	2745	97.311	2745	97.5421	2745	97.6513	2745	97.6351	1579.41	98.5423	1579.41	97.7151
1577.49	31.0044	2744	99.0708	2744	96.8672	2744	96.9531	2744	97.3286	2744	97.5438	2744	97.6636	2744	97.6455	1577.49	98.5931	1577.49	97.7306
1575.56	32.1247	2743	99.0868	2743	96.8828	2743	96.9636	2743	97.3441	2743	97.5459	2743	97.6788	2743	97.6526	1575.56	98.678	1575.56	97.785
1573.63	32.7304	2742	99.1011	2742	96.8971	2742	96.9721	2742	97.354	2742	97.5485	2742	97.6918	2742	97.6539	1573.63	98.8112	1573.63	97.8808
1571.7	33.1107	2741	99.1108	2741	96.9075	2741	96.9788	2741	97.3589	2741	97.5535	2741	97.7016	2741	97.652	1571.7	98.9819	1571.7	98.0066
1569.77	32.517	2740	99.1181	2740	96.915	2740	96.9874	2740	97.3632	2740	97.5636	2740	97.7116	2740	97.6523	1569.77	99.088	1569.77	98.1257
1567.84	30.8629	2739	99.1269	2739	96.9225	2739	97.001	2739	97.371	2739	97.5797	2739	97.7232	2739	97.659	1567.84	99.1146	1567.84	98.1745
1565.91	29.6988	2738	99.1388	2738	96.9317	2738	97.0182	2738	97.3827	2738	97.5992	2738	97.7351	2738	97.6722	1565.91	99.0891	1565.91	98.1796
1563.99	27.2655	2737	99.1535	2737	96.9429	2737	97.0365	2737	97.3961	2737	97.619	2737	97.7458	2737	97.6893	1563.99	99.0482	1563.99	98.3646
1562.06	25.7811	2736	99.1699	2736	96.9565	2736	97.055	2736	97.409	2736	97.6376	2736	97.7568	2736	97.7077	1562.06	99.1068	1562.06	98.5509
1560.13	24.9348	2735	99.1861	2735	96.9722	2735	97.0731	2735	97.4212	2735	97.6548	2735	97.7702	2735	97.7252	1560.13	99.1694	1560.13	98.6369
1558.2	19.8267	2734	99.1997	2734	96.988	2734	97.0897	2734	97.4337	2734	97.6703	2734	97.7858	2734	97.7412	1558.2	99.174	1558.2	98.5896
1556.27	18.5569	2733	99.2098	2733	97.0013	2733	97.1034	2733	97.4481	2733	97.6844	2733	97.8012	2733	97.7566	1556.27	99.1474	1556.27	98.4518
1554.34	17.9691	2732	99.2182	2732	97.0121	2732	97.1144	2732	97.4654	2732	97.6979	2732	97.8144	2732	97.7723	1554.34	99.1012	1554.34	98.3039
1552.42	17.2537	2731	99.2273	2731	97.0233	2731	97.1242	2731	97.4841	2731	97.7118	2731	97.8256	2731	97.7879	1552.42	99.0962	1552.42	98.3516
1550.49	17.2473	2730	99.2388	2730	97.0373	2730	97.1354	2730	97.5018	2730	97.7267	2730	97.8372	2730	97.8033	1550.49	99.1966	1550.49	98.474
1548.56	17.5101	2729	99.2534	2729	97.0537	2729	97.1505	2729	97.5175	2729	97.7435	2729	97.8517	2729	97.8196	1548.56	99.1959	1548.56	98.5357
1546.63	18.3548	2728	99.2707	2728	97.0696	2728	97.17	2728	97.5323	2728	97.7624	2728	97.8699	2728	97.8382	1546.63	99.0875	1546.63	98.4975
1544.7	19.407	2727	99.2887	2727	97.0826	2727	97.1903	2727	97.5476	2727	97.7823	2727	97.8899	2727	97.8585	1544.7	98.8342	1544.7	98.3284
1542.77	20.7255	2726	99.3049	2726	97.0933	2726	97.2068	2726	97.5632	2726	97.8006	2726	97.9089	2726	97.8779	1542.77	98.7241	1542.77	98.2498
1540.85	22.2861	2725	99.3191	2725	97.1041	2725	97.2182	2725	97.5781	2725	97.8161	2725	97.9253	2725	97.8953	1540.85	98.7272	1540.85	98.2446
1538.92	24.6792	2724	99.3328	2724	97.116	2724	97.2271	2724	97.5913	2724	97.8301	2724	97.9383	2724	97.9111	1538.92	98.8296	1538.92	98.3776
1536.99	26.7497	2723	99.3459	2723	97.1278	2723	97.2361	2723	97.6027	2723	97.8438	2723	97.9473	2723	97.9256	1536.99	98.9505	1536.99	98.5246
1535.06	28.391	2722	99.3561	2722	97.1375	2722	97.2451	2722	97.6123	2722	97.8567	2722	97.9527	2722	97.938	1535.06	99.0626	1535.06	98.637
1533.13	31.1602	2721	99.3621	2721	97.1454	2721	97.2535	2721	97.6208	2721	97.8669	2721	97.9578	2721	97.9488	1533.13	99.0277	1533.13	98.6445
1531.2	33.4386	2720	99.3666	2720	97.1534	2720	97.2624	2720	97.6298	2720	97.8738	2720	97.9663	2720	97.9596	1531.2	99.0531	1531.2	98.6955
1529.27	35.0673	2719	99.3731	2719	97.1624	2719	97.2729	2719	97.64	2719	97.878	2719	97.9786	2719	97.9714	1529.27	98.9982	1529.27	98.6822
1527.35	35.3674	2718	99.3817	2718	97.1711	2718	97.2834	2718	97.6505	2718	97.8808	2718	97.9909	2718	97.9827	1527.35	98.9081	1527.35	98.6844
1525.42	34.2743	2717	99.39	2717	97.1775	2717	97.291	2717	97.6585	2717	97.883	2717	97.9992	2717	97.9904	1525.42	98.7226	1525.42	98.6006
1523.49	31.6675	2716	99.3967	2716	97.1813	2716	97.2946	2716	97.6622	2716	97.8849	2716	98.0032	2716	97.993	1523.49	98.5233	1523.49	98.5345
1521.56	25.4729	2715	99.4032	2715	97.1842	2715	97.2962	2715	97.6628	2715	97.8875	2715	98.0065	2715	97.9923	1521.56	98.2853	1521.56	98.5355
1519.63	15.7051	2714	99.4111	2714	97.1887	2714	97.2992	2714	97.6647	2714	97.8919	2714	98.0124	2714	97.9931	1519.63	98.0585	1519.63	98.544
1517.7	11.567	2713	99.4204	2713	97.1969	2713	97.3057	2713	97.6722	2713	97.8994	2713	98.0217	2713	97.9994	1517.7	97.899	1517.7	98.5733
1515.78	6.82907	2712	99.4298	2712	97.2091	2712	97.3149	2712	97.6852	2712	97.9096	2712	98.0331	2712	98.0109	1515.78	97.8993	1515.78	98.6489
1513.85	6.19869	2711	99.4382	2711	97.2235	2711	97.3242	2711	97.6998	2711	97.9203	2711	98.0453	2711	98.0239	1513.85	97.9495	1513.85	98.6559
1511.92	7.71375	2710	99.4465	2710	97.2367	2710	97.3321	2710	97.7122	2710	97.9302	2710	98.0584	2710	98.0358	1511.92	97.9921	1511.92	98.5842
1509.99	10.4491	2709	99.4573	2709	97.2477	2709	97.341	2709	97.7236	2709	97.9405	2709	98.0726	2709	98.0491	1509.99	98.0564	1509.99	98.5675
1508.06	14.2333	2708	99.4731	2708	97.2582	2708	97.3534	2708	97.7374	2708	97.9531	2708	98.088	2708	98.0667	1508.06	98.12	1508.06	98.594
1506.13	26.1492	2707	99.4929	2707	97.2699	2707	97.3687	2707	97.7539	2707	97.9674	2707	98.1034	2707	98.0872	1506.13	98.1226	1506.13	98.6526
1504.2	34.3222	2706	99.5122	2706	97.2827	2706	97.3822	2706	97.7694	2706	97.9807	2706	98.1174	2706	98.1047	1504.2	98.1089	1504.2	98.7562
1502.28	39.139	2705	99.5272	2705	97.2948	2705	97.3908	2705	97.7807	2705	97.9918	2705	98.1295	2705	98.116	1502.28	98.0288	1502.28	98.8567
1500.35	44.3165	2704	99.5376	2704	97.3058	2704	97.3957	2704	97.7888	2704	98.0024	2704	98.1397	2704	98.1235	1500.35	97.8119	1500.35	98.814
1498.42	48.0956	2703	99.5457	2703	97.3163	2703	97.4004	2703	97.7964	2703	98.0145	2703	98.1481	2703	98.1317	1498.42	97.5333	1498.42	98.7645
1496.49	50.9056	2702	99.5535	2702	97.327	2702	97.4069	2702	97.8053	2702	98.0273	2702	98.1548	2702	98.1423	1496.49	97.2567	1496.49	98.7776
1494.56	51.8946	2701	99.5616	2701	97.337	2701	97.4153	2701	97.8149	2701	98.0389	2701	98.1612	2701	98.1539	1494.56	96.8861	1494.56	98.7974
1492.63	52.1426	2700	99.5704	2700	97.3446	2700	97.4255	2700	97.8238	2700	98.0481	2700	98.1687	2700	98.1649	1492.63	96.2964	1492.63	98.7675
1490.7	50.7595	2699	99.5795	2699	97.3488	2699	97.4361	2699	97.8311	2699	98.0546	2699	98.1773	2699	98.1749	1490.7	95.4428	1490.7	98.7241
1488.78	48.0541	2698	99.5878	2698	97.3506	2698	97.4447	2698	97.8361	2698	98.0591	2698	98.1856	2698	98.1838	1488.78	94.4034	1488.78	98.6296
1486.85	44.8798	2697	99.5948	2697	97.3527	2697	97.4497	2697	97.8393	2697	98.0636	2697	98.1922	2697	98.1909	1486.85	93.2784	1486.85	98.4983
1484.92	41.3592	2696	99.6016	2696	97.3576	2696	97.4522	2696	97.8421	2696	98.0702	2696	98.1967	2696	98.1961	1484.92	92.1615	1484.92	98.3377
1482.99	36.8588	2695	99.6089	2695	97.3651	2695	97.4547	2695	97.8462	2695	98.0791	2695	98.2003	2695	98.2004	1482.99	90.8923	1482.99	98.0821
1481.06	30.8461	2694	99.6163	2694	97.3736	2694	97.4592	2694	97.8524	2694	98.0888	2694	98.2054	2694	98.2057	1481.06	89.3702	1481.06	97.7052
1479.13	24.9864	2693	99.6226	2693	97.3818	2693	97.4657	2693	97.861	2693	98.0979	2693	98.2148	2693	98.2136	1479.13	87.5	1479.13	97.2332
1477.2	20.6561	2692	99.6272	2692	97.3895	2692	97.4729	2692	97.8708	2692	98.1063	2692	98.2291	2692	98.2231	1477.2	85.4834	1477.2	96.6744
1475.28	16.5465	2691	99.6303	2691	97.3965	2691	97.479	2691	97.8801	2691	98.1149	2691	98.2456	2691	98.2317	1475.28	83.6508	1475.28	96.0815
1473.35	14.1843	2690	99.6334	2690	97.4029	2690	97.4841	2690	97.8873	2690	98.1252	2690	98.2607	2690	98.2386	1473.35	82.3185	1473.35	95.5528
1471.42	11.8901	2689	99.6396	2689	97.4098	2689	97.4899	2689	97.8928	2689	98.1386	2689	98.2733	2689	98.2465	1471.42	81.5917	1471.42	95.2221
1469.49	11.1388	2688	99.6507	2688	97.4186	2688	97.4979	2688	97.8991	2688	98.1551	2688	98.2853	2688	98.2575	1469.49	81.4877	1469.49	95.2147
1467.56	10.8648	2687	99.6647	2687	97.4284	2687	97.5073	2687	97.9078	2687	98.1723	2687	98.2983	2687	98.2706	1467.56	81.6665	1467.56	95.4481
1465.63	10.8577	2686	99.6771	2686	97.4368	2686	97.5157	2686	97.9188	2686	98.1863	2686	98.3114	2686	98.2831	1465.63	81.8853	1465.63	95.7698
1463.71	11.055	2685	99.6865	2685	97.4423	2685	97.5221	2685	97.9311	2685	98.1954	2685	98.3226	2685	98.2939	1463.71	82.0737	1463.71	96.099
1461.78	11.3305	2684	99.6958	2684	97.4457	2684	97.5275	2684	97.9434	2684	98.2007	2684	98.3303	2684	98.3042	1461.78	82.2562	1461.78	96.3064
1459.85	11.4702	2683	99.7075	2683	97.4493	2683	97.5331	2683	97.954	2683	98.204	2683	98.3342	2683	98.3137	1459.85	82.2808	1459.85	96.4283
1457.92	11.2243	2682	99.7198	2682	97.4545	2682	97.5395	2682	97.9625	2682	98.2074	2682	98.3367	2682	98.321	1457.92	82.1223	1457.92	96.5294
1455.99	10.4629	2681	99.7303	2681	97.4627	2681	97.5471	2681	97.9707	2681	98.213	2681	98.3414	2681	98.3256	1455.99	81.9024	1455.99	96.6578
1454.06	10.6085	2680	99.7386	2680	97.4737	2680	97.5559	2680	97.9815	2680	98.2217	2680	98.3506	2680	98.3297	1454.06	81.9002	1454.06	96.8163
1452.13	11.1755	2679	99.7452	2679	97.4848	2679	97.5648	2679	97.9938	2679	98.2321	2679	98.3619	2679	98.3357	1452.13	82.4068	1452.13	97.0379
1450.21	12.1188	2678	99.7494	2678	97.4926	2678	97.5717	2678	98.0038	2678	98.242	2678	98.371	2678	98.3441	1450.21	83.4257	1450.21	97.1706
1448.28	13.6091	2677	99.7511	2677	97.4966	2677	97.5761	2677	98.0091	2677	98.2508	2677	98.3757	2677	98.3546	1448.28	84.5478	1448.28	97.2301
1446.35	15.6163	2676	99.7525	2676	97.4993	2676	97.5796	2676	98.0118	2676	98.2601	2676	98.3781	2676	98.3655	1446.35	85.4451	1446.35	97.2211
1444.42	17.41	2675	99.756	2675	97.5029	2675	97.5836	2675	98.0148	2675	98.2696	2675	98.3808	2675	98.3739	1444.42	86.0065	1444.42	97.1409
1442.49	18.7883	2674	99.7614	2674	97.5067	2674	97.5879	2674	98.0179	2674	98.2768	2674	98.3847	2674	98.378	1442.49	86.3214	1442.49	97.0322
1440.57	19.7184	2673	99.7677	2673	97.5095	2673	97.592	2673	98.02	2673	98.2809	2673	98.3904	2673	98.3797	1440.57	86.565	1440.57	96.9112
1438.64	20.2644	2672	99.7753	2672	97.5126	2672	97.5967	2672	98.022	2672	98.2846	2672	98.398	2672	98.3841	1438.64	86.8083	1438.64	96.6814
1436.71	20.1183	2671	99.7846	2671	97.5181	2671	97.6035	2671	98.0266	2671	98.2903	2671	98.4062	2671	98.3934	1436.71	86.9895	1436.71	96.3989
1434.78	19.0661	2670	99.794	2670	97.5256	2670	97.6119	2670	98.0339	2670	98.2966	2670	98.4121	2670	98.4038	1434.78	87.0833	1434.78	96.107
1432.85	18.097	2669	99.8005	2669	97.5326	2669	97.6198	2669	98.042	2669	98.3002	2669	98.4146	2669	98.4102	1432.85	87.0743	1432.85	95.8043
1430.92	16.3643	2668	99.803	2668	97.5369	2668	97.6255	2668	98.0485	2668	98.2991	2668	98.4156	2668	98.4113	1430.92	86.9351	1430.92	95.5389
1428.99	14.27	2667	99.8023	2667	97.5387	2667	97.6285	2667	98.0526	2667	98.2953	2667	98.4176	2667	98.4097	1428.99	86.7034	1428.99	95.3223
1427.07	13.3718	2666	99.8006	2666	97.5399	2666	97.63	2666	98.0553	2666	98.2928	2666	98.4212	2666	98.4087	1427.07	86.2407	1427.07	95.0411
1425.14	14.3785	2665	99.8	2665	97.5419	2665	97.6315	2665	98.0579	2665	98.295	2665	98.4254	2665	98.4101	1425.14	85.5486	1425.14	94.8013
1423.21	17.7814	2664	99.8013	2664	97.5456	2664	97.6341	2664	98.0609	2664	98.3027	2664	98.4295	2664	98.4133	1423.21	84.6439	1423.21	94.6306
1421.28	21.8628	2663	99.803	2663	97.5504	2663	97.6376	2663	98.0636	2663	98.3124	2663	98.4332	2663	98.4169	1421.28	83.6372	1421.28	94.4518
1419.35	26.0065	2662	99.8032	2662	97.555	2662	97.6413	2662	98.0653	2662	98.32	2662	98.4371	2662	98.42	1419.35	82.9145	1419.35	94.2952
1417.42	30.2449	2661	99.803	2661	97.5591	2661	97.6453	2661	98.0672	2661	98.3244	2661	98.4425	2661	98.4239	1417.42	82.8895	1417.42	94.1892
1415.49	33.3427	2660	99.805	2660	97.5627	2660	97.65	2660	98.0708	2660	98.3274	2660	98.4494	2660	98.4295	1415.49	83.7114	1415.49	94.0611
1413.57	36.9349	2659	99.8085	2659	97.5648	2659	97.6543	2659	98.0752	2659	98.3299	2659	98.4552	2659	98.4351	1413.57	85.3901	1413.57	93.9581
1411.64	40.8078	2658	99.8099	2658	97.5645	2658	97.6566	2658	98.0779	2658	98.3314	2658	98.4568	2658	98.4382	1411.64	87.5203	1411.64	93.889
1409.71	44.193	2657	99.8085	2657	97.5628	2657	97.6574	2657	98.0789	2657	98.3326	2657	98.4543	2657	98.4393	1409.71	89.5772	1409.71	93.821
1407.78	46.1233	2656	99.8084	2656	97.5626	2656	97.6592	2656	98.0814	2656	98.336	2656	98.4523	2656	98.4424	1407.78	91.2967	1407.78	93.8068
1405.85	46.9554	2655	99.8122	2655	97.5657	2655	97.6639	2655	98.0875	2655	98.3421	2655	98.4546	2655	98.449	1405.85	92.5184	1405.85	93.876
1403.92	47.3236	2654	99.8175	2654	97.5709	2654	97.6699	2654	98.0951	2654	98.3478	2654	98.4605	2654	98.4561	1403.92	93.2497	1403.92	93.9916
1401.99	47.7734	2653	99.8208	2653	97.5757	2653	97.6747	2653	98.1006	2653	98.3501	2653	98.4671	2653	98.4602	1401.99	93.5923	1401.99	94.0437
1400.07	47.7351	2652	99.8228	2652	97.5796	2652	97.678	2652	98.104	2652	98.3501	2652	98.4726	2652	98.4617	1400.07	93.6212	1400.07	93.9905
1398.14	46.9635	2651	99.8262	2651	97.5835	2651	97.681	2651	98.1082	2651	98.3508	2651	98.4773	2651	98.4634	1398.14	93.4025	1398.14	93.8102
1396.21	46.1597	2650	99.8311	2650	97.5875	2650	97.685	2650	98.1146	2650	98.3537	2650	98.4814	2650	98.4668	1396.21	93.0266	1396.21	93.5343
1394.28	44.966	2649	99.8354	2649	97.5902	2649	97.6896	2649	98.1214	2649	98.3576	2649	98.4846	2649	98.4713	1394.28	92.5784	1394.28	93.271
1392.35	44.1755	2648	99.8384	2648	97.5912	2648	97.6939	2648	98.1264	2648	98.3612	2648	98.4867	2648	98.4758	1392.35	92.1436	1392.35	93.1132
1390.42	44.1193	2647	99.8408	2647	97.5913	2647	97.6975	2647	98.1286	2647	98.3642	2647	98.4881	2647	98.4801	1390.42	91.7599	1390.42	93.002
1388.5	44.5217	2646	99.843	2646	97.5913	2646	97.6999	2646	98.129	2646	98.3667	2646	98.4892	2646	98.4842	1388.5	91.4649	1388.5	92.9447
1386.57	45.5611	2645	99.8445	2645	97.5916	2645	97.7015	2645	98.1296	2645	98.3695	2645	98.4912	2645	98.488	1386.57	91.3044	1386.57	92.9814
1384.64	46.9186	2644	99.8461	2644	97.5923	2644	97.7033	2644	98.1318	2644	98.3736	2644	98.4956	2644	98.4921	1384.64	91.2878	1384.64	93.1697
1382.71	48.4336	2643	99.8485	2643	97.5939	2643	97.706	2643	98.1357	2643	98.3789	2643	98.5023	2643	98.4964	1382.71	91.3309	1382.71	93.5356
1380.78	49.6362	2642	99.8515	2642	97.5964	2642	97.7093	2642	98.1395	2642	98.3841	2642	98.5094	2642	98.5	1380.78	91.243	1380.78	94.0402
1378.85	50.3538	2641	99.8547	2641	97.5995	2641	97.7123	2641	98.1421	2641	98.3883	2641	98.5152	2641	98.5023	1378.85	90.8003	1378.85	94.5435
1376.92	50.3934	2640	99.8579	2640	97.603	2640	97.7147	2640	98.1441	2640	98.3921	2640	98.5201	2640	98.5041	1376.92	89.7998	1376.92	94.9719
1375	50.4679	2639	99.861	2639	97.6067	2639	97.7169	2639	98.1469	2639	98.3955	2639	98.5247	2639	98.5068	1375	88.4147	1375	95.3209
1373.07	51.2184	2638	99.8633	2638	97.6099	2638	97.7194	2638	98.1506	2638	98.3973	2638	98.5281	2638	98.5101	1373.07	86.9301	1373.07	95.5505
1371.14	52.4991	2637	99.8642	2637	97.6117	2637	97.722	2637	98.1542	2637	98.3964	2637	98.5289	2637	98.5126	1371.14	85.5359	1371.14	95.594
1369.21	53.1435	2636	99.864	2636	97.6113	2636	97.7238	2636	98.1563	2636	98.3933	2636	98.5272	2636	98.5135	1369.21	84.4245	1369.21	95.4259
1367.28	53.3848	2635	99.8637	2635	97.6094	2635	97.7242	2635	98.1567	2635	98.39	2635	98.5244	2635	98.5131	1367.28	83.7291	1367.28	94.993
1365.35	52.6476	2634	99.8641	2634	97.6075	2634	97.7231	2634	98.1552	2634	98.3875	2634	98.5213	2634	98.5127	1365.35	83.3745	1365.35	94.2477
1363.43	49.6394	2633	99.8656	2633	97.6071	2633	97.7222	2633	98.1519	2633	98.3859	2633	98.518	2633	98.5135	1363.43	83.1657	1363.43	93.3487
1361.5	44.0999	2632	99.8682	2632	97.6089	2632	97.724	2632	98.1484	2632	98.3856	2632	98.5149	2632	98.5154	1361.5	82.6013	1361.5	92.4553
1359.57	40.2896	2631	99.8717	2631	97.6123	2631	97.7292	2631	98.1471	2631	98.3867	2631	98.5132	2631	98.5177	1359.57	80.9172	1359.57	91.7268
1357.64	37.3834	2630	99.8748	2630	97.6153	2630	97.7357	2630	98.1492	2630	98.3886	2630	98.5139	2630	98.5195	1357.64	77.6535	1357.64	91.3166
1355.71	33.4465	2629	99.877	2629	97.6173	2629	97.7412	2629	98.1542	2629	98.3915	2629	98.5176	2629	98.5213	1355.71	73.3757	1355.71	91.2511
1353.78	29.107	2628	99.8786	2628	97.6188	2628	97.7457	2628	98.1598	2628	98.3958	2628	98.5243	2628	98.5242	1353.78	69.7407	1353.78	91.3984
1351.86	28.7497	2627	99.8806	2627	97.6202	2627	97.7496	2627	98.1634	2627	98.4007	2627	98.5321	2627	98.5282	1351.86	68.576	1351.86	91.7182
1349.93	32.1639	2626	99.8827	2626	97.6202	2626	97.7517	2626	98.1631	2626	98.403	2626	98.5377	2626	98.5319	1349.93	70.7451	1349.93	92.1402
1348	34.7919	2625	99.8842	2625	97.6177	2625	97.7497	2625	98.159	2625	98.4002	2625	98.5387	2625	98.5335	1348	75.7611	1348	92.607
1346.07	35.2799	2624	99.8844	2624	97.6134	2624	97.7442	2624	98.1535	2624	98.3931	2624	98.5361	2624	98.5331	1346.07	81.9016	1346.07	93.0819
1344.14	36.7852	2623	99.8842	2623	97.6102	2623	97.7387	2623	98.1499	2623	98.3854	2623	98.5329	2623	98.5319	1344.14	87.072	1344.14	93.4866
1342.21	38.2406	2622	99.8842	2622	97.6101	2622	97.7363	2622	98.1498	2622	98.3806	2622	98.5317	2622	98.5313	1342.21	90.2267	1342.21	93.7768
1340.28	36.9553	2621	99.8851	2621	97.6128	2621	97.7379	2621	98.153	2621	98.3806	2621	98.533	2621	98.5321	1340.28	91.7489	1340.28	94.009
1338.36	33.3115	2620	99.8876	2620	97.6164	2620	97.7427	2620	98.1584	2620	98.3851	2620	98.5364	2620	98.5347	1338.36	92.3685	1338.36	94.2299
1336.43	30.5105	2619	99.8918	2619	97.6193	2619	97.7494	2619	98.1645	2619	98.3919	2619	98.541	2619	98.5385	1336.43	92.5387	1336.43	94.4926
1334.5	29.0219	2618	99.8967	2618	97.621	2618	97.7548	2618	98.1691	2618	98.3973	2618	98.5448	2618	98.542	1334.5	92.4334	1334.5	94.8144
1332.57	29.2843	2617	99.9	2617	97.6214	2617	97.7564	2617	98.1712	2617	98.3993	2617	98.5462	2617	98.5436	1332.57	92.1231	1332.57	95.1422
1330.64	31.1226	2616	99.9006	2616	97.6214	2616	97.7543	2616	98.1718	2616	98.4	2616	98.5455	2616	98.5439	1330.64	91.6834	1330.64	95.4576
1328.71	34.1669	2615	99.8993	2615	97.6214	2615	97.7512	2615	98.1723	2615	98.4016	2615	98.5442	2615	98.5442	1328.71	91.1606	1328.71	95.7765
1326.79	37.5287	2614	99.8977	2614	97.6209	2614	97.7489	2614	98.1721	2614	98.4038	2614	98.5432	2614	98.5454	1326.79	90.6838	1326.79	96.0716
1324.86	40.6603	2613	99.8972	2613	97.6193	2613	97.7472	2613	98.1696	2613	98.4044	2613	98.5424	2613	98.5469	1324.86	90.4372	1324.86	96.3183
1322.93	42.9588	2612	99.8986	2612	97.6172	2612	97.7454	2612	98.1648	2612	98.4039	2612	98.5422	2612	98.5483	1322.93	90.4981	1322.93	96.4864
1321	44.1728	2611	99.9023	2611	97.6165	2611	97.7446	2611	98.1604	2611	98.4047	2611	98.5434	2611	98.5496	1321	90.7708	1321	96.6003
1319.07	43.9701	2610	99.9074	2610	97.6183	2610	97.7454	2610	98.1585	2610	98.407	2610	98.545	2610	98.551	1319.07	91.0045	1319.07	96.6812
1317.14	42.6075	2609	99.9113	2609	97.6216	2609	97.7474	2609	98.1587	2609	98.4078	2609	98.5448	2609	98.5521	1317.14	90.9249	1317.14	96.7174
1315.21	40.2558	2608	99.9123	2608	97.6243	2608	97.749	2608	98.1587	2608	98.4045	2608	98.5414	2608	98.5529	1315.21	90.41	1315.21	96.7017
1313.29	37.0218	2607	99.9103	2607	97.6256	2607	97.749	2607	98.1574	2607	98.3979	2607	98.5365	2607	98.5534	1313.29	89.4779	1313.29	96.6171
1311.36	33.1134	2606	99.9071	2606	97.6263	2606	97.7474	2606	98.1557	2606	98.3912	2606	98.5327	2606	98.5543	1311.36	88.094	1311.36	96.4115
1309.43	29.1499	2605	99.9048	2605	97.6277	2605	97.7458	2605	98.1554	2605	98.3871	2605	98.532	2605	98.556	1309.43	86.1972	1309.43	96.0971
1307.5	24.9992	2604	99.9052	2604	97.6302	2604	97.7464	2604	98.1572	2604	98.3865	2604	98.5343	2604	98.5584	1307.5	83.7278	1307.5	95.6935
1305.57	21.3736	2603	99.9087	2603	97.6328	2603	97.7498	2603	98.1599	2603	98.3879	2603	98.5377	2603	98.5609	1305.57	80.7362	1305.57	95.2395
1303.64	18.5795	2602	99.9139	2602	97.6339	2602	97.7536	2602	98.1608	2602	98.3879	2602	98.5389	2602	98.5625	1303.64	77.4643	1303.64	94.8204
1301.71	16.8187	2601	99.918	2601	97.6327	2601	97.7548	2601	98.1589	2601	98.3839	2601	98.5357	2601	98.5628	1301.71	74.2825	1301.71	94.5228
1299.79	15.6824	2600	99.9199	2600	97.63	2600	97.7536	2600	98.1557	2600	98.3769	2600	98.5299	2600	98.5623	1299.79	71.4021	1299.79	94.3647
1297.86	14.9491	2599	99.9209	2599	97.6287	2599	97.7523	2599	98.1539	2599	98.3712	2599	98.5265	2599	98.5619	1297.86	68.9252	1297.86	94.3303
1295.93	14.3873	2598	99.9231	2598	97.6314	2598	97.7532	2598	98.1547	2598	98.3702	2598	98.5288	2598	98.5629	1295.93	66.9907	1295.93	94.3338
1294	14.3038	2597	99.9273	2597	97.6386	2597	97.7571	2597	98.1579	2597	98.3745	2597	98.5361	2597	98.5663	1294	65.961	1294	94.3036
1292.07	14.7007	2596	99.933	2596	97.6475	2596	97.7643	2596	98.1628	2596	98.383	2596	98.5445	2596	98.5717	1292.07	66.2561	1292.07	94.2191
1290.14	15.5763	2595	99.9389	2595	97.6545	2595	97.7741	2595	98.1687	2595	98.3935	2595	98.551	2595	98.5775	1290.14	68.0937	1290.14	94.1451
1288.22	16.4973	2594	99.9436	2594	97.6578	2594	97.7835	2594	98.1742	2594	98.4033	2594	98.555	2594	98.5821	1288.22	71.181	1288.22	94.1568
1286.29	17.3581	2593	99.9476	2593	97.6591	2593	97.7899	2593	98.1784	2593	98.4103	2593	98.5573	2593	98.5855	1286.29	74.8338	1286.29	94.2967
1284.36	17.7779	2592	99.9524	2592	97.6608	2592	97.7938	2592	98.1822	2592	98.4146	2592	98.5597	2592	98.5884	1284.36	78.2985	1284.36	94.5296
1282.43	17.3011	2591	99.9592	2591	97.6636	2591	97.7978	2591	98.1868	2591	98.418	2591	98.5633	2591	98.5914	1282.43	81.1875	1282.43	94.794
1280.5	15.2738	2590	99.9667	2590	97.6663	2590	97.8023	2590	98.1915	2590	98.4218	2590	98.5678	2590	98.5938	1280.5	83.48	1280.5	95.0151
1278.57	11.9658	2589	99.9729	2589	97.6684	2589	97.8059	2589	98.1944	2589	98.4251	2589	98.5717	2589	98.5954	1278.57	85.3396	1278.57	95.1617
1276.64	8.23395	2588	99.9776	2588	97.6717	2588	97.8084	2588	98.1955	2588	98.4268	2588	98.5734	2588	98.5968	1276.64	86.8617	1276.64	95.2078
1274.72	5.22982	2587	99.9819	2587	97.6773	2587	97.8116	2587	98.1972	2587	98.4273	2587	98.5734	2587	98.5988	1274.72	88.1088	1274.72	95.1336
1272.79	3.24309	2586	99.9856	2586	97.6838	2586	97.8166	2586	98.2016	2586	98.4283	2586	98.5734	2586	98.6017	1272.79	89.102	1272.79	94.9328
1270.86	2.16151	2585	99.9877	2585	97.6889	2585	97.8216	2585	98.2086	2585	98.4313	2585	98.5754	2585	98.6052	1270.86	89.8441	1270.86	94.6161
1268.93	1.59533	2584	99.9881	2584	97.6919	2584	97.8238	2584	98.2156	2584	98.4359	2584	98.5801	2584	98.6093	1268.93	90.3072	1268.93	94.1801
1267	1.48672	2583	99.9887	2583	97.6943	2583	97.8223	2583	98.2196	2583	98.4403	2583	98.5862	2583	98.6134	1267	90.4704	1267	93.6347
1265.07	1.7077	2582	99.9907	2582	97.6979	2582	97.8179	2582	98.2198	2582	98.4434	2582	98.5913	2582	98.6169	1265.07	90.296	1265.07	92.9741
1263.15	2.47059	2581	99.9939	2581	97.7024	2581	97.8129	2581	98.218	2581	98.4458	2581	98.5934	2581	98.6191	1263.15	89.7634	1263.15	92.207
1261.22	3.64899	2580	99.9973	2580	97.7064	2580	97.8104	2580	98.2171	2580	98.4484	2580	98.5932	2580	98.6208	1261.22	88.9028	1261.22	91.3757
1259.29	5.03162	2579	99.9996	2579	97.7084	2579	97.812	2579	98.2184	2579	98.451	2579	98.5926	2579	98.6227	1259.29	87.8035	1259.29	90.5256
1257.36	5.92538	2578	100	2578	97.7078	2578	97.817	2578	98.2206	2578	98.4523	2578	98.5933	2578	98.6256	1257.36	86.602	1257.36	89.6854
1255.43	6.21394	2577	100	2577	97.7065	2577	97.8234	2577	98.2228	2577	98.4527	2577	98.5955	2577	98.6293	1255.43	85.4668	1255.43	88.8956
1253.5	5.94319	2576	100.001	2576	97.7077	2576	97.8306	2576	98.2267	2576	98.4542	2576	98.5994	2576	98.6338	1253.5	84.5097	1253.5	88.1813
1251.58	5.58548	2575	100.006	2575	97.7132	2575	97.8387	2575	98.2347	2575	98.458	2575	98.6054	2575	98.6387	1251.58	83.7753	1251.58	87.5747
1249.65	5.38144	2574	100.014	2574	97.7214	2574	97.8472	2574	98.2466	2574	98.4633	2574	98.6136	2574	98.6433	1249.65	83.2555	1249.65	87.1089
1247.72	5.74108	2573	100.022	2573	97.7293	2573	97.8535	2573	98.2592	2573	98.4678	2573	98.6225	2573	98.6469	1247.72	82.9002	1247.72	86.7969
1245.79	6.67712	2572	100.027	2572	97.7355	2572	97.856	2572	98.2686	2572	98.4704	2572	98.6299	2572	98.6493	1245.79	82.6484	1245.79	86.6239
1243.86	8.12539	2571	100.029	2571	97.741	2571	97.8548	2571	98.2733	2571	98.4712	2571	98.6346	2571	98.6506	1243.86	82.4739	1243.86	86.5639
1241.93	9.56673	2570	100.031	2570	97.746	2570	97.8521	2570	98.2745	2570	98.4709	2570	98.6371	2570	98.6517	1241.93	82.3923	1241.93	86.5721
1240	10.7748	2569	100.035	2569	97.749	2569	97.8503	2569	98.275	2569	98.4707	2569	98.6385	2569	98.6533	1240	82.507	1240	86.6145
1238.08	11.5094	2568	100.04	2568	97.7493	2568	97.8505	2568	98.2769	2568	98.4718	2568	98.6396	2568	98.6561	1238.08	82.9753	1238.08	86.6629
1236.15	11.8221	2567	100.045	2567	97.7485	2567	97.8525	2567	98.2798	2567	98.4744	2567	98.6407	2567	98.6602	1236.15	83.9119	1236.15	86.7172
1234.22	11.5836	2566	100.049	2566	97.7496	2566	97.8553	2566	98.2826	2566	98.4781	2566	98.6424	2566	98.6649	1234.22	85.2737	1234.22	86.7871
1232.29	11.0287	2565	100.053	2565	97.7535	2565	97.8586	2565	98.2851	2565	98.4819	2565	98.6453	2565	98.6696	1232.29	86.8485	1232.29	86.886
1230.36	10.184	2564	100.056	2564	97.7582	2564	97.8622	2564	98.288	2564	98.4851	2564	98.648	2564	98.6735	1230.36	88.3304	1230.36	87.0155
1228.43	9.28773	2563	100.057	2563	97.7601	2563	97.8654	2563	98.2908	2563	98.4877	2563	98.6484	2563	98.676	1228.43	89.4799	1228.43	87.1779
1226.51	8.32947	2562	100.057	2562	97.7576	2562	97.8667	2562	98.292	2562	98.4898	2562	98.6461	2562	98.6772	1226.51	90.1993	1226.51	87.359
1224.58	7.52197	2561	100.058	2561	97.7524	2561	97.8661	2561	98.2917	2561	98.4919	2561	98.6433	2561	98.6778	1224.58	90.5223	1224.58	87.5472
1222.65	6.85708	2560	100.06	2560	97.7476	2560	97.8652	2560	98.2919	2560	98.4941	2560	98.6423	2560	98.679	1222.65	90.52	1222.65	87.7187
1220.72	6.51891	2559	100.064	2559	97.7449	2559	97.8657	2559	98.2938	2559	98.4965	2559	98.6434	2559	98.6807	1220.72	90.26	1220.72	87.8566
1218.79	6.35638	2558	100.067	2558	97.7445	2558	97.8673	2558	98.2969	2558	98.4989	2558	98.6454	2558	98.6825	1218.79	89.7783	1218.79	87.9439
1216.86	6.40226	2557	100.069	2557	97.7469	2557	97.8693	2557	98.3008	2557	98.5014	2557	98.648	2557	98.6845	1216.86	89.1103	1216.86	87.9711
1214.93	6.38913	2556	100.07	2556	97.7527	2556	97.8716	2556	98.306	2556	98.5039	2556	98.6519	2556	98.6873	1214.93	88.2893	1214.93	87.9242
1213.01	6.27202	2555	100.073	2555	97.761	2555	97.8751	2555	98.3123	2555	98.5065	2555	98.6568	2555	98.6913	1213.01	87.3859	1213.01	87.8036
1211.08	5.92677	2554	100.077	2554	97.7686	2554	97.8796	2554	98.3173	2554	98.5091	2554	98.661	2554	98.6961	1211.08	86.5083	1211.08	87.6118
1209.15	5.68042	2553	100.081	2553	97.7737	2553	97.8837	2553	98.3186	2553	98.5116	2553	98.6633	2553	98.7009	1209.15	85.8086	1209.15	87.3645
1207.22	5.69482	2552	100.084	2552	97.7773	2552	97.8865	2552	98.3166	2552	98.5138	2552	98.6644	2552	98.705	1207.22	85.4364	1207.22	87.0762
1205.29	6.32456	2551	100.086	2551	97.7809	2551	97.8886	2551	98.3139	2551	98.5159	2551	98.6657	2551	98.7082	1205.29	85.496	1205.29	86.7724
1203.36	7.62256	2550	100.088	2550	97.7838	2550	97.8908	2550	98.3129	2550	98.5178	2550	98.6679	2550	98.71	1203.36	85.9872	1203.36	86.468
1201.43	9.88502	2549	100.09	2549	97.7841	2549	97.893	2549	98.3141	2549	98.5197	2549	98.6705	2549	98.7107	1201.43	86.8167	1201.43	86.182
1199.51	13.1823	2548	100.093	2548	97.7819	2548	97.8949	2548	98.3162	2548	98.5216	2548	98.6728	2548	98.711	1199.51	87.8279	1199.51	85.9293
1197.58	17.6453	2547	100.098	2547	97.7794	2547	97.8968	2547	98.3176	2547	98.5235	2547	98.6747	2547	98.7119	1197.58	88.8698	1197.58	85.7227
1195.65	22.8737	2546	100.102	2546	97.7786	2546	97.8995	2546	98.3178	2546	98.5255	2546	98.6765	2546	98.7136	1195.65	89.8225	1195.65	85.5656
1193.72	28.3628	2545	100.105	2545	97.7799	2545	97.9038	2545	98.3182	2545	98.5278	2545	98.6788	2545	98.7157	1193.72	90.624	1193.72	85.4765
1191.79	33.2403	2544	100.108	2544	97.7821	2544	97.9089	2544	98.3209	2544	98.5303	2544	98.682	2544	98.7182	1191.79	91.2486	1191.79	85.4584
1189.86	36.9281	2543	100.111	2543	97.7839	2543	97.9134	2543	98.3261	2543	98.5329	2543	98.6855	2543	98.7206	1189.86	91.7099	1189.86	85.5148
1187.94	38.7218	2542	100.114	2542	97.7846	2542	97.9157	2542	98.331	2542	98.5351	2542	98.6878	2542	98.7224	1187.94	92.0362	1187.94	85.6405
1186.01	38.3131	2541	100.116	2541	97.7846	2541	97.9154	2541	98.3334	2541	98.5367	2541	98.6886	2541	98.7236	1186.01	92.2596	1186.01	85.8187
1184.08	35.8146	2540	100.118	2540	97.7857	2540	97.914	2540	98.3334	2540	98.538	2540	98.6889	2540	98.7245	1184.08	92.3893	1184.08	86.0144
1182.15	32.5462	2539	100.12	2539	97.7891	2539	97.9136	2539	98.3331	2539	98.5392	2539	98.6901	2539	98.7256	1182.15	92.4328	1182.15	86.1963
1180.22	30.2322	2538	100.124	2538	97.7942	2538	97.9156	2538	98.3341	2538	98.5407	2538	98.6927	2538	98.7271	1180.22	92.3861	1180.22	86.3291
1178.29	30.7213	2537	100.128	2537	97.7993	2537	97.9201	2537	98.3367	2537	98.5425	2537	98.6959	2537	98.7291	1178.29	92.2477	1178.29	86.3968
1176.37	34.78	2536	100.132	2536	97.8034	2536	97.9259	2536	98.3405	2536	98.5449	2536	98.6986	2536	98.7317	1176.37	92.0116	1176.37	86.3945
1174.44	41.9049	2535	100.136	2535	97.8058	2535	97.9305	2535	98.3446	2535	98.5475	2535	98.7	2535	98.7344	1174.44	91.668	1174.44	86.3137
1172.51	49.6089	2534	100.138	2534	97.806	2534	97.932	2534	98.3475	2534	98.5494	2534	98.7003	2534	98.7364	1172.51	91.1976	1172.51	86.1321
1170.58	55.3428	2533	100.14	2533	97.8044	2533	97.9309	2533	98.3485	2533	98.5499	2533	98.7004	2533	98.7376	1170.58	90.5956	1170.58	85.8296
1168.65	57.9765	2532	100.142	2532	97.8026	2532	97.9298	2532	98.3487	2532	98.5499	2532	98.7013	2532	98.7387	1168.65	89.856	1168.65	85.3796
1166.72	57.8413	2531	100.146	2531	97.8028	2531	97.9306	2531	98.3491	2531	98.5505	2531	98.7038	2531	98.7405	1166.72	88.9703	1166.72	84.771
1164.79	55.85	2530	100.151	2530	97.8056	2530	97.9333	2530	98.3499	2530	98.5526	2530	98.7074	2530	98.7428	1164.79	87.9191	1164.79	84.0141
1162.87	54.2061	2529	100.155	2529	97.8105	2529	97.9364	2529	98.3508	2529	98.5557	2529	98.7109	2529	98.745	1162.87	86.6684	1162.87	83.1489
1160.94	53.8371	2528	100.157	2528	97.8166	2528	97.9397	2528	98.3523	2528	98.5592	2528	98.714	2528	98.7467	1160.94	85.1519	1160.94	82.2339
1159.01	52.6465	2527	100.159	2527	97.8235	2527	97.9436	2527	98.3546	2527	98.5626	2527	98.7167	2527	98.7481	1159.01	83.2956	1159.01	81.3474
1157.08	48.8595	2526	100.163	2526	97.8305	2526	97.9481	2526	98.357	2526	98.5657	2526	98.7193	2526	98.7496	1157.08	81.0138	1157.08	80.5659
1155.15	43.5303	2525	100.168	2525	97.8369	2525	97.9534	2525	98.3592	2525	98.5683	2525	98.7218	2525	98.7514	1155.15	78.2366	1155.15	79.9604
1153.22	38.0997	2524	100.174	2524	97.8421	2524	97.9601	2524	98.3616	2524	98.5711	2524	98.7242	2524	98.7533	1153.22	74.9185	1153.22	79.5899
1151.3	33.6771	2523	100.18	2523	97.8459	2523	97.969	2523	98.3648	2523	98.5744	2523	98.7265	2523	98.7555	1151.3	71.0497	1151.3	79.505
1149.37	30.4637	2522	100.186	2522	97.8488	2522	97.9791	2522	98.3683	2522	98.5781	2522	98.7288	2522	98.7575	1149.37	66.6396	1149.37	79.7246
1147.44	28.0875	2521	100.189	2521	97.8519	2521	97.9879	2521	98.3713	2521	98.5812	2521	98.731	2521	98.7592	1147.44	61.7594	1147.44	80.2447
1145.51	25.5365	2520	100.191	2520	97.8555	2520	97.9936	2520	98.3741	2520	98.5833	2520	98.7331	2520	98.7605	1145.51	56.5784	1145.51	81.0281
1143.58	22.4836	2519	100.191	2519	97.8583	2519	97.9955	2519	98.3771	2519	98.5843	2519	98.735	2519	98.7616	1143.58	51.4417	1143.58	82.0132
1141.65	19.3933	2518	100.193	2518	97.8584	2518	97.9942	2518	98.3802	2518	98.5845	2518	98.7367	2518	98.7624	1141.65	46.7799	1141.65	83.1252
1139.72	17.3459	2517	100.196	2517	97.8565	2517	97.992	2517	98.3832	2517	98.5846	2517	98.7385	2517	98.7634	1139.72	42.9753	1139.72	84.2984
1137.8	16.6329	2516	100.199	2516	97.8556	2516	97.9924	2516	98.3864	2516	98.5859	2516	98.7403	2516	98.7653	1137.8	40.2127	1137.8	85.485
1135.87	17.0656	2515	100.203	2515	97.8581	2515	97.9968	2515	98.3901	2515	98.5892	2515	98.7421	2515	98.7683	1135.87	38.4655	1135.87	86.6647
1133.94	17.7289	2514	100.206	2514	97.8632	2514	98.0034	2514	98.3934	2514	98.5934	2514	98.7439	2514	98.772	1133.94	37.4984	1133.94	87.8152
1132.01	17.9405	2513	100.208	2513	97.8681	2513	98.0092	2513	98.395	2513	98.5961	2513	98.7456	2513	98.7754	1132.01	36.9931	1132.01	88.925
1130.08	17.3512	2512	100.208	2512	97.8713	2512	98.0126	2512	98.3951	2512	98.5961	2512	98.7472	2512	98.7777	1130.08	36.6131	1130.08	89.9742
1128.15	16.3172	2511	100.209	2511	97.8733	2511	98.0142	2511	98.3952	2511	98.5942	2511	98.7488	2511	98.7792	1128.15	36.1262	1128.15	90.9332
1126.22	14.8909	2510	100.211	2510	97.8756	2510	98.0149	2510	98.3966	2510	98.592	2510	98.7504	2510	98.7806	1126.22	35.4272	1126.22	91.7676
1124.3	13.2445	2509	100.213	2509	97.8789	2509	98.0156	2509	98.399	2509	98.5907	2509	98.752	2509	98.7823	1124.3	34.5791	1124.3	92.4614
1122.37	11.4868	2508	100.216	2508	97.8828	2508	98.0174	2508	98.4013	2508	98.5911	2508	98.7536	2508	98.7845	1122.37	33.7057	1122.37	93.0137
1120.44	10.045	2507	100.218	2507	97.8866	2507	98.0204	2507	98.4026	2507	98.5927	2507	98.7551	2507	98.7866	1120.44	32.9436	1120.44	93.4526
1118.51	8.8222	2506	100.219	2506	97.8896	2506	98.0236	2506	98.4026	2506	98.5946	2506	98.7565	2506	98.7881	1118.51	32.3515	1118.51	93.8203
1116.58	7.77805	2505	100.222	2505	97.8916	2505	98.0262	2505	98.4024	2505	98.596	2505	98.7579	2505	98.7892	1116.58	31.9545	1116.58	94.1585
1114.65	6.74388	2504	100.224	2504	97.8936	2504	98.0285	2504	98.4032	2504	98.5976	2504	98.7594	2504	98.7906	1114.65	31.7151	1114.65	94.4888
1112.72	5.90174	2503	100.227	2503	97.8968	2503	98.0316	2503	98.4055	2503	98.6008	2503	98.7609	2503	98.7926	1112.72	31.6187	1112.72	94.8214
1110.8	5.09326	2502	100.23	2502	97.9012	2502	98.0353	2502	98.4086	2502	98.6056	2502	98.7624	2502	98.7952	1110.8	31.6518	1110.8	95.1428
1108.87	4.40531	2501	100.231	2501	97.9055	2501	98.0384	2501	98.4113	2501	98.611	2501	98.7639	2501	98.7984	1108.87	31.8396	1108.87	95.4246
1106.94	3.75343	2500	100.233	2500	97.9084	2500	98.0403	2500	98.413	2500	98.6158	2500	98.7653	2500	98.8025	1106.94	32.1931	1106.94	95.642
1105.01	3.35208	2499	100.234	2499	97.9097	2499	98.0413	2499	98.4134	2499	98.6189	2499	98.7668	2499	98.8072	1105.01	32.757	1105.01	95.7819
1103.08	3.11763	2498	100.236	2498	97.9102	2498	98.0421	2498	98.4134	2498	98.62	2498	98.7682	2498	98.8109	1103.08	33.5623	1103.08	95.8547
1101.15	3.16458	2497	100.239	2497	97.9107	2497	98.0436	2497	98.4138	2497	98.6196	2497	98.7695	2497	98.8129	1101.15	34.6702	1101.15	95.8898
1099.23	3.3261	2496	100.243	2496	97.9121	2496	98.0463	2496	98.4153	2496	98.6193	2496	98.7709	2496	98.8145	1099.23	36.1287	1099.23	95.9253
1097.3	3.71791	2495	100.248	2495	97.9145	2495	98.0492	2495	98.4179	2495	98.6205	2495	98.7723	2495	98.817	1097.3	38.0081	1097.3	95.9975
1095.37	4.17362	2494	100.25	2494	97.917	2494	98.05	2494	98.4204	2494	98.6219	2494	98.7737	2494	98.8195	1095.37	40.325	1095.37	96.1192
1093.44	4.77017	2493	100.249	2493	97.9188	2493	98.0482	2493	98.4219	2493	98.6218	2493	98.775	2493	98.8201	1093.44	43.057	1093.44	96.27
1091.51	5.28623	2492	100.245	2492	97.9195	2492	98.0461	2492	98.422	2492	98.6199	2492	98.7763	2492	98.8184	1091.51	46.0638	1091.51	96.4137
1089.58	5.75034	2491	100.241	2491	97.92	2491	98.0466	2491	98.4216	2491	98.6177	2491	98.7776	2491	98.8161	1089.58	49.1164	1089.58	96.5127
1087.65	5.99534	2490	100.239	2490	97.921	2490	98.049	2490	98.4215	2490	98.6167	2490	98.7789	2490	98.8149	1087.65	51.8954	1087.65	96.5487
1085.73	6.34232	2489	100.241	2489	97.9229	2489	98.0513	2489	98.4223	2489	98.6173	2489	98.7802	2489	98.8158	1085.73	54.1328	1085.73	96.5236
1083.8	6.93951	2488	100.246	2488	97.9257	2488	98.0525	2488	98.4245	2488	98.6192	2488	98.7814	2488	98.8186	1083.8	55.6736	1083.8	96.4584
1081.87	8.03774	2487	100.251	2487	97.9291	2487	98.0537	2487	98.4276	2487	98.622	2487	98.7827	2487	98.8224	1081.87	56.5769	1081.87	96.3804
1079.94	9.51935	2486	100.257	2486	97.9324	2486	98.0555	2486	98.4305	2486	98.6249	2486	98.7838	2486	98.8256	1079.94	57.0303	1079.94	96.3096
1078.01	11.5141	2485	100.261	2485	97.9352	2485	98.0574	2485	98.4323	2485	98.6267	2485	98.7849	2485	98.8272	1078.01	57.2839	1078.01	96.2567
1076.08	13.7571	2484	100.263	2484	97.9372	2484	98.0584	2484	98.4332	2484	98.6271	2484	98.7859	2484	98.8272	1076.08	57.512	1076.08	96.2116
1074.16	16.0129	2483	100.265	2483	97.9387	2483	98.059	2483	98.4342	2483	98.6271	2483	98.7866	2483	98.8265	1074.16	57.8122	1074.16	96.1405
1072.23	17.8165	2482	100.267	2482	97.9401	2482	98.0603	2482	98.436	2482	98.628	2482	98.7872	2482	98.8263	1072.23	58.1805	1072.23	95.9999
1070.3	19.3833	2481	100.27	2481	97.9419	2481	98.0632	2481	98.4384	2481	98.6304	2481	98.7877	2481	98.8281	1070.3	58.5964	1070.3	95.7504
1068.37	21.1879	2480	100.273	2480	97.9444	2480	98.067	2480	98.4412	2480	98.634	2480	98.7883	2480	98.8324	1068.37	59.0368	1068.37	95.3751
1066.44	23.9149	2479	100.277	2479	97.9472	2479	98.0702	2479	98.4442	2479	98.6379	2479	98.7893	2479	98.8382	1066.44	59.5143	1066.44	94.8894
1064.51	27.2286	2478	100.28	2478	97.9498	2478	98.0718	2478	98.4472	2478	98.6411	2478	98.7905	2478	98.844	1064.51	60.0376	1064.51	94.3204
1062.59	30.1945	2477	100.282	2477	97.952	2477	98.0726	2477	98.4507	2477	98.6432	2477	98.7921	2477	98.8487	1062.59	60.6331	1062.59	93.7076
1060.66	31.6301	2476	100.284	2476	97.9537	2476	98.0741	2476	98.4545	2476	98.6442	2476	98.7942	2476	98.8524	1060.66	61.2904	1060.66	93.099
1058.73	31.2552	2475	100.287	2475	97.955	2475	98.0765	2475	98.4577	2475	98.6444	2475	98.7963	2475	98.8543	1058.73	61.9954	1058.73	92.5516
1056.8	29.209	2474	100.289	2474	97.9556	2474	98.0792	2474	98.4588	2474	98.6443	2474	98.7975	2474	98.8534	1056.8	62.6926	1056.8	92.1185
1054.87	26.3387	2473	100.29	2473	97.9556	2473	98.0812	2473	98.4571	2473	98.6441	2473	98.7976	2473	98.8503	1054.87	63.3249	1054.87	91.8251
1052.94	23.5829	2472	100.289	2472	97.9558	2472	98.0827	2472	98.4537	2472	98.6438	2472	98.7971	2472	98.8474	1052.94	63.8437	1052.94	91.6672
1051.01	21.8767	2471	100.288	2471	97.9569	2471	98.0838	2471	98.4506	2471	98.6431	2471	98.7969	2471	98.8464	1051.01	64.2614	1051.01	91.6291
1049.09	21.3869	2470	100.288	2470	97.9585	2470	98.0846	2470	98.4494	2470	98.6422	2470	98.7972	2470	98.847	1049.09	64.6163	1049.09	91.6864
1047.16	22.1673	2469	100.289	2469	97.9601	2469	98.0853	2469	98.4509	2469	98.6418	2469	98.7974	2469	98.8484	1047.16	64.9912	1047.16	91.8268
1045.23	23.8882	2468	100.291	2468	97.9614	2468	98.0863	2468	98.4545	2468	98.6427	2468	98.7974	2468	98.851	1045.23	65.4353	1045.23	92.044
1043.3	26.3264	2467	100.293	2467	97.9623	2467	98.0877	2467	98.4592	2467	98.6448	2467	98.7976	2467	98.8547	1043.3	65.9721	1043.3	92.3199
1041.37	28.9844	2466	100.295	2466	97.963	2466	98.0892	2466	98.4635	2466	98.6474	2466	98.7983	2466	98.8585	1041.37	66.5911	1041.37	92.6274
1039.44	31.6549	2465	100.296	2465	97.9636	2465	98.0906	2465	98.4668	2465	98.6493	2465	98.7999	2465	98.862	1039.44	67.2948	1039.44	92.9244
1037.52	34.0816	2464	100.298	2464	97.9643	2464	98.0923	2464	98.4693	2464	98.6502	2464	98.8028	2464	98.8665	1037.52	68.074	1037.52	93.1587
1035.59	36.3698	2463	100.3	2463	97.9651	2463	98.0946	2463	98.471	2463	98.6503	2463	98.8066	2463	98.8718	1035.59	68.9289	1035.59	93.2933
1033.66	38.3716	2462	100.301	2462	97.9658	2462	98.0968	2462	98.4717	2462	98.6502	2462	98.8102	2462	98.8759	1033.66	69.8211	1033.66	93.3127
1031.73	40.0898	2461	100.301	2461	97.9662	2461	98.0984	2461	98.4726	2461	98.6501	2461	98.8127	2461	98.8774	1031.73	70.709	1031.73	93.2297
1029.8	41.2992	2460	100.301	2460	97.9666	2460	98.0996	2460	98.4758	2460	98.6503	2460	98.8139	2460	98.8773	1029.8	71.5511	1029.8	93.0798
1027.87	42.0395	2459	100.303	2459	97.9671	2459	98.1009	2459	98.4811	2459	98.6508	2459	98.8141	2459	98.8773	1027.87	72.3629	1027.87	92.9086
1025.94	42.2717	2458	100.305	2458	97.968	2458	98.1022	2458	98.4862	2458	98.6513	2458	98.8127	2458	98.8775	1025.94	73.1902	1025.94	92.7564
1024.02	42.1555	2457	100.306	2457	97.9692	2457	98.1036	2457	98.4907	2457	98.6518	2457	98.8102	2457	98.8774	1024.02	74.1115	1024.02	92.6546
1022.09	41.6395	2456	100.308	2456	97.9706	2456	98.1055	2456	98.4965	2456	98.6526	2456	98.8084	2456	98.8777	1022.09	75.1693	1022.09	92.6168
1020.16	40.9201	2455	100.31	2455	97.9716	2455	98.1077	2455	98.5033	2455	98.6533	2455	98.8088	2455	98.8791	1020.16	76.3778	1020.16	92.6281
1018.23	39.9999	2454	100.311	2454	97.9718	2454	98.1086	2454	98.5067	2454	98.6535	2454	98.81	2454	98.8802	1018.23	77.7044	1018.23	92.6607
1016.3	39.0351	2453	100.312	2453	97.9713	2453	98.1076	2453	98.504	2453	98.653	2453	98.8097	2453	98.8792	1016.3	79.1037	1016.3	92.6896
1014.37	38.0317	2452	100.312	2452	97.9704	2452	98.1056	2452	98.4988	2452	98.6521	2452	98.8077	2452	98.8772	1014.37	80.5076	1014.37	92.6915
1012.45	37.2341	2451	100.313	2451	97.97	2451	98.105	2451	98.4972	2451	98.6516	2451	98.8061	2451	98.8772	1012.45	81.8682	1012.45	92.6711
1010.52	36.7375	2450	100.314	2450	97.9703	2450	98.1061	2450	98.5006	2450	98.6517	2450	98.8067	2450	98.8809	1010.52	83.1289	1010.52	92.6567
1008.59	36.6961	2449	100.315	2449	97.9708	2449	98.1079	2449	98.5044	2449	98.6521	2449	98.8081	2449	98.886	1008.59	84.2409	1008.59	92.6784
1006.66	36.8495	2448	100.317	2448	97.9711	2448	98.1088	2448	98.5047	2448	98.6522	2448	98.8083	2448	98.8894	1006.66	85.1533	1006.66	92.767
1004.73	37.0147	2447	100.318	2447	97.971	2447	98.1085	2447	98.5016	2447	98.6519	2447	98.8064	2447	98.8893	1004.73	85.8337	1004.73	92.9397
1002.8	36.8103	2446	100.32	2446	97.9707	2446	98.1076	2446	98.4976	2446	98.6511	2446	98.8029	2446	98.8859	1002.8	86.2641	1002.8	93.1936
1000.87	36.0745	2445	100.321	2445	97.9703	2445	98.1067	2445	98.4948	2445	98.6502	2445	98.7993	2445	98.8804	1000.87	86.4716	1000.87	93.5125
998.946	34.6088	2444	100.321	2444	97.97	2444	98.1063	2444	98.4952	2444	98.6493	2444	98.796	2444	98.8753	998.946	86.5027	998.946	93.8528
997.017	33.0183	2443	100.32	2443	97.9701	2443	98.1065	2443	98.4987	2443	98.6485	2443	98.7931	2443	98.873	997.017	86.4274	997.017	94.1608
995.089	32.2634	2442	100.32	2442	97.9704	2442	98.1071	2442	98.5035	2442	98.648	2442	98.7905	2442	98.8741	995.089	86.3101	995.089	94.3993
993.16	32.507	2441	100.32	2441	97.9707	2441	98.108	2441	98.5072	2441	98.6476	2441	98.7893	2441	98.877	993.16	86.2124	993.16	94.5601
991.232	33.1529	2440	100.32	2440	97.9709	2440	98.1091	2440	98.509	2440	98.6473	2440	98.7902	2440	98.8802	991.232	86.1715	991.232	94.6738
989.303	34.3325	2439	100.322	2439	97.9711	2439	98.1105	2439	98.509	2439	98.6469	2439	98.7929	2439	98.8831	989.303	86.1985	989.303	94.7824
987.375	35.8351	2438	100.323	2438	97.971	2438	98.1123	2438	98.5071	2438	98.6463	2438	98.796	2438	98.8854	987.375	86.2719	987.375	94.9112
985.447	37.2494	2437	100.325	2437	97.9703	2437	98.1136	2437	98.5033	2437	98.6454	2437	98.7977	2437	98.8863	985.447	86.3693	985.447	95.0716
983.518	37.948	2436	100.326	2436	97.9687	2436	98.1138	2436	98.4991	2436	98.6442	2436	98.7974	2436	98.8855	983.518	86.4745	983.518	95.2544
981.59	37.7853	2435	100.327	2435	97.9668	2435	98.1123	2435	98.4954	2435	98.6428	2435	98.7954	2435	98.883	981.59	86.6088	981.59	95.4343
979.661	36.8026	2434	100.327	2434	97.9654	2434	98.1091	2434	98.4912	2434	98.6414	2434	98.7925	2434	98.8794	979.661	86.8034	979.661	95.585
977.733	35.5122	2433	100.325	2433	97.9649	2433	98.1048	2433	98.4846	2433	98.6394	2433	98.7897	2433	98.8754	977.733	87.0884	977.733	95.6897
975.804	34.0654	2432	100.324	2432	97.9651	2432	98.1009	2432	98.4761	2432	98.6371	2432	98.7875	2432	98.8723	975.804	87.4824	975.804	95.755
973.876	32.3733	2431	100.324	2431	97.9652	2431	98.0984	2431	98.4683	2431	98.6351	2431	98.7856	2431	98.8714	973.876	87.9912	973.876	95.8047
971.947	29.7866	2430	100.325	2430	97.9648	2430	98.0977	2430	98.4637	2430	98.6338	2430	98.7843	2430	98.8724	971.947	88.5899	971.947	95.8688
970.019	26.159	2429	100.326	2429	97.9637	2429	98.0985	2429	98.4631	2429	98.6336	2429	98.7841	2429	98.8736	970.019	89.2385	970.019	95.9644
968.09	21.9306	2428	100.328	2428	97.9621	2428	98.1007	2428	98.4657	2428	98.6338	2428	98.785	2428	98.8734	968.09	89.8702	968.09	96.0992
966.162	18.1818	2427	100.33	2427	97.9606	2427	98.1033	2427	98.4696	2427	98.6337	2427	98.7859	2427	98.8706	966.162	90.4167	966.162	96.2749
964.233	15.4626	2426	100.332	2426	97.959	2426	98.105	2426	98.4732	2426	98.6328	2426	98.7856	2426	98.8652	964.233	90.8306	964.233	96.4814
962.305	14.1063	2425	100.332	2425	97.9569	2425	98.1048	2425	98.4762	2425	98.6309	2425	98.784	2425	98.8583	962.305	91.1017	962.305	96.6889
960.376	14.0859	2424	100.331	2424	97.9543	2424	98.103	2424	98.4788	2424	98.6284	2424	98.7821	2424	98.8521	960.376	91.2421	960.376	96.8651
958.448	15.6233	2423	100.331	2423	97.9518	2423	98.101	2423	98.4802	2423	98.6258	2423	98.7805	2423	98.8483	958.448	91.2847	958.448	96.9805
956.519	18.383	2422	100.332	2422	97.9508	2422	98.0997	2422	98.4783	2422	98.6241	2422	98.7791	2422	98.8474	956.519	91.2593	956.519	97.0289
954.591	21.883	2421	100.334	2421	97.9515	2421	98.0994	2421	98.4731	2421	98.6236	2421	98.7776	2421	98.8481	954.591	91.1794	954.591	97.027
952.663	25.2356	2420	100.336	2420	97.9531	2420	98.0999	2420	98.4675	2420	98.6242	2420	98.7758	2420	98.849	952.663	91.045	952.663	97.005
950.734	27.9853	2419	100.337	2419	97.954	2419	98.1004	2419	98.4642	2419	98.6248	2419	98.7742	2419	98.8492	950.734	90.8757	950.734	96.9875
948.806	29.9918	2418	100.338	2418	97.9538	2418	98.1002	2418	98.4626	2418	98.6249	2418	98.7733	2418	98.8489	948.806	90.7095	948.806	96.9835
946.877	31.8696	2417	100.339	2417	97.9533	2417	98.0991	2417	98.4614	2417	98.6246	2417	98.7735	2417	98.8486	946.877	90.6132	946.877	96.9827
944.949	34.1548	2416	100.34	2416	97.9537	2416	98.098	2416	98.4608	2416	98.6242	2416	98.7746	2416	98.8481	944.949	90.6418	944.949	96.963
943.02	37.1395	2415	100.34	2415	97.9551	2415	98.0978	2415	98.4616	2415	98.6239	2415	98.7753	2415	98.8456	943.02	90.7967	943.02	96.8947
941.092	40.2507	2414	100.338	2414	97.9568	2414	98.0983	2414	98.4633	2414	98.6238	2414	98.7747	2414	98.8403	941.092	91.0348	941.092	96.7874
939.163	42.9508	2413	100.336	2413	97.9584	2413	98.0991	2413	98.4644	2413	98.6241	2413	98.7731	2413	98.8349	939.163	91.2998	939.163	96.6758
937.235	45.0768	2412	100.336	2412	97.9596	2412	98.1	2412	98.4648	2412	98.6247	2412	98.7719	2412	98.8325	937.235	91.5228	937.235	96.5821
935.306	47.0752	2411	100.338	2411	97.96	2411	98.1007	2411	98.4651	2411	98.6245	2411	98.7715	2411	98.8329	935.306	91.6877	935.306	96.5295
933.378	49.0545	2410	100.343	2410	97.9591	2410	98.1002	2410	98.4659	2410	98.6224	2410	98.7713	2410	98.8333	933.378	91.8201	933.378	96.5284
931.449	50.8446	2409	100.346	2409	97.9582	2409	98.0988	2409	98.4672	2409	98.619	2409	98.7706	2409	98.833	931.449	91.9662	931.449	96.5719
929.521	51.9548	2408	100.348	2408	97.9581	2408	98.0983	2408	98.4686	2408	98.6165	2408	98.7698	2408	98.8344	929.521	92.1733	929.521	96.6602
927.592	52.4145	2407	100.35	2407	97.9586	2407	98.0999	2407	98.4687	2407	98.6159	2407	98.7697	2407	98.8379	927.592	92.4745	927.592	96.7803
925.664	52.3709	2406	100.356	2406	97.959	2406	98.1022	2406	98.4661	2406	98.6166	2406	98.7701	2406	98.8413	925.664	92.8584	925.664	96.8998
923.736	52.0512	2405	100.363	2405	97.9592	2405	98.1039	2405	98.4624	2405	98.6179	2405	98.7709	2405	98.844	923.736	93.288	923.736	96.9881
921.807	51.2149	2404	100.37	2404	97.9596	2404	98.105	2404	98.4605	2404	98.6197	2404	98.7721	2404	98.8482	921.807	93.7014	921.807	97.0292
919.879	49.7002	2403	100.376	2403	97.9596	2403	98.1066	2403	98.4615	2403	98.6218	2403	98.7728	2403	98.8538	919.879	94.0502	919.879	97.0315
917.95	47.4209	2402	100.38	2402	97.9595	2402	98.1086	2402	98.4644	2402	98.6235	2402	98.7726	2402	98.8576	917.95	94.2999	917.95	97.0112
916.022	44.6397	2401	100.384	2401	97.9607	2401	98.1107	2401	98.4678	2401	98.6244	2401	98.7725	2401	98.8588	916.022	94.4574	916.022	96.9953
914.093	41.4878	2400	100.389	2400	97.964	2400	98.1124	2400	98.4719	2400	98.6252	2400	98.7742	2400	98.861	914.093	94.5469	914.093	97.0139
912.165	38.5625	2399	100.394	2399	97.9681	2399	98.1139	2399	98.4762	2399	98.6264	2399	98.7776	2399	98.8667	912.165	94.6016	912.165	97.0816
910.236	36.6052	2398	100.395	2398	97.9709	2398	98.1155	2398	98.4795	2398	98.6278	2398	98.7807	2398	98.873	910.236	94.6272	910.236	97.1944
908.308	36.4534	2397	100.393	2397	97.9723	2397	98.1174	2397	98.4807	2397	98.6295	2397	98.7818	2397	98.8763	908.308	94.6024	908.308	97.3217
906.379	38.1442	2396	100.394	2396	97.9734	2396	98.1196	2396	98.4809	2396	98.6315	2396	98.7816	2396	98.8767	906.379	94.4957	906.379	97.4278
904.451	41.2675	2395	100.398	2395	97.9748	2395	98.1219	2395	98.4815	2395	98.6338	2395	98.7813	2395	98.8761	904.451	94.2742	904.451	97.4815
902.522	44.9129	2394	100.403	2394	97.976	2394	98.1242	2394	98.4829	2394	98.6356	2394	98.7816	2394	98.8747	902.522	93.8847	902.522	97.4706
900.594	48.3246	2393	100.406	2393	97.9764	2393	98.1264	2393	98.4851	2393	98.637	2393	98.7822	2393	98.8723	900.594	93.3203	900.594	97.4183
898.665	50.7809	2392	100.408	2392	97.9768	2392	98.1286	2392	98.488	2392	98.6383	2392	98.7831	2392	98.8711	898.665	92.5999	898.665	97.3589
896.737	52.0494	2391	100.412	2391	97.9782	2391	98.1311	2391	98.4914	2391	98.64	2391	98.7842	2391	98.8737	896.737	91.7717	896.737	97.3167
894.808	51.9745	2390	100.421	2390	97.9805	2390	98.1339	2390	98.4948	2390	98.642	2390	98.7857	2390	98.8794	894.808	90.9266	894.808	97.3146
892.88	50.6421	2389	100.431	2389	97.983	2389	98.1368	2389	98.4976	2389	98.6441	2389	98.7874	2389	98.8855	892.88	90.1817	892.88	97.3505
890.952	48.0791	2388	100.441	2388	97.9849	2388	98.1398	2388	98.4999	2388	98.6462	2388	98.7894	2388	98.8903	890.952	89.6359	890.952	97.4156
889.023	44.7529	2387	100.449	2387	97.9868	2387	98.1428	2387	98.5021	2387	98.6482	2387	98.7913	2387	98.8944	889.023	89.3534	889.023	97.4909
887.095	41.1277	2386	100.454	2386	97.9888	2386	98.1458	2386	98.5043	2386	98.6502	2386	98.7931	2386	98.8988	887.095	89.3096	887.095	97.548
885.166	37.6538	2385	100.457	2385	97.9913	2385	98.149	2385	98.5067	2385	98.6524	2385	98.7947	2385	98.9038	885.166	89.4086	885.166	97.5619
883.238	34.2544	2384	100.461	2384	97.9943	2384	98.1522	2384	98.5093	2384	98.6547	2384	98.7965	2384	98.9095	883.238	89.5084	883.238	97.5291
881.309	30.9459	2383	100.467	2383	97.9979	2383	98.1556	2383	98.512	2383	98.657	2383	98.7984	2383	98.9157	881.309	89.5035	881.309	97.4701
879.381	27.8675	2382	100.476	2382	98.0016	2382	98.159	2382	98.5148	2382	98.6594	2382	98.8003	2382	98.9216	879.381	89.3532	879.381	97.4129
877.452	25.8092	2381	100.485	2381	98.0053	2381	98.1624	2381	98.5177	2381	98.6617	2381	98.8017	2381	98.9267	877.452	89.0758	877.452	97.3743
875.524	25.2185	2380	100.496	2380	98.0086	2380	98.1659	2380	98.5207	2380	98.6641	2380	98.8029	2380	98.9315	875.524	88.694	875.524	97.3552
873.596	26.2397	2379	100.507	2379	98.0111	2379	98.1693	2379	98.5237	2379	98.6665	2379	98.8041	2379	98.9362	873.596	88.2434	873.596	97.3336
871.667	28.0852	2378	100.518	2378	98.0123	2378	98.1728	2378	98.5268	2378	98.6688	2378	98.8058	2378	98.9402	871.667	87.7956	871.667	97.3095
869.739	29.6953	2377	100.526	2377	98.0122	2377	98.1762	2377	98.5299	2377	98.6712	2377	98.8078	2377	98.9432	869.739	87.456	869.739	97.3033
867.81	29.9181	2376	100.533	2376	98.0118	2376	98.1797	2376	98.5328	2376	98.6736	2376	98.8097	2376	98.9471	867.81	87.2894	867.81	97.3189
865.882	28.3624	2375	100.539	2375	98.0119	2375	98.1831	2375	98.5357	2375	98.676	2375	98.811	2375	98.9521	865.882	87.299	865.882	97.3334
863.953	25.0163	2374	100.542	2374	98.0127	2374	98.1866	2374	98.5384	2374	98.6785	2374	98.8112	2374	98.955	863.953	87.4159	863.953	97.3333
862.025	20.6658	2373	100.537	2373	98.014	2373	98.19	2373	98.541	2373	98.681	2373	98.8107	2373	98.9527	862.025	87.549	862.025	97.3081
860.096	15.9315	2372	100.528	2372	98.0156	2372	98.1934	2372	98.5436	2372	98.6838	2372	98.8108	2372	98.9489	860.096	87.6371	860.096	97.2856
858.168	11.4059	2371	100.521	2371	98.0175	2371	98.197	2371	98.5462	2371	98.6866	2371	98.8123	2371	98.9509	858.168	87.661	858.168	97.3121
856.239	7.33086	2370	100.519	2370	98.0187	2370	98.2006	2370	98.5488	2370	98.6896	2370	98.8145	2370	98.9602	856.239	87.6036	856.239	97.412
854.311	4.29225	2369	100.52	2369	98.0185	2369	98.2043	2369	98.5515	2369	98.6927	2369	98.8163	2369	98.9716	854.311	87.4691	854.311	97.5601
852.382	2.30135	2368	100.524	2368	98.0179	2368	98.2082	2368	98.5543	2368	98.6958	2368	98.8186	2368	98.9822	852.382	87.2795	852.382	97.7265
850.454	1.29304	2367	100.531	2367	98.0194	2367	98.212	2367	98.5571	2367	98.6989	2367	98.8226	2367	98.9944	850.454	87.0762	850.454	97.8714
848.525	0.73443	2366	100.54	2366	98.0239	2366	98.2157	2366	98.5598	2366	98.7019	2366	98.828	2366	99.009	848.525	86.9114	848.525	97.9638
846.597	0.53686	2365	100.546	2365	98.0305	2365	98.2192	2365	98.5626	2365	98.7048	2365	98.833	2365	99.022	846.597	86.8679	846.597	97.992
844.668	0.39668	2364	100.551	2364	98.0363	2364	98.2225	2364	98.5654	2364	98.7075	2364	98.8364	2364	99.0307	844.668	87.0428	844.668	97.9731
842.74	0.42584	2363	100.558	2363	98.0387	2363	98.2256	2363	98.568	2363	98.7102	2363	98.8385	2363	99.0359	842.74	87.5196	842.74	97.9427
840.812	0.46637	2362	100.565	2362	98.0362	2362	98.2285	2362	98.5705	2362	98.7128	2362	98.8387	2362	99.0363	840.812	88.2925	840.812	97.9477
838.883	0.72848	2361	100.569	2361	98.0302	2361	98.2315	2361	98.573	2361	98.7153	2361	98.8361	2361	99.0297	838.883	89.278	838.883	98.0146
836.955	1.139	2360	100.567	2360	98.0249	2360	98.2344	2360	98.5756	2360	98.7179	2360	98.8319	2360	99.0187	836.955	90.3432	836.955	98.1416
835.026	1.96644	2359	100.565	2359	98.0235	2359	98.2374	2359	98.5783	2359	98.7206	2359	98.8288	2359	99.0086	835.026	91.3815	835.026	98.2883
833.098	3.16682	2358	100.567	2358	98.0248	2358	98.2406	2358	98.581	2358	98.7233	2358	98.8286	2358	99.0033	833.098	92.3623	833.098	98.4145
831.169	4.93962	2357	100.571	2357	98.0253	2357	98.2437	2357	98.5838	2357	98.7259	2357	98.8317	2357	99.0054	831.169	93.3035	831.169	98.4863
829.241	7.04698	2356	100.578	2356	98.0232	2356	98.2467	2356	98.5864	2356	98.7285	2356	98.836	2356	99.0159	829.241	94.178	829.241	98.4897
827.312	9.53005	2355	100.584	2355	98.0188	2355	98.2493	2355	98.5889	2355	98.7309	2355	98.8385	2355	99.0306	827.312	94.9313	827.312	98.4342
825.384	12.2028	2354	100.586	2354	98.0138	2354	98.2514	2354	98.5912	2354	98.7331	2354	98.8377	2354	99.0405	825.384	95.5594	825.384	98.3591
823.455	15.34	2353	100.585	2353	98.01	2353	98.2532	2353	98.5934	2353	98.7352	2353	98.8352	2353	99.0431	823.455	96.1167	823.455	98.3051
821.527	19.0555	2352	100.583	2352	98.009	2352	98.255	2352	98.5955	2352	98.7373	2352	98.8346	2352	99.0444	821.527	96.6414	821.527	98.3103
819.598	23.5722	2351	100.582	2351	98.0107	2351	98.257	2351	98.5975	2351	98.7394	2351	98.837	2351	99.0491	819.598	97.145	819.598	98.3748
817.67	28.5311	2350	100.584	2350	98.0133	2350	98.2592	2350	98.5996	2350	98.7415	2350	98.8406	2350	99.0541	817.67	97.5884	817.67	98.4693
815.741	33.684	2349	100.586	2349	98.0156	2349	98.2616	2349	98.6016	2349	98.7436	2349	98.8424	2349	99.0546	815.741	97.907	815.741	98.5433
813.813	38.6145	2348	100.588	2348	98.0174	2348	98.2638	2348	98.6034	2348	98.7455	2348	98.8424	2348	99.0522	813.813	98.1173	813.813	98.5647
811.885	43.2749	2347	100.588	2347	98.019	2347	98.2656	2347	98.6051	2347	98.7474	2347	98.8427	2347	99.053	811.885	98.282	811.885	98.5154
809.956	47.4993	2346	100.584	2346	98.0207	2346	98.267	2346	98.6068	2346	98.7491	2346	98.8445	2346	99.0605	809.956	98.4254	809.956	98.4102
808.028	51.3557	2345	100.582	2345	98.022	2345	98.2684	2345	98.6084	2345	98.7508	2345	98.8475	2345	99.0735	808.028	98.5583	808.028	98.2882
806.099	54.8552	2344	100.584	2344	98.0216	2344	98.2703	2344	98.6101	2344	98.7524	2344	98.8514	2344	99.0874	806.099	98.689	806.099	98.1935
804.171	58.085	2343	100.588	2343	98.0191	2343	98.2728	2343	98.6119	2343	98.7538	2343	98.8561	2343	99.099	804.171	98.7963	804.171	98.1469
802.242	60.981	2342	100.593	2342	98.0152	2342	98.2747	2342	98.6137	2342	98.7549	2342	98.8598	2342	99.1043	802.242	98.8546	802.242	98.1584
800.314	63.5979	2341	100.596	2341	98.0122	2341	98.2754	2341	98.6152	2341	98.7558	2341	98.8607	2341	99.1029	800.314	98.8614	800.314	98.2093
798.385	65.8035	2340	100.597	2340	98.0111	2340	98.2752	2340	98.6165	2340	98.7566	2340	98.8591	2340	99.0972	798.385	98.8238	798.385	98.2731
796.457	67.5051	2339	100.596	2339	98.0105	2339	98.2749	2339	98.6175	2339	98.7575	2339	98.8544	2339	99.0875	796.457	98.7609	796.457	98.3236
794.528	68.5047	2338	100.591	2338	98.0089	2338	98.2737	2338	98.6179	2338	98.7583	2338	98.8469	2338	99.0716	794.528	98.696	794.528	98.3337
792.6	68.6221	2337	100.585	2337	98.0068	2337	98.271	2337	98.6177	2337	98.7588	2337	98.8385	2337	99.0515	792.6	98.6426	792.6	98.2925
790.671	67.421	2336	100.581	2336	98.0053	2336	98.2681	2336	98.6172	2336	98.7592	2336	98.8323	2336	99.0365	790.671	98.5977	790.671	98.2178
788.743	64.2846	2335	100.58	2335	98.0048	2335	98.2673	2335	98.6169	2335	98.7597	2335	98.8286	2335	99.0343	788.743	98.5595	788.743	98.1354
786.814	58.881	2334	100.582	2334	98.004	2334	98.2691	2334	98.6167	2334	98.7605	2334	98.8265	2334	99.0419	786.814	98.5182	786.814	98.0869
784.886	52.8907	2333	100.583	2333	98.0023	2333	98.2718	2333	98.6165	2333	98.7618	2333	98.826	2333	99.049	784.886	98.4548	784.886	98.0944
782.957	49.3289	2332	100.582	2332	98.0003	2332	98.2737	2332	98.6163	2332	98.7634	2332	98.8284	2332	99.0501	782.957	98.3421	782.957	98.1436
781.029	49.34	2331	100.58	2331	97.9992	2331	98.2745	2331	98.616	2331	98.7646	2331	98.8328	2331	99.0478	781.029	98.1786	781.029	98.2135
779.101	50.9271	2330	100.575	2330	97.9986	2330	98.2741	2330	98.6154	2330	98.7646	2330	98.8359	2330	99.0463	779.101	97.9589	779.101	98.2685
777.172	51.791	2329	100.568	2329	97.9976	2329	98.2707	2329	98.6145	2329	98.7633	2329	98.8351	2329	99.0434	777.172	97.6852	777.172	98.2756
775.244	50.9538	2328	100.559	2328	97.9959	2328	98.2635	2328	98.6134	2328	98.7613	2328	98.832	2328	99.0364	775.244	97.3587	775.244	98.2404
773.315	48.7916	2327	100.55	2327	97.9939	2327	98.2547	2327	98.6123	2327	98.7595	2327	98.8288	2327	99.0251	773.315	96.9755	773.315	98.174
771.387	45.4791	2326	100.54	2326	97.9914	2326	98.2472	2326	98.6109	2326	98.758	2326	98.8262	2326	99.0122	771.387	96.5248	771.387	98.0934
769.458	40.6457	2325	100.53	2325	97.9888	2325	98.2423	2325	98.6091	2325	98.7566	2325	98.8243	2325	99.0013	769.458	96.0207	769.458	98.0383
767.53	34.4444	2324	100.524	2324	97.9868	2324	98.2397	2324	98.6073	2324	98.7552	2324	98.8234	2324	98.9955	767.53	95.4592	767.53	98.0303
765.601	29.3017	2323	100.526	2323	97.9862	2323	98.2393	2323	98.6065	2323	98.7542	2323	98.8246	2323	98.9969	765.601	94.8688	765.601	98.0803
763.673	28.223	2322	100.535	2322	97.9871	2322	98.2411	2322	98.6073	2322	98.7535	2322	98.8268	2322	99.0032	763.673	94.2937	763.673	98.1908
761.744	33.0415	2321	100.545	2321	97.9885	2321	98.2443	2321	98.609	2321	98.7529	2321	98.8278	2321	99.0091	761.744	93.7786	761.744	98.328
759.816	42.9344	2320	100.551	2320	97.9893	2320	98.2469	2320	98.6106	2320	98.7523	2320	98.8265	2320	99.0099	759.816	93.3428	759.816	98.4311
757.888	54.5002	2319	100.551	2319	97.9893	2319	98.2471	2319	98.6115	2319	98.7517	2319	98.8236	2319	99.0056	757.888	93.0294	757.888	98.4774
755.959	63.6878	2318	100.547	2318	97.9885	2318	98.2444	2318	98.6113	2318	98.7511	2318	98.8206	2318	98.9999	755.959	92.8416	755.959	98.4656
754.03	69.2279	2317	100.544	2317	97.9875	2317	98.2403	2317	98.6097	2317	98.75	2317	98.8189	2317	98.996	754.03	92.7838	754.03	98.4215
752.102	72.1621	2316	100.544	2316	97.9868	2316	98.2372	2316	98.6065	2316	98.7483	2316	98.8187	2316	98.9944	752.102	92.8502	752.102	98.3945
750.174	74.0931	2315	100.543	2315	97.9865	2315	98.2356	2315	98.6018	2315	98.7454	2315	98.8182	2315	98.9923	750.174	93.022	750.174	98.3982
748.245	75.7535	2314	100.538	2314	97.986	2314	98.2327	2314	98.5958	2314	98.7416	2314	98.8152	2314	98.9873	748.245	93.2629	748.245	98.4209
746.317	76.9838	2313	100.526	2313	97.9849	2313	98.2249	2313	98.5896	2313	98.7373	2313	98.8095	2313	98.9802	746.317	93.5689	746.317	98.4625
744.388	76.9827	2312	100.513	2312	97.9838	2312	98.2136	2312	98.5852	2312	98.7342	2312	98.8044	2312	98.9748	744.388	93.9132	744.388	98.5055
742.46	74.4301	2311	100.505	2311	97.9831	2311	98.2039	2311	98.5842	2311	98.7327	2311	98.803	2311	98.9734	742.46	94.2771	742.46	98.5367
740.531	70.666	2310	100.503	2310	97.9831	2310	98.1989	2310	98.5858	2310	98.7321	2310	98.8055	2310	98.9749	740.531	94.6244	740.531	98.5487
738.603	70.5943	2309	100.502	2309	97.9832	2309	98.1964	2309	98.5881	2309	98.7311	2309	98.8095	2309	98.9762	738.603	94.9047	738.603	98.5207
736.674	73.6206	2308	100.498	2308	97.9832	2308	98.1926	2308	98.5893	2308	98.7293	2308	98.8127	2308	98.9757	736.674	95.0622	736.674	98.4539
734.746	75.4352	2307	100.492	2307	97.983	2307	98.187	2307	98.5882	2307	98.7273	2307	98.8143	2307	98.9738	734.746	95.0614	734.746	98.3693
732.817	75.1933	2306	100.487	2306	97.9826	2306	98.1827	2306	98.585	2306	98.7253	2306	98.8143	2306	98.9715	732.817	94.8886	732.817	98.2946
730.889	73.3944	2305	100.485	2305	97.9822	2305	98.1826	2305	98.5813	2305	98.7233	2305	98.8138	2305	98.9697	730.889	94.5812	730.889	98.2574
728.96	70.1814	2304	100.485	2304	97.9818	2304	98.1864	2304	98.579	2304	98.7218	2304	98.814	2304	98.9685	728.96	94.2206	728.96	98.2803
727.032	66.0162	2303	100.487	2303	97.9817	2303	98.1909	2303	98.5782	2303	98.7204	2303	98.8153	2303	98.9677	727.032	93.935	727.032	98.3656
725.104	62.5625	2302	100.488	2302	97.9815	2302	98.1928	2302	98.5775	2302	98.7187	2302	98.8163	2302	98.9666	725.104	93.8031	725.104	98.4206
723.175	61.716	2301	100.486	2301	97.981	2301	98.1906	2301	98.5756	2301	98.7163	2301	98.8158	2301	98.9649	723.175	93.9206	723.175	98.3962
721.247	64.0147	2300	100.481	2300	97.9801	2300	98.1857	2300	98.5727	2300	98.7132	2300	98.8139	2300	98.9627	721.247	94.3537	721.247	98.3654
719.318	68.5638	2299	100.474	2299	97.9791	2299	98.1802	2299	98.5696	2299	98.71	2299	98.8122	2299	98.9602	719.318	95.0388	719.318	98.3405
717.39	73.4284	2298	100.467	2298	97.9782	2298	98.1757	2298	98.5669	2298	98.707	2298	98.8114	2298	98.9576	717.39	95.8525	717.39	98.3468
715.461	77.3932	2297	100.461	2297	97.9779	2297	98.173	2297	98.5647	2297	98.7047	2297	98.8119	2297	98.9552	715.461	96.6768	715.461	98.3894
713.533	80.4311	2296	100.458	2296	97.9782	2296	98.1723	2296	98.5633	2296	98.7036	2296	98.8138	2296	98.9535	713.533	97.3572	713.533	98.4103
711.604	82.673	2295	100.46	2295	97.9789	2295	98.1729	2295	98.5623	2295	98.7033	2295	98.8162	2295	98.9526	711.604	97.8442	711.604	98.3895
709.676	84.3466	2294	100.463	2294	97.9794	2294	98.1723	2294	98.5611	2294	98.7026	2294	98.8179	2294	98.952	709.676	98.1853	709.676	98.4054
707.747	85.5193	2293	100.465	2293	97.9794	2293	98.1684	2293	98.5596	2293	98.7009	2293	98.8174	2293	98.9508	707.747	98.4254	707.747	98.442
705.819	86.2559	2292	100.465	2292	97.9795	2292	98.162	2292	98.5583	2292	98.6986	2292	98.8147	2292	98.9491	705.819	98.596	705.819	98.4673
703.89	86.5432	2291	100.464	2291	97.9804	2291	98.1565	2291	98.5579	2291	98.6965	2291	98.8115	2291	98.9478	703.89	98.7399	703.89	98.4417
701.962	86.2978	2290	100.464	2290	97.9816	2290	98.1548	2290	98.558	2290	98.6947	2290	98.81	2290	98.9476	701.962	98.869	701.962	98.3496
700.033	85.3391	2289	100.463	2289	97.9821	2289	98.1572	2289	98.5578	2289	98.6926	2289	98.8115	2289	98.9485	700.033	98.9814	700.033	98.1763
698.105	83.2834	2288	100.463	2288	97.9818	2288	98.1616	2288	98.5572	2288	98.6902	2288	98.8151	2288	98.9496	698.105	99.0603	698.105	97.9593
696.177	79.4568	2287	100.465	2287	97.9816	2287	98.1658	2287	98.5561	2287	98.6878	2287	98.8185	2287	98.9503	696.177	99.1121	696.177	97.7593
694.248	73.8552	2286	100.467	2286	97.9821	2286	98.1687	2286	98.5549	2286	98.6859	2286	98.8198	2286	98.9503	694.248	99.0914	694.248	97.6022
692.32	68.033	2285	100.471	2285	97.9829	2285	98.1707	2285	98.5539	2285	98.6844	2285	98.8202	2285	98.9501	692.32	98.9837	692.32	97.47
690.391	65.4428	2284	100.476	2284	97.9833	2284	98.1728	2284	98.553	2284	98.6834	2284	98.8225	2284	98.9506	690.391	98.8039	690.391	97.3652
688.463	68.4534	2283	100.481	2283	97.9831	2283	98.1751	2283	98.5524	2283	98.6831	2283	98.8276	2283	98.9515	688.463	98.6019	688.463	97.2488
686.534	76.0069	2282	100.485	2282	97.9829	2282	98.1764	2282	98.5517	2282	98.6827	2282	98.8324	2282	98.9514	686.534	98.383	686.534	97.078
684.606	83.8304	2281	100.487	2281	97.9832	2281	98.177	2281	98.5508	2281	98.6813	2281	98.8339	2281	98.9496	684.606	98.1847	684.606	96.8432
682.677	88.9904	2280	100.487	2280	97.9844	2280	98.1783	2280	98.5498	2280	98.6789	2280	98.8327	2280	98.9474	682.677	97.9621	682.677	96.5599
680.749	91.2726	2279	100.487	2279	97.9862	2279	98.181	2279	98.5487	2279	98.6766	2279	98.8315	2279	98.9468	680.749	97.672	680.749	96.2579
678.82	92.0121	2278	100.487	2278	97.9875	2278	98.1835	2278	98.5477	2278	98.6758	2278	98.8311	2278	98.9479	678.82	97.2121	678.82	96.0626
676.892	92.1295	2277	100.488	2277	97.9874	2277	98.1845	2277	98.5466	2277	98.6766	2277	98.8304	2277	98.9492	676.892	96.4529	676.892	96.0796
674.963	92.0365	2276	100.489	2276	97.9868	2276	98.1842	2276	98.5455	2276	98.678	2276	98.8291	2276	98.9497	674.963	95.2233	674.963	96.2845
673.035	91.773	2275	100.49	2275	97.9869	2275	98.1835	2275	98.5445	2275	98.6785	2275	98.8281	2275	98.9503	673.035	93.2099	673.035	95.9756
671.106	91.0373	2274	100.491	2274	97.9878	2274	98.1814	2274	98.5434	2274	98.6772	2274	98.8274	2274	98.951	671.106	90.7755	671.106	95.5097
669.178	89.2111	2273	100.491	2273	97.9884	2273	98.1773	2273	98.5422	2273	98.6741	2273	98.8263	2273	98.9502	669.178	88.9255	669.178	95.4475
667.25	89.0465	2272	100.492	2272	97.9882	2272	98.1728	2272	98.5411	2272	98.67	2272	98.824	2272	98.9469	667.25	88.2157	667.25	95.7801
665.321	89.852	2271	100.493	2271	97.9877	2271	98.1706	2271	98.5399	2271	98.6659	2271	98.8203	2271	98.9423	665.321	88.9007	665.321	96.4221
663.393	89.2875	2270	100.495	2270	97.9867	2270	98.1717	2270	98.5387	2270	98.6624	2270	98.8152	2270	98.939	663.393	90.7064	663.393	97.1067
661.464	88.2673	2269	100.496	2269	97.9842	2269	98.1745	2269	98.5374	2269	98.6601	2269	98.81	2269	98.9379	661.464	92.7421	661.464	97.0985
659.536	86.7524	2268	100.498	2268	97.9802	2268	98.1763	2268	98.5361	2268	98.6592	2268	98.8071	2268	98.938	659.536	94.5026	659.536	96.8471
657.607	84.1255	2267	100.5	2267	97.9757	2267	98.1742	2267	98.5347	2267	98.6592	2267	98.8065	2267	98.937	657.607	95.9448	657.607	96.8161
655.679	80.1666	2266	100.501	2266	97.9718	2266	98.1671	2266	98.5332	2266	98.6578	2266	98.8049	2266	98.9337	655.679	96.9348	655.679	96.8958
653.75	76.742	2265	100.503	2265	97.9691	2265	98.1581	2265	98.5318	2265	98.6534	2265	98.8004	2265	98.9295	653.75	97.539	653.75	96.9697
651.822	75.4374	2264	100.504	2264	97.9679	2264	98.1527	2264	98.5303	2264	98.6468	2264	98.7952	2264	98.927	651.822	97.873	651.822	96.9839
649.893	75.3985	2263	100.506	2263	97.9681	2263	98.154	2263	98.5289	2263	98.6412	2263	98.7931	2263	98.9274	649.893	98.0778	649.893	97.0055
647.965	74.7146	2262	100.507	2262	97.969	2262	98.1596	2262	98.5276	2262	98.6389	2262	98.7939	2262	98.9292	647.965	98.268	647.965	97.0422
646.036	74.3042	2261	100.508	2261	97.9699	2261	98.1646	2261	98.5262	2261	98.6394	2261	98.7942	2261	98.9294	646.036	98.4707	646.036	97.1034
644.108	75.5887	2260	100.51	2260	97.97	2260	98.1665	2260	98.5247	2260	98.6412	2260	98.7921	2260	98.9276	644.108	98.7235	644.108	97.2014
642.179	77.9679	2259	100.511	2259	97.969	2259	98.1657	2259	98.5232	2259	98.643	2259	98.7888	2259	98.9254	642.179	98.965	642.179	97.2959
640.251	79.1002	2258	100.512	2258	97.9672	2258	98.1629	2258	98.5216	2258	98.6442	2258	98.7866	2258	98.9245	640.251	99.192	640.251	97.4036
638.322	78.7743	2257	100.513	2257	97.9654	2257	98.159	2257	98.5201	2257	98.6445	2257	98.7865	2257	98.9255	638.322	99.3665	638.322	97.5467
636.394	78.8509	2256	100.514	2256	97.9649	2256	98.1566	2256	98.5186	2256	98.6441	2256	98.7873	2256	98.9285	636.394	99.4877	636.394	97.6925
634.466	79.5235	2255	100.516	2255	97.9655	2255	98.1583	2255	98.517	2255	98.6437	2255	98.7867	2255	98.9334	634.466	99.557	634.466	97.8187
632.537	79.8807	2254	100.517	2254	97.9657	2254	98.1635	2254	98.5155	2254	98.6432	2254	98.784	2254	98.9385	632.537	99.5818	632.537	97.9046
630.609	80.8533	2253	100.518	2253	97.9641	2253	98.1681	2253	98.5138	2253	98.6421	2253	98.7806	2253	98.9405	630.609	99.5253	630.609	97.8978
628.68	82.582	2252	100.518	2252	97.9611	2252	98.1685	2252	98.5119	2252	98.6397	2252	98.7786	2252	98.9374	628.68	99.463	628.68	97.8158
626.752	84.0992	2251	100.519	2251	97.9584	2251	98.1647	2251	98.5099	2251	98.6366	2251	98.7777	2251	98.9312	626.752	99.43	626.752	97.7121
624.823	84.831	2250	100.52	2250	97.9571	2250	98.1587	2250	98.5078	2250	98.6337	2250	98.7763	2250	98.9264	624.823	99.4756	624.823	97.6723
622.895	84.9955	2249	100.521	2249	97.9569	2249	98.1528	2249	98.5058	2249	98.6315	2249	98.7738	2249	98.9257	622.895	99.5614	622.895	97.6799
620.966	84.9457	2248	100.521	2248	97.9565	2248	98.1477	2248	98.5037	2248	98.6293	2248	98.7708	2248	98.9269	620.966	99.6538	620.966	97.6931
619.038	84.9973	2247	100.522	2247	97.9548	2247	98.1424	2247	98.5016	2247	98.6264	2247	98.7679	2247	98.9259	619.038	99.6992	619.038	97.7053
617.109	85.391	2246	100.522	2246	97.9517	2246	98.1359	2246	98.4995	2246	98.6224	2246	98.7654	2246	98.9208	617.109	99.7181	617.109	97.7248
615.181	86.3121	2245	100.522	2245	97.9479	2245	98.1291	2245	98.4975	2245	98.6179	2245	98.7631	2245	98.9137	615.181	99.7113	615.181	97.7551
613.252	87.2536	2244	100.523	2244	97.9439	2244	98.124	2244	98.4954	2244	98.6143	2244	98.7612	2244	98.9079	613.252	99.6449	613.252	97.7327
611.324	87.9203	2243	100.523	2243	97.9404	2243	98.1207	2243	98.4933	2243	98.6119	2243	98.7593	2243	98.9038	611.324	99.5226	611.324	97.6389
609.395	88.2661	2242	100.523	2242	97.9375	2242	98.1172	2242	98.4912	2242	98.6099	2242	98.7573	2242	98.8998	609.395	99.3912	609.395	97.4886
607.467	88.3492	2241	100.523	2241	97.9352	2241	98.1122	2241	98.4891	2241	98.608	2241	98.7553	2241	98.8948	607.467	99.2882	607.467	97.3897
605.539	87.8433	2240	100.523	2240	97.9337	2240	98.1071	2240	98.487	2240	98.6069	2240	98.7533	2240	98.8894	605.539	99.2817	605.539	97.4224
603.61	86.9132	2239	100.523	2239	97.9326	2239	98.1036	2239	98.4851	2239	98.6069	2239	98.7513	2239	98.8847	603.61	99.3451	603.61	97.5499
601.682	85.7784	2238	100.523	2238	97.9316	2238	98.1021	2238	98.4831	2238	98.6072	2238	98.7495	2238	98.8818	601.682	99.4324	601.682	97.6813
599.753	84.4806	2237	100.523	2237	97.9307	2237	98.1023	2237	98.4812	2237	98.6065	2237	98.7478	2237	98.8815	599.753	99.5137	599.753	97.7702
597.825	83.2309	2236	100.523	2236	97.9295	2236	98.1038	2236	98.4792	2236	98.6045	2236	98.7462	2236	98.8833	597.825	99.5215	597.825	97.7571
595.896	82.1301	2235	100.523	2235	97.9278	2235	98.106	2235	98.4771	2235	98.602	2235	98.7447	2235	98.8855	595.896	99.4172	595.896	97.6284
593.968	81.3074	2234	100.523	2234	97.9255	2234	98.1067	2234	98.4751	2234	98.5989	2234	98.7432	2234	98.8861	593.968	99.2901	593.968	97.525
592.039	80.749	2233	100.523	2233	97.9232	2233	98.1048	2233	98.473	2233	98.5954	2233	98.7418	2233	98.8847	592.039	99.1406	592.039	97.5053
590.111	80.5146	2232	100.523	2232	97.9212	2232	98.1011	2232	98.471	2232	98.5923	2232	98.7404	2232	98.8821	590.111	98.959	590.111	97.5137
588.182	80.4292	2231	100.523	2231	97.9191	2231	98.0973	2231	98.469	2231	98.5903	2231	98.739	2231	98.8789	588.182	98.7827	588.182	97.5076
586.254	80.378	2230	100.523	2230	97.9168	2230	98.0943	2230	98.4671	2230	98.5891	2230	98.7376	2230	98.8753	586.254	98.6457	586.254	97.4922
584.325	80.7098	2229	100.523	2229	97.9142	2229	98.0924	2229	98.4652	2229	98.5884	2229	98.7361	2229	98.8722	584.325	98.5843	584.325	97.4832
582.397	81.0195	2228	100.523	2228	97.9117	2228	98.0921	2228	98.4634	2228	98.5879	2228	98.7346	2228	98.8703	582.397	98.6359	582.397	97.5802
580.468	80.8097	2227	100.522	2227	97.9098	2227	98.0923	2227	98.4615	2227	98.5876	2227	98.7331	2227	98.8691	580.468	98.6765	580.468	97.7032
578.54	79.8565	2226	100.522	2226	97.9082	2226	98.0913	2226	98.4595	2226	98.587	2226	98.7315	2226	98.8674	578.54	98.6137	578.54	97.7315
576.612	78.1855	2225	100.521	2225	97.9067	2225	98.0884	2225	98.4576	2225	98.5851	2225	98.7299	2225	98.8648	576.612	98.3987	576.612	97.6312
574.683	76.0979	2224	100.52	2224	97.9049	2224	98.0845	2224	98.4555	2224	98.5817	2224	98.7283	2224	98.8615	574.683	98.0735	574.683	97.508
572.755	73.9426	2223	100.518	2223	97.9029	2223	98.0809	2223	98.4535	2223	98.5768	2223	98.7267	2223	98.8578	572.755	97.7297	572.755	97.4469
570.826	71.231	2222	100.516	2222	97.9004	2222	98.0774	2222	98.4515	2222	98.571	2222	98.7252	2222	98.8537	570.826	97.4133	570.826	97.4967
568.898	67.4452	2221	100.514	2221	97.8974	2221	98.0735	2221	98.4494	2221	98.5655	2221	98.7237	2221	98.8499	568.898	97.1024	568.898	97.6027
566.969	62.1796	2220	100.513	2220	97.8939	2220	98.0701	2220	98.4474	2220	98.5621	2220	98.7222	2220	98.8471	566.969	96.7525	566.969	97.7185
565.041	55.122	2219	100.514	2219	97.8906	2219	98.0684	2219	98.4454	2219	98.5621	2219	98.7209	2219	98.8452	565.041	96.3193	565.041	97.791
563.112	44.591	2218	100.518	2218	97.8879	2218	98.0679	2218	98.4434	2218	98.5644	2218	98.7196	2218	98.8435	563.112	95.9221	563.112	97.8534
561.184	30.6788	2217	100.523	2217	97.8856	2217	98.0672	2217	98.4415	2217	98.5662	2217	98.7184	2217	98.8412	561.184	95.6733	561.184	97.8569
559.255	17.8897	2216	100.526	2216	97.8833	2216	98.0658	2216	98.4396	2216	98.5655	2216	98.7171	2216	98.8386	559.255	95.6053	559.255	97.7956
557.327	14.6714	2215	100.528	2215	97.8807	2215	98.0643	2215	98.4378	2215	98.563	2215	98.7156	2215	98.836	557.327	95.7053	557.327	97.7414
555.398	24.1857	2214	100.53	2214	97.8781	2214	98.0633	2214	98.436	2214	98.5612	2214	98.7142	2214	98.8335	555.398	95.7872	555.398	97.6945
553.47	40.5342	2213	100.534	2213	97.876	2213	98.0625	2213	98.4342	2213	98.562	2213	98.7127	2213	98.8309	553.47	95.81	553.47	97.7082
551.542	53.1775	2212	100.535	2212	97.8742	2212	98.0608	2212	98.4324	2212	98.5641	2212	98.7111	2212	98.828	551.542	95.852	551.542	97.8448
549.613	60.7684	2211	100.532	2211	97.872	2211	98.0581	2211	98.4305	2211	98.5642	2211	98.7096	2211	98.8248	549.613	95.8541	549.613	97.9969
547.685	64.8947	2210	100.525	2210	97.8689	2210	98.0548	2210	98.4287	2210	98.5593	2210	98.708	2210	98.8214	547.685	95.837	547.685	98.1283
545.756	67.383	2209	100.519	2209	97.8655	2209	98.0516	2209	98.427	2209	98.5502	2209	98.7063	2209	98.818	545.756	95.8491	545.756	98.2063
543.828	69.4246	2208	100.516	2208	97.8628	2208	98.049	2208	98.4255	2208	98.5404	2208	98.7047	2208	98.8148	543.828	95.8497	543.828	98.1864
541.899	71.7395	2207	100.516	2207	97.8607	2207	98.047	2207	98.4241	2207	98.5332	2207	98.7031	2207	98.8119	541.899	95.8914	541.899	98.1131
539.971	74.26	2206	100.514	2206	97.8586	2206	98.0453	2206	98.4226	2206	98.5287	2206	98.7014	2206	98.8094	539.971	96.0401	539.971	98.067
538.042	76.7627	2205	100.509	2205	97.8565	2205	98.0434	2205	98.4211	2205	98.5256	2205	98.6998	2205	98.8071	538.042	96.1483	538.042	98.0035
536.114	78.8119	2204	100.506	2204	97.855	2204	98.0412	2204	98.4195	2204	98.5238	2204	98.6981	2204	98.8048	536.114	96.2818	536.114	98.0332
534.185	80.4586	2203	100.508	2203	97.8536	2203	98.0387	2203	98.4178	2203	98.5234	2203	98.6963	2203	98.8024	534.185	96.4638	534.185	98.1352
532.257	81.9262	2202	100.513	2202	97.851	2202	98.0362	2202	98.416	2202	98.5244	2202	98.6946	2202	98.7997	532.257	96.6655	532.257	98.2929
530.328	83.0267	2201	100.514	2201	97.847	2201	98.0338	2201	98.4143	2201	98.5262	2201	98.6929	2201	98.7967	530.328	96.8692	530.328	98.4631
528.4	83.7501	2200	100.514	2200	97.8431	2200	98.0317	2200	98.4126	2200	98.5282	2200	98.6916	2200	98.7941	528.4	97.0763	528.4	98.5566
526.471	84.2351	2199	100.515	2199	97.8399	2199	98.0299	2199	98.411	2199	98.5289	2199	98.6908	2199	98.7922	526.471	97.2483	526.471	98.5305
524.543	84.7148	2198	100.517	2198	97.837	2198	98.0282	2198	98.4094	2198	98.5265	2198	98.6902	2198	98.7904	524.543	97.4445	524.543	98.4529
522.615	85.1578	2197	100.52	2197	97.8338	2197	98.0267	2197	98.4077	2197	98.5202	2197	98.6894	2197	98.7884	522.615	97.6387	522.615	98.3279
520.686	85.1194	2196	100.521	2196	97.8315	2196	98.0253	2196	98.406	2196	98.512	2196	98.6884	2196	98.7863	520.686	97.7794	520.686	98.1671
518.758	84.8345	2195	100.521	2195	97.8306	2195	98.024	2195	98.4043	2195	98.5048	2195	98.6875	2195	98.7845	518.758	97.8659	518.758	98.0617
516.829	84.7407	2194	100.518	2194	97.8298	2194	98.0227	2194	98.4027	2194	98.5011	2194	98.6863	2194	98.7831	516.829	97.9967	516.829	98.0706
514.901	85.0514	2193	100.513	2193	97.8274	2193	98.0208	2193	98.4012	2193	98.5018	2193	98.6845	2193	98.7815	514.901	98.1585	514.901	98.196
512.972	85.6138	2192	100.507	2192	97.8236	2192	98.018	2192	98.3998	2192	98.5054	2192	98.6826	2192	98.7794	512.972	98.3202	512.972	98.3702
511.044	86.2763	2191	100.505	2191	97.8196	2191	98.015	2191	98.3986	2191	98.5077	2191	98.681	2191	98.7768	511.044	98.3919	511.044	98.4765
509.115	87.2142	2190	100.506	2190	97.8164	2190	98.0124	2190	98.3974	2190	98.5046	2190	98.6792	2190	98.7739	509.115	98.3437	509.115	98.4344
507.187	88.3145	2189	100.508	2189	97.8148	2189	98.011	2189	98.3962	2189	98.4962	2189	98.6768	2189	98.7714	507.187	98.2372	507.187	98.3072
505.258	89.4521	2188	100.511	2188	97.8151	2188	98.0106	2188	98.3951	2188	98.4861	2188	98.675	2188	98.7697	505.258	98.1565	505.258	98.1719
503.33	90.3903	2187	100.515	2187	97.8163	2187	98.0107	2187	98.3941	2187	98.4767	2187	98.6753	2187	98.7688	503.33	98.1243	503.33	98.0812
501.401	91.4311	2186	100.517	2186	97.8163	2186	98.0103	2186	98.3931	2186	98.4671	2186	98.6769	2186	98.7684	501.401	98.1626	501.401	98.1228
499.473	92.5259	2185	100.516	2185	97.8145	2185	98.0093	2185	98.3922	2185	98.4578	2185	98.6778	2185	98.7679	499.473	98.1911	499.473	98.2347
497.544	93.5157	2184	100.516	2184	97.8127	2184	98.0084	2184	98.3913	2184	98.4533	2184	98.6779	2184	98.7677	497.544	98.2187	497.544	98.4309
495.616	94.397	2183	100.52	2183	97.8125	2183	98.0085	2183	98.3905	2183	98.4561	2183	98.6784	2183	98.7678	495.616	98.1947	495.616	98.6292
493.688	95.274	2182	100.528	2182	97.8136	2182	98.009	2182	98.3898	2182	98.4628	2182	98.6792	2182	98.768	493.688	98.0442	493.688	98.7096
491.759	96.0203	2181	100.538	2181	97.8147	2181	98.0093	2181	98.3891	2181	98.4684	2181	98.6789	2181	98.7679	491.759	97.7833	491.759	98.6462
489.831	96.6159	2180	100.546	2180	97.8158	2180	98.0092	2180	98.3885	2180	98.4717	2180	98.6789	2180	98.7678	489.831	97.4498	489.831	98.5277
487.902	96.9226	2179	100.555	2179	97.8174	2179	98.0089	2179	98.3881	2179	98.4748	2179	98.6816	2179	98.768	487.902	97.0796	487.902	98.3303
485.974	97.2694	2178	100.563	2178	97.8189	2178	98.0082	2178	98.3876	2178	98.4783	2178	98.6869	2178	98.7684	485.974	96.8217	485.974	98.2339
484.045	97.6487	2177	100.567	2177	97.8191	2177	98.0077	2177	98.3873	2177	98.4813	2177	98.6911	2177	98.7683	484.045	96.6583	484.045	98.2764
482.117	98.2478	2176	100.568	2176	97.8187	2176	98.0088	2176	98.3871	2176	98.483	2176	98.6917	2176	98.768	482.117	96.5743	482.117	98.4156
480.188	98.2845	2175	100.566	2175	97.8189	2175	98.0121	2175	98.387	2175	98.483	2175	98.6889	2175	98.7681	480.188	96.5527	480.188	98.5902
478.26	98.2204	2174	100.565	2174	97.8204	2174	98.016	2174	98.3872	2174	98.4805	2174	98.6834	2174	98.7692	478.26	96.5606	478.26	98.7553
476.331	98.0975	2173	100.563	2173	97.8224	2173	98.0181	2173	98.3872	2173	98.4766	2173	98.6754	2173	98.7708	476.331	96.5752	476.331	98.7679
474.403	97.9369	2172	100.563	2172	97.824	2172	98.0173	2172	98.3872	2172	98.4735	2172	98.6671	2172	98.7724	474.403	96.6339	474.403	98.6584
472.474	97.1044	2171	100.566	2171	97.8254	2171	98.0145	2171	98.3873	2171	98.4727	2171	98.6619	2171	98.7739	472.474	96.7204	472.474	98.5143
470.546	96.4814	2170	100.572	2170	97.8266	2170	98.0112	2170	98.3878	2170	98.4728	2170	98.662	2170	98.7756	470.546	96.8216	470.546	98.421
468.617	96.0305	2169	100.578	2169	97.8279	2169	98.0089	2169	98.3889	2169	98.4729	2169	98.6665	2169	98.7779	468.617	96.9622	468.617	98.4068
466.689	96.1714	2168	100.586	2168	97.8296	2168	98.009	2168	98.3904	2168	98.474	2168	98.6739	2168	98.7807	466.689	97.1248	466.689	98.4891
464.76	96.6503	2167	100.593	2167	97.832	2167	98.0119	2167	98.3921	2167	98.4773	2167	98.6819	2167	98.7841	464.76	97.2928	464.76	98.5961
462.832	97.1934	2166	100.598	2166	97.8341	2166	98.0152	2166	98.3933	2166	98.481	2166	98.6865	2166	98.7873	462.832	97.4497	462.832	98.7165
460.904	97.5329	2165	100.599	2165	97.8349	2165	98.0159	2165	98.3933	2165	98.4821	2165	98.6847	2165	98.7896	460.904	97.6201	460.904	98.8109
458.975	97.8809	2164	100.595	2164	97.8344	2164	98.0143	2164	98.3918	2164	98.4798	2164	98.6787	2164	98.7907	458.975	97.7808	458.975	98.9175
457.047	98.1804	2163	100.586	2163	97.8343	2163	98.0135	2163	98.3896	2163	98.4767	2163	98.6752	2163	98.7914	457.047	97.9123	457.047	98.9468
455.118	98.8272	2162	100.579	2162	97.8368	2162	98.0167	2162	98.3879	2162	98.4761	2162	98.6791	2162	98.7934	455.118	98.0316	455.118	98.9223
453.19	98.8096	2161	100.582	2161	97.8429	2161	98.025	2161	98.3879	2161	98.4793	2161	98.69	2161	98.7979	453.19	98.1534	453.19	98.9172
451.261	98.8307	2160	100.6	2160	97.8528	2160	98.0375	2160	98.3904	2160	98.4857	2160	98.7042	2160	98.8048	451.261	98.2825	451.261	98.9244
449.333	98.8361	2159	100.632	2159	97.8649	2159	98.0513	2159	98.3947	2159	98.4926	2159	98.7182	2159	98.8123	449.333	98.4044	449.333	98.8809
447.404	98.7425	2158	100.666	2158	97.8756	2158	98.0613	2158	98.3987	2158	98.497	2158	98.7287	2158	98.8182	447.404	98.5158	447.404	98.8746
445.476	98.5347	2157	100.687	2157	97.8813	2157	98.0646	2157	98.401	2157	98.4976	2157	98.7328	2157	98.8223	445.476	98.5803	445.476	98.8259
443.547	98.4044	2156	100.695	2156	97.8815	2156	98.0632	2156	98.4022	2156	98.4964	2156	98.7302	2156	98.8252	443.547	98.6695	443.547	98.822
441.619	98.1134	2155	100.695	2155	97.8785	2155	98.0605	2155	98.4034	2155	98.4954	2155	98.7239	2155	98.8281	441.619	98.747	441.619	98.9051
439.69	98.4022	2154	100.693	2154	97.876	2154	98.0571	2154	98.405	2154	98.4951	2154	98.7187	2154	98.8316	439.69	98.7823	439.69	98.9822
437.762	98.4947	2153	100.69	2153	97.8761	2153	98.0518	2153	98.4071	2153	98.4955	2153	98.7188	2153	98.8362	437.762	98.7837	437.762	98.9956
435.834	98.5266	2152	100.688	2152	97.8788	2152	98.0463	2152	98.41	2152	98.4984	2152	98.7253	2152	98.8415	435.834	98.7495	435.834	98.918
433.905	98.2758	2151	100.691	2151	97.8833	2151	98.0445	2151	98.4141	2151	98.5054	2151	98.7351	2151	98.8469	433.905	98.7562	433.905	98.8184
431.977	98.1624	2150	100.697	2150	97.8879	2150	98.0489	2150	98.4183	2150	98.5154	2150	98.7437	2150	98.8515	431.977	98.8588	431.977	98.7927
430.048	98.3468	2149	100.706	2149	97.891	2149	98.0575	2149	98.421	2149	98.5245	2149	98.7486	2149	98.8552	430.048	98.9233	430.048	98.8126
428.12	98.5246	2148	100.715	2148	97.8922	2148	98.0654	2148	98.4218	2148	98.5295	2148	98.7496	2148	98.8584	428.12	98.9347	428.12	98.8926
426.191	98.4614	2147	100.723	2147	97.8919	2147	98.0691	2147	98.4211	2147	98.53	2147	98.7466	2147	98.8611	426.191	98.9375	426.191	99.0171
424.263	98.6586	2146	100.73	2146	97.8914	2146	98.0694	2146	98.4203	2146	98.5285	2146	98.7403	2146	98.8633	424.263	98.9282	424.263	99.1616
422.334	98.3625	2145	100.735	2145	97.8923	2145	98.0697	2145	98.4203	2145	98.5292	2145	98.7338	2145	98.8657	422.334	98.9733	422.334	99.263
420.406	98.2401	2144	100.74	2144	97.8953	2144	98.0722	2144	98.4213	2144	98.5344	2144	98.73	2144	98.8692	420.406	99.0647	420.406	99.2743
418.477	97.5269	2143	100.746	2143	97.8994	2143	98.075	2143	98.4223	2143	98.5412	2143	98.7269	2143	98.8732	418.477	99.0607	418.477	99.148
416.549	98.8248	2142	100.749	2142	97.9024	2142	98.0744	2142	98.4233	2142	98.5445	2142	98.7207	2142	98.8761	416.549	99.0541	416.549	98.9602
414.62	99.0467	2141	100.75	2141	97.9038	2141	98.0708	2141	98.4256	2141	98.5435	2141	98.7128	2141	98.8782	414.62	99.0897	414.62	98.8343
412.692	99.4587	2140	100.753	2140	97.9053	2140	98.0692	2140	98.4305	2140	98.5433	2140	98.7104	2140	98.881	412.692	99.1021	412.692	98.8474
410.763	99.5227	2139	100.761	2139	97.9087	2139	98.0728	2139	98.437	2139	98.5483	2139	98.7173	2139	98.8852	410.763	99.1179	410.763	98.915
408.835	99.8955	2138	100.771	2138	97.9138	2138	98.0802	2138	98.442	2138	98.5579	2138	98.7293	2138	98.8895	408.835	99.2292	408.835	99.0315
406.906	100	2137	100.779	2137	97.9188	2137	98.0877	2137	98.4443	2137	98.5688	2137	98.7398	2137	98.8926	406.906	99.2294	406.906	99.0997
404.978	99.9808	2136	100.785	2136	97.923	2136	98.0941	2136	98.446	2136	98.5803	2136	98.7473	2136	98.8954	404.978	98.7985	404.978	99.1587
403.05	99.1176	2135	100.792	2135	97.926	2135	98.1003	2135	98.4486	2135	98.5921	2135	98.7534	2135	98.8988	403.05	98.1753	403.05	99.0626
401.121	98.3897	2134	100.798	2134	97.9272	2134	98.1057	2134	98.4507	2134	98.601	2134	98.7578	2134	98.9014	401.121	97.2579	401.121	98.5354
399.193	98.1717	2133	100.8	2133	97.9259	2133	98.1087	2133	98.4507	2133	98.6028	2133	98.7589	2133	98.9019	399.193	96.6187	399.193	97.8158
		2132	100.798	2132	97.9233	2132	98.1092	2132	98.4497	2132	98.5982	2132	98.7578	2132	98.9006
		2131	100.795	2131	97.9218	2131	98.1087	2131	98.4496	2131	98.5927	2131	98.7573	2131	98.8996
		2130	100.794	2130	97.9226	2130	98.1079	2130	98.45	2130	98.5905	2130	98.759	2130	98.9001
		2129	100.796	2129	97.9252	2129	98.1061	2129	98.4497	2129	98.5915	2129	98.7622	2129	98.902
		2128	100.798	2128	97.9278	2128	98.1033	2128	98.4486	2128	98.5936	2128	98.7658	2128	98.9049
		2127	100.799	2127	97.9289	2127	98.0997	2127	98.4485	2127	98.5963	2127	98.7685	2127	98.9086
		2126	100.798	2126	97.9287	2126	98.0964	2126	98.4497	2126	98.6009	2126	98.7695	2126	98.9126
		2125	100.796	2125	97.9282	2125	98.0945	2125	98.4513	2125	98.6078	2125	98.769	2125	98.9169
		2124	100.792	2124	97.9281	2124	98.0944	2124	98.4521	2124	98.615	2124	98.7673	2124	98.9217
		2123	100.787	2123	97.9278	2123	98.095	2123	98.4516	2123	98.618	2123	98.7643	2123	98.9258
		2122	100.782	2122	97.9261	2122	98.0945	2122	98.4505	2122	98.6149	2122	98.7609	2122	98.9269
		2121	100.78	2121	97.9232	2121	98.0932	2121	98.4503	2121	98.6089	2121	98.7599	2121	98.9252
		2120	100.783	2120	97.921	2120	98.093	2120	98.4515	2120	98.6055	2120	98.7631	2120	98.9231
		2119	100.789	2119	97.9188	2119	98.0943	2119	98.4532	2119	98.6049	2119	98.7678	2119	98.9209
		2118	100.791	2118	97.9145	2118	98.094	2118	98.4532	2118	98.6022	2118	98.7685	2118	98.9147
		2117	100.784	2117	97.9069	2117	98.09	2117	98.4511	2117	98.5947	2117	98.7638	2117	98.9035
		2116	100.769	2116	97.8984	2116	98.0836	2116	98.4481	2116	98.5852	2116	98.7571	2116	98.893
		2115	100.753	2115	97.8911	2115	98.078	2115	98.4458	2115	98.5776	2115	98.752	2115	98.8891
		2114	100.739	2114	97.885	2114	98.0747	2114	98.4443	2114	98.5725	2114	98.7483	2114	98.8912
		2113	100.73	2113	97.8809	2113	98.0735	2113	98.4431	2113	98.5692	2113	98.7448	2113	98.8949
		2112	100.727	2112	97.8807	2112	98.0741	2112	98.4424	2112	98.5689	2112	98.7426	2112	98.9001
		2111	100.732	2111	97.8847	2111	98.0756	2111	98.4425	2111	98.5719	2111	98.7436	2111	98.9073
		2110	100.743	2110	97.8885	2110	98.0763	2110	98.4428	2110	98.5753	2110	98.747	2110	98.9136
		2109	100.75	2109	97.8875	2109	98.0748	2109	98.4422	2109	98.5752	2109	98.7508	2109	98.9154
		2108	100.751	2108	97.8824	2108	98.0721	2108	98.4407	2108	98.5721	2108	98.7541	2108	98.9142
		2107	100.749	2107	97.8768	2107	98.0695	2107	98.4391	2107	98.5697	2107	98.7567	2107	98.9132
		2106	100.75	2106	97.8724	2106	98.0675	2106	98.4376	2106	98.5705	2106	98.7572	2106	98.9125
		2105	100.752	2105	97.8687	2105	98.0659	2105	98.4358	2105	98.5726	2105	98.7545	2105	98.9105
		2104	100.752	2104	97.8649	2104	98.0642	2104	98.4337	2104	98.5729	2104	98.7497	2104	98.9074
		2103	100.747	2103	97.8599	2103	98.0624	2103	98.4319	2103	98.5695	2103	98.7447	2103	98.9041
		2102	100.737	2102	97.8532	2102	98.0604	2102	98.4303	2102	98.563	2102	98.7404	2102	98.9003
		2101	100.726	2101	97.8472	2101	98.0582	2101	98.4287	2101	98.5567	2101	98.7369	2101	98.8968
		2100	100.719	2100	97.8462	2100	98.0564	2100	98.4273	2100	98.5542	2100	98.7351	2100	98.8978
		2099	100.72	2099	97.8511	2099	98.0554	2099	98.4264	2099	98.5565	2099	98.7358	2099	98.9058
		2098	100.724	2098	97.8574	2098	98.0542	2098	98.4263	2098	98.561	2098	98.7382	2098	98.9165
		2097	100.726	2097	97.86	2097	98.0519	2097	98.4263	2097	98.5638	2097	98.7392	2097	98.9226
		2096	100.724	2096	97.8581	2096	98.0486	2096	98.426	2096	98.5624	2096	98.7369	2096	98.9215
		2095	100.72	2095	97.8542	2095	98.0453	2095	98.425	2095	98.5575	2095	98.7317	2095	98.9167
		2094	100.716	2094	97.8499	2094	98.0426	2094	98.4226	2094	98.5507	2094	98.7251	2094	98.912
		2093	100.711	2093	97.8454	2093	98.0399	2093	98.4183	2093	98.5441	2093	98.7195	2093	98.9084
		2092	100.705	2092	97.841	2092	98.0372	2092	98.413	2092	98.5388	2092	98.7165	2092	98.9052
		2091	100.699	2091	97.837	2091	98.0347	2091	98.4082	2091	98.5351	2091	98.7165	2091	98.9008
		2090	100.695	2090	97.8331	2090	98.0324	2090	98.4048	2090	98.5322	2090	98.7182	2090	98.894
		2089	100.691	2089	97.8297	2089	98.0304	2089	98.4029	2089	98.5296	2089	98.719	2089	98.8865
		2088	100.689	2088	97.8274	2088	98.0285	2088	98.4027	2088	98.5279	2088	98.7182	2088	98.8828
		2087	100.686	2087	97.8265	2087	98.0266	2087	98.404	2087	98.5273	2087	98.7157	2087	98.884
		2086	100.683	2086	97.8256	2086	98.0246	2086	98.4046	2086	98.5272	2086	98.7115	2086	98.8856
		2085	100.677	2085	97.8238	2085	98.0225	2085	98.4023	2085	98.5264	2085	98.7061	2085	98.8825
		2084	100.671	2084	97.8213	2084	98.0203	2084	98.3978	2084	98.525	2084	98.7018	2084	98.8755
		2083	100.665	2083	97.8192	2083	98.0181	2083	98.3941	2083	98.524	2083	98.7008	2083	98.8689
		2082	100.66	2082	97.8179	2082	98.016	2082	98.393	2082	98.5236	2082	98.7025	2082	98.8651
		2081	100.655	2081	97.817	2081	98.014	2081	98.3938	2081	98.5233	2081	98.7054	2081	98.8627
		2080	100.65	2080	97.8164	2080	98.0123	2080	98.395	2080	98.522	2080	98.7085	2080	98.8599
		2079	100.645	2079	97.8159	2079	98.0109	2079	98.3957	2079	98.5196	2079	98.7107	2079	98.8572
		2078	100.64	2078	97.815	2078	98.0093	2078	98.3952	2078	98.5172	2078	98.7097	2078	98.8555
		2077	100.637	2077	97.8134	2077	98.0073	2077	98.392	2077	98.5162	2077	98.7048	2077	98.8553
		2076	100.635	2076	97.8112	2076	98.0048	2076	98.3859	2076	98.5171	2076	98.698	2076	98.8562
		2075	100.634	2075	97.8089	2075	98.0025	2075	98.3787	2075	98.5181	2075	98.6918	2075	98.8574
		2074	100.633	2074	97.8071	2074	98.001	2074	98.3724	2074	98.5167	2074	98.6856	2074	98.8571
		2073	100.63	2073	97.8059	2073	97.9999	2073	98.3679	2073	98.5122	2073	98.6786	2073	98.8542
		2072	100.626	2072	97.8051	2072	97.999	2072	98.3657	2072	98.506	2072	98.6732	2072	98.8494
		2071	100.622	2071	97.8044	2071	97.9978	2071	98.3658	2071	98.5002	2071	98.6721	2071	98.8449
		2070	100.618	2070	97.8032	2070	97.9965	2070	98.3683	2070	98.4958	2070	98.6747	2070	98.8422
		2069	100.616	2069	97.8016	2069	97.9954	2069	98.3726	2069	98.4938	2069	98.6801	2069	98.8418
		2068	100.616	2068	97.8007	2068	97.9952	2068	98.3778	2068	98.4955	2068	98.6894	2068	98.8434
		2067	100.616	2067	97.8014	2067	97.9959	2067	98.3819	2067	98.5008	2067	98.7026	2067	98.8461
		2066	100.615	2066	97.803	2066	97.9967	2066	98.383	2066	98.5074	2066	98.7146	2066	98.8484
		2065	100.611	2065	97.8037	2065	97.9963	2065	98.3814	2065	98.5121	2065	98.7206	2065	98.8499
		2064	100.607	2064	97.8024	2064	97.9946	2064	98.3795	2064	98.5137	2064	98.7212	2064	98.8507
		2063	100.605	2063	97.7998	2063	97.9923	2063	98.3775	2063	98.5122	2063	98.7195	2063	98.8508
		2062	100.603	2062	97.7972	2062	97.99	2062	98.3723	2062	98.5077	2062	98.7161	2062	98.8494
		2061	100.601	2061	97.7954	2061	97.9878	2061	98.3621	2061	98.5006	2061	98.7105	2061	98.8465
		2060	100.597	2060	97.7946	2060	97.9857	2060	98.3501	2060	98.4928	2060	98.7045	2060	98.8435
		2059	100.591	2059	97.794	2059	97.9835	2059	98.3408	2059	98.4857	2059	98.6996	2059	98.8409
		2058	100.586	2058	97.7926	2058	97.981	2058	98.3351	2058	98.4799	2058	98.6946	2058	98.838
		2057	100.582	2057	97.7909	2057	97.979	2057	98.3319	2057	98.4766	2057	98.6893	2057	98.8352
		2056	100.581	2056	97.7902	2056	97.9791	2056	98.3312	2056	98.4774	2056	98.6862	2056	98.8341
		2055	100.581	2055	97.7904	2055	97.9806	2055	98.332	2055	98.481	2055	98.6862	2055	98.8345
		2054	100.578	2054	97.7897	2054	97.9807	2054	98.331	2054	98.4827	2054	98.6867	2054	98.8329
		2053	100.571	2053	97.7876	2053	97.9775	2053	98.327	2053	98.48	2053	98.6859	2053	98.8274
		2052	100.562	2052	97.787	2052	97.9742	2052	98.324	2052	98.4754	2052	98.6863	2052	98.8212
		2051	100.557	2051	97.7908	2051	97.9756	2051	98.3273	2051	98.4732	2051	98.691	2051	98.819
		2050	100.558	2050	97.7979	2050	97.9816	2050	98.3372	2050	98.4742	2050	98.6988	2050	98.8224
		2049	100.562	2049	97.8052	2049	97.9882	2049	98.3489	2049	98.4764	2049	98.706	2049	98.8287
		2048	100.565	2048	97.8109	2048	97.9927	2048	98.3569	2048	98.4787	2048	98.7099	2048	98.8338
		2047	100.566	2047	97.8139	2047	97.9948	2047	98.3572	2047	98.4803	2047	98.7107	2047	98.8345
		2046	100.568	2046	97.812	2046	97.9929	2046	98.3473	2046	98.4792	2046	98.7089	2046	98.8295
		2045	100.572	2045	97.8045	2045	97.9849	2045	98.3305	2045	98.4744	2045	98.7062	2045	98.8218
		2044	100.576	2044	97.7954	2044	97.9741	2044	98.3165	2044	98.4682	2044	98.7052	2044	98.8176
		2043	100.578	2043	97.7899	2043	97.9668	2043	98.3116	2043	98.4641	2043	98.7066	2043	98.8186
		2042	100.576	2042	97.7884	2042	97.9661	2042	98.3123	2042	98.4633	2042	98.7072	2042	98.821
		2041	100.569	2041	97.7884	2041	97.9697	2041	98.3128	2041	98.4655	2041	98.7048	2041	98.8221
		2040	100.56	2040	97.7896	2040	97.9757	2040	98.3157	2040	98.4712	2040	98.7011	2040	98.826
		2039	100.556	2039	97.7934	2039	97.9836	2039	98.3256	2039	98.4788	2039	98.6991	2039	98.8359
		2038	100.558	2038	97.7985	2038	97.9903	2038	98.3376	2038	98.4845	2038	98.6993	2038	98.8478
		2037	100.564	2037	97.8029	2037	97.9922	2037	98.3414	2037	98.4868	2037	98.7005	2037	98.8556
		2036	100.573	2036	97.8079	2036	97.9913	2036	98.3363	2036	98.49	2036	98.7025	2036	98.8589
		2035	100.583	2035	97.8148	2035	97.993	2035	98.3316	2035	98.4969	2035	98.7059	2035	98.8609
		2034	100.593	2034	97.8204	2034	97.9969	2034	98.332	2034	98.5034	2034	98.7094	2034	98.8614
		2033	100.599	2033	97.8205	2033	97.9967	2033	98.333	2033	98.5028	2033	98.7108	2033	98.8586
		2032	100.604	2032	97.8172	2032	97.9901	2032	98.3308	2032	98.4947	2032	98.7106	2032	98.8537
		2031	100.609	2031	97.8152	2031	97.9813	2031	98.3258	2031	98.4849	2031	98.7097	2031	98.8483
		2030	100.609	2030	97.8144	2030	97.9732	2030	98.3164	2030	98.4779	2030	98.7084	2030	98.8404
		2029	100.602	2029	97.8122	2029	97.9646	2029	98.2995	2029	98.4749	2029	98.7067	2029	98.8299
		2028	100.591	2028	97.8097	2028	97.957	2028	98.2787	2028	98.4766	2028	98.7063	2028	98.8224
		2027	100.588	2027	97.8112	2027	97.9554	2027	98.2627	2027	98.4837	2027	98.7091	2027	98.8229
		2026	100.596	2026	97.8171	2026	97.9619	2026	98.255	2026	98.4935	2026	98.715	2026	98.828
		2025	100.607	2025	97.8236	2025	97.9725	2025	98.2527	2025	98.5019	2025	98.7218	2025	98.8306
		2024	100.616	2024	97.8287	2024	97.9827	2024	98.2554	2024	98.5079	2024	98.7272	2024	98.8286
		2023	100.625	2023	97.8339	2023	97.991	2023	98.2675	2023	98.5138	2023	98.73	2023	98.8259
		2022	100.637	2022	97.8399	2022	97.9977	2022	98.2899	2022	98.521	2022	98.7292	2022	98.826
		2021	100.651	2021	97.8446	2021	98.0032	2021	98.3153	2021	98.5276	2021	98.7259	2021	98.8295
		2020	100.66	2020	97.847	2020	98.0097	2020	98.3351	2020	98.5314	2020	98.7231	2020	98.8362
		2019	100.662	2019	97.8481	2019	98.0181	2019	98.3453	2019	98.5316	2019	98.7242	2019	98.845
		2018	100.656	2018	97.8488	2018	98.0252	2018	98.3464	2018	98.5293	2018	98.729	2018	98.8536
		2017	100.646	2017	97.849	2017	98.0264	2017	98.3429	2017	98.5274	2017	98.7341	2017	98.8612
		2016	100.638	2016	97.8487	2016	98.0214	2016	98.3401	2016	98.5288	2016	98.7365	2016	98.8685
		2015	100.634	2015	97.8474	2015	98.0135	2015	98.3388	2015	98.532	2015	98.7353	2015	98.8736
		2014	100.63	2014	97.8438	2014	98.0036	2014	98.3329	2014	98.5324	2014	98.7298	2014	98.8722
		2013	100.619	2013	97.8374	2013	97.9904	2013	98.3176	2013	98.5269	2013	98.7201	2013	98.8638
		2012	100.602	2012	97.8306	2012	97.9763	2012	98.2972	2012	98.5178	2012	98.7091	2012	98.8545
		2011	100.59	2011	97.827	2011	97.9679	2011	98.2821	2011	98.5105	2011	98.7012	2011	98.8503
		2010	100.594	2010	97.8289	2010	97.9696	2010	98.2813	2010	98.5091	2010	98.6988	2010	98.8516
		2009	100.613	2009	97.8362	2009	97.9802	2009	98.2975	2009	98.5146	2009	98.7025	2009	98.8565
		2008	100.644	2008	97.8477	2008	97.9938	2008	98.3255	2008	98.5254	2008	98.7115	2008	98.8639
		2007	100.681	2007	97.8601	2007	98.0037	2007	98.353	2007	98.5373	2007	98.7239	2007	98.8726
		2006	100.715	2006	97.8681	2006	98.0073	2006	98.3689	2006	98.5463	2006	98.7358	2006	98.8794
		2005	100.735	2005	97.869	2005	98.0067	2005	98.3746	2005	98.5526	2005	98.7437	2005	98.8829
		2004	100.739	2004	97.8647	2004	98.0058	2004	98.3799	2004	98.5583	2004	98.747	2004	98.8843
		2003	100.727	2003	97.8589	2003	98.0049	2003	98.388	2003	98.5622	2003	98.7455	2003	98.8823
[truncated: 1,353 more rows]
