# Supplementary material for: Amplification of integrated microscopic motions of high-density [2]rotaxanes in mechanically interlocked networks
Source: Nat Commun. 2022 Nov 4;13:6654. doi: 10.1038/s41467-022-34286-6 (PMC9636211; doi:10.1038/s41467-022-34286-6)
Supplement: Supplementary file 3 — Source Data [file 41467_2022_34286_MOESM3_ESM.zip › source data/Fig.S17.xlsx]

## Sheet: Fig.S17
[2]rotaxane 2		control		DODT		PETMP
Wavenumber (cm-1)	Transmittance (%)	Wavenumber (cm-1)	Transmittance (%)	Wavenumber (cm-1)	Transmittance (%)	Wavenumber (cm-1)	Transmittance (%)
4000.12	92.3388	3999.64	96.5777	3999.64	99.3109	3999.64	99.7617
3999.64	92.36	3997.71	96.5744	3997.71	99.3079	3997.71	99.747
3999.16	92.3801	3995.78	96.5376	3995.78	99.3033	3995.78	99.7313
3998.68	92.3968	3993.85	96.5346	3993.85	99.2905	3993.85	99.7125
3998.19	92.4122	3991.93	96.5472	3991.93	99.2886	3991.93	99.7006
3997.71	92.427	3990	96.5491	3990	99.2943	3990	99.7021
3997.23	92.4415	3988.07	96.553	3988.07	99.3026	3988.07	99.7097
3996.75	92.4555	3986.14	96.5894	3986.14	99.3109	3986.14	99.7157
3996.26	92.4681	3984.21	96.5381	3984.21	99.3136	3984.21	99.7165
3995.78	92.4781	3982.28	96.5201	3982.28	99.3079	3982.28	99.7066
3995.3	92.4842	3980.36	96.5586	3980.36	99.3018	3980.36	99.6981
3994.82	92.4855	3978.43	96.5139	3978.43	99.287	3978.43	99.6783
3994.34	92.4814	3976.5	96.4825	3976.5	99.279	3976.5	99.6581
3993.85	92.4721	3974.57	96.5168	3974.57	99.278	3974.57	99.6412
3993.37	92.4589	3972.64	96.5152	3972.64	99.2814	3972.64	99.6295
3992.89	92.4437	3970.71	96.5199	3970.71	99.2945	3970.71	99.6385
3992.41	92.4296	3968.78	96.5432	3968.78	99.3143	3968.78	99.665
3991.93	92.4197	3966.86	96.5508	3966.86	99.3211	3966.86	99.6739
3991.44	92.4171	3964.93	96.5552	3964.93	99.3263	3964.93	99.6632
3990.96	92.4237	3963	96.562	3963	99.3309	3963	99.6501
3990.48	92.44	3961.07	96.537	3961.07	99.3301	3961.07	99.6348
3990	92.464	3959.14	96.5244	3959.14	99.3378	3959.14	99.6318
3989.51	92.4925	3957.21	96.543	3957.21	99.3621	3957.21	99.6519
3989.03	92.5212	3955.28	96.5572	3955.28	99.3816	3955.28	99.662
3988.55	92.5465	3953.36	96.5735	3953.36	99.3849	3953.36	99.631
3988.07	92.5661	3951.43	96.5725	3951.43	99.3916	3951.43	99.5778
3987.59	92.5799	3949.5	96.5659	3949.5	99.4138	3949.5	99.5452
3987.11	92.5889	3947.57	96.5885	3947.57	99.424	3947.57	99.5265
3986.62	92.5948	3945.64	96.5649	3945.64	99.4469	3945.64	99.5253
3986.14	92.5984	3943.71	96.5332	3943.71	99.4794	3943.71	99.553
3985.66	92.5997	3941.79	96.5047	3941.79	99.4926	3941.79	99.5784
3985.18	92.5971	3939.86	96.5455	3939.86	99.5114	3939.86	99.6031
3984.69	92.5892	3937.93	96.5594	3937.93	99.5366	3937.93	99.6429
3984.21	92.575	3936	96.5493	3936	99.5261	3936	99.6327
3983.73	92.5558	3934.07	96.5862	3934.07	99.5081	3934.07	99.5597
3983.25	92.5348	3932.14	96.6072	3932.14	99.5089	3932.14	99.4963
3982.77	92.517	3930.22	96.5653	3930.22	99.516	3930.22	99.4814
3982.28	92.5072	3928.29	96.5566	3928.29	99.5022	3928.29	99.4663
3981.8	92.5086	3926.36	96.538	3926.36	99.5024	3926.36	99.4711
3981.32	92.5212	3924.43	96.5194	3924.43	99.5073	3924.43	99.4923
3980.84	92.5418	3922.5	96.5814	3922.5	99.5164	3922.5	99.5122
3980.36	92.5649	3920.57	96.6279	3920.57	99.5371	3920.57	99.5414
3979.87	92.5845	3918.64	96.5944	3918.64	99.5635	3918.64	99.5914
3979.39	92.5965	3916.72	96.5324	3916.72	99.5579	3916.72	99.6037
3978.91	92.5995	3914.79	96.5081	3914.79	99.5619	3914.79	99.6112
3978.43	92.5951	3912.86	96.5636	3912.86	99.5736	3912.86	99.6393
3977.95	92.5869	3910.93	96.5835	3910.93	99.5814	3910.93	99.6613
3977.46	92.5782	3909	96.551	3909	99.5545	3909	99.6225
3976.98	92.5711	3907.07	96.5529	3907.07	99.5294	3907.07	99.5316
3976.5	92.5656	3905.14	96.5821	3905.14	99.5357	3905.14	99.4654
3976.02	92.5599	3903.22	96.6261	3903.22	99.5679	3903.22	99.445
3975.53	92.5516	3901.29	96.6429	3901.29	99.616	3901.29	99.4744
3975.05	92.5393	3899.36	96.602	3899.36	99.6463	3899.36	99.5293
3974.57	92.5234	3897.43	96.6271	3897.43	99.6208	3897.43	99.5419
3974.09	92.5058	3895.5	96.6321	3895.5	99.5849	3895.5	99.4949
3973.61	92.4891	3893.57	96.6026	3893.57	99.5909	3893.57	99.4755
3973.12	92.4748	3891.65	96.5458	3891.65	99.6253	3891.65	99.4953
3972.64	92.4624	3889.72	96.5345	3889.72	99.6797	3889.72	99.5856
3972.16	92.4494	3887.79	96.5372	3887.79	99.7025	3887.79	99.6528
3971.68	92.4329	3885.86	96.5706	3885.86	99.6654	3885.86	99.6324
3971.2	92.4109	3883.93	96.5303	3883.93	99.6429	3883.93	99.5558
3970.71	92.3843	3882	96.5099	3882	99.6593	3882	99.5112
3970.23	92.3572	3880.07	96.4924	3880.07	99.6762	3880.07	99.5092
3969.75	92.3357	3878.15	96.5114	3878.15	99.6698	3878.15	99.5503
3969.27	92.3262	3876.22	96.5463	3876.22	99.6423	3876.22	99.5324
3968.78	92.3326	3874.29	96.5586	3874.29	99.5822	3874.29	99.4676
3968.3	92.3553	3872.36	96.5717	3872.36	99.6091	3872.36	99.4504
3967.82	92.3906	3870.43	96.5707	3870.43	99.663	3870.43	99.4971
3967.34	92.4321	3868.5	96.4586	3868.5	99.6564	3868.5	99.5163
3966.86	92.4733	3866.58	96.4823	3866.58	99.6093	3866.58	99.4582
3966.37	92.5096	3864.65	96.549	3864.65	99.5899	3864.65	99.3871
3965.89	92.539	3862.72	96.534	3862.72	99.5569	3862.72	99.3448
3965.41	92.5623	3860.79	96.4786	3860.79	99.5563	3860.79	99.3158
3964.93	92.5809	3858.86	96.4892	3858.86	99.6818	3858.86	99.4685
3964.45	92.5959	3856.93	96.5012	3856.93	99.7299	3856.93	99.6633
3963.96	92.6061	3855.01	96.6127	3855.01	99.7421	3855.01	99.7833
3963.48	92.6089	3853.08	96.7237	3853.08	99.7144	3853.08	99.7923
3963	92.6013	3851.15	96.704	3851.15	99.6409	3851.15	99.6922
3962.52	92.5818	3849.22	96.6073	3849.22	99.5482	3849.22	99.506
3962.03	92.5526	3847.29	96.567	3847.29	99.5908	3847.29	99.446
3961.55	92.5199	3845.36	96.5443	3845.36	99.595	3845.36	99.445
3961.07	92.4924	3843.43	96.5216	3843.43	99.5499	3843.43	99.3656
3960.59	92.4786	3841.51	96.5068	3841.51	99.529	3841.51	99.2825
3960.11	92.4834	3839.58	96.4737	3839.58	99.5163	3839.58	99.2573
3959.62	92.5064	3837.65	96.3924	3837.65	99.5326	3837.65	99.3191
3959.14	92.5422	3835.72	96.4298	3835.72	99.579	3835.72	99.4293
3958.66	92.5815	3833.79	96.4688	3833.79	99.6281	3833.79	99.5448
3958.18	92.6143	3831.86	96.5145	3831.86	99.5933	3831.86	99.5378
3957.7	92.6325	3829.93	96.5393	3829.93	99.5654	3829.93	99.4966
3957.21	92.6319	3828.01	96.5063	3828.01	99.5049	3828.01	99.4171
3956.73	92.6135	3826.08	96.4394	3826.08	99.4801	3826.08	99.3972
3956.25	92.5827	3824.15	96.4865	3824.15	99.4766	3824.15	99.3646
3955.77	92.548	3822.22	96.5278	3822.22	99.4958	3822.22	99.3411
3955.28	92.5185	3820.29	96.4206	3820.29	99.5128	3820.29	99.3631
3954.8	92.5015	3818.36	96.4155	3818.36	99.5328	3818.36	99.4295
3954.32	92.5014	3816.44	96.486	3816.44	99.5199	3816.44	99.4766
3953.84	92.5184	3814.51	96.5289	3814.51	99.5053	3814.51	99.556
3953.36	92.549	3812.58	96.5391	3812.58	99.4888	3812.58	99.5767
3952.88	92.5867	3810.65	96.5082	3810.65	99.5002	3810.65	99.5867
3952.39	92.6237	3808.72	96.5219	3808.72	99.5096	3808.72	99.5843
3951.91	92.6522	3806.79	96.5872	3806.79	99.5215	3806.79	99.5826
3951.43	92.6661	3804.86	96.5737	3804.86	99.5121	3804.86	99.5149
3950.95	92.663	3802.94	96.4891	3802.94	99.4778	3802.94	99.4292
3950.46	92.644	3801.01	96.4378	3801.01	99.4279	3801.01	99.3336
3949.98	92.6141	3799.08	96.5038	3799.08	99.4356	3799.08	99.3301
3949.5	92.5804	3797.15	96.4925	3797.15	99.4317	3797.15	99.3645
3949.02	92.5501	3795.22	96.5278	3795.22	99.4364	3795.22	99.4415
3948.54	92.5286	3793.29	96.593	3793.29	99.457	3793.29	99.5156
3948.05	92.5177	3791.36	96.6109	3791.36	99.4572	3791.36	99.5803
3947.57	92.5155	3789.44	96.5617	3789.44	99.404	3789.44	99.5375
3947.09	92.518	3787.51	96.544	3787.51	99.3838	3787.51	99.4681
3946.61	92.5213	3785.58	96.552	3785.58	99.377	3785.58	99.4223
3946.12	92.5228	3783.65	96.5334	3783.65	99.3735	3783.65	99.4098
3945.64	92.5225	3781.72	96.5314	3781.72	99.3964	3781.72	99.4161
3945.16	92.522	3779.8	96.5189	3779.8	99.4241	3779.8	99.4594
3944.68	92.5235	3777.87	96.5159	3777.87	99.4178	3777.87	99.4829
3944.2	92.5288	3775.94	96.5638	3775.94	99.4087	3775.94	99.4962
3943.71	92.5388	3774.01	96.5606	3774.01	99.3941	3774.01	99.5094
3943.23	92.553	3772.08	96.5191	3772.08	99.3829	3772.08	99.5126
3942.75	92.5707	3770.15	96.4962	3770.15	99.3773	3770.15	99.4819
3942.27	92.5911	3768.22	96.5109	3768.22	99.3781	3768.22	99.4512
3941.79	92.6139	3766.3	96.5642	3766.3	99.3697	3766.3	99.423
3941.3	92.6392	3764.37	96.5554	3764.37	99.3657	3764.37	99.4323
3940.82	92.6661	3762.44	96.5559	3762.44	99.3486	3762.44	99.3949
3940.34	92.6927	3760.51	96.5343	3760.51	99.331	3760.51	99.3365
3939.86	92.7157	3758.58	96.513	3758.58	99.2995	3758.58	99.2555
3939.38	92.7315	3756.65	96.5036	3756.65	99.3156	3756.65	99.2672
3938.89	92.7367	3754.72	96.4362	3754.72	99.2782	3754.72	99.2286
3938.41	92.7296	3752.8	96.4595	3752.8	99.2597	3752.8	99.2367
3937.93	92.711	3750.87	96.5521	3750.87	99.1852	3750.87	99.145
3937.45	92.6841	3748.94	96.6251	3748.94	99.2357	3748.94	99.1958
3936.97	92.654	3747.01	96.6156	3747.01	99.3484	3747.01	99.4302
3936.48	92.6257	3745.08	96.6508	3745.08	99.3805	3745.08	99.5981
3936	92.6031	3743.15	96.5999	3743.15	99.2771	3743.15	99.5049
3935.52	92.5875	3741.22	96.5314	3741.22	99.1418	3741.22	99.3215
3935.04	92.5785	3739.3	96.4924	3739.3	98.8291	3739.3	98.8966
3934.55	92.5744	3737.37	96.5368	3737.37	98.702	3737.37	98.6235
3934.07	92.5737	3735.44	96.4752	3735.44	98.716	3735.44	98.657
3933.59	92.576	3733.51	96.5511	3733.51	98.6834	3733.51	98.7041
3933.11	92.5823	3731.58	96.7173	3731.58	98.6501	3731.58	98.7698
3932.63	92.5942	3729.66	96.6073	3729.66	98.5926	3729.66	98.8306
3932.14	92.6135	3727.73	96.4683	3727.73	98.4213	3727.73	98.7356
3931.66	92.6402	3725.8	96.4087	3725.8	98.341	3725.8	98.6187
3931.18	92.6726	3723.87	96.4437	3723.87	98.3841	3723.87	98.6221
3930.7	92.7065	3721.94	96.4765	3721.94	98.4936	3721.94	98.7143
3930.22	92.7376	3720.01	96.5252	3720.01	98.6491	3720.01	98.8811
3929.73	92.7617	3718.08	96.518	3718.08	98.8211	3718.08	99.055
3929.25	92.7767	3716.16	96.5452	3716.16	98.9334	3716.16	99.1876
3928.77	92.782	3714.23	96.5729	3714.23	98.9025	3714.23	99.1345
3928.29	92.7793	3712.3	96.5801	3712.3	98.8106	3712.3	99.0293
3927.8	92.7709	3710.37	96.5426	3710.37	98.6722	3710.37	98.9204
3927.32	92.76	3708.44	96.5453	3708.44	98.544	3708.44	98.8572
3926.84	92.7498	3706.51	96.5303	3706.51	98.5034	3706.51	98.8935
3926.36	92.7429	3704.58	96.4971	3704.58	98.5224	3704.58	98.9997
3925.88	92.7412	3702.66	96.4802	3702.66	98.4969	3702.66	99.0184
3925.39	92.7451	3700.73	96.4902	3700.73	98.4839	3700.73	99.0315
3924.91	92.7532	3698.8	96.5359	3698.8	98.4427	3698.8	99.007
3924.43	92.7622	3696.87	96.5008	3696.87	98.401	3696.87	98.9706
3923.95	92.7681	3694.94	96.5126	3694.94	98.3513	3694.94	98.9128
3923.47	92.7684	3693.01	96.4858	3693.01	98.3561	3693.01	98.8572
3922.98	92.7626	3691.09	96.4472	3691.09	98.41	3691.09	98.9094
3922.5	92.7525	3689.16	96.4961	3689.16	98.4215	3689.16	98.9627
3922.02	92.7407	3687.23	96.4774	3687.23	98.4211	3687.23	99.0067
3921.54	92.7295	3685.3	96.4409	3685.3	98.4183	3685.3	99.0647
3921.05	92.7196	3683.37	96.405	3683.37	98.3515	3683.37	99.0386
3920.57	92.7097	3681.44	96.4093	3681.44	98.32	3681.44	98.9628
3920.09	92.6974	3679.51	96.4153	3679.51	98.2976	3679.51	98.9444
3919.61	92.6803	3677.59	96.3491	3677.59	98.2557	3677.59	98.9357
3919.13	92.6576	3675.66	96.3035	3675.66	98.23	3675.66	98.9671
3918.64	92.6318	3673.73	96.327	3673.73	98.1387	3673.73	98.9675
3918.16	92.6083	3671.8	96.3756	3671.8	98.0202	3671.8	98.94
3917.68	92.594	3669.87	96.3565	3669.87	97.908	3669.87	98.9039
3917.2	92.5939	3667.94	96.3141	3667.94	97.7649	3667.94	98.8635
3916.72	92.6082	3666.01	96.2854	3666.01	97.6608	3666.01	98.8731
3916.23	92.6319	3664.09	96.2617	3664.09	97.5734	3664.09	98.8949
3915.75	92.6558	3662.16	96.2695	3662.16	97.4557	3662.16	98.8626
3915.27	92.6712	3660.23	96.2284	3660.23	97.3684	3660.23	98.8478
3914.79	92.6741	3658.3	96.1694	3658.3	97.2433	3658.3	98.8042
3914.3	92.6662	3656.37	96.1559	3656.37	97.1216	3656.37	98.769
3913.82	92.6545	3654.44	96.1312	3654.44	96.957	3654.44	98.7111
3913.34	92.6477	3652.52	96.1251	3652.52	96.7082	3652.52	98.474
3912.86	92.6531	3650.59	96.0503	3650.59	96.4978	3650.59	98.2249
3912.38	92.6739	3648.66	95.9377	3648.66	96.3448	3648.66	98.0856
3911.89	92.7082	3646.73	95.9765	3646.73	96.1893	3646.73	98.0202
3911.41	92.7486	3644.8	96.1052	3644.8	96.0834	3644.8	98.0717
3910.93	92.7852	3642.87	96.1256	3642.87	95.9534	3642.87	98.1615
3910.45	92.8083	3640.95	96.0747	3640.95	95.7587	3640.95	98.1088
3909.97	92.8121	3639.02	96.083	3639.02	95.5848	3639.02	98.0352
3909.48	92.7959	3637.09	96.0706	3637.09	95.3966	3637.09	97.9326
3909	92.7642	3635.16	96.0809	3635.16	95.2045	3635.16	97.8067
3908.52	92.7239	3633.23	96.1892	3633.23	94.9952	3633.23	97.6952
3908.04	92.6827	3631.3	96.2057	3631.3	94.8014	3631.3	97.6102
3907.56	92.6468	3629.37	96.1889	3629.37	94.606	3629.37	97.5085
3907.07	92.6203	3627.45	96.0932	3627.45	94.4343	3627.45	97.4169
3906.59	92.6056	3625.52	96.0446	3625.52	94.287	3625.52	97.3179
3906.11	92.6035	3623.59	96.0556	3623.59	94.2005	3623.59	97.239
3905.63	92.6139	3621.66	96.0358	3621.66	94.1383	3621.66	97.1704
3905.14	92.6358	3619.73	95.9827	3619.73	94.0969	3619.73	97.1039
3904.66	92.6667	3617.8	95.989	3617.8	94.0171	3617.8	96.9698
3904.18	92.7023	3615.88	95.984	3615.88	93.9702	3615.88	96.8585
3903.7	92.7368	3613.95	95.8347	3613.95	93.9532	3613.95	96.8448
3903.22	92.7652	3612.02	95.7535	3612.02	93.8799	3612.02	96.8328
3902.73	92.7852	3610.09	95.8577	3610.09	93.7722	3610.09	96.7799
3902.25	92.798	3608.16	95.8914	3608.16	93.6294	3608.16	96.7211
3901.77	92.8073	3606.23	95.8422	3606.23	93.4405	3606.23	96.6002
3901.29	92.8173	3604.3	95.8675	3604.3	93.2732	3604.3	96.4388
3900.81	92.83	3602.38	95.8529	3602.38	93.1505	3602.38	96.3005
3900.32	92.8441	3600.45	95.7659	3600.45	93.02	3600.45	96.1559
3899.84	92.8549	3598.52	95.7327	3598.52	92.9058	3598.52	95.9968
3899.36	92.8565	3596.59	95.7258	3596.59	92.8506	3596.59	95.902
3898.88	92.8448	3594.66	95.7347	3594.66	92.837	3594.66	95.8828
3898.4	92.8203	3592.73	95.7421	3592.73	92.8072	3592.73	95.8841
3897.91	92.7881	3590.8	95.783	3590.8	92.7389	3590.8	95.7962
3897.43	92.7554	3588.88	95.776	3588.88	92.6925	3588.88	95.7047
3896.95	92.7288	3586.95	95.6277	3586.95	92.6349	3586.95	95.5868
3896.47	92.7118	3585.02	95.6545	3585.02	92.5993	3585.02	95.4811
3895.99	92.7046	3583.09	95.6916	3583.09	92.589	3583.09	95.4251
3895.5	92.7052	3581.16	95.649	3581.16	92.568	3581.16	95.4055
3895.02	92.71	3579.23	95.6656	3579.23	92.5012	3579.23	95.3009
3894.54	92.7155	3577.31	95.6735	3577.31	92.4625	3577.31	95.1953
3894.06	92.7191	3575.38	95.6676	3575.38	92.4174	3575.38	95.0915
3893.57	92.7192	3573.45	95.6431	3573.45	92.3688	3573.45	95.0104
3893.09	92.7156	3571.52	95.6917	3571.52	92.2346	3571.52	94.8475
3892.61	92.7091	3569.59	95.67	3569.59	92.082	3569.59	94.5776
3892.13	92.7009	3567.66	95.6265	3567.66	91.964	3567.66	94.3209
3891.65	92.6925	3565.74	95.5533	3565.74	91.8939	3565.74	94.143
3891.16	92.6851	3563.81	95.5375	3563.81	91.8678	3563.81	94.0718
3890.68	92.6795	3561.88	95.5371	3561.88	91.8834	3561.88	94.1191
3890.2	92.6756	3559.95	95.5141	3559.95	91.8472	3559.95	94.1502
3889.72	92.6722	3558.02	95.5232	3558.02	91.7786	3558.02	94.0855
3889.24	92.6672	3556.09	95.5074	3556.09	91.6965	3556.09	93.9662
3888.75	92.6587	3554.16	95.4819	3554.16	91.6199	3554.16	93.8293
3888.27	92.6454	3552.24	95.5229	3552.24	91.531	3552.24	93.6906
3887.79	92.627	3550.31	95.4387	3550.31	91.4265	3550.31	93.5367
3887.31	92.604	3548.38	95.3982	3548.38	91.3233	3548.38	93.373
3886.82	92.5782	3546.45	95.3976	3546.45	91.2353	3546.45	93.2453
3886.34	92.5524	3544.52	95.3351	3544.52	91.1616	3544.52	93.1585
3885.86	92.5315	3542.59	95.3539	3542.59	91.1225	3542.59	93.142
3885.38	92.5221	3540.66	95.3673	3540.66	91.0655	3540.66	93.1468
3884.9	92.5297	3538.74	95.349	3538.74	90.9809	3538.74	93.1094
3884.41	92.5547	3536.81	95.3415	3536.81	90.8857	3536.81	93.0329
3883.93	92.5913	3534.88	95.3307	3534.88	90.7946	3534.88	92.9516
3883.45	92.6304	3532.95	95.3333	3532.95	90.6822	3532.95	92.8535
3882.97	92.6644	3531.02	95.3244	3531.02	90.5502	3531.02	92.7238
3882.49	92.6897	3529.09	95.2841	3529.09	90.4118	3529.09	92.5769
3882	92.7061	3527.17	95.2464	3527.17	90.2877	3527.17	92.4287
3881.52	92.7156	3525.24	95.2666	3525.24	90.21	3525.24	92.3457
3881.04	92.7204	3523.31	95.2619	3523.31	90.1575	3523.31	92.3338
3880.56	92.7229	3521.38	95.2122	3521.38	90.1033	3521.38	92.3451
3880.07	92.7249	3519.45	95.1814	3519.45	90.054	3519.45	92.3593
3879.59	92.7272	3517.52	95.2022	3517.52	90.0083	3517.52	92.3699
3879.11	92.7294	3515.59	95.1941	3515.59	89.941	3515.59	92.3282
3878.63	92.73	3513.67	95.1763	3513.67	89.8553	3513.67	92.2331
3878.15	92.7272	3511.74	95.1426	3511.74	89.7746	3511.74	92.1334
3877.66	92.7206	3509.81	95.1312	3509.81	89.7062	3509.81	92.0622
3877.18	92.7112	3507.88	95.1131	3507.88	89.6303	3507.88	91.9922
3876.7	92.7011	3505.95	95.0924	3505.95	89.5606	3505.95	91.9033
3876.22	92.6937	3504.02	95.0951	3504.02	89.5155	3504.02	91.8349
3875.74	92.6923	3502.09	95.1501	3502.09	89.4761	3502.09	91.7817
3875.25	92.6997	3500.17	95.0924	3500.17	89.4632	3500.17	91.7557
3874.77	92.7175	3498.24	95.0425	3498.24	89.4718	3498.24	91.7702
3874.29	92.7453	3496.31	95.0612	3496.31	89.4633	3496.31	91.7731
3873.81	92.7806	3494.38	95.0908	3494.38	89.4427	3494.38	91.7436
3873.32	92.8203	3492.45	95.0632	3492.45	89.4206	3492.45	91.7092
3872.84	92.8619	3490.53	95.0179	3490.53	89.3959	3490.53	91.6639
3872.36	92.9053	3488.6	95.034	3488.6	89.3721	3488.6	91.6077
3871.88	92.9528	3486.67	95.0216	3486.67	89.3381	3486.67	91.5418
3871.4	93.0077	3484.74	94.9453	3484.74	89.3076	3484.74	91.4722
3870.91	93.0716	3482.81	94.9943	3482.81	89.3002	3482.81	91.4235
3870.43	93.1393	3480.88	95.1006	3480.88	89.3044	3480.88	91.3965
3869.95	93.1966	3478.95	95.1367	3478.95	89.3115	3478.95	91.3726
3869.47	93.2245	3477.03	95.0691	3477.03	89.3279	3477.03	91.3672
3868.99	93.2106	3475.1	94.9715	3475.1	89.3288	3475.1	91.3609
3868.5	93.1583	3473.17	94.9797	3473.17	89.3333	3473.17	91.3322
3868.02	93.0823	3471.24	95.0002	3471.24	89.3525	3471.24	91.2851
3867.54	92.9979	3469.31	94.9788	3469.31	89.3735	3469.31	91.2392
3867.06	92.9154	3467.38	94.9469	3467.38	89.3699	3467.38	91.1923
3866.58	92.8403	3465.45	94.8876	3465.45	89.3516	3465.45	91.1483
3866.09	92.7754	3463.53	94.8365	3463.53	89.3354	3463.53	91.1185
3865.61	92.7225	3461.6	94.8269	3461.6	89.3326	3461.6	91.1028
3865.13	92.6822	3459.67	94.8076	3459.67	89.3354	3459.67	91.0904
3864.65	92.655	3457.74	94.8474	3457.74	89.3515	3457.74	91.0908
3864.16	92.6406	3455.81	94.8868	3455.81	89.3656	3455.81	91.1003
3863.68	92.6385	3453.88	94.9165	3453.88	89.3747	3453.88	91.1067
3863.2	92.6477	3451.95	94.9122	3451.95	89.3686	3451.95	91.0847
3862.72	92.6664	3450.03	94.8525	3450.03	89.3598	3450.03	91.0367
3862.24	92.6918	3448.1	94.7668	3448.1	89.353	3448.1	91.0021
3861.76	92.7207	3446.17	94.7691	3446.17	89.3498	3446.17	90.9877
3861.27	92.7489	3444.24	94.7806	3444.24	89.3579	3444.24	91.0059
3860.79	92.7721	3442.31	94.7694	3442.31	89.3796	3442.31	91.0566
3860.31	92.7862	3440.39	94.8425	3440.39	89.4018	3440.39	91.0979
3859.83	92.7888	3438.46	94.9176	3438.46	89.4353	3438.46	91.1231
3859.34	92.7793	3436.53	94.8658	3436.53	89.4692	3436.53	91.1484
3858.86	92.7592	3434.6	94.8243	3434.6	89.4938	3434.6	91.1642
3858.38	92.7313	3432.67	94.8056	3432.67	89.5163	3432.67	91.1824
3857.9	92.6994	3430.74	94.788	3430.74	89.5406	3430.74	91.2085
3857.42	92.6672	3428.81	94.7763	3428.81	89.57	3428.81	91.2402
3856.93	92.6386	3426.89	94.7367	3426.89	89.5978	3426.89	91.273
3856.45	92.6167	3424.96	94.7501	3424.96	89.6187	3424.96	91.2833
3855.97	92.6036	3423.03	94.7715	3423.03	89.6562	3423.03	91.2826
3855.49	92.6008	3421.1	94.7525	3421.1	89.7151	3421.1	91.2959
3855.01	92.6091	3419.17	94.7031	3419.17	89.794	3419.17	91.3369
3854.52	92.6278	3417.24	94.7136	3417.24	89.8884	3417.24	91.4058
3854.04	92.6537	3415.31	94.764	3415.31	89.984	3415.31	91.4823
3853.56	92.6801	3413.39	94.7655	3413.39	90.073	3413.39	91.5405
3853.08	92.7002	3411.46	94.7582	3411.46	90.1666	3411.46	91.5902
3852.59	92.7136	3409.53	94.7566	3409.53	90.2537	3409.53	91.6371
3852.11	92.7257	3407.6	94.7553	3407.6	90.3357	3407.6	91.6893
3851.63	92.7403	3405.67	94.7644	3405.67	90.4225	3405.67	91.7483
3851.15	92.7553	3403.74	94.7545	3403.74	90.5195	3403.74	91.808
3850.67	92.7667	3401.82	94.764	3401.82	90.6096	3401.82	91.8645
3850.18	92.7724	3399.89	94.7628	3399.89	90.6963	3399.89	91.9252
3849.7	92.7722	3397.96	94.7402	3397.96	90.7694	3397.96	91.9832
3849.22	92.7671	3396.03	94.7444	3396.03	90.8381	3396.03	92.0425
3848.74	92.7582	3394.1	94.7158	3394.1	90.92	3394.1	92.1015
3848.26	92.7477	3392.17	94.6773	3392.17	91.016	3392.17	92.1606
3847.77	92.7384	3390.24	94.7318	3390.24	91.1029	3390.24	92.2165
3847.29	92.7333	3388.32	94.7923	3388.32	91.1841	3388.32	92.2751
3846.81	92.7352	3386.39	94.7739	3386.39	91.2622	3386.39	92.3344
3846.33	92.7454	3384.46	94.7372	3384.46	91.3433	3384.46	92.3951
3845.84	92.7635	3382.53	94.7398	3382.53	91.4276	3382.53	92.4522
3845.36	92.7865	3380.6	94.764	3380.6	91.5125	3380.6	92.5098
3844.88	92.8098	3378.67	94.7976	3378.67	91.5917	3378.67	92.5683
3844.4	92.8278	3376.74	94.7752	3376.74	91.6673	3376.74	92.6287
3843.92	92.8366	3374.82	94.7445	3374.82	91.7488	3374.82	92.6873
3843.43	92.8359	3372.89	94.7574	3372.89	91.8407	3372.89	92.7469
3842.95	92.8298	3370.96	94.7566	3370.96	91.9317	3370.96	92.8
3842.47	92.8249	3369.03	94.7164	3369.03	92.023	3369.03	92.852
3841.99	92.8266	3367.1	94.6847	3367.1	92.1067	3367.1	92.9043
3841.51	92.8353	3365.17	94.6815	3365.17	92.1838	3365.17	92.9614
3841.02	92.8452	3363.25	94.736	3363.25	92.2589	3363.25	93.0229
3840.54	92.8444	3361.32	94.753	3361.32	92.3362	3361.32	93.0931
3840.06	92.8185	3359.39	94.7581	3359.39	92.4119	3359.39	93.1669
3839.58	92.756	3357.46	94.7774	3357.46	92.4903	3357.46	93.2479
3839.09	92.6561	3355.53	94.8249	3355.53	92.5706	3355.53	93.3358
3838.61	92.5356	3353.6	94.7499	3353.6	92.6615	3353.6	93.4304
3838.13	92.4267	3351.68	94.7036	3351.68	92.7542	3351.68	93.5213
3837.65	92.3648	3349.75	94.7176	3349.75	92.8409	3349.75	93.6112
3837.17	92.3715	3347.82	94.7417	3347.82	92.9186	3347.82	93.7042
3836.68	92.445	3345.89	94.7458	3345.89	92.9944	3345.89	93.8038
3836.2	92.5634	3343.96	94.776	3343.96	93.0712	3343.96	93.9052
3835.72	92.696	3342.03	94.7609	3342.03	93.1563	3342.03	94.0107
3835.24	92.8154	3340.1	94.7308	3340.1	93.2343	3340.1	94.1088
3834.76	92.9048	3338.18	94.7449	3338.18	93.3009	3338.18	94.1987
3834.27	92.9585	3336.25	94.7747	3336.25	93.3568	3336.25	94.2843
3833.79	92.981	3334.32	94.7767	3334.32	93.4099	3334.32	94.3717
3833.31	92.9824	3332.39	94.7687	3332.39	93.4585	3332.39	94.4524
3832.83	92.9751	3330.46	94.7512	3330.46	93.5117	3330.46	94.5343
3832.34	92.97	3328.53	94.7856	3328.53	93.5671	3328.53	94.6143
3831.86	92.9744	3326.61	94.8223	3326.61	93.6237	3326.61	94.6908
3831.38	92.9897	3324.68	94.7815	3324.68	93.6798	3324.68	94.7634
3830.9	93.0114	3322.75	94.8032	3322.75	93.7387	3322.75	94.8385
3830.42	93.0305	3320.82	94.8175	3320.82	93.7974	3320.82	94.9079
3829.93	93.0372	3318.89	94.7959	3318.89	93.8566	3318.89	94.9747
3829.45	93.0235	3316.96	94.807	3316.96	93.9124	3316.96	95.0363
3828.97	92.9853	3315.03	94.8231	3315.03	93.9681	3315.03	95.0976
3828.49	92.9226	3313.11	94.8456	3313.11	94.0251	3313.11	95.1587
3828.01	92.8389	3311.18	94.8555	3311.18	94.0959	3311.18	95.2204
3827.52	92.7422	3309.25	94.837	3309.25	94.1848	3309.25	95.2797
3827.04	92.6444	3307.32	94.8189	3307.32	94.2866	3307.32	95.3378
3826.56	92.5606	3305.39	94.7476	3305.39	94.3819	3305.39	95.3902
3826.08	92.5045	3303.46	94.7026	3303.46	94.4623	3303.46	95.4421
3825.6	92.4832	3301.53	94.746	3301.53	94.5222	3301.53	95.4927
3825.11	92.4936	3299.61	94.7813	3299.61	94.5752	3299.61	95.542
3824.63	92.5243	3297.68	94.817	3297.68	94.6226	3297.68	95.5864
3824.15	92.5609	3295.75	94.8584	3295.75	94.6708	3295.75	95.6292
3823.67	92.5901	3293.82	94.8521	3293.82	94.7152	3293.82	95.6692
3823.18	92.6026	3291.89	94.8178	3291.89	94.7578	3291.89	95.709
3822.7	92.5916	3289.96	94.7808	3289.96	94.8002	3289.96	95.7471
3822.22	92.5534	3288.04	94.7699	3288.04	94.8506	3288.04	95.7864
3821.74	92.4895	3286.11	94.7829	3286.11	94.9	3286.11	95.8223
3821.26	92.4133	3284.18	94.7902	3284.18	94.9479	3284.18	95.8595
3820.78	92.3532	3282.25	94.8166	3282.25	94.9872	3282.25	95.8946
3820.29	92.3408	3280.32	94.8527	3280.32	95.0203	3280.32	95.9317
3819.81	92.3895	3278.39	94.87	3278.39	95.045	3278.39	95.9654
3819.33	92.4857	3276.47	94.7837	3276.47	95.0701	3276.47	95.9973
3818.85	92.6028	3274.54	94.74	3274.54	95.1017	3274.54	96.0274
3818.36	92.7198	3272.61	94.81	3272.61	95.1399	3272.61	96.0572
3817.88	92.8269	3270.68	94.8034	3270.68	95.1719	3270.68	96.0812
3817.4	92.921	3268.75	94.7974	3268.75	95.2011	3268.75	96.1091
3816.92	92.9997	3266.82	94.8286	3266.82	95.2271	3266.82	96.1372
3816.44	93.0574	3264.89	94.7778	3264.89	95.2574	3264.89	96.1686
3815.95	93.0861	3262.97	94.7774	3262.97	95.2911	3262.97	96.2006
3815.47	93.0814	3261.04	94.8313	3261.04	95.3271	3261.04	96.2331
3814.99	93.0479	3259.11	94.8698	3259.11	95.3539	3259.11	96.2604
3814.51	92.9982	3257.18	94.8653	3257.18	95.3742	3257.18	96.2856
3814.03	92.9459	3255.25	94.8427	3255.25	95.3923	3255.25	96.3088
3813.54	92.9005	3253.32	94.8401	3253.32	95.4112	3253.32	96.3369
3813.06	92.8671	3251.39	94.8182	3251.39	95.43	3251.39	96.368
3812.58	92.849	3249.47	94.7931	3249.47	95.4538	3249.47	96.4038
3812.1	92.8481	3247.54	94.8057	3247.54	95.4804	3247.54	96.4347
3811.61	92.865	3245.61	94.8284	3245.61	95.5101	3245.61	96.4612
3811.13	92.8977	3243.68	94.8075	3243.68	95.5402	3243.68	96.4815
3810.65	92.9412	3241.75	94.8142	3241.75	95.5717	3241.75	96.5028
3810.17	92.9881	3239.82	94.8103	3239.82	95.6043	3239.82	96.5269
3809.69	93.0301	3237.9	94.7438	3237.9	95.6405	3237.9	96.5555
3809.2	93.0599	3235.97	94.7436	3235.97	95.6757	3235.97	96.5825
3808.72	93.0718	3234.04	94.7795	3234.04	95.708	3234.04	96.6143
3808.24	93.0621	3232.11	94.7644	3232.11	95.7316	3232.11	96.6465
3807.76	93.0298	3230.18	94.7845	3230.18	95.7541	3230.18	96.6799
3807.28	92.9777	3228.25	94.7811	3228.25	95.7797	3228.25	96.7125
3806.79	92.9151	3226.32	94.735	3226.32	95.8183	3226.32	96.7445
3806.31	92.8564	3224.4	94.747	3224.4	95.8658	3224.4	96.7733
3805.83	92.8144	3222.47	94.7946	3222.47	95.9176	3222.47	96.8016
3805.35	92.7948	3220.54	94.7642	3220.54	95.9608	3220.54	96.8238
3804.86	92.7947	3218.61	94.7241	3218.61	95.9985	3218.61	96.8472
3804.38	92.8085	3216.68	94.7124	3216.68	96.03	3216.68	96.8704
3803.9	92.8332	3214.75	94.6951	3214.75	96.0573	3214.75	96.8974
3803.42	92.8698	3212.82	94.6334	3212.82	96.0827	3212.82	96.9268
3802.94	92.9215	3210.9	94.5949	3210.9	96.1144	3210.9	96.9576
3802.45	92.9886	3208.97	94.6246	3208.97	96.1458	3208.97	96.9845
3801.97	93.0625	3207.04	94.5993	3207.04	96.1845	3207.04	97.016
3801.49	93.1235	3205.11	94.5526	3205.11	96.2283	3205.11	97.0429
3801.01	93.1488	3203.18	94.5297	3203.18	96.2712	3203.18	97.0683
3800.53	93.1285	3201.26	94.4835	3201.26	96.3056	3201.26	97.0927
3800.04	93.0727	3199.33	94.3969	3199.33	96.3391	3199.33	97.1185
3799.56	93.002	3197.4	94.3738	3197.4	96.3705	3197.4	97.1459
3799.08	92.9341	3195.47	94.3432	3195.47	96.4036	3195.47	97.1798
3798.6	92.8796	3193.54	94.2684	3193.54	96.435	3193.54	97.2147
3798.11	92.8435	3191.61	94.2177	3191.61	96.4668	3191.61	97.2495
3797.63	92.828	3189.68	94.1782	3189.68	96.4892	3189.68	97.2795
3797.15	92.833	3187.76	94.1329	3187.76	96.5163	3187.76	97.3077
3796.67	92.8558	3185.83	94.0884	3185.83	96.5508	3185.83	97.3338
3796.19	92.8912	3183.9	94.0452	3183.9	96.5907	3183.9	97.3643
3795.7	92.9327	3181.97	94.0003	3181.97	96.6277	3181.97	97.3979
3795.22	92.9739	3180.04	93.9885	3180.04	96.6667	3180.04	97.435
3794.74	93.0107	3178.11	93.9719	3178.11	96.6993	3178.11	97.4717
3794.26	93.0409	3176.18	93.8977	3176.18	96.7319	3176.18	97.5098
3793.78	93.0638	3174.26	93.8268	3174.26	96.7594	3174.26	97.5445
3793.29	93.0793	3172.33	93.7826	3172.33	96.7829	3172.33	97.5776
3792.81	93.0872	3170.4	93.7531	3170.4	96.7993	3170.4	97.6044
3792.33	93.087	3168.47	93.7159	3168.47	96.8188	3168.47	97.6295
3791.85	93.0783	3166.54	93.6221	3166.54	96.8407	3166.54	97.6548
3791.36	93.0614	3164.61	93.5149	3164.61	96.8692	3164.61	97.6847
3790.88	93.0375	3162.68	93.4727	3162.68	96.9001	3162.68	97.7147
3790.4	93.0083	3160.76	93.4831	3160.76	96.9357	3160.76	97.7487
3789.92	92.9761	3158.83	93.4738	3158.83	96.9692	3158.83	97.7816
3789.44	92.9425	3156.9	93.4497	3156.9	97.0066	3156.9	97.8139
3788.95	92.9089	3154.97	93.4253	3154.97	97.0415	3154.97	97.8417
3788.47	92.8766	3153.04	93.3862	3153.04	97.0669	3153.04	97.8651
3787.99	92.8469	3151.11	93.3704	3151.11	97.0789	3151.11	97.8807
3787.51	92.8216	3149.19	93.3584	3149.19	97.0877	3149.19	97.8962
3787.03	92.803	3147.26	93.3228	3147.26	97.0903	3147.26	97.9127
3786.54	92.7931	3145.33	93.2903	3145.33	97.1013	3145.33	97.9352
3786.06	92.7927	3143.4	93.2952	3143.4	97.1255	3143.4	97.961
3785.58	92.8007	3141.47	93.2927	3141.47	97.1571	3141.47	97.9867
3785.1	92.8135	3139.54	93.2549	3139.54	97.1869	3139.54	98.007
3784.62	92.8261	3137.61	93.2433	3137.61	97.2146	3137.61	98.0265
3784.13	92.8338	3135.69	93.2721	3135.69	97.2279	3135.69	98.0422
3783.65	92.8345	3133.76	93.2411	3133.76	97.2362	3133.76	98.0585
3783.17	92.8295	3131.83	93.2078	3131.83	97.2436	3131.83	98.0752
3782.69	92.8229	3129.9	93.1649	3129.9	97.2517	3129.9	98.0917
3782.2	92.8193	3127.97	93.1646	3127.97	97.2541	3127.97	98.1062
3781.72	92.8227	3126.04	93.1892	3126.04	97.2577	3126.04	98.1252
3781.24	92.8352	3124.12	93.1937	3124.12	97.2652	3124.12	98.145
3780.76	92.8562	3122.19	93.1981	3122.19	97.2873	3122.19	98.1679
3780.28	92.8818	3120.26	93.1948	3120.26	97.3162	3120.26	98.1886
3779.8	92.9055	3118.33	93.1786	3118.33	97.3495	3118.33	98.2085
3779.31	92.9195	3116.4	93.1866	3116.4	97.369	3116.4	98.2243
3778.83	92.9192	3114.47	93.187	3114.47	97.3775	3114.47	98.2402
3778.35	92.9052	3112.55	93.208	3112.55	97.3792	3112.55	98.2548
3777.87	92.8832	3110.62	93.2293	3110.62	97.3761	3110.62	98.2702
3777.38	92.8606	3108.69	93.2024	3108.69	97.3632	3108.69	98.28
3776.9	92.8432	3106.76	93.2009	3106.76	97.3511	3106.76	98.2913
3776.42	92.8335	3104.83	93.2053	3104.83	97.3382	3104.83	98.3056
3775.94	92.8316	3102.9	93.1979	3102.9	97.3406	3102.9	98.3275
3775.46	92.8356	3100.97	93.2371	3100.97	97.3559	3100.97	98.3513
3774.97	92.8426	3099.05	93.2414	3099.05	97.3754	3099.05	98.374
3774.49	92.8493	3097.12	93.204	3097.12	97.3846	3097.12	98.3862
3774.01	92.8527	3095.19	93.1979	3095.19	97.388	3095.19	98.3974
3773.53	92.8503	3093.26	93.1892	3093.26	97.384	3093.26	98.409
3773.05	92.841	3091.33	93.1929	3091.33	97.3763	3091.33	98.4246
3772.56	92.8251	3089.4	93.1818	3089.4	97.357	3089.4	98.4403
3772.08	92.8042	3087.47	93.1195	3087.47	97.3325	3087.47	98.4586
3771.6	92.7813	3085.55	93.062	3085.55	97.3009	3085.55	98.4764
3771.12	92.7606	3083.62	92.994	3083.62	97.2745	3083.62	98.497
3770.64	92.7471	3081.69	92.9791	3081.69	97.2563	3081.69	98.5149
3770.15	92.7455	3079.76	93.0082	3079.76	97.2455	3079.76	98.5288
3769.67	92.7583	3077.83	93.0618	3077.83	97.2333	3077.83	98.5323
3769.19	92.7848	3075.9	93.04	3075.9	97.2242	3075.9	98.5323
3768.71	92.8204	3073.98	93.0258	3073.98	97.2127	3073.98	98.5339
3768.22	92.8589	3072.05	93.0076	3072.05	97.2035	3072.05	98.5469
3767.74	92.8955	3070.12	93.0145	3070.12	97.1915	3070.12	98.567
3767.26	92.9276	3068.19	93.0461	3068.19	97.1744	3068.19	98.5875
3766.78	92.9548	3066.26	93.0373	3066.26	97.1465	3066.26	98.5969
3766.3	92.977	3064.33	93.0619	3064.33	97.1184	3064.33	98.6005
3765.81	92.9925	3062.41	93.1081	3062.41	97.0949	3062.41	98.6024
3765.33	92.9975	3060.48	93.1695	3060.48	97.0848	3060.48	98.6119
3764.85	92.9882	3058.55	93.23	3058.55	97.0824	3058.55	98.6212
3764.37	92.9629	3056.62	93.3014	3056.62	97.0837	3056.62	98.6291
3763.89	92.9241	3054.69	93.3605	3054.69	97.0802	3054.69	98.633
3763.4	92.8776	3052.76	93.3993	3052.76	97.0668	3052.76	98.638
3762.92	92.8304	3050.83	93.4727	3050.83	97.0342	3050.83	98.6449
3762.44	92.7885	3048.91	93.5213	3048.91	96.9927	3048.91	98.6584
3761.96	92.7565	3046.98	93.5566	3046.98	96.9473	3046.98	98.6711
3761.47	92.7367	3045.05	93.5832	3045.05	96.909	3045.05	98.6826
3760.99	92.7292	3043.12	93.6243	3043.12	96.874	3043.12	98.688
3760.51	92.7313	3041.19	93.6759	3041.19	96.8385	3041.19	98.6885
3760.03	92.7382	3039.26	93.7206	3039.26	96.7992	3039.26	98.6842
3759.55	92.7447	3037.34	93.7468	3037.34	96.7628	3037.34	98.6804
3759.06	92.7481	3035.41	93.7572	3035.41	96.7186	3035.41	98.6754
3758.58	92.7498	3033.48	93.7583	3033.48	96.6733	3033.48	98.6715
3758.1	92.7542	3031.55	93.8102	3031.55	96.618	3031.55	98.6648
3757.62	92.7662	3029.62	93.8719	3029.62	96.5543	3029.62	98.6615
3757.14	92.7879	3027.69	93.8949	3027.69	96.4868	3027.69	98.6594
3756.65	92.8176	3025.76	93.8605	3025.76	96.4183	3025.76	98.6578
3756.17	92.8506	3023.84	93.8658	3023.84	96.3433	3023.84	98.6526
3755.69	92.8815	3021.91	93.8637	3021.91	96.2683	3021.91	98.6432
3755.21	92.9061	3019.98	93.8617	3019.98	96.185	3019.98	98.6237
3754.72	92.9226	3018.05	93.8238	3018.05	96.0975	3018.05	98.6001
3754.24	92.9304	3016.12	93.7854	3016.12	96.0033	3016.12	98.5726
3753.76	92.9292	3014.19	93.7813	3014.19	95.9006	3014.19	98.5443
3753.28	92.9165	3012.26	93.7855	3012.26	95.7818	3012.26	98.513
3752.8	92.8863	3010.34	93.7559	3010.34	95.6443	3010.34	98.4802
3752.31	92.8294	3008.41	93.7087	3008.41	95.4783	3008.41	98.44
3751.83	92.7364	3006.48	93.6506	3006.48	95.291	3006.48	98.3933
3751.35	92.6069	3004.55	93.6082	3004.55	95.0798	3004.55	98.3373
3750.87	92.4583	3002.62	93.5797	3002.62	94.8521	3002.62	98.2786
3750.39	92.3263	3000.69	93.5022	3000.69	94.6035	3000.69	98.2185
3749.9	92.2497	2998.77	93.3972	2998.77	94.3293	2998.77	98.1588
3749.42	92.2481	2996.84	93.2603	2996.84	94.0172	2996.84	98.0951
3748.94	92.3119	2994.91	93.1279	2994.91	93.6544	2994.91	98.0281
3748.46	92.4115	2992.98	92.9698	2992.98	93.2082	2992.98	97.9499
3747.97	92.5164	2991.05	92.7674	2991.05	92.6601	2991.05	97.863
3747.49	92.6072	2989.12	92.5545	2989.12	91.977	2989.12	97.7673
3747.01	92.6784	2987.2	92.339	2987.2	91.1284	2987.2	97.6666
3746.53	92.7342	2985.27	92.0614	2985.27	90.085	2985.27	97.5624
3746.05	92.7846	2983.34	91.7191	2983.34	88.8257	2983.34	97.4604
3745.56	92.8402	2981.41	91.3922	2981.41	87.3311	2981.41	97.3567
3745.08	92.9074	2979.48	91.0262	2979.48	85.6364	2979.48	97.2572
3744.6	92.9828	2977.55	90.5956	2977.55	83.812	2977.55	97.1604
3744.12	93.0521	2975.62	90.1268	2975.62	81.9734	2975.62	97.0627
3743.64	93.0987	2973.7	89.6195	2973.7	80.2401	2973.7	96.9548
3743.15	93.1145	2971.77	89.0636	2971.77	78.722	2971.77	96.8365
3742.67	93.1038	2969.84	88.4593	2969.84	77.4701	2969.84	96.7021
3742.19	93.0775	2967.91	87.8355	2967.91	76.4971	2967.91	96.5639
3741.71	93.0463	2965.98	87.2291	2965.98	75.746	2965.98	96.4332
3741.22	93.0174	2964.05	86.6271	2964.05	75.1158	2964.05	96.3204
3740.74	92.9941	2962.12	86.1086	2962.12	74.4734	2962.12	96.2357
3740.26	92.9763	2960.2	85.6631	2960.2	73.7113	2960.2	96.1927
3739.78	92.9616	2958.27	85.2949	2958.27	72.7599	2958.27	96.1833
3739.3	92.9479	2956.34	85.0298	2956.34	71.6233	2956.34	96.2003
3738.82	92.9342	2954.41	84.8324	2954.41	70.3234	2954.41	96.2222
3738.33	92.9221	2952.48	84.6553	2952.48	68.9077	2952.48	96.2308
3737.85	92.9149	2950.55	84.4252	2950.55	67.4162	2950.55	96.2126
3737.37	92.9162	2948.62	84.0561	2948.62	65.8953	2948.62	96.1731
3736.89	92.9262	2946.7	83.5683	2946.7	64.3756	2946.7	96.1239
3736.4	92.9389	2944.77	82.9155	2944.77	62.8836	2944.77	96.0846
3735.92	92.9414	2942.84	82.1258	2942.84	61.4147	2942.84	96.0625
3735.44	92.9185	2940.91	81.2477	2940.91	59.974	2940.91	96.0683
3734.96	92.8644	2938.98	80.2795	2938.98	58.5796	2938.98	96.0992
3734.48	92.7895	2937.05	79.2743	2937.05	57.337	2937.05	96.1539
3733.99	92.7158	2935.13	78.2869	2935.13	56.413	2935.13	96.2233
3733.51	92.6643	2933.2	77.3733	2933.2	55.9861	2933.2	96.2908
3733.03	92.6453	2931.27	76.5666	2931.27	56.1315	2931.27	96.3315
3732.55	92.6572	2929.34	75.9513	2929.34	56.7916	2929.34	96.3392
3732.07	92.6897	2927.41	75.5253	2927.41	57.7537	2927.41	96.309
3731.58	92.7291	2925.48	75.3048	2925.48	58.7623	2925.48	96.2505
3731.1	92.7635	2923.55	75.2807	2923.55	59.5917	2923.55	96.1847
3730.62	92.7864	2921.63	75.4691	2921.63	60.126	2921.63	96.1406
3730.14	92.7977	2919.7	75.9048	2919.7	60.3287	2919.7	96.1401
3729.66	92.8022	2917.77	76.5064	2917.77	60.2576	2917.77	96.2013
3729.17	92.8062	2915.84	77.249	2915.84	59.9946	2915.84	96.3067
3728.69	92.8157	2913.91	78.0955	2913.91	59.6449	2913.91	96.4266
3728.21	92.8341	2911.99	78.9898	2911.99	59.2829	2911.99	96.5315
3727.73	92.8621	2910.06	79.787	2910.06	58.963	2910.06	96.6076
3727.24	92.8966	2908.13	80.4346	2908.13	58.6769	2908.13	96.6522
3726.76	92.9308	2906.2	80.9929	2906.2	58.393	2906.2	96.6795
3726.28	92.9562	2904.27	81.5075	2904.27	58.0514	2904.27	96.7011
3725.8	92.9653	2902.34	81.9816	2902.34	57.6256	2902.34	96.7359
3725.32	92.955	2900.41	82.4172	2900.41	57.106	2900.41	96.7929
3724.83	92.9266	2898.49	82.8392	2898.49	56.5241	2898.49	96.8785
3724.35	92.8851	2896.56	83.2786	2896.56	55.8992	2896.56	96.9831
3723.87	92.8364	2894.63	83.6916	2894.63	55.2641	2894.63	97.1002
3723.39	92.7862	2892.7	84.0738	2892.7	54.6269	2892.7	97.2195
3722.91	92.7399	2890.77	84.4257	2890.77	54.004	2890.77	97.3405
3722.42	92.7027	2888.84	84.7027	2888.84	53.3927	2888.84	97.4597
3721.94	92.6791	2886.91	84.883	2886.91	52.8063	2886.91	97.5772
3721.46	92.6715	2884.99	85.0049	2884.99	52.2355	2884.99	97.6851
3720.98	92.6792	2883.06	85.0805	2883.06	51.6875	2883.06	97.7819
3720.49	92.6977	2881.13	85.0849	2881.13	51.1466	2881.13	97.8614
3720.01	92.7211	2879.2	84.9861	2879.2	50.6093	2879.2	97.9298
3719.53	92.7431	2877.27	84.8422	2877.27	50.0508	2877.27	97.9878
3719.05	92.759	2875.34	84.641	2875.34	49.4555	2875.34	98.0379
3718.57	92.7663	2873.41	84.4377	2873.41	48.7951	2873.41	98.0775
3718.08	92.7647	2871.49	84.3375	2871.49	48.0932	2871.49	98.1084
3717.6	92.7555	2869.56	84.302	2869.56	47.3914	2869.56	98.1282
3717.12	92.7411	2867.63	84.2378	2867.63	46.7767	2867.63	98.1422
3716.64	92.7239	2865.7	84.0582	2865.7	46.3214	2865.7	98.1482
3716.16	92.7057	2863.77	83.7614	2863.77	46.0933	2863.77	98.1448
3715.67	92.688	2861.84	83.3811	2861.84	46.1131	2861.84	98.1218
3715.19	92.672	2859.92	82.8925	2859.92	46.4133	2859.92	98.0791
3714.71	92.6596	2857.99	82.3774	2857.99	47.0022	2857.99	98.0109
3714.23	92.6529	2856.06	81.9713	2856.06	47.9035	2856.06	97.9209
3713.74	92.6538	2854.13	81.7893	2854.13	49.1284	2854.13	97.8258
3713.26	92.6633	2852.2	81.9304	2852.2	50.7029	2852.2	97.7596
3712.78	92.6797	2850.27	82.5172	2850.27	52.5996	2850.27	97.7507
3712.3	92.6979	2848.34	83.6232	2848.34	54.7811	2848.34	97.8267
3711.82	92.71	2846.42	85.035	2846.42	57.1663	2846.42	97.9728
3711.33	92.7087	2844.49	86.424	2844.49	59.6836	2844.49	98.1519
3710.85	92.693	2842.56	87.6767	2842.56	62.2501	2842.56	98.319
3710.37	92.671	2840.63	88.7527	2840.63	64.8001	2840.63	98.4476
3709.89	92.6555	2838.7	89.5852	2838.7	67.2466	2838.7	98.5309
3709.41	92.6567	2836.77	90.219	2836.77	69.5287	2836.77	98.5876
3708.92	92.677	2834.85	90.7354	2834.85	71.5863	2834.85	98.6295
3708.44	92.711	2832.92	91.1537	2832.92	73.4049	2832.92	98.6688
3707.96	92.7493	2830.99	91.475	2830.99	74.9797	2830.99	98.7064
3707.48	92.7821	2829.06	91.7146	2829.06	76.3303	2829.06	98.7419
3706.99	92.8018	2827.13	91.9346	2827.13	77.4766	2827.13	98.7702
3706.51	92.8037	2825.2	92.143	2825.2	78.4589	2825.2	98.7947
3706.03	92.7867	2823.28	92.3105	2823.28	79.2987	2823.28	98.8132
3705.55	92.7535	2821.35	92.4559	2821.35	80.0206	2821.35	98.8287
3705.07	92.709	2819.42	92.6248	2819.42	80.6344	2819.42	98.8427
3704.58	92.66	2817.49	92.7742	2817.49	81.1545	2817.49	98.8596
3704.1	92.6136	2815.56	92.9068	2815.56	81.5853	2815.56	98.874
3703.62	92.5769	2813.63	93.0558	2813.63	81.9441	2813.63	98.887
3703.14	92.5557	2811.7	93.2076	2811.7	82.2317	2811.7	98.8968
3702.66	92.5535	2809.78	93.32	2809.78	82.4595	2809.78	98.908
3702.17	92.5703	2807.85	93.4226	2807.85	82.6299	2807.85	98.9191
3701.69	92.6009	2805.92	93.5392	2805.92	82.7624	2805.92	98.9304
3701.21	92.6354	2803.99	93.651	2803.99	82.8869	2803.99	98.9366
3700.73	92.6621	2802.06	93.7236	2802.06	83.0517	2802.06	98.9396
3700.24	92.6716	2800.13	93.7925	2800.13	83.286	2800.13	98.942
3699.76	92.6598	2798.2	93.8685	2798.2	83.6175	2798.2	98.9529
3699.28	92.6284	2796.28	93.9356	2796.28	84.0399	2796.28	98.9702
3698.8	92.5824	2794.35	94.0228	2794.35	84.5378	2794.35	98.9911
3698.32	92.5285	2792.42	94.1321	2792.42	85.0781	2792.42	99.0087
3697.84	92.4731	2790.49	94.2062	2790.49	85.6403	2790.49	99.0237
3697.35	92.4215	2788.56	94.2601	2788.56	86.2028	2788.56	99.0339
3696.87	92.3775	2786.63	94.3106	2786.63	86.7692	2786.63	99.0442
3696.39	92.3424	2784.71	94.3445	2784.71	87.3388	2784.71	99.0533
3695.91	92.3155	2782.78	94.38	2782.78	87.9135	2782.78	99.0643
3695.42	92.2943	2780.85	94.4186	2780.85	88.4717	2780.85	99.0745
3694.94	92.2758	2778.92	94.4244	2778.92	88.9917	2778.92	99.0865
3694.46	92.2572	2776.99	94.4482	2776.99	89.4401	2776.99	99.0967
3693.98	92.2377	2775.06	94.5019	2775.06	89.8078	2775.06	99.1057
3693.5	92.2181	2773.14	94.5633	2773.14	90.0965	2773.14	99.11
3693.01	92.2012	2771.21	94.5719	2771.21	90.3305	2771.21	99.1114
3692.53	92.1908	2769.28	94.5694	2769.28	90.5319	2769.28	99.1083
3692.05	92.1906	2767.35	94.5984	2767.35	90.7342	2767.35	99.1084
3691.57	92.2036	2765.42	94.6081	2765.42	90.949	2765.42	99.11
3691.09	92.2297	2763.49	94.5909	2763.49	91.1816	2763.49	99.1158
3690.6	92.2641	2761.56	94.5982	2761.56	91.415	2761.56	99.1242
3690.12	92.2962	2759.64	94.6129	2759.64	91.6307	2759.64	99.1345
3689.64	92.3116	2757.71	94.6199	2757.71	91.7986	2757.71	99.1425
3689.16	92.2973	2755.78	94.627	2755.78	91.9099	2755.78	99.1513
3688.68	92.2496	2753.85	94.6293	2753.85	91.9527	2753.85	99.1552
3688.19	92.1777	2751.92	94.6182	2751.92	91.9334	2751.92	99.1561
3687.71	92.0988	2749.99	94.6584	2749.99	91.8549	2749.99	99.1529
3687.23	92.028	2748.07	94.6626	2748.07	91.7375	2748.07	99.1493
3686.75	91.9718	2746.14	94.637	2746.14	91.5931	2746.14	99.1476
3686.26	91.9285	2744.21	94.6389	2744.21	91.4389	2744.21	99.1508
3685.78	91.8933	2742.28	94.6659	2742.28	91.2768	2742.28	99.1577
3685.3	91.862	2740.35	94.6949	2740.35	91.118	2740.35	99.1692
3684.82	91.8322	2738.42	94.7319	2738.42	90.9703	2738.42	99.1771
3684.34	91.8039	2736.49	94.7524	2736.49	90.8642	2736.49	99.1836
3683.85	91.7788	2734.57	94.7726	2734.57	90.8231	2734.57	99.1865
3683.37	91.7596	2732.64	94.7947	2732.64	90.8741	2732.64	99.1867
3682.89	91.7484	2730.71	94.8375	2730.71	91.0145	2730.71	99.1844
3682.41	91.7465	2728.78	94.8659	2728.78	91.2291	2728.78	99.1836
3681.93	91.7532	2726.85	94.8824	2726.85	91.4869	2726.85	99.1832
3681.44	91.7664	2724.92	94.8873	2724.92	91.7632	2724.92	99.1889
3680.96	91.7824	2722.99	94.9138	2722.99	92.0284	2722.99	99.1964
3680.48	91.797	2721.07	94.9431	2721.07	92.2744	2721.07	99.2057
3680	91.8058	2719.14	94.9375	2719.14	92.4878	2719.14	99.2125
3679.51	91.8053	2717.21	94.9148	2717.21	92.6713	2717.21	99.2181
3679.03	91.7943	2715.28	94.9505	2715.28	92.8254	2715.28	99.221
3678.55	91.7735	2713.35	94.9737	2713.35	92.9572	2713.35	99.2225
3678.07	91.7456	2711.42	94.9803	2711.42	93.0658	2711.42	99.2194
3677.59	91.7128	2709.5	94.9962	2709.5	93.1573	2709.5	99.2168
3677.1	91.6756	2707.57	95.0335	2707.57	93.2272	2707.57	99.2166
3676.62	91.6306	2705.64	95.0553	2705.64	93.2831	2705.64	99.2221
3676.14	91.5701	2703.71	95.0426	2703.71	93.3241	2703.71	99.2287
3675.66	91.4869	2701.78	95.0448	2701.78	93.3634	2701.78	99.2366
3675.18	91.3852	2699.85	95.099	2699.85	93.411	2699.85	99.2409
3674.69	91.2849	2697.93	95.1236	2697.93	93.4847	2697.93	99.2423
3674.21	91.2071	2696	95.1256	2696	93.5937	2696	99.2405
3673.73	91.1577	2694.07	95.1155	2694.07	93.7531	2694.07	99.2382
3673.25	91.1265	2692.14	95.1067	2692.14	93.9596	2692.14	99.2333
3672.76	91.102	2690.21	95.0919	2690.21	94.2108	2690.21	99.2292
3672.28	91.0789	2688.28	95.1196	2688.28	94.4811	2688.28	99.2252
3671.8	91.0577	2686.35	95.1368	2686.35	94.7492	2686.35	99.2268
3671.32	91.0412	2684.43	95.1691	2684.43	94.9922	2684.43	99.2299
3670.84	91.032	2682.5	95.2029	2682.5	95.1997	2682.5	99.2331
3670.35	91.0298	2680.57	95.2276	2680.57	95.3612	2680.57	99.2321
3669.87	91.031	2678.64	95.2235	2678.64	95.4845	2678.64	99.2288
3669.39	91.0303	2676.71	95.2079	2676.71	95.5677	2676.71	99.2222
3668.91	91.0249	2674.78	95.202	2674.78	95.6208	2674.78	99.2194
3668.43	91.0154	2672.86	95.2348	2672.86	95.6525	2672.86	99.2194
3667.94	91.005	2670.93	95.2565	2670.93	95.6745	2670.93	99.223
3667.46	90.9969	2669	95.2517	2669	95.688	2669	99.2264
3666.98	90.9934	2667.07	95.2603	2667.07	95.7033	2667.07	99.2318
3666.5	90.9955	2665.14	95.2757	2665.14	95.7174	2665.14	99.232
3666.01	91.0024	2663.21	95.2591	2663.21	95.7326	2663.21	99.228
3665.53	91.0121	2661.28	95.2458	2661.28	95.7474	2661.28	99.2214
3665.05	91.0219	2659.36	95.2463	2659.36	95.7649	2659.36	99.2156
3664.57	91.0292	2657.43	95.2678	2657.43	95.7792	2657.43	99.2079
3664.09	91.0319	2655.5	95.2656	2655.5	95.7953	2655.5	99.2042
3663.6	91.0293	2653.57	95.265	2653.57	95.8102	2653.57	99.2028
3663.12	91.0217	2651.64	95.2561	2651.64	95.8242	2651.64	99.2059
3662.64	91.0101	2649.71	95.2489	2649.71	95.8346	2649.71	99.211
3662.16	90.9956	2647.78	95.2375	2647.78	95.8481	2647.78	99.2176
3661.68	90.9784	2645.86	95.2534	2645.86	95.8606	2645.86	99.2199
3661.19	90.9581	2643.93	95.2786	2643.93	95.8779	2643.93	99.2197
3660.71	90.9338	2642	95.2526	2642	95.8985	2642	99.2152
3660.23	90.9047	2640.07	95.2199	2640.07	95.9224	2640.07	99.2094
3659.75	90.8708	2638.14	95.2131	2638.14	95.9434	2638.14	99.2021
3659.27	90.8328	2636.21	95.2031	2636.21	95.9623	2636.21	99.1983
3658.78	90.7924	2634.28	95.22	2634.28	95.9713	2634.28	99.198
3658.3	90.7517	2632.36	95.2143	2632.36	95.9728	2632.36	99.2031
3657.82	90.713	2630.43	95.1998	2630.43	95.9638	2630.43	99.2097
3657.34	90.6786	2628.5	95.2219	2628.5	95.9532	2628.5	99.2173
3656.86	90.651	2626.57	95.2746	2626.57	95.942	2626.57	99.2208
3656.37	90.6322	2624.64	95.2871	2624.64	95.9382	2624.64	99.2218
3655.89	90.6231	2622.72	95.3147	2622.72	95.942	2622.72	99.2192
3655.41	90.6225	2620.79	95.3015	2620.79	95.9557	2620.79	99.2163
3654.93	90.6265	2618.86	95.2392	2618.86	95.9685	2618.86	99.2133
3654.44	90.6298	2616.93	95.24	2616.93	95.9788	2616.93	99.2139
3653.96	90.6277	2615	95.2579	2615	95.9762	2615	99.2161
3653.48	90.6177	2613.07	95.2583	2613.07	95.9605	2613.07	99.221
3653	90.5996	2611.14	95.272	2611.14	95.9275	2611.14	99.2243
3652.52	90.5752	2609.22	95.277	2609.22	95.8845	2609.22	99.2262
3652.03	90.5471	2607.29	95.2575	2607.29	95.835	2607.29	99.223
3651.55	90.5186	2605.36	95.2603	2605.36	95.7882	2605.36	99.2169
3651.07	90.4933	2603.43	95.2953	2603.43	95.7377	2603.43	99.2068
3650.59	90.4754	2601.5	95.264	2601.5	95.6805	2601.5	99.195
3650.11	90.4699	2599.57	95.2555	2599.57	95.6019	2599.57	99.1786
3649.62	90.482	2597.64	95.2428	2597.64	95.4956	2597.64	99.1589
3649.14	90.5145	2595.72	95.2631	2595.72	95.3529	2595.72	99.1346
3648.66	90.5655	2593.79	95.2806	2593.79	95.1723	2593.79	99.1072
3648.18	90.6271	2591.86	95.2684	2591.86	94.9378	2591.86	99.0717
3647.7	90.6892	2589.93	95.2342	2589.93	94.6398	2589.93	99.027
3647.21	90.7425	2588	95.2017	2588	94.258	2588	98.9674
3646.73	90.7815	2586.07	95.1827	2586.07	93.78	2586.07	98.8934
3646.25	90.8043	2584.14	95.1751	2584.14	93.1906	2584.14	98.8044
3645.77	90.8118	2582.22	95.1816	2582.22	92.4955	2582.22	98.7082
3645.28	90.8061	2580.29	95.2273	2580.29	91.7045	2580.29	98.6084
3644.8	90.7897	2578.36	95.2143	2578.36	90.8477	2578.36	98.5104
3644.32	90.7652	2576.43	95.2179	2576.43	89.9518	2576.43	98.4181
3643.84	90.7349	2574.5	95.2286	2574.5	89.0472	2574.5	98.3385
3643.36	90.7014	2572.57	95.223	2572.57	88.1441	2572.57	98.2687
3642.87	90.6672	2570.65	95.1681	2570.65	87.2613	2570.65	98.2173
3642.39	90.6353	2568.72	95.2017	2568.72	86.4081	2568.72	98.1847
3641.91	90.6087	2566.79	95.2765	2566.79	85.61	2566.79	98.1716
3641.43	90.5898	2564.86	95.3335	2564.86	84.8879	2564.86	98.1774
3640.95	90.5797	2562.93	95.358	2562.93	84.2825	2562.93	98.2044
3640.46	90.5777	2561	95.3699	2561	83.8232	2561	98.2451
3639.98	90.5816	2559.07	95.36	2559.07	83.5436	2559.07	98.2997
3639.5	90.5881	2557.15	95.3804	2557.15	83.4498	2557.15	98.3598
3639.02	90.5944	2555.22	95.425	2555.22	83.545	2555.22	98.4225
3638.53	90.5981	2553.29	95.4499	2553.29	83.8058	2553.29	98.4819
3638.05	90.5987	2551.36	95.4277	2551.36	84.214	2551.36	98.5384
3637.57	90.5972	2549.43	95.4367	2549.43	84.7355	2549.43	98.5886
3637.09	90.5959	2547.5	95.4349	2547.5	85.3454	2547.5	98.6335
3636.61	90.5975	2545.58	95.4591	2545.58	86.0092	2545.58	98.6699
3636.12	90.6043	2543.65	95.4514	2543.65	86.7118	2543.65	98.7053
3635.64	90.6174	2541.72	95.4444	2541.72	87.4274	2541.72	98.7412
3635.16	90.6365	2539.79	95.3942	2539.79	88.1414	2539.79	98.7823
3634.68	90.6598	2537.86	95.3904	2537.86	88.8312	2537.86	98.8252
3634.2	90.684	2535.93	95.3829	2535.93	89.4876	2535.93	98.8668
3633.71	90.7057	2534.01	95.3881	2534.01	90.0954	2534.01	98.9008
3633.23	90.7221	2532.08	95.4157	2532.08	90.6583	2532.08	98.9297
3632.75	90.7327	2530.15	95.4383	2530.15	91.1703	2530.15	98.9511
3632.27	90.7393	2528.22	95.4502	2528.22	91.6392	2528.22	98.9682
3631.78	90.7455	2526.29	95.4601	2526.29	92.0644	2526.29	98.982
3631.3	90.7564	2524.36	95.4428	2524.36	92.4586	2524.36	99.0008
3630.82	90.7773	2522.43	95.4201	2522.43	92.8222	2522.43	99.0246
3630.34	90.8128	2520.51	95.4048	2520.51	93.1617	2520.51	99.0525
3629.86	90.8646	2518.58	95.4343	2518.58	93.4735	2518.58	99.0786
3629.37	90.928	2516.65	95.5009	2516.65	93.7636	2516.65	99.1033
3628.89	90.9897	2514.72	95.4993	2514.72	94.0284	2514.72	99.1213
3628.41	91.0349	2512.79	95.4526	2512.79	94.2734	2512.79	99.1343
3627.93	91.0574	2510.86	95.4402	2510.86	94.4956	2510.86	99.1429
3627.45	91.0639	2508.93	95.3992	2508.93	94.6988	2508.93	99.1496
3626.96	91.0663	2507.01	95.4308	2507.01	94.8798	2507.01	99.1566
3626.48	91.0729	2505.08	95.4887	2505.08	95.0457	2505.08	99.1701
3626	91.0866	2503.15	95.4886	2503.15	95.195	2503.15	99.1847
3625.52	91.1064	2501.22	95.4482	2501.22	95.3352	2501.22	99.2006
3625.03	91.1297	2499.29	95.4905	2499.29	95.4683	2499.29	99.2163
3624.55	91.1528	2497.36	95.5058	2497.36	95.5984	2497.36	99.2314
3624.07	91.1725	2495.44	95.4796	2495.44	95.7205	2495.44	99.2427
3623.59	91.1874	2493.51	95.4759	2493.51	95.839	2493.51	99.2511
3623.11	91.1983	2491.58	95.4873	2491.58	95.9476	2491.58	99.2535
3622.62	91.2093	2489.65	95.4346	2489.65	96.0488	2489.65	99.254
3622.14	91.226	2487.72	95.4632	2487.72	96.1383	2487.72	99.2556
3621.66	91.2546	2485.79	95.5435	2485.79	96.2181	2485.79	99.2628
3621.18	91.2998	2483.86	95.6212	2483.86	96.29	2483.86	99.2741
3620.7	91.3618	2481.94	95.6175	2481.94	96.3648	2481.94	99.2895
3620.21	91.4348	2480.01	95.5419	2480.01	96.4395	2480.01	99.3027
3619.73	91.5069	2478.08	95.4379	2478.08	96.5174	2478.08	99.3113
3619.25	91.5624	2476.15	95.4935	2476.15	96.5938	2476.15	99.3126
3618.77	91.5901	2474.22	95.5003	2474.22	96.6713	2474.22	99.3101
3618.29	91.589	2472.29	95.4487	2472.29	96.7466	2472.29	99.3064
3617.8	91.5696	2470.37	95.4305	2470.37	96.8214	2470.37	99.3094
3617.32	91.5474	2468.44	95.4637	2468.44	96.8893	2468.44	99.3185
3616.84	91.5349	2466.51	95.4729	2466.51	96.9523	2466.51	99.3333
3616.36	91.5374	2464.58	95.5573	2464.58	97.0062	2464.58	99.3474
3615.88	91.5542	2462.65	95.5608	2462.65	97.0598	2462.65	99.359
3615.39	91.5807	2460.72	95.4751	2460.72	97.1138	2460.72	99.3664
3614.91	91.6113	2458.8	95.4604	2458.8	97.1726	2458.8	99.3706
3614.43	91.6401	2456.87	95.5231	2456.87	97.2336	2456.87	99.369
3613.95	91.6623	2454.94	95.4911	2454.94	97.2958	2454.94	99.366
3613.46	91.6751	2453.01	95.4383	2453.01	97.3506	2453.01	99.3629
3612.98	91.6794	2451.08	95.424	2451.08	97.4028	2451.08	99.3655
3612.5	91.6792	2449.15	95.4219	2449.15	97.4497	2449.15	99.3755
3612.02	91.68	2447.22	95.438	2447.22	97.4941	2447.22	99.3907
3611.54	91.6855	2445.3	95.4512	2445.3	97.5341	2445.3	99.4033
3611.05	91.6968	2443.37	95.4735	2443.37	97.5706	2443.37	99.4125
3610.57	91.7125	2441.44	95.4803	2441.44	97.6018	2441.44	99.414
3610.09	91.7299	2439.51	95.441	2439.51	97.6342	2439.51	99.4098
3609.61	91.7462	2437.58	95.4459	2437.58	97.6655	2437.58	99.4032
3609.12	91.7591	2435.65	95.4174	2435.65	97.7009	2435.65	99.4
3608.64	91.7673	2433.72	95.428	2433.72	97.7364	2433.72	99.3998
3608.16	91.7718	2431.8	95.4741	2431.8	97.7709	2431.8	99.4046
3607.68	91.7747	2429.87	95.4854	2429.87	97.7997	2429.87	99.4116
3607.2	91.7789	2427.94	95.4659	2427.94	97.8266	2427.94	99.4203
3606.72	91.7853	2426.01	95.443	2426.01	97.8491	2426.01	99.4278
3606.23	91.7927	2424.08	95.3883	2424.08	97.8714	2424.08	99.4326
3605.75	91.798	2422.15	95.3971	2422.15	97.8893	2422.15	99.4314
3605.27	91.7979	2420.23	95.4066	2420.23	97.9035	2420.23	99.4269
3604.79	91.7907	2418.3	95.4524	2418.3	97.9101	2418.3	99.4193
3604.3	91.7768	2416.37	95.4368	2416.37	97.9166	2416.37	99.4157
3603.82	91.7585	2414.44	95.4324	2414.44	97.9242	2414.44	99.4186
3603.34	91.7397	2412.51	95.4158	2412.51	97.9375	2412.51	99.4282
3602.86	91.7252	2410.58	95.422	2410.58	97.9528	2410.58	99.4387
3602.38	91.7189	2408.66	95.431	2408.66	97.9719	2408.66	99.4487
3601.89	91.7226	2406.73	95.4486	2406.73	97.9898	2406.73	99.4539
3601.41	91.7351	2404.8	95.4482	2404.8	98.0107	2404.8	99.4553
3600.93	91.7517	2402.87	95.4658	2402.87	98.0304	2402.87	99.4514
3600.45	91.7657	2400.94	95.4624	2400.94	98.0495	2400.94	99.4432
3599.97	91.771	2399.01	95.4742	2399.01	98.0649	2399.01	99.4323
3599.48	91.7643	2397.08	95.4291	2397.08	98.0835	2397.08	99.4265
3599	91.7467	2395.16	95.4126	2395.16	98.1044	2395.16	99.4265
3598.52	91.723	2393.23	95.3844	2393.23	98.131	2393.23	99.4336
3598.04	91.6994	2391.3	95.3835	2391.3	98.1596	2391.3	99.4417
3597.55	91.6816	2389.37	95.4129	2389.37	98.1911	2389.37	99.4489
3597.07	91.6737	2387.44	95.4408	2387.44	98.2236	2387.44	99.4529
3596.59	91.6774	2385.51	95.3916	2385.51	98.2572	2385.51	99.4546
3596.11	91.6927	2383.59	95.4172	2383.59	98.2815	2383.59	99.4459
3595.63	91.7178	2381.66	95.4628	2381.66	98.2983	2381.66	99.4316
3595.14	91.7498	2379.73	95.4385	2379.73	98.3072	2379.73	99.4208
3594.66	91.7842	2377.8	95.4095	2377.8	98.3119	2377.8	99.421
3594.18	91.8157	2375.87	95.4479	2375.87	98.3085	2375.87	99.423
3593.7	91.8389	2373.94	95.4399	2373.94	98.3058	2373.94	99.4256
3593.22	91.8496	2372.01	95.4934	2372.01	98.2949	2372.01	99.4245
3592.73	91.8461	2370.09	95.5083	2370.09	98.2901	2370.09	99.4316
3592.25	91.8302	2368.16	95.4628	2368.16	98.2834	2368.16	99.438
3591.77	91.8067	2366.23	95.4368	2366.23	98.291	2366.23	99.4497
3591.29	91.7822	2364.3	95.4661	2364.3	98.3038	2364.3	99.4625
3590.8	91.7642	2362.37	95.4658	2362.37	98.3238	2362.37	99.4714
3590.32	91.7597	2360.44	95.4652	2360.44	98.3373	2360.44	99.48
3589.84	91.774	2358.51	95.5065	2358.51	98.3512	2358.51	99.498
3589.36	91.8093	2356.59	95.4532	2356.59	98.3526	2356.59	99.5084
3588.88	91.8634	2354.66	95.4843	2354.66	98.3616	2354.66	99.5171
3588.39	91.9271	2352.73	95.537	2352.73	98.3714	2352.73	99.526
3587.91	91.9846	2350.8	95.5263	2350.8	98.3855	2350.8	99.5336
3587.43	92.0177	2348.87	95.5714	2348.87	98.3949	2348.87	99.5345
3586.95	92.0149	2346.94	95.5358	2346.94	98.4157	2346.94	99.5417
3586.47	91.9798	2345.02	95.5637	2345.02	98.435	2345.02	99.5463
3585.98	91.9283	2343.09	95.6021	2343.09	98.4604	2343.09	99.5461
3585.5	91.8789	2341.16	95.5845	2341.16	98.4811	2341.16	99.5425
3585.02	91.8428	2339.23	95.5335	2339.23	98.4985	2339.23	99.5446
3584.54	91.8223	2337.3	95.5341	2337.3	98.4971	2337.3	99.5396
3584.05	91.8135	2335.37	95.5322	2335.37	98.4905	2335.37	99.5385
3583.57	91.8106	2333.45	95.6312	2333.45	98.4716	2333.45	99.5318
3583.09	91.8082	2331.52	95.6645	2331.52	98.4634	2331.52	99.5198
3582.61	91.803	2329.59	95.59	2329.59	98.4588	2329.59	99.4974
3582.13	91.7941	2327.66	95.4715	2327.66	98.4696	2327.66	99.4808
3581.64	91.7831	2325.73	95.5143	2325.73	98.4869	2325.73	99.4721
3581.16	91.7729	2323.8	95.4726	2323.8	98.5072	2323.8	99.4757
3580.68	91.7665	2321.87	95.413	2321.87	98.522	2321.87	99.4847
3580.2	91.7658	2319.95	95.45	2319.95	98.534	2319.95	99.4966
3579.72	91.7707	2318.02	95.4854	2318.02	98.5316	2318.02	99.501
3579.23	91.7792	2316.09	95.4069	2316.09	98.5267	2316.09	99.5079
3578.75	91.7882	2314.16	95.4412	2314.16	98.5166	2314.16	99.5146
3578.27	91.7945	2312.23	95.4707	2312.23	98.5071	2312.23	99.5175
3577.79	91.7964	2310.3	95.4378	2310.3	98.5015	2310.3	99.5106
3577.31	91.7942	2308.38	95.4173	2308.38	98.5082	2308.38	99.4997
3576.82	91.7895	2306.45	95.522	2306.45	98.5288	2306.45	99.494
3576.34	91.7855	2304.52	95.5666	2304.52	98.5633	2304.52	99.5022
3575.86	91.7849	2302.59	95.5442	2302.59	98.5933	2302.59	99.5185
3575.38	91.7902	2300.66	95.5304	2300.66	98.6129	2300.66	99.5366
3574.89	91.8023	2298.73	95.5237	2298.73	98.6184	2298.73	99.5484
3574.41	91.821	2296.8	95.5111	2296.8	98.6138	2296.8	99.55
3573.93	91.8449	2294.88	95.4896	2294.88	98.6029	2294.88	99.542
3573.45	91.8721	2292.95	95.483	2292.95	98.5924	2292.95	99.5313
3572.97	91.9004	2291.02	95.5001	2291.02	98.5792	2291.02	99.5183
3572.49	91.9275	2289.09	95.3968	2289.09	98.5718	2289.09	99.5094
3572	91.9516	2287.16	95.4313	2287.16	98.5733	2287.16	99.508
3571.52	91.9708	2285.23	95.485	2285.23	98.5849	2285.23	99.515
3571.04	91.9837	2283.3	95.587	2283.3	98.5993	2283.3	99.5281
3570.56	91.9892	2281.38	95.6267	2281.38	98.6096	2281.38	99.545
3570.07	91.9869	2279.45	95.6023	2279.45	98.6052	2279.45	99.5553
3569.59	91.977	2277.52	95.5238	2277.52	98.5861	2277.52	99.5551
3569.11	91.9605	2275.59	95.5736	2275.59	98.5521	2275.59	99.5436
3568.63	91.9395	2273.66	95.5443	2273.66	98.5124	2273.66	99.5278
3568.15	91.9167	2271.73	95.5164	2271.73	98.4754	2271.73	99.5161
3567.66	91.8962	2269.8	95.5077	2269.8	98.4504	2269.8	99.5156
3567.18	91.8827	2267.88	95.4824	2267.88	98.4399	2267.88	99.5246
3566.7	91.8806	2265.95	95.5017	2265.95	98.4455	2265.95	99.5397
3566.22	91.8913	2264.02	95.5469	2264.02	98.4585	2264.02	99.5535
3565.74	91.9122	2262.09	95.5842	2262.09	98.4717	2262.09	99.5607
3565.25	91.937	2260.16	95.6242	2260.16	98.4752	2260.16	99.5574
3564.77	91.9589	2258.24	95.5664	2258.24	98.4685	2258.24	99.5459
3564.29	91.9731	2256.31	95.5475	2256.31	98.4518	2256.31	99.5314
3563.81	91.9775	2254.38	95.5079	2254.38	98.4304	2254.38	99.5211
3563.32	91.9727	2252.45	95.5469	2252.45	98.4086	2252.45	99.5172
3562.84	91.9609	2250.52	95.6241	2250.52	98.3949	2250.52	99.5209
3562.36	91.9456	2248.59	95.7075	2248.59	98.3893	2248.59	99.529
3561.88	91.9308	2246.66	95.6248	2246.66	98.3941	2246.66	99.5389
3561.4	91.9206	2244.74	95.5576	2244.74	98.4051	2244.74	99.5457
3560.91	91.9181	2242.81	95.5198	2242.81	98.416	2242.81	99.5449
3560.43	91.9244	2240.88	95.5873	2240.88	98.4201	2240.88	99.5351
3559.95	91.9378	2238.95	95.5631	2238.95	98.4169	2238.95	99.5192
3559.47	91.9545	2237.02	95.4694	2237.02	98.404	2237.02	99.503
3558.99	91.9691	2235.09	95.4363	2235.09	98.3856	2235.09	99.4946
3558.5	91.9767	2233.16	95.5384	2233.16	98.363	2233.16	99.4958
3558.02	91.9746	2231.24	95.5249	2231.24	98.3415	2231.24	99.5051
3557.54	91.963	2229.31	95.4645	2229.31	98.3238	2229.31	99.5171
3557.06	91.9455	2227.38	95.4226	2227.38	98.314	2227.38	99.5253
3556.57	91.927	2225.45	95.5071	2225.45	98.3118	2225.45	99.5249
3556.09	91.913	2223.52	95.4448	2223.52	98.32	2223.52	99.518
3555.61	91.9074	2221.59	95.5036	2221.59	98.3312	2221.59	99.5073
3555.13	91.9113	2219.66	95.5688	2219.66	98.3421	2219.66	99.4976
3554.65	91.9233	2217.74	95.5794	2217.74	98.3456	2217.74	99.4915
3554.16	91.9396	2215.81	95.4432	2215.81	98.3395	2215.81	99.49
3553.68	91.9558	2213.88	95.4533	2213.88	98.3231	2213.88	99.4928
3553.2	91.968	2211.95	95.4529	2211.95	98.3045	2211.95	99.5009
3552.72	91.9743	2210.02	95.4444	2210.02	98.2846	2210.02	99.5092
3552.24	91.9759	2208.09	95.3913	2208.09	98.2712	2208.09	99.5163
3551.75	91.9759	2206.17	95.2353	2206.17	98.2648	2206.17	99.5174
3551.27	91.9784	2204.24	94.9851	2204.24	98.2672	2204.24	99.5093
3550.79	91.9855	2202.31	95.3323	2202.31	98.2778	2202.31	99.4956
3550.31	91.9967	2200.38	95.6676	2200.38	98.2926	2200.38	99.4821
3549.82	92.0092	2198.45	95.8021	2198.45	98.2986	2198.45	99.4709
3549.34	92.0189	2196.52	95.7127	2196.52	98.2963	2196.52	99.4712
3548.86	92.022	2194.59	95.8028	2194.59	98.2827	2194.59	99.4818
3548.38	92.0159	2192.67	95.7278	2192.67	98.2609	2192.67	99.496
3547.9	92	2190.74	95.7067	2190.74	98.2351	2190.74	99.5076
3547.41	91.9757	2188.81	95.7801	2188.81	98.2107	2188.81	99.5109
3546.93	91.9465	2186.88	95.9771	2186.88	98.1886	2186.88	99.5028
3546.45	91.9171	2184.95	95.8339	2184.95	98.1754	2184.95	99.489
3545.97	91.8917	2183.02	95.4133	2183.02	98.1675	2183.02	99.4738
3545.49	91.8726	2181.1	95.4143	2181.1	98.165	2181.1	99.4615
3545	91.8593	2179.17	95.6304	2179.17	98.1638	2179.17	99.4555
3544.52	91.8492	2177.24	95.3425	2177.24	98.1627	2177.24	99.459
3544.04	91.8394	2175.31	95.3618	2175.31	98.1552	2175.31	99.4696
3543.56	91.8276	2173.38	95.432	2173.38	98.1409	2173.38	99.482
3543.07	91.8136	2171.45	95.5062	2171.45	98.1158	2171.45	99.4913
3542.59	91.7986	2169.53	95.4411	2169.53	98.0825	2169.53	99.4927
3542.11	91.7847	2167.6	95.5239	2167.6	98.043	2167.6	99.4831
3541.63	91.7732	2165.67	95.4997	2165.67	98.0069	2165.67	99.4673
3541.15	91.7645	2163.74	95.3807	2163.74	97.9779	2163.74	99.4516
3540.66	91.7575	2161.81	95.2091	2161.81	97.9663	2161.81	99.4437
3540.18	91.7505	2159.88	95.8569	2159.88	97.9683	2159.88	99.4467
3539.7	91.741	2157.95	95.7848	2157.95	97.9779	2157.95	99.4587
3539.22	91.7271	2156.03	95.6076	2156.03	97.9848	2156.03	99.4723
3538.74	91.7078	2154.1	95.635	2154.1	97.9856	2154.1	99.481
3538.25	91.6836	2152.17	95.7607	2152.17	97.977	2152.17	99.4806
3537.77	91.6561	2150.24	95.6231	2150.24	97.9658	2150.24	99.4725
3537.29	91.6281	2148.31	95.7793	2148.31	97.9529	2148.31	99.4583
3536.81	91.603	2146.38	95.7686	2146.38	97.9474	2146.38	99.4435
3536.33	91.5838	2144.45	95.5513	2144.45	97.9532	2144.45	99.4335
3535.84	91.5733	2142.53	95.4855	2142.53	97.9752	2142.53	99.4317
3535.36	91.5729	2140.6	95.4969	2140.6	98.0092	2140.6	99.4351
3534.88	91.5828	2138.67	95.343	2138.67	98.0531	2138.67	99.4432
3534.4	91.6019	2136.74	95.4748	2136.74	98.0971	2136.74	99.4545
3533.91	91.6277	2134.81	95.4498	2134.81	98.134	2134.81	99.4639
3533.43	91.6574	2132.88	95.5261	2132.88	98.1545	2132.88	99.4674
3532.95	91.6872	2130.96	95.4079	2130.96	98.1611	2130.96	99.4638
3532.47	91.7133	2129.03	95.4658	2129.03	98.1554	2129.03	99.4517
3531.99	91.7319	2127.1	95.5283	2127.1	98.148	2127.1	99.439
3531.51	91.7399	2125.17	95.5691	2125.17	98.1457	2125.17	99.434
3531.02	91.7358	2123.24	95.4758	2123.24	98.153	2123.24	99.4378
3530.54	91.7204	2121.31	95.3492	2121.31	98.1698	2121.31	99.4493
3530.06	91.6969	2119.39	95.2046	2119.39	98.1931	2119.39	99.4606
3529.58	91.6699	2117.46	95.351	2117.46	98.2172	2117.46	99.4656
3529.09	91.6446	2115.53	95.4341	2115.53	98.2407	2115.53	99.4663
3528.61	91.6249	2113.6	95.3998	2113.6	98.2533	2113.6	99.4604
3528.13	91.6125	2111.67	95.338	2111.67	98.2532	2111.67	99.4501
3527.65	91.6071	2109.74	95.3765	2109.74	98.2402	2109.74	99.4399
3527.17	91.6063	2107.81	95.3245	2107.81	98.2166	2107.81	99.4305
3526.68	91.6075	2105.89	95.3831	2105.89	98.1908	2105.89	99.4272
3526.2	91.6087	2103.96	95.4179	2103.96	98.1747	2103.96	99.4325
3525.72	91.6094	2102.03	95.3071	2102.03	98.1699	2102.03	99.4418
3525.24	91.6101	2100.1	95.1282	2100.1	98.1796	2100.1	99.4507
3524.76	91.6123	2098.17	95.2868	2098.17	98.2001	2098.17	99.4573
3524.27	91.6172	2096.24	95.4987	2096.24	98.2235	2096.24	99.4573
3523.79	91.6262	2094.32	95.4101	2094.32	98.2372	2094.32	99.4475
3523.31	91.6399	2092.39	95.2828	2092.39	98.2383	2092.39	99.4288
3522.83	91.6588	2090.46	95.4506	2090.46	98.2256	2090.46	99.4119
3522.34	91.683	2088.53	95.4878	2088.53	98.2059	2088.53	99.4022
3521.86	91.7118	2086.6	95.3433	2086.6	98.1885	2086.6	99.406
3521.38	91.744	2084.67	95.3456	2084.67	98.1825	2084.67	99.4223
3520.9	91.7768	2082.74	95.4663	2082.74	98.1865	2082.74	99.439
3520.42	91.8066	2080.82	95.3183	2080.82	98.2037	2080.82	99.446
3519.93	91.8291	2078.89	95.1886	2078.89	98.2331	2078.89	99.447
3519.45	91.8404	2076.96	95.0662	2076.96	98.2717	2076.96	99.4418
3518.97	91.8379	2075.03	95.0958	2075.03	98.3124	2075.03	99.4356
3518.49	91.8216	2073.1	95.0907	2073.1	98.3493	2073.1	99.4328
3518.01	91.7944	2071.17	95.272	2071.17	98.3688	2071.17	99.4313
3517.52	91.7614	2069.24	95.3453	2069.24	98.3646	2069.24	99.4189
3517.04	91.7285	2067.32	95.3991	2067.32	98.3497	2067.32	99.4081
3516.56	91.7004	2065.39	95.3518	2065.39	98.3396	2065.39	99.4091
3516.08	91.6795	2063.46	95.3258	2063.46	98.3405	2063.46	99.4214
3515.59	91.6651	2061.53	95.1746	2061.53	98.3565	2061.53	99.442
3515.11	91.6543	2059.6	95.1324	2059.6	98.3811	2059.6	99.4638
3514.63	91.6435	2057.67	95.1905	2057.67	98.4044	2057.67	99.4685
3514.15	91.6296	2055.75	95.3893	2055.75	98.4233	2055.75	99.4615
3513.67	91.6115	2053.82	95.3345	2053.82	98.4387	2053.82	99.4506
3513.18	91.59	2051.89	95.1484	2051.89	98.4449	2051.89	99.4424
3512.7	91.5674	2049.96	94.9346	2049.96	98.4425	2049.96	99.4435
3512.22	91.547	2048.03	95.0344	2048.03	98.4312	2048.03	99.4534
3511.74	91.5317	2046.1	95.1398	2046.1	98.4094	2046.1	99.4593
3511.26	91.5237	2044.17	95.1425	2044.17	98.3804	2044.17	99.4588
3510.77	91.5246	2042.25	94.9663	2042.25	98.3603	2042.25	99.4613
3510.29	91.535	2040.32	95.1757	2040.32	98.3523	2040.32	99.4679
3509.81	91.5547	2038.39	94.9398	2038.39	98.357	2038.39	99.4746
3509.33	91.5827	2036.46	94.6941	2036.46	98.368	2036.46	99.4787
3508.84	91.6171	2034.53	94.7719	2034.53	98.3743	2034.53	99.474
3508.36	91.6552	2032.6	95.1006	2032.6	98.3678	2032.6	99.4669
3507.88	91.6938	2030.67	95.0945	2030.67	98.352	2030.67	99.4698
3507.4	91.7303	2028.75	95.3943	2028.75	98.3236	2028.75	99.4825
3506.92	91.7627	2026.82	95.0666	2026.82	98.2859	2026.82	99.4986
3506.43	91.79	2024.89	94.8448	2024.89	98.2445	2024.89	99.5159
3505.95	91.812	2022.96	95.0313	2022.96	98.2	2022.96	99.5224
3505.47	91.8284	2021.03	95.1008	2021.03	98.148	2021.03	99.5049
3504.99	91.8383	2019.11	94.7287	2019.11	98.104	2019.11	99.4752
3504.51	91.8404	2017.18	95.106	2017.18	98.0703	2017.18	99.4566
3504.02	91.8325	2015.25	95.2202	2015.25	98.046	2015.25	99.4548
3503.54	91.8132	2013.32	95.1199	2013.32	98.0249	2013.32	99.4739
3503.06	91.7825	2011.39	95.0351	2011.39	97.9938	2011.39	99.4999
3502.58	91.7434	2009.46	95.3988	2009.46	97.9437	2009.46	99.5185
3502.09	91.7012	2007.53	95.2945	2007.53	97.8877	2007.53	99.5326
3501.61	91.6621	2005.61	95.1616	2005.61	97.8278	2005.61	99.5476
3501.13	91.6317	2003.68	95.0053	2003.68	97.7684	2003.68	99.5547
3500.65	91.6129	2001.75	95.227	2001.75	97.7132	2001.75	99.5527
3500.17	91.6056	1999.82	95.3759	1999.82	97.6691	1999.82	99.5453
3499.68	91.6072	1997.89	95.4591	1997.89	97.6331	1997.89	99.54
3499.2	91.6137	1995.96	94.9711	1995.96	97.6023	1995.96	99.525
3498.72	91.6212	1994.04	95.0939	1994.04	97.5841	1994.04	99.512
3498.24	91.6269	1992.11	95.0936	1992.11	97.5719	1992.11	99.5021
3497.76	91.6298	1990.18	95.0539	1990.18	97.5682	1990.18	99.5058
3497.27	91.6307	1988.25	94.9103	1988.25	97.5773	1988.25	99.533
3496.79	91.632	1986.32	94.9237	1986.32	97.5849	1986.32	99.5725
3496.31	91.6366	1984.39	94.9754	1984.39	97.5798	1984.39	99.595
3495.83	91.6463	1982.46	95.0107	1982.46	97.57	1982.46	99.6
3495.35	91.6614	1980.54	94.6927	1980.54	97.5551	1980.54	99.5878
3494.86	91.6796	1978.61	94.5071	1978.61	97.5492	1978.61	99.5747
3494.38	91.6967	1976.68	94.4279	1976.68	97.5663	1976.68	99.5736
3493.9	91.7075	1974.75	94.6988	1974.75	97.6058	1974.75	99.5872
3493.42	91.7072	1972.82	94.6517	1972.82	97.6561	1972.82	99.6073
3492.93	91.6927	1970.89	94.7037	1970.89	97.7012	1970.89	99.6064
3492.45	91.6634	1968.96	94.8132	1968.96	97.7474	1968.96	99.5935
3491.97	91.6219	1967.04	95.1096	1967.04	97.7943	1967.04	99.5894
3491.49	91.5727	1965.11	94.9413	1965.11	97.837	1965.11	99.5896
3491.01	91.5221	1963.18	95.0191	1963.18	97.8759	1963.18	99.6013
3490.53	91.4763	1961.25	94.8568	1961.25	97.9097	1961.25	99.6191
3490.04	91.4407	1959.32	95.0361	1959.32	97.9315	1959.32	99.617
3489.56	91.4182	1957.39	94.9221	1957.39	97.9636	1957.39	99.6099
3489.08	91.4097	1955.46	94.9351	1955.46	98.0142	1955.46	99.6241
3488.6	91.4136	1953.54	94.8659	1953.54	98.0776	1953.54	99.6472
3488.11	91.4267	1951.61	95.0225	1951.61	98.144	1951.61	99.6749
3487.63	91.4456	1949.68	94.9698	1949.68	98.1999	1949.68	99.6861
3487.15	91.4667	1947.75	94.96	1947.75	98.2362	1947.75	99.6802
3486.67	91.4874	1945.82	94.8612	1945.82	98.2616	1945.82	99.6476
3486.19	91.5057	1943.89	94.9925	1943.89	98.2908	1943.89	99.6174
3485.7	91.5203	1941.97	94.8531	1941.97	98.3254	1941.97	99.6075
3485.22	91.5304	1940.04	94.8605	1940.04	98.3639	1940.04	99.6243
3484.74	91.5351	1938.11	94.9768	1938.11	98.3987	1938.11	99.6515
3484.26	91.5343	1936.18	94.9641	1936.18	98.4299	1936.18	99.6869
3483.78	91.5285	1934.25	94.843	1934.25	98.4645	1934.25	99.7108
3483.29	91.5194	1932.32	94.8512	1932.32	98.5074	1932.32	99.7286
3482.81	91.5098	1930.39	94.7743	1930.39	98.558	1930.39	99.7434
3482.33	91.5028	1928.47	94.8904	1928.47	98.6077	1928.47	99.7548
3481.85	91.5015	1926.54	94.9101	1926.54	98.6329	1926.54	99.7203
3481.36	91.5076	1924.61	94.9119	1924.61	98.6486	1924.61	99.6686
3480.88	91.5209	1922.68	94.9454	1922.68	98.6674	1922.68	99.6489
3480.4	91.5391	1920.75	95.0355	1920.75	98.6972	1920.75	99.6537
3479.92	91.559	1918.82	94.9265	1918.82	98.7379	1918.82	99.6865
3479.44	91.5769	1916.9	94.8198	1916.9	98.7778	1916.9	99.7451
3478.95	91.5901	1914.97	94.8206	1914.97	98.796	1914.97	99.7726
3478.47	91.5974	1913.04	94.9372	1913.04	98.802	1913.04	99.765
3477.99	91.5987	1911.11	94.8837	1911.11	98.8107	1911.11	99.7494
3477.51	91.5951	1909.18	94.9254	1909.18	98.8333	1909.18	99.7273
3477.03	91.588	1907.25	94.9164	1907.25	98.8609	1907.25	99.7113
3476.54	91.5795	1905.33	94.9695	1905.33	98.8898	1905.33	99.7199
3476.06	91.5714	1903.4	94.9405	1903.4	98.9111	1903.4	99.747
3475.58	91.5654	1901.47	94.9175	1901.47	98.9134	1901.47	99.7732
3475.1	91.5627	1899.54	94.9584	1899.54	98.8984	1899.54	99.7855
3474.61	91.5637	1897.61	95.1299	1897.61	98.8829	1897.61	99.7902
3474.13	91.568	1895.68	95.1085	1895.68	98.8772	1895.68	99.8
3473.65	91.5744	1893.75	95.0064	1893.75	98.8836	1893.75	99.8083
3473.17	91.5812	1891.83	94.9937	1891.83	98.9103	1891.83	99.8052
3472.69	91.5869	1889.9	95.0897	1889.9	98.9425	1889.9	99.8032
3472.2	91.5902	1887.97	95.0504	1887.97	98.9604	1887.97	99.7835
3471.72	91.5909	1886.04	95.0036	1886.04	98.9739	1886.04	99.7652
3471.24	91.5891	1884.11	94.9349	1884.11	98.9841	1884.11	99.7736
3470.76	91.585	1882.18	95.0297	1882.18	98.9884	1882.18	99.7992
3470.28	91.5789	1880.26	95.0217	1880.26	99.0004	1880.26	99.8298
3469.79	91.5706	1878.33	95.0346	1878.33	99.0129	1878.33	99.8656
3469.31	91.56	1876.4	94.9739	1876.4	99.0217	1876.4	99.8838
3468.83	91.5472	1874.47	95.0168	1874.47	99.032	1874.47	99.9029
3468.35	91.5331	1872.54	95.0041	1872.54	99.0178	1872.54	99.8582
3467.86	91.5195	1870.61	95.0293	1870.61	99.0033	1870.61	99.7617
3467.38	91.5089	1868.68	95.0098	1868.68	99.0117	1868.68	99.684
3466.9	91.5039	1866.76	95.0018	1866.76	99.0481	1866.76	99.6643
3466.42	91.506	1864.83	94.9421	1864.83	99.106	1864.83	99.702
3465.94	91.5146	1862.9	94.9433	1862.9	99.1685	1862.9	99.7927
3465.45	91.5275	1860.97	94.9427	1860.97	99.2015	1860.97	99.8499
3464.97	91.5409	1859.04	94.9728	1859.04	99.2225	1859.04	99.8679
3464.49	91.5514	1857.11	94.9526	1857.11	99.2392	1857.11	99.8766
3464.01	91.5563	1855.18	94.9805	1855.18	99.2544	1855.18	99.8797
3463.53	91.5552	1853.26	94.9793	1853.26	99.2661	1853.26	99.8655
3463.04	91.5494	1851.33	95.0003	1851.33	99.2665	1851.33	99.8183
3462.56	91.5416	1849.4	94.9384	1849.4	99.2675	1849.4	99.7811
3462.08	91.5345	1847.47	94.9703	1847.47	99.2814	1847.47	99.7578
3461.6	91.5305	1845.54	94.9857	1845.54	99.3104	1845.54	99.7388
3461.12	91.5303	1843.61	94.9686	1843.61	99.3578	1843.61	99.7624
3460.63	91.5341	1841.69	94.8834	1841.69	99.3978	1841.69	99.7956
3460.15	91.5416	1839.76	94.928	1839.76	99.4162	1839.76	99.8047
3459.67	91.5531	1837.83	94.9105	1837.83	99.4239	1837.83	99.8151
3459.19	91.5691	1835.9	94.8458	1835.9	99.4303	1835.9	99.8319
3458.7	91.5902	1833.97	94.7864	1833.97	99.4306	1833.97	99.8173
3458.22	91.6159	1832.04	94.8903	1832.04	99.4453	1832.04	99.7936
3457.74	91.6443	1830.12	94.8961	1830.12	99.4632	1830.12	99.7877
3457.26	91.6717	1828.19	94.8441	1828.19	99.4878	1828.19	99.7936
3456.78	91.6937	1826.26	94.87	1826.26	99.5039	1826.26	99.7919
3456.29	91.7067	1824.33	94.8272	1824.33	99.515	1824.33	99.8217
3455.81	91.7091	1822.4	94.7029	1822.4	99.5147	1822.4	99.8402
3455.33	91.7024	1820.47	94.7286	1820.47	99.5205	1820.47	99.8282
3454.85	91.6911	1818.54	94.7324	1818.54	99.5341	1818.54	99.8289
3454.37	91.6811	1816.62	94.7727	1816.62	99.5406	1816.62	99.8251
3453.88	91.6779	1814.69	94.7098	1814.69	99.5207	1814.69	99.7777
3453.4	91.6842	1812.76	94.6403	1812.76	99.4961	1812.76	99.7342
3452.92	91.6991	1810.83	94.5682	1810.83	99.4671	1810.83	99.6977
3452.44	91.7186	1808.9	94.6238	1808.9	99.4544	1808.9	99.6904
3451.95	91.7364	1806.97	94.5913	1806.97	99.4635	1806.97	99.7141
3451.47	91.7464	1805.05	94.5535	1805.05	99.477	1805.05	99.7398
3450.99	91.7445	1803.12	94.5051	1803.12	99.5113	1803.12	99.7355
3450.51	91.7299	1801.19	94.5177	1801.19	99.5477	1801.19	99.7005
3450.03	91.7048	1799.26	94.4395	1799.26	99.5459	1799.26	99.6113
3449.55	91.6737	1797.33	94.4148	1797.33	99.5392	1797.33	99.5613
3449.06	91.6419	1795.4	94.3524	1795.4	99.5194	1795.4	99.5084
3448.58	91.6143	1793.47	94.3772	1793.47	99.5037	1793.47	99.4625
3448.1	91.5948	1791.55	94.2874	1791.55	99.5124	1791.55	99.4535
3447.62	91.5852	1789.62	94.1848	1789.62	99.5271	1789.62	99.4769
3447.13	91.5856	1787.69	94.1288	1787.69	99.5314	1787.69	99.4752
3446.65	91.5945	1785.76	94.1167	1785.76	99.5523	1785.76	99.5005
3446.17	91.6089	1783.83	93.9879	1783.83	99.569	1783.83	99.4449
3445.69	91.6252	1781.9	93.953	1781.9	99.5929	1781.9	99.3394
3445.21	91.6398	1779.97	93.8531	1779.97	99.6113	1779.97	99.2283
3444.72	91.6498	1778.05	93.7772	1778.05	99.6179	1778.05	99.1542
3444.24	91.6537	1776.12	93.7071	1776.12	99.5797	1776.12	99.0379
3443.76	91.6514	1774.19	93.6605	1774.19	99.5508	1774.19	98.9013
3443.28	91.6445	1772.26	93.4751	1772.26	99.5302	1772.26	98.7515
3442.8	91.6364	1770.33	93.369	1770.33	99.5317	1770.33	98.5723
3442.31	91.6313	1768.4	93.2522	1768.4	99.5534	1768.4	98.3864
3441.83	91.6338	1766.47	93.0071	1766.47	99.5851	1766.47	98.2125
3441.35	91.6473	1764.55	92.8051	1764.55	99.596	1764.55	97.8358
3440.87	91.6726	1762.62	92.4952	1762.62	99.6201	1762.62	97.2914
3440.39	91.7078	1760.69	91.7813	1760.69	99.6409	1760.69	96.566
3439.9	91.7485	1758.76	91.1751	1758.76	99.6613	1758.76	95.4564
3439.42	91.7886	1756.83	90.172	1756.83	99.6625	1756.83	94.1429
3438.94	91.8216	1754.9	88.7113	1754.9	99.6372	1754.9	92.498
3438.46	91.8423	1752.98	87.291	1752.98	99.5818	1752.98	90.1604
3437.97	91.8473	1751.05	84.9708	1751.05	99.5217	1751.05	87.1265
3437.49	91.8363	1749.12	82.038	1749.12	99.466	1749.12	83.7148
3437.01	91.8117	1747.19	79.0676	1747.19	99.44	1747.19	80.0919
3436.53	91.778	1745.26	76.455	1745.26	99.464	1745.26	76.8556
3436.05	91.7411	1743.33	73.8207	1743.33	99.517	1743.33	74.0335
3435.56	91.707	1741.4	71.6896	1741.4	99.5622	1741.4	71.559
3435.08	91.6804	1739.48	69.8586	1739.48	99.6105	1739.48	69.5757
3434.6	91.6645	1737.55	68.787	1737.55	99.5782	1737.55	68.3078
3434.12	91.6601	1735.62	68.4522	1735.62	99.5013	1735.62	67.6452
3433.64	91.6667	1733.69	69.2009	1733.69	99.4476	1733.69	67.7993
3433.15	91.6821	1731.76	70.1816	1731.76	99.4374	1731.76	68.6819
3432.67	91.7034	1729.84	71.8186	1729.84	99.4565	1729.84	70.1819
3432.19	91.7277	1727.91	73.8315	1727.91	99.4968	1727.91	72.2207
3431.71	91.7522	1725.98	75.7482	1725.98	99.4828	1725.98	74.6962
3431.22	91.7747	1724.05	77.4558	1724.05	99.4848	1724.05	77.1751
3430.74	91.7934	1722.12	78.8285	1722.12	99.4901	1722.12	79.5593
3430.26	91.807	1720.19	79.3887	1720.19	99.4356	1720.19	81.7786
3429.78	91.8144	1718.26	79.4386	1718.26	99.3734	1718.26	83.8411
3429.3	91.8147	1716.34	78.5369	1716.34	99.3324	1716.34	85.7066
3428.81	91.8077	1714.41	77.7012	1714.41	99.2993	1714.41	87.4665
3428.33	91.7936	1712.48	76.807	1712.48	99.32	1712.48	88.9814
3427.85	91.7738	1710.55	76.3805	1710.55	99.3397	1710.55	90.2282
3427.37	91.7512	1708.62	76.1983	1708.62	99.2822	1708.62	91.2387
3426.89	91.7293	1706.69	76.8406	1706.69	99.2073	1706.69	92.0995
3426.4	91.7124	1704.77	78.1218	1704.77	99.2323	1704.77	92.9384
3425.92	91.7048	1702.84	79.5454	1702.84	99.2546	1702.84	93.6401
3425.44	91.7093	1700.91	81.0892	1700.91	99.177	1700.91	94.0607
3424.96	91.7273	1698.98	84.0293	1698.98	99.0713	1698.98	94.3394
3424.47	91.7583	1697.05	85.159	1697.05	98.9381	1697.05	94.4959
3423.99	91.7998	1695.12	86.9694	1695.12	98.8053	1695.12	94.6274
3423.51	91.848	1693.19	87.9522	1693.19	98.7544	1693.19	94.8556
3423.03	91.8983	1691.27	88.703	1691.27	98.6753	1691.27	95.0495
3422.55	91.9456	1689.34	89.4064	1689.34	98.5157	1689.34	95.171
3422.06	91.9857	1687.41	89.9574	1687.41	98.4073	1687.41	95.3482
3421.58	92.0149	1685.48	90.331	1685.48	98.3124	1685.48	95.4831
3421.1	92.0307	1683.55	90.8306	1683.55	98.2138	1683.55	95.5846
3420.62	92.0326	1681.62	90.9106	1681.62	98.1278	1681.62	95.6553
3420.14	92.0218	1679.69	91.0888	1679.69	98.0685	1679.69	95.7779
3419.65	92.0014	1677.77	91.2236	1677.77	98.0257	1677.77	95.9237
3419.17	91.9758	1675.84	91.3942	1675.84	98.0002	1675.84	96.065
3418.69	91.9496	1673.91	91.4256	1673.91	97.9414	1673.91	96.1185
3418.21	91.9272	1671.98	91.5279	1671.98	97.8574	1671.98	96.0948
3417.72	91.9112	1670.05	91.5824	1670.05	97.772	1670.05	96.046
3417.24	91.9026	1668.12	91.57	1668.12	97.7079	1668.12	96.0915
3416.76	91.9007	1666.19	91.5729	1666.19	97.6359	1666.19	96.0846
3416.28	91.9033	1664.27	91.709	1664.27	97.5386	1664.27	96.0323
3415.8	91.9076	1662.34	91.7599	1662.34	97.4249	1662.34	95.9403
3415.31	91.9109	1660.41	91.7973	1660.41	97.3147	1660.41	95.8362
3414.83	91.9117	1658.48	91.8738	1658.48	97.2181	1658.48	95.8278
3414.35	91.9095	1656.55	91.9511	1656.55	97.1928	1656.55	95.9678
3413.87	91.9055	1654.62	92.0145	1654.62	97.1165	1654.62	96.0166
3413.39	91.9013	1652.7	91.9658	1652.7	97.017	1652.7	96.0344
3412.9	91.8989	1650.77	91.9714	1650.77	96.8428	1650.77	95.9132
3412.42	91.8992	1648.84	92.0762	1648.84	96.6456	1648.84	95.7423
3411.94	91.9023	1646.91	92.1102	1646.91	96.4501	1646.91	95.6442
3411.46	91.9068	1644.98	92.0356	1644.98	96.3005	1644.98	95.6314
3410.98	91.9107	1643.05	92.0189	1643.05	96.1247	1643.05	95.5727
3410.49	91.9121	1641.12	91.9862	1641.12	95.9824	1641.12	95.586
3410.01	91.9093	1639.2	91.922	1639.2	95.9055	1639.2	95.5454
3409.53	91.9024	1637.27	91.9366	1637.27	95.9402	1637.27	95.5153
3409.05	91.8928	1635.34	91.855	1635.34	95.9745	1635.34	95.448
3408.57	91.8833	1633.41	91.6695	1633.41	95.9713	1633.41	95.4036
3408.08	91.8756	1631.48	91.5969	1631.48	95.9403	1631.48	95.393
3407.6	91.8709	1629.55	91.5369	1629.55	95.8765	1629.55	95.4548
3407.12	91.8696	1627.63	91.4472	1627.63	95.8401	1627.63	95.5527
3406.64	91.8714	1625.7	91.3479	1625.7	95.8534	1625.7	95.6516
3406.15	91.8755	1623.77	91.2017	1623.77	95.8673	1623.77	95.7125
3405.67	91.881	1621.84	90.9497	1621.84	95.8711	1621.84	95.8056
3405.19	91.8873	1619.91	90.7694	1619.91	95.8924	1619.91	95.8779
3404.71	91.8943	1617.98	90.5018	1617.98	95.9613	1617.98	95.9605
3404.23	91.9026	1616.06	89.6653	1616.06	96.0785	1616.06	96.0702
3403.74	91.9135	1614.13	88.6261	1614.13	96.268	1614.13	96.1866
3403.26	91.9283	1612.2	87.0949	1612.2	96.5031	1612.2	96.2801
3402.78	91.9477	1610.27	84.4172	1610.27	96.7475	1610.27	96.3865
3402.3	91.9715	1608.34	80.7897	1608.34	96.98	1608.34	96.4628
3401.82	91.9976	1606.41	78.1805	1606.41	97.1909	1606.41	96.5276
3401.33	92.0233	1604.48	78.0251	1604.48	97.386	1604.48	96.6257
3400.85	92.0448	1602.56	80.1753	1602.56	97.5661	1602.56	96.7543
3400.37	92.0593	1600.63	82.7382	1600.63	97.73	1600.63	96.8644
3399.89	92.0656	1598.7	84.5191	1598.7	97.8845	1598.7	96.952
3399.41	92.0642	1596.77	85.4085	1596.77	98.0463	1596.77	97.0373
3398.92	92.0576	1594.84	85.823	1594.84	98.1979	1594.84	97.106
3398.44	92.0489	1592.91	86.1328	1592.91	98.3402	1592.91	97.1659
3397.96	92.0411	1590.98	86.6575	1590.98	98.4531	1590.98	97.2425
3397.48	92.0361	1589.06	87.1842	1589.06	98.5114	1589.06	97.326
3396.99	92.0345	1587.13	87.468	1587.13	98.5129	1587.13	97.4044
3396.51	92.0356	1585.2	87.3907	1585.2	98.5139	1585.2	97.4968
3396.03	92.0385	1583.27	87.0727	1583.27	98.5315	1583.27	97.5988
3395.55	92.0425	1581.34	86.7919	1581.34	98.5354	1581.34	97.6813
3395.07	92.048	1579.41	86.9398	1579.41	98.5423	1579.41	97.7151
3394.58	92.0557	1577.49	87.4112	1577.49	98.5931	1577.49	97.7306
3394.1	92.0666	1575.56	88.4534	1575.56	98.678	1575.56	97.785
3393.62	92.0812	1573.63	89.1316	1573.63	98.8112	1573.63	97.8808
3393.14	92.0985	1571.7	89.6067	1571.7	98.9819	1571.7	98.0066
3392.66	92.1168	1569.77	90.1301	1569.77	99.088	1569.77	98.1257
3392.17	92.1336	1567.84	90.6599	1567.84	99.1146	1567.84	98.1745
3391.69	92.1469	1565.91	90.9859	1565.91	99.0891	1565.91	98.1796
3391.21	92.1556	1563.99	91.3137	1563.99	99.0482	1563.99	98.3646
3390.73	92.1598	1562.06	91.529	1562.06	99.1068	1562.06	98.5509
3390.24	92.161	1560.13	91.7853	1560.13	99.1694	1560.13	98.6369
3389.76	92.161	1558.2	91.8603	1558.2	99.174	1558.2	98.5896
3389.28	92.1613	1556.27	91.7924	1556.27	99.1474	1556.27	98.4518
3388.8	92.1632	1554.34	91.7621	1554.34	99.1012	1554.34	98.3039
3388.32	92.1669	1552.42	91.7015	1552.42	99.0962	1552.42	98.3516
3387.83	92.1721	1550.49	91.6317	1550.49	99.1966	1550.49	98.474
3387.35	92.1782	1548.56	91.5071	1548.56	99.1959	1548.56	98.5357
3386.87	92.1843	1546.63	91.4933	1546.63	99.0875	1546.63	98.4975
3386.39	92.1896	1544.7	91.49	1544.7	98.8342	1544.7	98.3284
3385.91	92.1937	1542.77	91.6085	1542.77	98.7241	1542.77	98.2498
3385.42	92.1962	1540.85	91.7833	1540.85	98.7272	1540.85	98.2446
3384.94	92.1979	1538.92	91.8796	1538.92	98.8296	1538.92	98.3776
3384.46	92.1998	1536.99	91.9733	1536.99	98.9505	1536.99	98.5246
3383.98	92.2035	1535.06	92.0935	1535.06	99.0626	1535.06	98.637
3383.49	92.2103	1533.13	92.1433	1533.13	99.0277	1533.13	98.6445
3383.01	92.2203	1531.2	92.0893	1531.2	99.0531	1531.2	98.6955
3382.53	92.2324	1529.27	92.0389	1529.27	98.9982	1529.27	98.6822
3382.05	92.2442	1527.35	91.9301	1527.35	98.9081	1527.35	98.6844
3381.57	92.2531	1525.42	91.7718	1525.42	98.7226	1525.42	98.6006
3381.08	92.2572	1523.49	91.5921	1523.49	98.5233	1523.49	98.5345
3380.6	92.2567	1521.56	91.187	1521.56	98.2853	1521.56	98.5355
3380.12	92.254	1519.63	90.507	1519.63	98.0585	1519.63	98.544
3379.64	92.2535	1517.7	89.7546	1517.7	97.899	1517.7	98.5733
3379.16	92.26	1515.78	87.4286	1515.78	97.8993	1515.78	98.6489
3378.67	92.2765	1513.85	84.9698	1513.85	97.9495	1513.85	98.6559
3378.19	92.3034	1511.92	82.1341	1511.92	97.9921	1511.92	98.5842
3377.71	92.3376	1509.99	79.813	1509.99	98.0564	1509.99	98.5675
3377.23	92.3732	1508.06	78.3663	1508.06	98.12	1508.06	98.594
3376.74	92.4039	1506.13	77.6576	1506.13	98.1226	1506.13	98.6526
3376.26	92.4246	1504.2	78.5647	1504.2	98.1089	1504.2	98.7562
3375.78	92.433	1502.28	80.6174	1502.28	98.0288	1502.28	98.8567
3375.3	92.4302	1500.35	83.5081	1500.35	97.8119	1500.35	98.814
3374.82	92.4202	1498.42	86.2612	1498.42	97.5333	1498.42	98.7645
3374.34	92.4078	1496.49	88.1581	1496.49	97.2567	1496.49	98.7776
3373.85	92.3975	1494.56	88.799	1494.56	96.8861	1494.56	98.7974
3373.37	92.3922	1492.63	88.9685	1492.63	96.2964	1492.63	98.7675
3372.89	92.3929	1490.7	88.8391	1490.7	95.4428	1490.7	98.7241
3372.41	92.399	1488.78	88.5795	1488.78	94.4034	1488.78	98.6296
3371.92	92.4086	1486.85	88.1924	1486.85	93.2784	1486.85	98.4983
3371.44	92.4192	1484.92	87.9072	1484.92	92.1615	1484.92	98.3377
3370.96	92.4283	1482.99	87.3924	1482.99	90.8923	1482.99	98.0821
3370.48	92.4332	1481.06	86.4805	1481.06	89.3702	1481.06	97.7052
3370	92.4318	1479.13	85.152	1479.13	87.5	1479.13	97.2332
3369.51	92.4226	1477.2	83.785	1477.2	85.4834	1477.2	96.6744
3369.03	92.4056	1475.28	82.0131	1475.28	83.6508	1475.28	96.0815
3368.55	92.383	1473.35	80.5358	1473.35	82.3185	1473.35	95.5528
3368.07	92.3584	1471.42	78.4988	1471.42	81.5917	1471.42	95.2221
3367.59	92.3369	1469.49	77.286	1469.49	81.4877	1469.49	95.2147
3367.1	92.3233	1467.56	76.2947	1467.56	81.6665	1467.56	95.4481
3366.62	92.3211	1465.63	75.758	1465.63	81.8853	1465.63	95.7698
3366.14	92.3312	1463.71	75.6839	1463.71	82.0737	1463.71	96.099
3365.66	92.352	1461.78	75.8032	1461.78	82.2562	1461.78	96.3064
3365.17	92.3802	1459.85	75.7761	1459.85	82.2808	1459.85	96.4283
3364.69	92.4113	1457.92	75.6243	1457.92	82.1223	1457.92	96.5294
3364.21	92.4418	1455.99	75.1533	1455.99	81.9024	1455.99	96.6578
3363.73	92.469	1454.06	75.1503	1454.06	81.9002	1454.06	96.8163
3363.25	92.4917	1452.13	75.4403	1452.13	82.4068	1452.13	97.0379
3362.76	92.5095	1450.21	76.2004	1450.21	83.4257	1450.21	97.1706
3362.28	92.5221	1448.28	77.4608	1448.28	84.5478	1448.28	97.2301
3361.8	92.5293	1446.35	79.1707	1446.35	85.4451	1446.35	97.2211
3361.32	92.5306	1444.42	80.4811	1444.42	86.0065	1444.42	97.1409
3360.84	92.5259	1442.49	81.5519	1442.49	86.3214	1442.49	97.0322
3360.35	92.5156	1440.57	82.2784	1440.57	86.565	1440.57	96.9112
3359.87	92.5015	1438.64	82.7387	1438.64	86.8083	1438.64	96.6814
3359.39	92.4859	1436.71	83.153	1436.71	86.9895	1436.71	96.3989
3358.91	92.4714	1434.78	83.4478	1434.78	87.0833	1434.78	96.107
3358.43	92.4603	1432.85	83.6113	1432.85	87.0743	1432.85	95.8043
3357.94	92.4541	1430.92	83.7463	1430.92	86.9351	1430.92	95.5389
3357.46	92.4538	1428.99	83.7931	1428.99	86.7034	1428.99	95.3223
3356.98	92.4596	1427.07	83.6984	1427.07	86.2407	1427.07	95.0411
3356.5	92.4713	1425.14	83.4214	1425.14	85.5486	1425.14	94.8013
3356.01	92.4885	1423.21	82.9428	1423.21	84.6439	1423.21	94.6306
3355.53	92.5102	1421.28	82.7637	1421.28	83.6372	1421.28	94.4518
3355.05	92.5349	1419.35	83.0779	1419.35	82.9145	1419.35	94.2952
3354.57	92.5602	1417.42	83.6207	1417.42	82.8895	1417.42	94.1892
3354.09	92.5834	1415.49	84.0489	1415.49	83.7114	1415.49	94.0611
3353.6	92.6016	1413.57	84.4386	1413.57	85.3901	1413.57	93.9581
3353.12	92.6131	1411.64	84.7903	1411.64	87.5203	1411.64	93.889
3352.64	92.6179	1409.71	85.0812	1409.71	89.5772	1409.71	93.821
3352.16	92.6178	1407.78	85.3255	1407.78	91.2967	1407.78	93.8068
3351.68	92.6165	1405.85	85.555	1405.85	92.5184	1405.85	93.876
3351.19	92.6183	1403.92	85.7472	1403.92	93.2497	1403.92	93.9916
3350.71	92.627	1401.99	85.8355	1401.99	93.5923	1401.99	94.0437
3350.23	92.6448	1400.07	85.8562	1400.07	93.6212	1400.07	93.9905
3349.75	92.671	1398.14	85.729	1398.14	93.4025	1398.14	93.8102
3349.26	92.7023	1396.21	85.5119	1396.21	93.0266	1396.21	93.5343
3348.78	92.7335	1394.28	85.0347	1394.28	92.5784	1394.28	93.271
3348.3	92.7582	1392.35	84.5004	1392.35	92.1436	1392.35	93.1132
3347.82	92.771	1390.42	84.0288	1390.42	91.7599	1390.42	93.002
3347.34	92.7686	1388.5	83.6669	1388.5	91.4649	1388.5	92.9447
3346.85	92.7514	1386.57	83.3882	1386.57	91.3044	1386.57	92.9814
3346.37	92.7228	1384.64	83.3724	1384.64	91.2878	1384.64	93.1697
3345.89	92.6892	1382.71	83.576	1382.71	91.3309	1382.71	93.5356
3345.41	92.6582	1380.78	83.9116	1380.78	91.243	1380.78	94.0402
3344.93	92.6366	1378.85	84.3662	1378.85	90.8003	1378.85	94.5435
3344.44	92.6285	1376.92	84.9328	1376.92	89.7998	1376.92	94.9719
3343.96	92.6346	1375	85.6401	1375	88.4147	1375	95.3209
3343.48	92.6518	1373.07	86.445	1373.07	86.9301	1373.07	95.5505
3343	92.6748	1371.14	86.9344	1371.14	85.5359	1371.14	95.594
3342.51	92.6972	1369.21	87.1223	1369.21	84.4245	1369.21	95.4259
3342.03	92.714	1367.28	87.0184	1367.28	83.7291	1367.28	94.993
3341.55	92.7223	1365.35	86.6385	1365.35	83.3745	1365.35	94.2477
3341.07	92.7223	1363.43	85.856	1363.43	83.1657	1363.43	93.3487
3340.59	92.7162	1361.5	84.5754	1361.5	82.6013	1361.5	92.4553
3340.1	92.7074	1359.57	83.492	1359.57	80.9172	1359.57	91.7268
3339.62	92.699	1357.64	82.5816	1357.64	77.6535	1357.64	91.3166
3339.14	92.693	1355.71	81.3999	1355.71	73.3757	1355.71	91.2511
3338.66	92.6902	1353.78	80.0266	1353.78	69.7407	1353.78	91.3984
3338.18	92.6904	1351.86	79.5599	1351.86	68.576	1351.86	91.7182
3337.69	92.6929	1349.93	80.3809	1349.93	70.7451	1349.93	92.1402
3337.21	92.697	1348	81.4101	1348	75.7611	1348	92.607
3336.73	92.7018	1346.07	82.0872	1346.07	81.9016	1346.07	93.0819
3336.25	92.7067	1344.14	83.0871	1344.14	87.072	1344.14	93.4866
3335.76	92.7109	1342.21	84.3716	1342.21	90.2267	1342.21	93.7768
3335.28	92.7138	1340.28	85.4024	1340.28	91.7489	1340.28	94.009
3334.8	92.7147	1338.36	86.0173	1338.36	92.3685	1338.36	94.2299
3334.32	92.7143	1336.43	86.2858	1336.43	92.5387	1336.43	94.4926
3333.84	92.7138	1334.5	86.3476	1334.5	92.4334	1334.5	94.8144
3333.36	92.7154	1332.57	86.2249	1332.57	92.1231	1332.57	95.1422
3332.87	92.7214	1330.64	85.9721	1330.64	91.6834	1330.64	95.4576
3332.39	92.7333	1328.71	85.6265	1328.71	91.1606	1328.71	95.7765
3331.91	92.7512	1326.79	85.2956	1326.79	90.6838	1326.79	96.0716
3331.43	92.7732	1324.86	84.9893	1324.86	90.4372	1324.86	96.3183
3330.94	92.7965	1322.93	84.5799	1322.93	90.4981	1322.93	96.4864
3330.46	92.8175	1321	84.0504	1321	90.7708	1321	96.6003
3329.98	92.8331	1319.07	83.4351	1319.07	91.0045	1319.07	96.6812
3329.5	92.8417	1317.14	82.902	1317.14	90.9249	1317.14	96.7174
3329.02	92.8429	1315.21	82.574	1315.21	90.41	1315.21	96.7017
3328.53	92.8377	1313.29	82.4123	1313.29	89.4779	1313.29	96.6171
3328.05	92.8278	1311.36	82.3496	1311.36	88.094	1311.36	96.4115
3327.57	92.8149	1309.43	82.1708	1309.43	86.1972	1309.43	96.0971
3327.09	92.8009	1307.5	81.7597	1307.5	83.7278	1307.5	95.6935
3326.61	92.7873	1305.57	81.2805	1305.57	80.7362	1305.57	95.2395
3326.12	92.7755	1303.64	80.9633	1303.64	77.4643	1303.64	94.8204
3325.64	92.7667	1301.71	80.8276	1301.71	74.2825	1301.71	94.5228
3325.16	92.7618	1299.79	80.7278	1299.79	71.4021	1299.79	94.3647
3324.68	92.7613	1297.86	80.4166	1297.86	68.9252	1297.86	94.3303
3324.2	92.7654	1295.93	79.8216	1295.93	66.9907	1295.93	94.3338
3323.71	92.7741	1294	79.0924	1294	65.961	1294	94.3036
3323.23	92.7875	1292.07	78.4699	1292.07	66.2561	1292.07	94.2191
3322.75	92.8059	1290.14	78.0119	1290.14	68.0937	1290.14	94.1451
3322.27	92.8295	1288.22	77.6144	1288.22	71.181	1288.22	94.1568
3321.78	92.8582	1286.29	77.0704	1286.29	74.8338	1286.29	94.2967
3321.3	92.8903	1284.36	76.2864	1284.36	78.2985	1284.36	94.5296
3320.82	92.9226	1282.43	75.3229	1282.43	81.1875	1282.43	94.794
3320.34	92.9502	1280.5	74.2843	1280.5	83.48	1280.5	95.0151
3319.86	92.9682	1278.57	73.3018	1278.57	85.3396	1278.57	95.1617
3319.37	92.9728	1276.64	72.6363	1276.64	86.8617	1276.64	95.2078
3318.89	92.9632	1274.72	72.4155	1274.72	88.1088	1274.72	95.1336
3318.41	92.9424	1272.79	72.6334	1272.79	89.102	1272.79	94.9328
3317.93	92.9169	1270.86	73.1039	1270.86	89.8441	1270.86	94.6161
3317.45	92.8946	1268.93	73.497	1268.93	90.3072	1268.93	94.1801
3316.96	92.8821	1267	73.47	1267	90.4704	1267	93.6347
3316.48	92.8828	1265.07	72.8178	1265.07	90.296	1265.07	92.9741
3316	92.8956	1263.15	71.3892	1263.15	89.7634	1263.15	92.207
3315.52	92.9159	1261.22	69.2293	1261.22	88.9028	1261.22	91.3757
3315.03	92.9372	1259.29	66.3518	1259.29	87.8035	1259.29	90.5256
3314.55	92.954	1257.36	62.9817	1257.36	86.602	1257.36	89.6854
3314.07	92.9636	1255.43	59.2897	1255.43	85.4668	1255.43	88.8956
3313.59	92.9671	1253.5	55.6122	1253.5	84.5097	1253.5	88.1813
3313.11	92.968	1251.58	52.4216	1251.58	83.7753	1251.58	87.5747
3312.62	92.9709	1249.65	50.3657	1249.65	83.2555	1249.65	87.1089
3312.14	92.9791	1247.72	49.8883	1247.72	82.9002	1247.72	86.7969
3311.66	92.9932	1245.79	51.0407	1245.79	82.6484	1245.79	86.6239
3311.18	93.0109	1243.86	53.1952	1243.86	82.4739	1243.86	86.5639
3310.7	93.0283	1241.93	55.6987	1241.93	82.3923	1241.93	86.5721
3310.21	93.0411	1240	58.2164	1240	82.507	1240	86.6145
3309.73	93.0464	1238.08	60.7461	1238.08	82.9753	1238.08	86.6629
3309.25	93.0431	1236.15	63.1638	1236.15	83.9119	1236.15	86.7172
3308.77	93.0322	1234.22	65.3125	1234.22	85.2737	1234.22	86.7871
3308.28	93.0163	1232.29	66.9726	1232.29	86.8485	1232.29	86.886
3307.8	92.9986	1230.36	68.064	1230.36	88.3304	1230.36	87.0155
3307.32	92.9826	1228.43	68.6134	1228.43	89.4799	1228.43	87.1779
3306.84	92.9711	1226.51	68.6734	1226.51	90.1993	1226.51	87.359
3306.36	92.9663	1224.58	68.4089	1224.58	90.5223	1224.58	87.5472
3305.87	92.9691	1222.65	68.1723	1222.65	90.52	1222.65	87.7187
3305.39	92.9794	1220.72	68.1021	1220.72	90.26	1220.72	87.8566
3304.91	92.9955	1218.79	68.1369	1218.79	89.7783	1218.79	87.9439
3304.43	93.0147	1216.86	68.0958	1216.86	89.1103	1216.86	87.9711
3303.95	93.0334	1214.93	67.853	1214.93	88.2893	1214.93	87.9242
3303.46	93.0485	1213.01	67.5113	1213.01	87.3859	1213.01	87.8036
3302.98	93.0582	1211.08	67.3459	1211.08	86.5083	1211.08	87.6118
3302.5	93.0628	1209.15	67.5067	1209.15	85.8086	1209.15	87.3645
3302.02	93.0641	1207.22	68.0079	1207.22	85.4364	1207.22	87.0762
3301.53	93.0652	1205.29	68.758	1205.29	85.496	1205.29	86.7724
3301.05	93.0687	1203.36	69.7009	1203.36	85.9872	1203.36	86.468
3300.57	93.076	1201.43	70.6775	1201.43	86.8167	1201.43	86.182
3300.09	93.0864	1199.51	71.5631	1199.51	87.8279	1199.51	85.9293
3299.61	93.0978	1197.58	72.2827	1197.58	88.8698	1197.58	85.7227
3299.12	93.1069	1195.65	72.8119	1195.65	89.8225	1195.65	85.5656
3298.64	93.1112	1193.72	73.1289	1193.72	90.624	1193.72	85.4765
3298.16	93.1089	1191.79	73.2852	1191.79	91.2486	1191.79	85.4584
3297.68	93.1003	1189.86	73.341	1189.86	91.7099	1189.86	85.5148
3297.2	93.087	1187.94	73.3315	1187.94	92.0362	1187.94	85.6405
3296.71	93.072	1186.01	73.3009	1186.01	92.2596	1186.01	85.8187
3296.23	93.0585	1184.08	73.1859	1184.08	92.3893	1184.08	86.0144
3295.75	93.0503	1182.15	72.8421	1182.15	92.4328	1182.15	86.1963
3295.27	93.0502	1180.22	72.2149	1180.22	92.3861	1180.22	86.3291
3294.78	93.0606	1178.29	71.1868	1178.29	92.2477	1178.29	86.3968
3294.3	93.082	1176.37	69.7106	1176.37	92.0116	1176.37	86.3945
3293.82	93.1135	1174.44	67.7086	1174.44	91.668	1174.44	86.3137
3293.34	93.1516	1172.51	65.2283	1172.51	91.1976	1172.51	86.1321
3292.86	93.1911	1170.58	62.6231	1170.58	90.5956	1170.58	85.8296
3292.38	93.2257	1168.65	60.7093	1168.65	89.856	1168.65	85.3796
3291.89	93.2498	1166.72	60.386	1166.72	88.9703	1166.72	84.771
3291.41	93.2603	1164.79	61.9178	1164.79	87.9191	1164.79	84.0141
3290.93	93.2571	1162.87	64.2751	1162.87	86.6684	1162.87	83.1489
3290.45	93.244	1160.94	66.1384	1160.94	85.1519	1160.94	82.2339
3289.96	93.2267	1159.01	67.1318	1159.01	83.2956	1159.01	81.3474
3289.48	93.2116	1157.08	67.4405	1157.08	81.0138	1157.08	80.5659
3289	93.2035	1155.15	67.3225	1155.15	78.2366	1155.15	79.9604
3288.52	93.2047	1153.22	67.3241	1153.22	74.9185	1153.22	79.5899
3288.04	93.2143	1151.3	67.8653	1151.3	71.0497	1151.3	79.505
3287.55	93.2292	1149.37	68.7853	1149.37	66.6396	1149.37	79.7246
3287.07	93.2448	1147.44	69.5876	1147.44	61.7594	1147.44	80.2447
3286.59	93.2571	1145.51	70.0923	1145.51	56.5784	1145.51	81.0281
3286.11	93.2631	1143.58	70.2726	1143.58	51.4417	1143.58	82.0132
3285.62	93.2616	1141.65	70.0811	1141.65	46.7799	1141.65	83.1252
3285.14	93.2528	1139.72	69.4416	1139.72	42.9753	1139.72	84.2984
3284.66	93.2386	1137.8	68.3703	1137.8	40.2127	1137.8	85.485
3284.18	93.2215	1135.87	67.0397	1135.87	38.4655	1135.87	86.6647
3283.7	93.2046	1133.94	65.9181	1133.94	37.4984	1133.94	87.8152
3283.22	93.1911	1132.01	65.3714	1132.01	36.9931	1132.01	88.925
3282.73	93.1835	1130.08	65.4478	1130.08	36.6131	1130.08	89.9742
3282.25	93.1835	1128.15	65.7956	1128.15	36.1262	1128.15	90.9332
3281.77	93.1911	1126.22	65.9091	1126.22	35.4272	1126.22	91.7676
3281.29	93.205	1124.3	65.1604	1124.3	34.5791	1124.3	92.4614
3280.8	93.2225	1122.37	63.4361	1122.37	33.7057	1122.37	93.0137
3280.32	93.2405	1120.44	61.3033	1120.44	32.9436	1120.44	93.4526
3279.84	93.2563	1118.51	59.5506	1118.51	32.3515	1118.51	93.8203
3279.36	93.2679	1116.58	58.5491	1116.58	31.9545	1116.58	94.1585
3278.88	93.2741	1114.65	58.1965	1114.65	31.7151	1114.65	94.4888
3278.39	93.2748	1112.72	58.0477	1112.72	31.6187	1112.72	94.8214
3277.91	93.2698	1110.8	57.4997	1110.8	31.6518	1110.8	95.1428
3277.43	93.2594	1108.87	55.9773	1108.87	31.8396	1108.87	95.4246
3276.95	93.2438	1106.94	53.5809	1106.94	32.1931	1106.94	95.642
3276.47	93.2237	1105.01	51.1428	1105.01	32.757	1105.01	95.7819
3275.98	93.2009	1103.08	49.5418	1103.08	33.5623	1103.08	95.8547
3275.5	93.1779	1101.15	49.1229	1101.15	34.6702	1101.15	95.8898
3275.02	93.1578	1099.23	49.946	1099.23	36.1287	1099.23	95.9253
3274.54	93.1432	1097.3	51.6673	1097.3	38.0081	1097.3	95.9975
3274.05	93.1356	1095.37	53.8583	1095.37	40.325	1095.37	96.1192
3273.57	93.1342	1093.44	56.0059	1093.44	43.057	1093.44	96.27
3273.09	93.1369	1091.51	57.6401	1091.51	46.0638	1091.51	96.4137
3272.61	93.141	1089.58	58.3476	1089.58	49.1164	1089.58	96.5127
3272.13	93.1447	1087.65	58.1599	1087.65	51.8954	1087.65	96.5487
3271.64	93.1481	1085.73	57.6993	1085.73	54.1328	1085.73	96.5236
3271.16	93.1534	1083.8	57.7216	1083.8	55.6736	1083.8	96.4584
3270.68	93.1641	1081.87	58.3593	1081.87	56.5769	1081.87	96.3804
3270.2	93.1833	1079.94	59.5591	1079.94	57.0303	1079.94	96.3096
3269.72	93.2119	1078.01	61.0781	1078.01	57.2839	1078.01	96.2567
3269.23	93.2478	1076.08	62.5756	1076.08	57.512	1076.08	96.2116
3268.75	93.2856	1074.16	63.7682	1074.16	57.8122	1074.16	96.1405
3268.27	93.3187	1072.23	64.6438	1072.23	58.1805	1072.23	95.9999
3267.79	93.3405	1070.3	65.3607	1070.3	58.5964	1070.3	95.7504
3267.3	93.3473	1068.37	66.1046	1068.37	59.0368	1068.37	95.3751
3266.82	93.339	1066.44	66.8307	1066.44	59.5143	1066.44	94.8894
3266.34	93.3193	1064.51	67.445	1064.51	60.0376	1064.51	94.3204
3265.86	93.2944	1062.59	67.903	1062.59	60.6331	1062.59	93.7076
3265.38	93.2716	1060.66	68.1217	1060.66	61.2904	1060.66	93.099
3264.89	93.2571	1058.73	67.965	1058.73	61.9954	1058.73	92.5516
3264.41	93.2546	1056.8	67.5289	1056.8	62.6926	1056.8	92.1185
3263.93	93.2652	1054.87	67.129	1054.87	63.3249	1054.87	91.8251
3263.45	93.2871	1052.94	67.0776	1052.94	63.8437	1052.94	91.6672
3262.97	93.3168	1051.01	67.5078	1051.01	64.2614	1051.01	91.6291
3262.48	93.3497	1049.09	68.3848	1049.09	64.6163	1049.09	91.6864
3262	93.3813	1047.16	69.5204	1047.16	64.9912	1047.16	91.8268
3261.52	93.4078	1045.23	70.6225	1045.23	65.4353	1045.23	92.044
3261.04	93.4268	1043.3	71.4852	1043.3	65.9721	1043.3	92.3199
3260.55	93.4372	1041.37	72.0372	1041.37	66.5911	1041.37	92.6274
3260.07	93.4395	1039.44	72.3313	1039.44	67.2948	1039.44	92.9244
3259.59	93.4351	1037.52	72.3366	1037.52	68.074	1037.52	93.1587
3259.11	93.4261	1035.59	72.1295	1035.59	68.9289	1035.59	93.2933
3258.63	93.4142	1033.66	71.8168	1033.66	69.8211	1033.66	93.3127
3258.14	93.4007	1031.73	71.4513	1031.73	70.709	1031.73	93.2297
3257.66	93.3865	1029.8	71.1551	1029.8	71.5511	1029.8	93.0798
3257.18	93.3721	1027.87	70.9828	1027.87	72.3629	1027.87	92.9086
3256.7	93.3585	1025.94	70.9423	1025.94	73.1902	1025.94	92.7564
3256.22	93.3471	1024.02	71.1022	1024.02	74.1115	1024.02	92.6546
3255.73	93.3395	1022.09	71.4199	1022.09	75.1693	1022.09	92.6168
3255.25	93.3376	1020.16	71.889	1020.16	76.3778	1020.16	92.6281
3254.77	93.3422	1018.23	72.4652	1018.23	77.7044	1018.23	92.6607
3254.29	93.3529	1016.3	73.0977	1016.3	79.1037	1016.3	92.6896
3253.8	93.368	1014.37	73.7374	1014.37	80.5076	1014.37	92.6915
3253.32	93.385	1012.45	74.2182	1012.45	81.8682	1012.45	92.6711
3252.84	93.401	1010.52	74.5503	1010.52	83.1289	1010.52	92.6567
3252.36	93.4143	1008.59	74.8863	1008.59	84.2409	1008.59	92.6784
3251.88	93.4247	1006.66	75.3656	1006.66	85.1533	1006.66	92.767
3251.39	93.433	1004.73	76.0108	1004.73	85.8337	1004.73	92.9397
3250.91	93.4407	1002.8	76.7135	1002.8	86.2641	1002.8	93.1936
3250.43	93.4491	1000.87	77.2499	1000.87	86.4716	1000.87	93.5125
3249.95	93.4583	998.946	77.6598	998.946	86.5027	998.946	93.8528
3249.47	93.4673	997.017	78.0371	997.017	86.4274	997.017	94.1608
3248.98	93.4745	995.089	78.4288	995.089	86.3101	995.089	94.3993
3248.5	93.4785	993.16	78.8281	993.16	86.2124	993.16	94.5601
3248.02	93.4787	991.232	79.1827	991.232	86.1715	991.232	94.6738
3247.54	93.4756	989.303	79.5202	989.303	86.1985	989.303	94.7824
3247.06	93.471	987.375	79.8083	987.375	86.2719	987.375	94.9112
3246.57	93.4668	985.447	80.014	985.447	86.3693	985.447	95.0716
3246.09	93.4645	983.518	80.214	983.518	86.4745	983.518	95.2544
3245.61	93.465	981.59	80.4636	981.59	86.6088	981.59	95.4343
3245.13	93.4683	979.661	80.6792	979.661	86.8034	979.661	95.585
3244.64	93.4741	977.733	80.7157	977.733	87.0884	977.733	95.6897
3244.16	93.4816	975.804	80.4423	975.804	87.4824	975.804	95.755
3243.68	93.4905	973.876	79.6078	973.876	87.9912	973.876	95.8047
3243.2	93.5005	971.947	78.1274	971.947	88.5899	971.947	95.8688
3242.72	93.5111	970.019	76.0349	970.019	89.2385	970.019	95.9644
3242.24	93.5215	968.09	73.5372	968.09	89.8702	968.09	96.0992
3241.75	93.5307	966.162	71.0402	966.162	90.4167	966.162	96.2749
3241.27	93.5375	964.233	68.7648	964.233	90.8306	964.233	96.4814
3240.79	93.541	962.305	67.0696	962.305	91.1017	962.305	96.6889
3240.31	93.5413	960.376	66.4739	960.376	91.2421	960.376	96.8651
3239.82	93.5392	958.448	67.1961	958.448	91.2847	958.448	96.9805
3239.34	93.5362	956.519	68.974	956.519	91.2593	956.519	97.0289
3238.86	93.5338	954.591	71.1376	954.591	91.1794	954.591	97.027
3238.38	93.5328	952.663	73.1551	952.663	91.045	952.663	97.005
3237.9	93.5331	950.734	74.8424	950.734	90.8757	950.734	96.9875
3237.41	93.5334	948.806	76.0583	948.806	90.7095	948.806	96.9835
3236.93	93.5321	946.877	76.8575	946.877	90.6132	946.877	96.9827
3236.45	93.5279	944.949	77.7009	944.949	90.6418	944.949	96.963
3235.97	93.5204	943.02	78.82	943.02	90.7967	943.02	96.8947
3235.49	93.5109	941.092	80.0471	941.092	91.0348	941.092	96.7874
3235	93.5013	939.163	81.1151	939.163	91.2998	939.163	96.6758
3234.52	93.4943	937.235	81.7348	937.235	91.5228	937.235	96.5821
3234.04	93.4916	935.306	81.8556	935.306	91.6877	935.306	96.5295
3233.56	93.4938	933.378	81.9813	933.378	91.8201	933.378	96.5284
3233.07	93.5	931.449	82.3731	931.449	91.9662	931.449	96.5719
3232.59	93.508	929.521	82.8649	929.521	92.1733	929.521	96.6602
3232.11	93.5153	927.592	83.3648	927.592	92.4745	927.592	96.7803
3231.63	93.5195	925.664	83.7868	925.664	92.8584	925.664	96.8998
3231.15	93.5201	923.736	84.058	923.736	93.288	923.736	96.9881
3230.66	93.5178	921.807	84.1407	921.807	93.7014	921.807	97.0292
3230.18	93.515	919.879	84.0174	919.879	94.0502	919.879	97.0315
3229.7	93.5149	917.95	83.6334	917.95	94.2999	917.95	97.0112
3229.22	93.5204	916.022	83.162	916.022	94.4574	916.022	96.9953
3228.74	93.5331	914.093	82.9369	914.093	94.5469	914.093	97.0139
3228.25	93.5526	912.165	83.1487	912.165	94.6016	912.165	97.0816
3227.77	93.5767	910.236	83.5649	910.236	94.6272	910.236	97.1944
3227.29	93.6016	908.308	83.9513	908.308	94.6024	908.308	97.3217
3226.81	93.6236	906.379	84.3406	906.379	94.4957	906.379	97.4278
3226.32	93.6394	904.451	84.7539	904.451	94.2742	904.451	97.4815
3225.84	93.6478	902.522	85.155	902.522	93.8847	902.522	97.4706
3225.36	93.649	900.594	85.5444	900.594	93.3203	900.594	97.4183
3224.88	93.6449	898.665	85.9065	898.665	92.5999	898.665	97.3589
3224.4	93.6378	896.737	86.2189	896.737	91.7717	896.737	97.3167
3223.91	93.6298	894.808	86.4506	894.808	90.9266	894.808	97.3146
3223.43	93.622	892.88	86.6593	892.88	90.1817	892.88	97.3505
3222.95	93.6144	890.952	86.7912	890.952	89.6359	890.952	97.4156
3222.47	93.6065	889.023	86.7001	889.023	89.3534	889.023	97.4909
3221.99	93.5977	887.095	86.3376	887.095	89.3096	887.095	97.548
3221.5	93.5878	885.166	85.6364	885.166	89.4086	885.166	97.5619
3221.02	93.5773	883.238	84.394	883.238	89.5084	883.238	97.5291
3220.54	93.5673	881.309	82.5873	881.309	89.5035	881.309	97.4701
3220.06	93.5595	879.381	80.573	879.381	89.3532	879.381	97.4129
3219.57	93.5554	877.452	78.7739	877.452	89.0758	877.452	97.3743
3219.09	93.5567	875.524	77.8111	875.524	88.694	875.524	97.3552
3218.61	93.565	873.596	77.9636	873.596	88.2434	873.596	97.3336
3218.13	93.582	871.667	78.8384	871.667	87.7956	871.667	97.3095
3217.65	93.6088	869.739	79.7009	869.739	87.456	869.739	97.3033
3217.16	93.6457	867.81	80.0373	867.81	87.2894	867.81	97.3189
3216.68	93.691	865.882	79.5869	865.882	87.299	865.882	97.3334
3216.2	93.7412	863.953	78.2195	863.953	87.4159	863.953	97.3333
3215.72	93.79	862.025	76.1783	862.025	87.549	862.025	97.3081
3215.24	93.8301	860.096	73.5503	860.096	87.6371	860.096	97.2856
3214.75	93.8542	858.168	70.2169	858.168	87.661	858.168	97.3121
3214.27	93.8576	856.239	66.2031	856.239	87.6036	856.239	97.412
3213.79	93.8398	854.311	61.323	854.311	87.4691	854.311	97.5601
3213.31	93.8051	852.382	55.6577	852.382	87.2795	852.382	97.7265
3212.82	93.7618	850.454	49.4904	850.454	87.0762	850.454	97.8714
3212.34	93.7192	848.525	42.9443	848.525	86.9114	848.525	97.9638
3211.86	93.6857	846.597	36.1802	846.597	86.8679	846.597	97.992
3211.38	93.6662	844.668	29.6306	844.668	87.0428	844.668	97.9731
3210.9	93.6613	842.74	23.7247	842.74	87.5196	842.74	97.9427
3210.41	93.6678	840.812	18.7375	840.812	88.2925	840.812	97.9477
3209.93	93.6802	838.883	15.0218	838.883	89.278	838.883	98.0146
3209.45	93.693	836.955	12.7103	836.955	90.3432	836.955	98.1416
3208.97	93.7018	835.026	11.8228	835.026	91.3815	835.026	98.2883
3208.49	93.7044	833.098	12.5122	833.098	92.3623	833.098	98.4145
3208	93.7012	831.169	14.802	831.169	93.3035	831.169	98.4863
3207.52	93.6936	829.241	18.638	829.241	94.178	829.241	98.4897
3207.04	93.6836	827.312	23.4396	827.312	94.9313	827.312	98.4342
3206.56	93.6731	825.384	28.6854	825.384	95.5594	825.384	98.3591
3206.08	93.6634	823.455	34.0493	823.455	96.1167	823.455	98.3051
3205.59	93.6559	821.527	39.3478	821.527	96.6414	821.527	98.3103
3205.11	93.6515	819.598	44.5728	819.598	97.145	819.598	98.3748
3204.63	93.6516	817.67	49.5657	817.67	97.5884	817.67	98.4693
3204.15	93.6568	815.741	53.9326	815.741	97.907	815.741	98.5433
3203.66	93.667	813.813	57.5765	813.813	98.1173	813.813	98.5647
3203.18	93.6809	811.885	60.5275	811.885	98.282	811.885	98.5154
3202.7	93.696	809.956	62.7979	809.956	98.4254	809.956	98.4102
3202.22	93.7092	808.028	64.5535	808.028	98.5583	808.028	98.2882
3201.74	93.7178	806.099	66.0859	806.099	98.689	806.099	98.1935
3201.26	93.7204	804.171	67.5011	804.171	98.7963	804.171	98.1469
3200.77	93.7175	802.242	68.8147	802.242	98.8546	802.242	98.1584
3200.29	93.7113	800.314	70.0355	800.314	98.8614	800.314	98.2093
3199.81	93.7049	798.385	71.1867	798.385	98.8238	798.385	98.2731
3199.33	93.7015	796.457	72.2794	796.457	98.7609	796.457	98.3236
3198.84	93.7028	794.528	73.201	794.528	98.696	794.528	98.3337
3198.36	93.7088	792.6	73.8526	792.6	98.6426	792.6	98.2925
3197.88	93.7175	790.671	74.5019	790.671	98.5977	790.671	98.2178
3197.4	93.7263	788.743	75.0358	788.743	98.5595	788.743	98.1354
3196.92	93.7325	786.814	75.2692	786.814	98.5182	786.814	98.0869
3196.43	93.7348	784.886	75.201	784.886	98.4548	784.886	98.0944
3195.95	93.7337	782.957	74.8746	782.957	98.3421	782.957	98.1436
3195.47	93.7317	781.029	74.1465	781.029	98.1786	781.029	98.2135
3194.99	93.7319	779.101	72.8651	779.101	97.9589	779.101	98.2685
3194.51	93.7376	777.172	70.5474	777.172	97.6852	777.172	98.2756
3194.02	93.7503	775.244	66.7622	775.244	97.3587	775.244	98.2404
3193.54	93.7699	773.315	62.5579	773.315	96.9755	773.315	98.174
3193.06	93.7941	771.387	60.8349	771.387	96.5248	771.387	98.0934
3192.58	93.8191	769.458	63.2272	769.458	96.0207	769.458	98.0383
3192.09	93.841	767.53	67.7346	767.53	95.4592	767.53	98.0303
3191.61	93.8567	765.601	71.6197	765.601	94.8688	765.601	98.0803
3191.13	93.8647	763.673	74.1149	763.673	94.2937	763.673	98.1908
3190.65	93.8656	761.744	75.3936	761.744	93.7786	761.744	98.328
3190.17	93.8617	759.816	75.5674	759.816	93.3428	759.816	98.4311
3189.68	93.8561	757.888	74.8821	757.888	93.0294	757.888	98.4774
3189.2	93.8518	755.959	73.7112	755.959	92.8416	755.959	98.4656
3188.72	93.851	754.03	72.4197	754.03	92.7838	754.03	98.4215
3188.24	93.8543	752.102	71.1993	752.102	92.8502	752.102	98.3945
3187.76	93.8616	750.174	70.0081	750.174	93.022	750.174	98.3982
3187.27	93.8713	748.245	68.8904	748.245	93.2629	748.245	98.4209
3186.79	93.882	746.317	68.0146	746.317	93.5689	746.317	98.4625
3186.31	93.8924	744.388	67.4694	744.388	93.9132	744.388	98.5055
3185.83	93.9018	742.46	67.0075	742.46	94.2771	742.46	98.5367
3185.34	93.9102	740.531	66.8416	740.531	94.6244	740.531	98.5487
3184.86	93.9178	738.603	68.1657	738.603	94.9047	738.603	98.5207
3184.38	93.9254	736.674	70.9206	736.674	95.0622	736.674	98.4539
3183.9	93.9333	734.746	73.6034	734.746	95.0614	734.746	98.3693
3183.42	93.9412	732.817	75.5652	732.817	94.8886	732.817	98.2946
3182.93	93.9485	730.889	76.9495	730.889	94.5812	730.889	98.2574
3182.45	93.9537	728.96	77.7075	728.96	94.2206	728.96	98.2803
3181.97	93.955	727.032	77.9337	727.032	93.935	727.032	98.3656
3181.49	93.9505	725.104	78.13	725.104	93.8031	725.104	98.4206
3181.01	93.9389	723.175	78.4539	723.175	93.9206	723.175	98.3962
3180.52	93.9198	721.247	78.9905	721.247	94.3537	721.247	98.3654
3180.04	93.8943	719.318	79.9077	719.318	95.0388	719.318	98.3405
3179.56	93.8649	717.39	80.9256	717.39	95.8525	717.39	98.3468
3179.08	93.8351	715.461	81.6842	715.461	96.6768	715.461	98.3894
3178.59	93.8087	713.533	82.4787	713.533	97.3572	713.533	98.4103
3178.11	93.7889	711.604	83.0881	711.604	97.8442	711.604	98.3895
3177.63	93.7772	709.676	83.3513	709.676	98.1853	709.676	98.4054
3177.15	93.7734	707.747	83.4356	707.747	98.4254	707.747	98.442
3176.67	93.7751	705.819	83.198	705.819	98.596	705.819	98.4673
3176.18	93.7793	703.89	82.5817	703.89	98.7399	703.89	98.4417
3175.7	93.7829	701.962	81.3895	701.962	98.869	701.962	98.3496
3175.22	93.7845	700.033	79.8018	700.033	98.9814	700.033	98.1763
3174.74	93.7838	698.105	78.7309	698.105	99.0603	698.105	97.9593
3174.26	93.7823	696.177	79.0489	696.177	99.1121	696.177	97.7593
3173.77	93.7822	694.248	80.6249	694.248	99.0914	694.248	97.6022
3173.29	93.7852	692.32	82.3165	692.32	98.9837	692.32	97.47
3172.81	93.7919	690.391	83.5429	690.391	98.8039	690.391	97.3652
3172.33	93.8014	688.463	84.4706	688.463	98.6019	688.463	97.2488
3171.85	93.8114	686.534	85.0904	686.534	98.383	686.534	97.078
3171.36	93.8191	684.606	85.4711	684.606	98.1847	684.606	96.8432
3170.88	93.8221	682.677	85.67	682.677	97.9621	682.677	96.5599
3170.4	93.8196	680.749	85.802	680.749	97.672	680.749	96.2579
3169.92	93.8127	678.82	85.7839	678.82	97.2121	678.82	96.0626
3169.43	93.8044	676.892	85.545	676.892	96.4529	676.892	96.0796
3168.95	93.7986	674.963	85.2138	674.963	95.2233	674.963	96.2845
3168.47	93.7988	673.035	84.9404	673.035	93.2099	673.035	95.9756
3167.99	93.8076	671.106	84.6386	671.106	90.7755	671.106	95.5097
3167.51	93.8252	669.178	84.226	669.178	88.9255	669.178	95.4475
3167.02	93.8496	667.25	84.8076	667.25	88.2157	667.25	95.7801
3166.54	93.8769	665.321	85.3984	665.321	88.9007	665.321	96.4221
3166.06	93.9031	663.393	85.6347	663.393	90.7064	663.393	97.1067
3165.58	93.9247	661.464	85.806	661.464	92.7421	661.464	97.0985
3165.1	93.9402	659.536	85.9663	659.536	94.5026	659.536	96.8471
3164.61	93.9506	657.607	85.9468	657.607	95.9448	657.607	96.8161
3164.13	93.9584	655.679	85.5583	655.679	96.9348	655.679	96.8958
3163.65	93.9673	653.75	84.9058	653.75	97.539	653.75	96.9697
3163.17	93.9802	651.822	84.0798	651.822	97.873	651.822	96.9839
3162.68	93.9977	649.893	83.5304	649.893	98.0778	649.893	97.0055
3162.2	94.0183	647.965	83.3626	647.965	98.268	647.965	97.0422
3161.72	94.0381	646.036	83.4188	646.036	98.4707	646.036	97.1034
3161.24	94.052	644.108	83.8295	644.108	98.7235	644.108	97.2014
3160.76	94.0555	642.179	84.4784	642.179	98.965	642.179	97.2959
3160.28	94.0456	640.251	85.3019	640.251	99.192	640.251	97.4036
3159.79	94.0226	638.322	85.943	638.322	99.3665	638.322	97.5467
3159.31	93.9893	636.394	86.2469	636.394	99.4877	636.394	97.6925
3158.83	93.9509	634.466	86.1674	634.466	99.557	634.466	97.8187
3158.35	93.9135	632.537	85.9822	632.537	99.5818	632.537	97.9046
3157.86	93.8833	630.609	86.0135	630.609	99.5253	630.609	97.8978
3157.38	93.865	628.68	86.334	628.68	99.463	628.68	97.8158
3156.9	93.861	626.752	86.8736	626.752	99.43	626.752	97.7121
3156.42	93.8713	624.823	87.2188	624.823	99.4756	624.823	97.6723
3155.94	93.8936	622.895	87.3152	622.895	99.5614	622.895	97.6799
3155.45	93.9236	620.966	87.1506	620.966	99.6538	620.966	97.6931
3154.97	93.9557	619.038	87.0122	619.038	99.6992	619.038	97.7053
3154.49	93.9844	617.109	86.9494	617.109	99.7181	617.109	97.7248
3154.01	94.0055	615.181	86.6083	615.181	99.7113	615.181	97.7551
3153.53	94.0166	613.252	86.3093	613.252	99.6449	613.252	97.7327
3153.04	94.0183	611.324	86.3002	611.324	99.5226	611.324	97.6389
3152.56	94.0134	609.395	86.0426	609.395	99.3912	609.395	97.4886
3152.08	94.0058	607.467	85.5908	607.467	99.2882	607.467	97.3897
3151.6	93.9995	605.539	85.2	605.539	99.2817	605.539	97.4224
3151.11	93.997	603.61	84.3849	603.61	99.3451	603.61	97.5499
3150.63	93.9985	601.682	83.2451	601.682	99.4324	601.682	97.6813
3150.15	94.0019	599.753	82.4895	599.753	99.5137	599.753	97.7702
3149.67	94.0045	597.825	82.8272	597.825	99.5215	597.825	97.7571
3149.19	94.0038	595.896	83.4915	595.896	99.4172	595.896	97.6284
3148.7	93.9989	593.968	83.9798	593.968	99.2901	593.968	97.525
3148.22	93.9908	592.039	84.2086	592.039	99.1406	592.039	97.5053
3147.74	93.9825	590.111	84.0645	590.111	98.959	590.111	97.5137
3147.26	93.9771	588.182	83.5998	588.182	98.7827	588.182	97.5076
3146.78	93.9768	586.254	83.2093	586.254	98.6457	586.254	97.4922
3146.29	93.9826	584.325	83.5528	584.325	98.5843	584.325	97.4832
3145.81	93.9935	582.397	84.2492	582.397	98.6359	582.397	97.5802
3145.33	94.0081	580.468	84.4316	580.468	98.6765	580.468	97.7032
3144.85	94.0251	578.54	83.9681	578.54	98.6137	578.54	97.7315
3144.36	94.0441	576.612	83.865	576.612	98.3987	576.612	97.6312
3143.88	94.0654	574.683	84.3716	574.683	98.0735	574.683	97.508
3143.4	94.0894	572.755	84.3731	572.755	97.7297	572.755	97.4469
3142.92	94.1152	570.826	83.7848	570.826	97.4133	570.826	97.4967
3142.44	94.1403	568.898	82.3445	568.898	97.1024	568.898	97.6027
3141.95	94.1605	566.969	81.1145	566.969	96.7525	566.969	97.7185
3141.47	94.1714	565.041	79.2366	565.041	96.3193	565.041	97.791
3140.99	94.1696	563.112	74.5842	563.112	95.9221	563.112	97.8534
3140.51	94.1547	561.184	65.0092	561.184	95.6733	561.184	97.8569
3140.03	94.1295	559.255	49.7966	559.255	95.6053	559.255	97.7956
3139.54	94.0992	557.327	38.1178	557.327	95.7053	557.327	97.7414
3139.06	94.0697	555.398	41.1609	555.398	95.7872	555.398	97.6945
3138.58	94.0462	553.47	55.3933	553.47	95.81	553.47	97.7082
3138.1	94.0309	551.542	67.4774	551.542	95.852	551.542	97.8448
3137.61	94.0237	549.613	74.4498	549.613	95.8541	549.613	97.9969
3137.13	94.022	547.685	78.0612	547.685	95.837	547.685	98.1283
3136.65	94.0228	545.756	79.9353	545.756	95.8491	545.756	98.2063
3136.17	94.024	543.828	80.5501	543.828	95.8497	543.828	98.1864
3135.69	94.025	541.899	81.2188	541.899	95.8914	541.899	98.1131
3135.2	94.0264	539.971	82.2873	539.971	96.0401	539.971	98.067
3134.72	94.0298	538.042	83.0205	538.042	96.1483	538.042	98.0035
3134.24	94.0362	536.114	83.147	536.114	96.2818	536.114	98.0332
3133.76	94.0452	534.185	83.3137	534.185	96.4638	534.185	98.1352
3133.28	94.0555	532.257	83.5747	532.257	96.6655	532.257	98.2929
3132.79	94.0652	530.328	83.2896	530.328	96.8692	530.328	98.4631
3132.31	94.0721	528.4	82.9325	528.4	97.0763	528.4	98.5566
3131.83	94.0754	526.471	82.9465	526.471	97.2483	526.471	98.5305
3131.35	94.0749	524.543	83.0294	524.543	97.4445	524.543	98.4529
3130.87	94.0715	522.615	0	522.615	97.6387	522.615	98.3279
3130.38	94.066	520.686	0	520.686	97.7794	520.686	98.1671
3129.9	94.0591	518.758	0	518.758	97.8659	518.758	98.0617
3129.42	94.0508	516.829	0	516.829	97.9967	516.829	98.0706
3128.94	94.0407	514.901	0	514.901	98.1585	514.901	98.196
3128.45	94.0284	512.972	0	512.972	98.3202	512.972	98.3702
3127.97	94.0139	511.044	0	511.044	98.3919	511.044	98.4765
3127.49	93.9975	509.115	0	509.115	98.3437	509.115	98.4344
3127.01	93.9801	507.187	0	507.187	98.2372	507.187	98.3072
3126.53	93.9626	505.258	0	505.258	98.1565	505.258	98.1719
3126.04	93.946	503.33	0	503.33	98.1243	503.33	98.0812
3125.56	93.9308	501.401	0	501.401	98.1626	501.401	98.1228
3125.08	93.9176	499.473	0	499.473	98.1911	499.473	98.2347
3124.6	93.9076	497.544	0	497.544	98.2187	497.544	98.4309
3124.12	93.9021	495.616	0	495.616	98.1947	495.616	98.6292
3123.63	93.9029	493.688	0	493.688	98.0442	493.688	98.7096
3123.15	93.9118	491.759	0	491.759	97.7833	491.759	98.6462
3122.67	93.9296	489.831	0	489.831	97.4498	489.831	98.5277
3122.19	93.956	487.902	0	487.902	97.0796	487.902	98.3303
3121.71	93.9887	485.974	0	485.974	96.8217	485.974	98.2339
3121.22	94.0243	484.045	0	484.045	96.6583	484.045	98.2764
3120.74	94.0584	482.117	0	482.117	96.5743	482.117	98.4156
3120.26	94.0871	480.188	0	480.188	96.5527	480.188	98.5902
3119.78	94.1077	478.26	0	478.26	96.5606	478.26	98.7553
3119.3	94.1191	476.331	0	476.331	96.5752	476.331	98.7679
3118.81	94.1223	474.403	0	474.403	96.6339	474.403	98.6584
3118.33	94.1197	472.474	0	472.474	96.7204	472.474	98.5143
3117.85	94.1145	470.546	0	470.546	96.8216	470.546	98.421
3117.37	94.1096	468.617	0	468.617	96.9622	468.617	98.4068
3116.88	94.1069	466.689	0	466.689	97.1248	466.689	98.4891
3116.4	94.1064	464.76	0	464.76	97.2928	464.76	98.5961
3115.92	94.1066	462.832	0	462.832	97.4497	462.832	98.7165
3115.44	94.1046	460.904	0	460.904	97.6201	460.904	98.8109
3114.96	94.0976	458.975	0	458.975	97.7808	458.975	98.9175
3114.47	94.0834	457.047	0	457.047	97.9123	457.047	98.9468
3113.99	94.0617	455.118	0	455.118	98.0316	455.118	98.9223
3113.51	94.0342	453.19	0	453.19	98.1534	453.19	98.9172
3113.03	94.0038	451.261	0	451.261	98.2825	451.261	98.9244
3112.55	93.9741	449.333	0	449.333	98.4044	449.333	98.8809
3112.06	93.9483	447.404	0	447.404	98.5158	447.404	98.8746
3111.58	93.9286	445.476	0	445.476	98.5803	445.476	98.8259
3111.1	93.9156	443.547	0	443.547	98.6695	443.547	98.822
3110.62	93.9091	441.619	0	441.619	98.747	441.619	98.9051
3110.14	93.908	439.69	0	439.69	98.7823	439.69	98.9822
3109.65	93.9112	437.762	0	437.762	98.7837	437.762	98.9956
3109.17	93.9176	435.834	0	435.834	98.7495	435.834	98.918
3108.69	93.9264	433.905	0	433.905	98.7562	433.905	98.8184
3108.21	93.9365	431.977	0	431.977	98.8588	431.977	98.7927
3107.72	93.9466	430.048	0	430.048	98.9233	430.048	98.8126
3107.24	93.9553	428.12	0	428.12	98.9347	428.12	98.8926
3106.76	93.9618	426.191	0	426.191	98.9375	426.191	99.0171
3106.28	93.9661	424.263	0	424.263	98.9282	424.263	99.1616
3105.8	93.9694	422.334	0	422.334	98.9733	422.334	99.263
3105.31	93.974	420.406	0	420.406	99.0647	420.406	99.2743
3104.83	93.9823	418.477	0	418.477	99.0607	418.477	99.148
3104.35	93.9957	416.549	0	416.549	99.0541	416.549	98.9602
3103.87	94.0138	414.62	0	414.62	99.0897	414.62	98.8343
3103.39	94.0338	412.692	0	412.692	99.1021	412.692	98.8474
3102.9	94.0512	410.763	0	410.763	99.1179	410.763	98.915
3102.42	94.0608	408.835	0	408.835	99.2292	408.835	99.0315
3101.94	94.0588	406.906	0	406.906	99.2294	406.906	99.0997
3101.46	94.0439	404.978	0	404.978	98.7985	404.978	99.1587
3100.97	94.0183	403.05	0	403.05	98.1753	403.05	99.0626
3100.49	93.9871	401.121	0	401.121	97.2579	401.121	98.5354
3100.01	93.9572	399.193	0	399.193	96.6187	399.193	97.8158
3099.53	93.9352
3099.05	93.926
3098.56	93.9313
3098.08	93.9503
3097.6	93.9795
3097.12	94.014
3096.64	94.0485
3096.15	94.0784
3095.67	94.1003
3095.19	94.1126
3094.71	94.1153
3094.22	94.1101
3093.74	94.0991
3093.26	94.0846
3092.78	94.0683
3092.3	94.0512
3091.81	94.0336
3091.33	94.0158
3090.85	93.9981
3090.37	93.9816
3089.89	93.9676
3089.4	93.9575
3088.92	93.9523
3088.44	93.9518
3087.96	93.9553
3087.47	93.9616
3086.99	93.9697
3086.51	93.9793
3086.03	93.9912
3085.55	94.0063
3085.07	94.0252
3084.58	94.0475
3084.1	94.0709
3083.62	94.0921
3083.14	94.1072
3082.65	94.1135
3082.17	94.1099
3081.69	94.0974
3081.21	94.0788
3080.73	94.0574
3080.24	94.0365
3079.76	94.0181
3079.28	94.0031
3078.8	93.9913
3078.32	93.982
3077.83	93.9744
3077.35	93.9676
3076.87	93.9604
3076.39	93.9516
3075.9	93.9395
3075.42	93.9228
3074.94	93.9013
3074.46	93.8758
3073.98	93.8489
3073.49	93.8241
3073.01	93.8046
3072.53	93.7926
3072.05	93.7884
3071.57	93.79
3071.08	93.7944
3070.6	93.798
3070.12	93.7981
3069.64	93.7937
3069.16	93.7852
3068.67	93.7745
3068.19	93.764
3067.71	93.756
3067.23	93.7519
3066.74	93.7522
3066.26	93.7566
3065.78	93.7642
3065.3	93.7737
3064.82	93.7838
3064.33	93.7938
3063.85	93.8029
3063.37	93.8107
3062.89	93.817
3062.41	93.8217
3061.92	93.8243
3061.44	93.8244
3060.96	93.8214
3060.48	93.8154
3059.99	93.8069
3059.51	93.7973
3059.03	93.7888
3058.55	93.7834
3058.07	93.7827
3057.58	93.7869
3057.1	93.7944
3056.62	93.8028
3056.14	93.809
3055.66	93.811
3055.17	93.8083
3054.69	93.8026
3054.21	93.7966
3053.73	93.7938
3053.24	93.7962
3052.76	93.8045
3052.28	93.8173
3051.8	93.8319
3051.32	93.8452
3050.83	93.8548
3050.35	93.8593
3049.87	93.8583
3049.39	93.8527
3048.91	93.8432
3048.42	93.831
3047.94	93.8167
3047.46	93.8013
3046.98	93.786
3046.49	93.7725
3046.01	93.7626
3045.53	93.7574
3045.05	93.7574
3044.57	93.761
3044.09	93.7656
3043.6	93.7677
3043.12	93.7639
3042.64	93.7521
3042.16	93.7324
3041.67	93.7069
3041.19	93.6798
3040.71	93.656
3040.23	93.6403
3039.75	93.6361
3039.26	93.6447
3038.78	93.6651
3038.3	93.6945
3037.82	93.7288
3037.34	93.7636
[truncated: 5,055 more rows]
