# Supplementary material for: Amplification of integrated microscopic motions of high-density [2]rotaxanes in mechanically interlocked networks
Source: Nat Commun. 2022 Nov 4;13:6654. doi: 10.1038/s41467-022-34286-6 (PMC9636211; doi:10.1038/s41467-022-34286-6)
Supplement: Supplementary file 3 — Source Data [file 41467_2022_34286_MOESM3_ESM.zip › source data/Fig.S19.xlsx]

## Sheet: Fig.S19a
MIN-1		MIN-2		MIN-3		MIN-4		MIN-5		MIN-6		MIN-7
Temperature (°C)	Weight (%)	Temperature (°C)	Weight (%)	Temperature (°C)	Weight (%)	Temperature (°C)	Weight (%)	Temperature (°C)	Weight (%)	Temperature (°C)	Weight (%)	Temperature (°C)	Weight (%)
36.591	100	36.801	100	36.848	100	36.895	100	21.1617	99.9999	36.903	100	36.836	100
36.791	100.006	37.001	100.079	37.048	100.072	37.095	100.053	21.1639	100	37.103	100.071	37.036	100.064
36.991	100.011	37.201	100.154	37.248	100.138	37.295	100.105	21.1695	100	37.303	100.133	37.236	100.117
37.191	100.016	37.401	100.219	37.448	100.193	37.495	100.152	21.1678	100	37.503	100.187	37.436	100.171
37.391	100.019	37.601	100.271	37.648	100.238	37.695	100.19	21.1697	100	37.703	100.231	37.636	100.213
37.591	100.022	37.801	100.314	37.848	100.275	37.895	100.222	21.1795	100.001	37.903	100.267	37.836	100.25
37.791	100.024	38.001	100.349	38.048	100.306	38.095	100.249	21.184	100.002	38.103	100.297	38.036	100.283
37.991	100.026	38.201	100.379	38.248	100.332	38.295	100.271	21.1865	100.002	38.303	100.323	38.236	100.311
38.191	100.027	38.401	100.405	38.448	100.354	38.495	100.29	21.1968	100.003	38.503	100.345	38.436	100.333
38.391	100.028	38.601	100.428	38.648	100.373	38.695	100.307	21.2115	100.003	38.703	100.364	38.636	100.352
38.591	100.029	38.801	100.447	38.848	100.389	38.895	100.321	21.2192	100.004	38.903	100.381	38.836	100.368
38.791	100.03	39.001	100.464	39.048	100.404	39.095	100.333	21.2362	100.005	39.103	100.395	39.036	100.381
38.991	100.031	39.201	100.479	39.248	100.417	39.295	100.344	21.2567	100.007	39.303	100.408	39.236	100.392
39.191	100.032	39.401	100.492	39.448	100.428	39.495	100.353	21.271	100.007	39.503	100.42	39.436	100.401
39.391	100.032	39.601	100.503	39.648	100.437	39.695	100.362	21.2946	100.009	39.703	100.43	39.636	100.406
39.591	100.033	39.801	100.513	39.848	100.446	39.895	100.369	21.3143	100.01	39.903	100.439	39.836	100.41
39.791	100.034	40.001	100.522	40.048	100.453	40.095	100.375	21.3383	100.011	40.103	100.447	40.036	100.412
39.991	100.034	40.201	100.53	40.248	100.46	40.295	100.38	21.3663	100.013	40.303	100.454	40.236	100.412
40.191	100.034	40.401	100.537	40.448	100.466	40.495	100.385	21.3931	100.014	40.503	100.46	40.436	100.411
40.391	100.035	40.601	100.543	40.648	100.471	40.695	100.389	21.4257	100.016	40.703	100.465	40.636	100.408
40.591	100.035	40.801	100.548	40.848	100.475	40.895	100.392	21.4572	100.018	40.903	100.47	40.836	100.405
40.791	100.035	41.001	100.552	41.048	100.479	41.095	100.395	21.4931	100.02	41.103	100.474	41.036	100.401
40.991	100.036	41.201	100.556	41.248	100.483	41.295	100.398	21.5273	100.021	41.303	100.478	41.236	100.396
41.191	100.036	41.401	100.56	41.448	100.486	41.495	100.4	21.5712	100.023	41.503	100.482	41.436	100.392
41.391	100.036	41.601	100.563	41.648	100.489	41.695	100.402	21.6078	100.025	41.703	100.485	41.636	100.387
41.591	100.036	41.801	100.565	41.848	100.491	41.895	100.403	21.6459	100.026	41.903	100.487	41.836	100.382
41.791	100.037	42.001	100.567	42.048	100.493	42.095	100.405	21.6944	100.028	42.103	100.49	42.036	100.377
41.991	100.037	42.201	100.569	42.248	100.495	42.295	100.406	21.7389	100.03	42.303	100.492	42.236	100.373
42.191	100.037	42.401	100.571	42.448	100.497	42.495	100.407	21.7859	100.031	42.503	100.493	42.436	100.369
42.391	100.037	42.601	100.572	42.648	100.499	42.695	100.408	21.8368	100.033	42.703	100.495	42.636	100.366
42.591	100.038	42.801	100.573	42.848	100.5	42.895	100.409	21.8912	100.035	42.903	100.496	42.836	100.362
42.791	100.038	43.001	100.574	43.048	100.501	43.095	100.41	21.9456	100.036	43.103	100.498	43.036	100.359
42.991	100.038	43.201	100.575	43.248	100.503	43.295	100.41	21.9977	100.038	43.303	100.499	43.236	100.357
43.191	100.038	43.401	100.576	43.448	100.504	43.495	100.411	22.0533	100.039	43.503	100.5	43.436	100.355
43.391	100.039	43.601	100.576	43.648	100.505	43.695	100.411	22.1109	100.041	43.703	100.501	43.636	100.353
43.591	100.039	43.801	100.576	43.848	100.505	43.895	100.412	22.1736	100.044	43.903	100.502	43.836	100.351
43.791	100.039	44.001	100.577	44.048	100.506	44.095	100.412	22.2348	100.046	44.103	100.502	44.036	100.35
43.991	100.039	44.201	100.577	44.248	100.507	44.295	100.413	22.296	100.048	44.303	100.503	44.236	100.348
44.191	100.039	44.401	100.577	44.448	100.507	44.495	100.413	22.3627	100.05	44.503	100.503	44.436	100.347
44.391	100.039	44.601	100.577	44.648	100.508	44.695	100.413	22.431	100.051	44.703	100.504	44.636	100.346
44.591	100.039	44.801	100.577	44.848	100.508	44.895	100.413	22.4975	100.052	44.903	100.504	44.836	100.345
44.791	100.04	45.001	100.577	45.048	100.509	45.095	100.414	22.5675	100.053	45.103	100.504	45.036	100.344
44.991	100.04	45.201	100.577	45.248	100.509	45.295	100.414	22.6368	100.054	45.303	100.504	45.236	100.343
45.191	100.04	45.401	100.576	45.448	100.509	45.495	100.414	22.7084	100.055	45.503	100.504	45.436	100.342
45.391	100.04	45.601	100.576	45.648	100.509	45.695	100.414	22.7795	100.056	45.703	100.505	45.636	100.34
45.591	100.04	45.801	100.576	45.848	100.51	45.895	100.414	22.8571	100.057	45.903	100.504	45.836	100.339
45.791	100.04	46.001	100.576	46.048	100.51	46.095	100.414	22.9311	100.058	46.103	100.504	46.036	100.338
45.991	100.04	46.201	100.575	46.248	100.51	46.295	100.414	23.0109	100.059	46.303	100.504	46.236	100.336
46.191	100.04	46.401	100.575	46.448	100.509	46.495	100.415	23.0933	100.059	46.503	100.504	46.436	100.335
46.391	100.039	46.601	100.574	46.648	100.509	46.695	100.414	23.1758	100.06	46.703	100.504	46.636	100.333
46.591	100.039	46.801	100.574	46.848	100.509	46.895	100.414	23.2517	100.061	46.903	100.504	46.836	100.331
46.791	100.039	47.001	100.573	47.048	100.509	47.095	100.414	23.3365	100.061	47.103	100.503	47.036	100.329
46.991	100.039	47.201	100.573	47.248	100.508	47.295	100.414	23.421	100.062	47.303	100.503	47.236	100.327
47.191	100.039	47.401	100.572	47.448	100.508	47.495	100.414	23.5089	100.063	47.503	100.502	47.436	100.325
47.391	100.038	47.601	100.571	47.648	100.508	47.695	100.414	23.5941	100.063	47.703	100.502	47.636	100.323
47.591	100.038	47.801	100.571	47.848	100.507	47.895	100.414	23.6828	100.064	47.903	100.502	47.836	100.321
47.791	100.038	48.001	100.57	48.048	100.507	48.095	100.414	23.7774	100.065	48.103	100.501	48.036	100.318
47.991	100.037	48.201	100.57	48.248	100.506	48.295	100.413	23.8635	100.065	48.303	100.5	48.236	100.316
48.191	100.037	48.401	100.569	48.448	100.505	48.495	100.413	23.9637	100.066	48.503	100.5	48.436	100.313
48.391	100.037	48.601	100.568	48.648	100.504	48.695	100.413	24.0538	100.066	48.703	100.499	48.636	100.311
48.591	100.036	48.801	100.567	48.848	100.504	48.895	100.413	24.1434	100.067	48.903	100.499	48.836	100.308
48.791	100.036	49.001	100.567	49.048	100.503	49.095	100.412	24.2381	100.067	49.103	100.498	49.036	100.306
48.991	100.035	49.201	100.566	49.248	100.502	49.295	100.412	24.3388	100.067	49.303	100.497	49.236	100.303
49.191	100.035	49.401	100.565	49.448	100.501	49.495	100.412	24.4383	100.068	49.503	100.497	49.436	100.3
49.391	100.034	49.601	100.564	49.648	100.5	49.695	100.411	24.5373	100.068	49.703	100.496	49.636	100.298
49.591	100.034	49.801	100.564	49.848	100.499	49.895	100.411	24.6396	100.069	49.903	100.495	49.836	100.295
49.791	100.033	50.001	100.563	50.048	100.498	50.095	100.411	24.7351	100.069	50.103	100.495	50.036	100.292
49.991	100.032	50.201	100.562	50.248	100.497	50.295	100.41	24.8375	100.07	50.303	100.494	50.236	100.29
50.191	100.032	50.401	100.561	50.448	100.496	50.495	100.41	24.9363	100.07	50.503	100.493	50.436	100.287
50.391	100.031	50.601	100.561	50.648	100.495	50.695	100.409	25.0413	100.07	50.703	100.492	50.636	100.284
50.591	100.031	50.801	100.56	50.848	100.494	50.895	100.409	25.1476	100.071	50.903	100.492	50.836	100.282
50.791	100.03	51.001	100.559	51.048	100.493	51.095	100.409	25.2524	100.071	51.103	100.491	51.036	100.279
50.991	100.029	51.201	100.558	51.248	100.492	51.295	100.408	25.3616	100.071	51.303	100.49	51.236	100.277
51.191	100.029	51.401	100.558	51.448	100.49	51.495	100.408	25.4676	100.072	51.503	100.489	51.436	100.274
51.391	100.028	51.601	100.557	51.648	100.489	51.695	100.408	25.5804	100.072	51.703	100.489	51.636	100.272
51.591	100.027	51.801	100.556	51.848	100.488	51.895	100.407	25.6839	100.072	51.903	100.488	51.836	100.27
51.791	100.026	52.001	100.555	52.048	100.487	52.095	100.407	25.794	100.072	52.103	100.487	52.036	100.267
51.991	100.026	52.201	100.555	52.248	100.486	52.295	100.407	25.9104	100.072	52.303	100.486	52.236	100.265
52.191	100.025	52.401	100.554	52.448	100.484	52.495	100.406	26.0188	100.072	52.503	100.486	52.436	100.263
52.391	100.024	52.601	100.553	52.648	100.483	52.695	100.406	26.133	100.073	52.703	100.485	52.636	100.26
52.591	100.023	52.801	100.553	52.848	100.482	52.895	100.406	26.2447	100.073	52.903	100.484	52.836	100.258
52.791	100.022	53.001	100.552	53.048	100.48	53.095	100.405	26.3605	100.073	53.103	100.483	53.036	100.256
52.991	100.021	53.201	100.551	53.248	100.479	53.295	100.405	26.476	100.073	53.303	100.482	53.236	100.254
53.191	100.021	53.401	100.55	53.448	100.478	53.495	100.405	26.5883	100.073	53.503	100.481	53.436	100.251
53.391	100.02	53.601	100.55	53.648	100.476	53.695	100.404	26.7065	100.073	53.703	100.481	53.636	100.249
53.591	100.019	53.801	100.549	53.848	100.475	53.895	100.404	26.8256	100.074	53.903	100.48	53.836	100.247
53.791	100.018	54.001	100.548	54.048	100.474	54.095	100.404	26.9406	100.074	54.103	100.479	54.036	100.245
53.991	100.017	54.201	100.548	54.248	100.472	54.295	100.404	27.0573	100.074	54.303	100.478	54.236	100.242
54.191	100.016	54.401	100.547	54.448	100.471	54.495	100.403	27.1747	100.074	54.503	100.477	54.436	100.24
54.391	100.015	54.601	100.546	54.648	100.47	54.695	100.403	27.2914	100.074	54.703	100.476	54.636	100.238
54.591	100.014	54.801	100.546	54.848	100.468	54.895	100.403	27.4088	100.074	54.903	100.475	54.836	100.235
54.791	100.013	55.001	100.545	55.048	100.467	55.095	100.402	27.5269	100.075	55.103	100.474	55.036	100.233
54.991	100.012	55.201	100.544	55.248	100.466	55.295	100.402	27.651	100.075	55.303	100.473	55.236	100.23
55.191	100.011	55.401	100.544	55.448	100.464	55.495	100.402	27.7697	100.075	55.503	100.472	55.436	100.228
55.391	100.01	55.601	100.543	55.648	100.463	55.695	100.401	27.8956	100.075	55.703	100.471	55.636	100.225
55.591	100.009	55.801	100.542	55.848	100.462	55.895	100.401	28.0183	100.075	55.903	100.47	55.836	100.223
55.791	100.008	56.001	100.542	56.048	100.46	56.095	100.401	28.1392	100.075	56.103	100.469	56.036	100.22
55.991	100.008	56.201	100.541	56.248	100.459	56.295	100.4	28.262	100.075	56.303	100.468	56.236	100.218
56.191	100.007	56.401	100.541	56.448	100.458	56.495	100.4	28.3825	100.075	56.503	100.467	56.436	100.215
56.391	100.006	56.601	100.54	56.648	100.456	56.695	100.4	28.5097	100.075	56.703	100.466	56.636	100.213
56.591	100.005	56.801	100.539	56.848	100.455	56.895	100.399	28.6342	100.075	56.903	100.465	56.836	100.21
56.791	100.004	57.001	100.539	57.048	100.454	57.095	100.399	28.7599	100.075	57.103	100.464	57.036	100.207
56.991	100.003	57.201	100.538	57.248	100.453	57.295	100.398	28.8811	100.075	57.303	100.462	57.236	100.205
57.191	100.002	57.401	100.537	57.448	100.451	57.495	100.398	29.0092	100.075	57.503	100.461	57.436	100.202
57.391	100.001	57.601	100.537	57.648	100.45	57.695	100.397	29.126	100.075	57.703	100.46	57.636	100.2
57.591	100	57.801	100.536	57.848	100.449	57.895	100.397	29.2531	100.075	57.903	100.459	57.836	100.197
57.791	99.9996	58.001	100.535	58.048	100.448	58.095	100.396	29.3786	100.074	58.103	100.458	58.036	100.194
57.991	99.9988	58.201	100.535	58.248	100.447	58.295	100.395	29.5056	100.074	58.303	100.457	58.236	100.192
58.191	99.998	58.401	100.534	58.448	100.445	58.495	100.395	29.635	100.074	58.503	100.456	58.436	100.189
58.391	99.9973	58.601	100.533	58.648	100.444	58.695	100.394	29.7576	100.073	58.703	100.455	58.636	100.187
58.591	99.9966	58.801	100.533	58.848	100.443	58.895	100.393	29.8866	100.073	58.903	100.454	58.836	100.184
58.791	99.9959	59.001	100.532	59.048	100.442	59.095	100.392	30.009	100.073	59.103	100.453	59.036	100.181
58.991	99.9953	59.201	100.531	59.248	100.441	59.295	100.391	30.1393	100.073	59.303	100.452	59.236	100.179
59.191	99.9947	59.401	100.531	59.448	100.44	59.495	100.391	30.2702	100.072	59.503	100.451	59.436	100.176
59.391	99.9941	59.601	100.53	59.648	100.439	59.695	100.39	30.3971	100.072	59.703	100.45	59.636	100.174
59.591	99.9936	59.801	100.53	59.848	100.438	59.895	100.389	30.52	100.072	59.903	100.449	59.836	100.171
59.791	99.9931	60.001	100.529	60.048	100.437	60.095	100.388	30.6479	100.071	60.103	100.448	60.036	100.169
59.991	99.9926	60.201	100.528	60.248	100.436	60.295	100.387	30.7764	100.071	60.303	100.447	60.236	100.166
60.191	99.9921	60.401	100.528	60.448	100.435	60.495	100.386	30.9059	100.071	60.503	100.446	60.436	100.164
60.391	99.9917	60.601	100.527	60.648	100.434	60.695	100.385	31.0321	100.071	60.703	100.445	60.636	100.161
60.591	99.9913	60.801	100.526	60.848	100.433	60.895	100.383	31.1587	100.07	60.903	100.445	60.836	100.159
60.791	99.9909	61.001	100.526	61.048	100.432	61.095	100.382	31.287	100.07	61.103	100.444	61.036	100.156
60.991	99.9906	61.201	100.525	61.248	100.431	61.295	100.381	31.4147	100.07	61.303	100.443	61.236	100.154
61.191	99.9903	61.401	100.524	61.448	100.43	61.495	100.38	31.5381	100.07	61.503	100.443	61.436	100.151
61.391	99.99	61.601	100.524	61.648	100.429	61.695	100.378	31.6688	100.07	61.703	100.442	61.636	100.148
61.591	99.9898	61.801	100.523	61.848	100.429	61.895	100.377	31.7966	100.07	61.903	100.442	61.836	100.145
61.791	99.9895	62.001	100.522	62.048	100.428	62.095	100.376	31.9267	100.069	62.103	100.441	62.036	100.143
61.991	99.9893	62.201	100.521	62.248	100.427	62.295	100.374	32.0501	100.069	62.303	100.441	62.236	100.14
62.191	99.9891	62.401	100.521	62.448	100.426	62.495	100.373	32.1791	100.069	62.503	100.44	62.436	100.137
62.391	99.9889	62.601	100.52	62.648	100.425	62.695	100.372	32.306	100.069	62.703	100.44	62.636	100.133
62.591	99.9888	62.801	100.519	62.848	100.425	62.895	100.37	32.4347	100.069	62.903	100.44	62.836	100.13
62.791	99.9886	63.001	100.518	63.048	100.424	63.095	100.369	32.562	100.069	63.103	100.44	63.036	100.127
62.991	99.9885	63.201	100.518	63.248	100.423	63.295	100.367	32.6881	100.068	63.303	100.439	63.236	100.123
63.191	99.9884	63.401	100.517	63.448	100.423	63.495	100.366	32.8141	100.068	63.503	100.439	63.436	100.12
63.391	99.9883	63.601	100.516	63.648	100.422	63.695	100.365	32.9407	100.068	63.703	100.439	63.636	100.116
63.591	99.9882	63.801	100.515	63.848	100.421	63.895	100.363	33.0745	100.067	63.903	100.439	63.836	100.113
63.791	99.9882	64.001	100.515	64.048	100.421	64.095	100.362	33.1998	100.067	64.103	100.439	64.036	100.109
63.991	99.9881	64.201	100.514	64.248	100.42	64.295	100.361	33.3223	100.067	64.303	100.439	64.236	100.106
64.191	99.9881	64.401	100.513	64.448	100.419	64.495	100.359	33.4476	100.066	64.503	100.439	64.436	100.102
64.391	99.9881	64.601	100.512	64.648	100.419	64.695	100.358	33.5761	100.066	64.703	100.439	64.636	100.099
64.591	99.9881	64.801	100.511	64.848	100.418	64.895	100.357	33.6928	100.066	64.903	100.44	64.836	100.095
64.791	99.9881	65.001	100.511	65.048	100.418	65.095	100.356	33.8273	100.065	65.103	100.44	65.036	100.092
64.991	99.9882	65.201	100.51	65.248	100.417	65.295	100.355	33.9484	100.065	65.303	100.44	65.236	100.089
65.191	99.9882	65.401	100.509	65.448	100.417	65.495	100.354	34.0716	100.064	65.503	100.44	65.436	100.086
65.391	99.9883	65.601	100.508	65.648	100.417	65.695	100.353	34.2029	100.064	65.703	100.441	65.636	100.083
65.591	99.9884	65.801	100.508	65.848	100.416	65.895	100.352	34.3234	100.063	65.903	100.441	65.836	100.08
65.791	99.9885	66.001	100.507	66.048	100.416	66.095	100.351	34.4456	100.063	66.103	100.441	66.036	100.077
65.991	99.9886	66.201	100.506	66.248	100.416	66.295	100.35	34.5733	100.062	66.303	100.442	66.236	100.074
66.191	99.9887	66.401	100.505	66.448	100.415	66.495	100.35	34.6949	100.062	66.503	100.442	66.436	100.072
66.391	99.9889	66.601	100.505	66.648	100.415	66.695	100.349	34.8198	100.061	66.703	100.443	66.636	100.07
66.591	99.989	66.801	100.504	66.848	100.415	66.895	100.349	34.9451	100.06	66.903	100.443	66.836	100.068
66.791	99.9892	67.001	100.503	67.048	100.415	67.095	100.348	35.0654	100.06	67.103	100.444	67.036	100.066
66.991	99.9893	67.201	100.502	67.248	100.415	67.295	100.348	35.1843	100.059	67.303	100.444	67.236	100.064
67.191	99.9895	67.401	100.502	67.448	100.415	67.495	100.347	35.3082	100.059	67.503	100.445	67.436	100.063
67.391	99.9896	67.601	100.501	67.648	100.415	67.695	100.347	35.43	100.058	67.703	100.445	67.636	100.061
67.591	99.9898	67.801	100.501	67.848	100.415	67.895	100.347	35.5572	100.058	67.903	100.446	67.836	100.06
67.791	99.99	68.001	100.5	68.048	100.415	68.095	100.347	35.6692	100.057	68.103	100.447	68.036	100.058
67.991	99.9901	68.201	100.499	68.248	100.415	68.295	100.347	35.7926	100.057	68.303	100.447	68.236	100.057
68.191	99.9903	68.401	100.499	68.448	100.415	68.495	100.347	35.9145	100.056	68.503	100.448	68.436	100.056
68.391	99.9904	68.601	100.498	68.648	100.415	68.695	100.347	36.0345	100.056	68.703	100.448	68.636	100.055
68.591	99.9905	68.801	100.498	68.848	100.415	68.895	100.347	36.1536	100.055	68.903	100.449	68.836	100.054
68.791	99.9906	69.001	100.497	69.048	100.415	69.095	100.347	36.2743	100.055	69.103	100.45	69.036	100.053
68.991	99.9907	69.201	100.497	69.248	100.415	69.295	100.347	36.3947	100.054	69.303	100.45	69.236	100.052
69.191	99.9907	69.401	100.496	69.448	100.415	69.495	100.347	36.5144	100.054	69.503	100.451	69.436	100.051
69.391	99.9907	69.601	100.496	69.648	100.415	69.695	100.347	36.6305	100.053	69.703	100.451	69.636	100.05
69.591	99.9907	69.801	100.495	69.848	100.415	69.895	100.347	36.747	100.053	69.903	100.452	69.836	100.049
69.791	99.9906	70.001	100.495	70.048	100.415	70.095	100.348	36.8643	100.052	70.103	100.452	70.036	100.048
69.991	99.9905	70.201	100.494	70.248	100.415	70.295	100.348	36.9793	100.052	70.303	100.453	70.236	100.046
70.191	99.9903	70.401	100.494	70.448	100.415	70.495	100.348	37.0983	100.052	70.503	100.453	70.436	100.045
70.391	99.9901	70.601	100.494	70.648	100.415	70.695	100.348	37.2122	100.051	70.703	100.454	70.636	100.044
70.591	99.9899	70.801	100.493	70.848	100.415	70.895	100.348	37.333	100.051	70.903	100.454	70.836	100.042
70.791	99.9896	71.001	100.493	71.048	100.415	71.095	100.348	37.4451	100.05	71.103	100.455	71.036	100.041
70.991	99.9893	71.201	100.493	71.248	100.415	71.295	100.348	37.5604	100.05	71.303	100.455	71.236	100.039
71.191	99.9889	71.401	100.492	71.448	100.415	71.495	100.349	37.6819	100.049	71.503	100.455	71.436	100.037
71.391	99.9885	71.601	100.492	71.648	100.415	71.695	100.349	37.7916	100.049	71.703	100.455	71.636	100.036
71.591	99.988	71.801	100.492	71.848	100.416	71.895	100.349	37.9073	100.049	71.903	100.456	71.836	100.034
71.791	99.9875	72.001	100.491	72.048	100.416	72.095	100.349	38.0196	100.048	72.103	100.456	72.036	100.032
71.991	99.9869	72.201	100.491	72.248	100.416	72.295	100.349	38.1282	100.048	72.303	100.456	72.236	100.03
72.191	99.9864	72.401	100.491	72.448	100.416	72.495	100.349	38.2419	100.048	72.503	100.456	72.436	100.028
72.391	99.9857	72.601	100.491	72.648	100.416	72.695	100.349	38.3563	100.047	72.703	100.456	72.636	100.026
72.591	99.9851	72.801	100.491	72.848	100.416	72.895	100.349	38.4683	100.047	72.903	100.456	72.836	100.024
72.791	99.9844	73.001	100.49	73.048	100.416	73.095	100.349	38.5765	100.047	73.103	100.456	73.036	100.022
72.991	99.9837	73.201	100.49	73.248	100.416	73.295	100.349	38.6865	100.046	73.303	100.456	73.236	100.02
73.191	99.983	73.401	100.49	73.448	100.416	73.495	100.349	38.7968	100.046	73.503	100.455	73.436	100.019
73.391	99.9822	73.601	100.49	73.648	100.416	73.695	100.349	38.9076	100.045	73.703	100.455	73.636	100.017
73.591	99.9815	73.801	100.49	73.848	100.416	73.895	100.349	39.0196	100.045	73.903	100.455	73.836	100.015
73.791	99.9807	74.001	100.49	74.048	100.416	74.095	100.349	39.1265	100.044	74.103	100.455	74.036	100.014
73.991	99.9799	74.201	100.49	74.248	100.416	74.295	100.349	39.2368	100.044	74.303	100.455	74.236	100.013
74.191	99.9792	74.401	100.49	74.448	100.416	74.495	100.349	39.3406	100.043	74.503	100.454	74.436	100.011
74.391	99.9784	74.601	100.49	74.648	100.416	74.695	100.349	39.448	100.043	74.703	100.454	74.636	100.01
74.591	99.9776	74.801	100.49	74.848	100.417	74.895	100.349	39.558	100.043	74.903	100.454	74.836	100.009
74.791	99.9769	75.001	100.49	75.048	100.417	75.095	100.35	39.6651	100.042	75.103	100.453	75.036	100.008
74.991	99.9761	75.201	100.49	75.248	100.417	75.295	100.35	39.7725	100.042	75.303	100.453	75.236	100.007
75.191	99.9754	75.401	100.491	75.448	100.417	75.495	100.35	39.8769	100.042	75.503	100.453	75.436	100.007
75.391	99.9747	75.601	100.491	75.648	100.417	75.695	100.35	39.9816	100.041	75.703	100.452	75.636	100.006
75.591	99.974	75.801	100.491	75.848	100.418	75.895	100.35	40.082	100.041	75.903	100.452	75.836	100.005
75.791	99.9733	76.001	100.491	76.048	100.418	76.095	100.351	40.1866	100.04	76.103	100.452	76.036	100.005
75.991	99.9726	76.201	100.492	76.248	100.418	76.295	100.351	40.2915	100.04	76.303	100.451	76.236	100.004
76.191	99.9719	76.401	100.492	76.448	100.419	76.495	100.351	40.3981	100.039	76.503	100.451	76.436	100.004
76.391	99.9713	76.601	100.492	76.648	100.419	76.695	100.351	40.4942	100.039	76.703	100.451	76.636	100.003
76.591	99.9706	76.801	100.493	76.848	100.419	76.895	100.352	40.6017	100.038	76.903	100.45	76.836	100.003
76.791	99.97	77.001	100.493	77.048	100.42	77.095	100.352	40.7	100.038	77.103	100.45	77.036	100.002
76.991	99.9694	77.201	100.493	77.248	100.42	77.295	100.353	40.8048	100.038	77.303	100.45	77.236	100.002
77.191	99.9687	77.401	100.494	77.448	100.42	77.495	100.353	40.8998	100.037	77.503	100.449	77.436	100.001
77.391	99.9681	77.601	100.494	77.648	100.421	77.695	100.354	41.0089	100.037	77.703	100.449	77.636	100.001
77.591	99.9674	77.801	100.495	77.848	100.421	77.895	100.354	41.1113	100.036	77.903	100.449	77.836	100
77.791	99.9668	78.001	100.495	78.048	100.421	78.095	100.355	41.2058	100.036	78.103	100.449	78.036	99.9997
77.991	99.9661	78.201	100.496	78.248	100.422	78.295	100.355	41.3031	100.036	78.303	100.448	78.236	99.999
78.191	99.9655	78.401	100.496	78.448	100.422	78.495	100.356	41.4037	100.035	78.503	100.448	78.436	99.9982
78.391	99.9648	78.601	100.496	78.648	100.422	78.695	100.356	41.5019	100.035	78.703	100.448	78.636	99.9972
78.591	99.9641	78.801	100.497	78.848	100.422	78.895	100.357	41.6028	100.035	78.903	100.448	78.836	99.9962
78.791	99.9634	79.001	100.497	79.048	100.423	79.095	100.357	41.7	100.034	79.103	100.447	79.036	99.995
78.991	99.9626	79.201	100.498	79.248	100.423	79.295	100.358	41.7965	100.034	79.303	100.447	79.236	99.9936
79.191	99.9618	79.401	100.498	79.448	100.423	79.495	100.358	41.8951	100.034	79.503	100.447	79.436	99.992
79.391	99.961	79.601	100.498	79.648	100.423	79.695	100.358	41.9909	100.033	79.703	100.447	79.636	99.9903
79.591	99.9601	79.801	100.499	79.848	100.423	79.895	100.359	42.0804	100.033	79.903	100.446	79.836	99.9883
79.791	99.9592	80.001	100.499	80.048	100.423	80.095	100.359	42.175	100.033	80.103	100.446	80.036	99.9862
79.991	99.9583	80.201	100.499	80.248	100.423	80.295	100.36	42.2756	100.032	80.303	100.446	80.236	99.984
80.191	99.9574	80.401	100.5	80.448	100.424	80.495	100.36	42.3726	100.032	80.503	100.445	80.436	99.9816
80.391	99.9564	80.601	100.5	80.648	100.423	80.695	100.36	42.4659	100.032	80.703	100.445	80.636	99.979
80.591	99.9553	80.801	100.5	80.848	100.423	80.895	100.361	42.5558	100.031	80.903	100.444	80.836	99.9764
80.791	99.9543	81.001	100.501	81.048	100.423	81.095	100.361	42.65	100.031	81.103	100.444	81.036	99.9737
80.991	99.9532	81.201	100.501	81.248	100.423	81.295	100.361	42.7399	100.031	81.303	100.443	81.236	99.971
81.191	99.952	81.401	100.501	81.448	100.423	81.495	100.361	42.833	100.03	81.503	100.443	81.436	99.9682
81.391	99.9509	81.601	100.502	81.648	100.423	81.695	100.361	42.9263	100.03	81.703	100.442	81.636	99.9656
81.591	99.9497	81.801	100.502	81.848	100.422	81.895	100.361	43.0188	100.029	81.903	100.442	81.836	99.9629
81.791	99.9485	82.001	100.502	82.048	100.422	82.095	100.361	43.1146	100.029	82.103	100.441	82.036	99.9603
81.991	99.9473	82.201	100.503	82.248	100.421	82.295	100.361	43.2035	100.029	82.303	100.441	82.236	99.9578
82.191	99.9461	82.401	100.503	82.448	100.421	82.495	100.361	43.2876	100.028	82.503	100.44	82.436	99.9553
82.391	99.9448	82.601	100.503	82.648	100.42	82.695	100.361	43.3754	100.028	82.703	100.439	82.636	99.953
82.591	99.9436	82.801	100.504	82.848	100.42	82.895	100.361	43.4693	100.028	82.903	100.439	82.836	99.9508
82.791	99.9424	83.001	100.504	83.048	100.419	83.095	100.361	43.5566	100.027	83.103	100.438	83.036	99.9486
82.991	99.9412	83.201	100.504	83.248	100.418	83.295	100.36	43.6473	100.027	83.303	100.437	83.236	99.9465
83.191	99.9399	83.401	100.505	83.448	100.418	83.495	100.36	43.7332	100.027	83.503	100.436	83.436	99.9444
83.391	99.9388	83.601	100.505	83.648	100.417	83.695	100.36	43.823	100.026	83.703	100.436	83.636	99.9423
83.591	99.9376	83.801	100.506	83.848	100.416	83.895	100.359	43.9097	100.026	83.903	100.435	83.836	99.9403
83.791	99.9364	84.001	100.506	84.048	100.415	84.095	100.359	43.9947	100.026	84.103	100.434	84.036	99.9383
83.991	99.9353	84.201	100.507	84.248	100.414	84.295	100.358	44.0811	100.025	84.303	100.433	84.236	99.9362
84.191	99.9343	84.401	100.507	84.448	100.413	84.495	100.358	44.167	100.025	84.503	100.433	84.436	99.9341
84.391	99.9332	84.601	100.508	84.648	100.412	84.695	100.357	44.2509	100.025	84.703	100.432	84.636	99.9319
84.591	99.9322	84.801	100.508	84.848	100.411	84.895	100.357	44.339	100.025	84.903	100.431	84.836	99.9297
84.791	99.9313	85.001	100.509	85.048	100.41	85.095	100.356	44.424	100.024	85.103	100.431	85.036	99.9274
84.991	99.9304	85.201	100.509	85.248	100.409	85.295	100.355	44.5088	100.024	85.303	100.43	85.236	99.925
85.191	99.9295	85.401	100.51	85.448	100.408	85.495	100.355	44.5928	100.024	85.503	100.429	85.436	99.9226
85.391	99.9287	85.601	100.51	85.648	100.406	85.695	100.354	44.6731	100.024	85.703	100.429	85.636	99.9201
85.591	99.9279	85.801	100.511	85.848	100.405	85.895	100.353	44.7568	100.024	85.903	100.428	85.836	99.9176
85.791	99.9271	86.001	100.512	86.048	100.404	86.095	100.353	44.8417	100.023	86.103	100.428	86.036	99.915
85.991	99.9264	86.201	100.512	86.248	100.403	86.295	100.352	44.9288	100.023	86.303	100.427	86.236	99.9123
86.191	99.9257	86.401	100.513	86.448	100.401	86.495	100.351	45.0141	100.023	86.503	100.427	86.436	99.9096
86.391	99.9251	86.601	100.513	86.648	100.4	86.695	100.351	45.0925	100.023	86.703	100.426	86.636	99.9069
86.591	99.9245	86.801	100.514	86.848	100.399	86.895	100.35	45.1738	100.022	86.903	100.426	86.836	99.9041
86.791	99.9238	87.001	100.515	87.048	100.398	87.095	100.349	45.2575	100.022	87.103	100.425	87.036	99.9013
86.991	99.9232	87.201	100.515	87.248	100.396	87.295	100.348	45.3391	100.022	87.303	100.425	87.236	99.8985
87.191	99.9226	87.401	100.516	87.448	100.395	87.495	100.348	45.4163	100.022	87.503	100.425	87.436	99.8956
87.391	99.922	87.601	100.517	87.648	100.394	87.695	100.347	45.4959	100.021	87.703	100.424	87.636	99.8928
87.591	99.9214	87.801	100.517	87.848	100.393	87.895	100.346	45.5825	100.021	87.903	100.424	87.836	99.8899
87.791	99.9207	88.001	100.518	88.048	100.392	88.095	100.346	45.6578	100.021	88.103	100.424	88.036	99.887
87.991	99.92	88.201	100.518	88.248	100.391	88.295	100.345	45.7379	100.021	88.303	100.424	88.236	99.8841
88.191	99.9192	88.401	100.519	88.448	100.39	88.495	100.344	45.8151	100.021	88.503	100.423	88.436	99.8811
88.391	99.9185	88.601	100.519	88.648	100.389	88.695	100.344	45.8927	100.02	88.703	100.423	88.636	99.8782
88.591	99.9176	88.801	100.519	88.848	100.388	88.895	100.343	45.9691	100.02	88.903	100.423	88.836	99.8753
88.791	99.9167	89.001	100.52	89.048	100.387	89.095	100.342	46.0516	100.02	89.103	100.423	89.036	99.8724
88.991	99.9157	89.201	100.52	89.248	100.386	89.295	100.341	46.1286	100.02	89.303	100.422	89.236	99.8695
89.191	99.9147	89.401	100.52	89.448	100.385	89.495	100.341	46.2067	100.02	89.503	100.422	89.436	99.8666
89.391	99.9136	89.601	100.521	89.648	100.384	89.695	100.34	46.2814	100.019	89.703	100.422	89.636	99.8637
89.591	99.9124	89.801	100.521	89.848	100.384	89.895	100.339	46.3587	100.019	89.903	100.421	89.836	99.8609
89.791	99.9111	90.001	100.521	90.048	100.383	90.095	100.339	46.4352	100.019	90.103	100.421	90.036	99.8581
89.991	99.9097	90.201	100.521	90.248	100.382	90.295	100.338	46.5136	100.019	90.303	100.421	90.236	99.8554
90.191	99.9082	90.401	100.521	90.448	100.381	90.495	100.337	46.5894	100.019	90.503	100.42	90.436	99.8526
90.391	99.9067	90.601	100.521	90.648	100.381	90.695	100.336	46.6714	100.018	90.703	100.42	90.636	99.8499
90.591	99.9051	90.801	100.52	90.848	100.38	90.895	100.336	46.7443	100.018	90.903	100.419	90.836	99.8472
90.791	99.9034	91.001	100.52	91.048	100.38	91.095	100.335	46.8152	100.018	91.103	100.418	91.036	99.8445
90.991	99.9016	91.201	100.52	91.248	100.379	91.295	100.334	46.8961	100.018	91.303	100.418	91.236	99.8417
91.191	99.8997	91.401	100.519	91.448	100.378	91.495	100.334	46.9645	100.017	91.503	100.417	91.436	99.8389
91.391	99.8978	91.601	100.519	91.648	100.378	91.695	100.333	47.0474	100.017	91.703	100.416	91.636	99.836
91.591	99.8958	91.801	100.518	91.848	100.377	91.895	100.332	47.122	100.017	91.903	100.415	91.836	99.8331
91.791	99.8938	92.001	100.518	92.048	100.377	92.095	100.331	47.195	100.017	92.103	100.414	92.036	99.83
91.991	99.8917	92.201	100.517	92.248	100.376	92.295	100.331	47.2653	100.017	92.303	100.413	92.236	99.8269
92.191	99.8896	92.401	100.516	92.448	100.375	92.495	100.33	47.341	100.016	92.503	100.412	92.436	99.8238
92.391	99.8875	92.601	100.516	92.648	100.375	92.695	100.329	47.4134	100.016	92.703	100.411	92.636	99.8205
92.591	99.8854	92.801	100.515	92.848	100.374	92.895	100.328	47.4844	100.016	92.903	100.41	92.836	99.8172
92.791	99.8833	93.001	100.514	93.048	100.374	93.095	100.328	47.5643	100.016	93.103	100.409	93.036	99.8138
92.991	99.8812	93.201	100.513	93.248	100.373	93.295	100.327	47.6337	100.016	93.303	100.408	93.236	99.8105
93.191	99.8791	93.401	100.513	93.448	100.373	93.495	100.326	47.7066	100.016	93.503	100.407	93.436	99.8071
93.391	99.8771	93.601	100.512	93.648	100.372	93.695	100.326	47.7776	100.016	93.703	100.406	93.636	99.8038
93.591	99.8751	93.801	100.511	93.848	100.371	93.895	100.325	47.8555	100.016	93.903	100.405	93.836	99.8005
93.791	99.8732	94.001	100.51	94.048	100.371	94.095	100.324	47.9216	100.016	94.103	100.404	94.036	99.7973
93.991	99.8713	94.201	100.51	94.248	100.37	94.295	100.324	47.9954	100.015	94.303	100.403	94.236	99.7943
94.191	99.8696	94.401	100.509	94.448	100.37	94.495	100.323	48.0672	100.015	94.503	100.402	94.436	99.7914
94.391	99.8679	94.601	100.508	94.648	100.37	94.695	100.323	48.1406	100.015	94.703	100.401	94.636	99.7888
94.591	99.8663	94.801	100.508	94.848	100.369	94.895	100.322	48.2143	100.015	94.903	100.4	94.836	99.7863
94.791	99.8649	95.001	100.507	95.048	100.369	95.095	100.322	48.288	100.015	95.103	100.399	95.036	99.784
94.991	99.8636	95.201	100.507	95.248	100.368	95.295	100.322	48.3562	100.015	95.303	100.398	95.236	99.7819
95.191	99.8624	95.401	100.506	95.448	100.368	95.495	100.321	48.4239	100.015	95.503	100.397	95.436	99.78
95.391	99.8613	95.601	100.506	95.648	100.368	95.695	100.321	48.4968	100.015	95.703	100.396	95.636	99.7783
95.591	99.8603	95.801	100.505	95.848	100.367	95.895	100.321	48.5653	100.015	95.903	100.395	95.836	99.7767
95.791	99.8595	96.001	100.505	96.048	100.367	96.095	100.321	48.6324	100.015	96.103	100.395	96.036	99.7752
95.991	99.8589	96.201	100.504	96.248	100.367	96.295	100.321	48.7045	100.014	96.303	100.394	96.236	99.7738
96.191	99.8583	96.401	100.504	96.448	100.367	96.495	100.321	48.7753	100.014	96.503	100.393	96.436	99.7725
96.391	99.8579	96.601	100.504	96.648	100.366	96.695	100.321	48.8513	100.014	96.703	100.393	96.636	99.7712
96.591	99.8576	96.801	100.504	96.848	100.366	96.895	100.321	48.9239	100.014	96.903	100.392	96.836	99.7699
96.791	99.8574	97.001	100.503	97.048	100.366	97.095	100.321	48.9964	100.014	97.103	100.392	97.036	99.7686
96.991	99.8574	97.201	100.503	97.248	100.366	97.295	100.321	49.0644	100.014	97.303	100.392	97.236	99.7672
97.191	99.8574	97.401	100.503	97.448	100.366	97.495	100.321	49.1323	100.014	97.503	100.391	97.436	99.7657
97.391	99.8576	97.601	100.503	97.648	100.366	97.695	100.322	49.1943	100.014	97.703	100.391	97.636	99.7641
97.591	99.8578	97.801	100.503	97.848	100.366	97.895	100.322	49.2729	100.014	97.903	100.391	97.836	99.7624
97.791	99.858	98.001	100.502	98.048	100.366	98.095	100.322	49.3343	100.014	98.103	100.391	98.036	99.7607
97.991	99.8584	98.201	100.502	98.248	100.365	98.295	100.323	49.4051	100.014	98.303	100.391	98.236	99.7588
98.191	99.8588	98.401	100.502	98.448	100.365	98.495	100.323	49.4771	100.014	98.503	100.39	98.436	99.7569
98.391	99.8592	98.601	100.502	98.648	100.365	98.695	100.324	49.5442	100.014	98.703	100.39	98.636	99.7549
98.591	99.8596	98.801	100.502	98.848	100.365	98.895	100.324	49.6104	100.014	98.903	100.39	98.836	99.7528
98.791	99.86	99.001	100.501	99.048	100.365	99.095	100.325	49.6829	100.014	99.103	100.39	99.036	99.7507
98.991	99.8605	99.201	100.501	99.248	100.365	99.295	100.325	49.7523	100.014	99.303	100.39	99.236	99.7487
99.191	99.8609	99.401	100.501	99.448	100.364	99.495	100.326	49.8222	100.014	99.503	100.39	99.436	99.7466
99.391	99.8612	99.601	100.5	99.648	100.364	99.695	100.326	49.8851	100.014	99.703	100.39	99.636	99.7445
99.591	99.8616	99.801	100.5	99.848	100.364	99.895	100.327	49.9572	100.014	99.903	100.39	99.836	99.7424
99.791	99.8619	100.001	100.5	100.048	100.363	100.095	100.328	50.0282	100.014	100.103	100.39	100.036	99.7404
99.991	99.8621	100.201	100.499	100.248	100.363	100.295	100.329	50.0953	100.014	100.303	100.39	100.236	99.7385
100.191	99.8623	100.401	100.499	100.448	100.363	100.495	100.329	50.1606	100.014	100.503	100.39	100.436	99.7366
100.391	99.8624	100.601	100.498	100.648	100.362	100.695	100.33	50.2309	100.014	100.703	100.39	100.636	99.7348
100.591	99.8624	100.801	100.498	100.848	100.362	100.895	100.331	50.2951	100.014	100.903	100.39	100.836	99.733
100.791	99.8624	101.001	100.497	101.048	100.361	101.095	100.332	50.3659	100.014	101.103	100.39	101.036	99.7314
100.991	99.8622	101.201	100.496	101.248	100.361	101.295	100.332	50.4368	100.014	101.303	100.39	101.236	99.7298
101.191	99.862	101.401	100.496	101.448	100.36	101.495	100.333	50.5085	100.014	101.503	100.39	101.436	99.7283
101.391	99.8617	101.601	100.495	101.648	100.359	101.695	100.334	50.5746	100.014	101.703	100.39	101.636	99.7268
101.591	99.8614	101.801	100.494	101.848	100.359	101.895	100.335	50.6427	100.014	101.903	100.39	101.836	99.7255
101.791	99.861	102.001	100.494	102.048	100.358	102.095	100.336	50.7102	100.014	102.103	100.39	102.036	99.7241
101.991	99.8605	102.201	100.493	102.248	100.357	102.295	100.336	50.7753	100.014	102.303	100.389	102.236	99.7229
102.191	99.8599	102.401	100.492	102.448	100.357	102.495	100.337	50.8457	100.014	102.503	100.389	102.436	99.7217
102.391	99.8593	102.601	100.491	102.648	100.356	102.695	100.338	50.9188	100.014	102.703	100.389	102.636	99.7206
102.591	99.8586	102.801	100.49	102.848	100.355	102.895	100.338	50.9808	100.014	102.903	100.389	102.836	99.7194
102.791	99.858	103.001	100.489	103.048	100.354	103.095	100.339	51.0466	100.014	103.103	100.389	103.036	99.7183
102.991	99.8572	103.201	100.488	103.248	100.353	103.295	100.34	51.117	100.013	103.303	100.389	103.236	99.7172
103.191	99.8565	103.401	100.487	103.448	100.352	103.495	100.34	51.1831	100.013	103.503	100.389	103.436	99.7161
103.391	99.8557	103.601	100.486	103.648	100.351	103.695	100.341	51.2497	100.013	103.703	100.388	103.636	99.715
103.591	99.855	103.801	100.485	103.848	100.35	103.895	100.341	51.32	100.013	103.903	100.388	103.836	99.7138
103.791	99.8542	104.001	100.484	104.048	100.349	104.095	100.341	51.3916	100.013	104.103	100.388	104.036	99.7126
103.991	99.8535	104.201	100.483	104.248	100.348	104.295	100.342	51.4538	100.013	104.303	100.388	104.236	99.7114
104.191	99.8527	104.401	100.481	104.448	100.347	104.495	100.342	51.5214	100.013	104.503	100.388	104.436	99.7101
104.391	99.852	104.601	100.48	104.648	100.345	104.695	100.342	51.5934	100.013	104.703	100.388	104.636	99.7087
104.591	99.8513	104.801	100.479	104.848	100.344	104.895	100.342	51.66	100.013	104.903	100.387	104.836	99.7072
104.791	99.8507	105.001	100.478	105.048	100.343	105.095	100.342	51.7273	100.013	105.103	100.387	105.036	99.7057
104.991	99.8501	105.201	100.477	105.248	100.342	105.295	100.342	51.794	100.013	105.303	100.387	105.236	99.7041
105.191	99.8495	105.401	100.475	105.448	100.341	105.495	100.342	51.8656	100.013	105.503	100.387	105.436	99.7025
105.391	99.849	105.601	100.474	105.648	100.339	105.695	100.342	51.9345	100.013	105.703	100.387	105.636	99.7008
105.591	99.8485	105.801	100.473	105.848	100.338	105.895	100.342	52.0042	100.013	105.903	100.387	105.836	99.6991
105.791	99.8481	106.001	100.472	106.048	100.337	106.095	100.342	52.0701	100.013	106.103	100.387	106.036	99.6974
105.991	99.8477	106.201	100.471	106.248	100.335	106.295	100.342	52.1378	100.013	106.303	100.387	106.236	99.6957
106.191	99.8473	106.401	100.47	106.448	100.334	106.495	100.342	52.2038	100.013	106.503	100.387	106.436	99.6939
106.391	99.8469	106.601	100.469	106.648	100.333	106.695	100.341	52.2739	100.013	106.703	100.387	106.636	99.6921
106.591	99.8466	106.801	100.467	106.848	100.331	106.895	100.341	52.3427	100.013	106.903	100.387	106.836	99.6904
106.791	99.8462	107.001	100.466	107.048	100.33	107.095	100.341	52.4103	100.013	107.103	100.387	107.036	99.6887
106.991	99.8459	107.201	100.465	107.248	100.328	107.295	100.341	52.4832	100.013	107.303	100.387	107.236	99.687
107.191	99.8456	107.401	100.464	107.448	100.327	107.495	100.34	52.5487	100.013	107.503	100.386	107.436	99.6853
107.391	99.8453	107.601	100.463	107.648	100.325	107.695	100.34	52.6197	100.012	107.703	100.386	107.636	99.6837
107.591	99.8449	107.801	100.463	107.848	100.324	107.895	100.34	52.6852	100.012	107.903	100.386	107.836	99.682
107.791	99.8445	108.001	100.462	108.048	100.322	108.095	100.339	52.7573	100.012	108.103	100.386	108.036	99.6804
107.991	99.8441	108.201	100.461	108.248	100.321	108.295	100.339	52.8242	100.012	108.303	100.386	108.236	99.6787
108.191	99.8436	108.401	100.46	108.448	100.319	108.495	100.339	52.8921	100.012	108.503	100.386	108.436	99.6771
108.391	99.8431	108.601	100.459	108.648	100.318	108.695	100.338	52.9587	100.012	108.703	100.385	108.636	99.6755
108.591	99.8425	108.801	100.458	108.848	100.316	108.895	100.338	53.0254	100.012	108.903	100.385	108.836	99.6738
108.791	99.8418	109.001	100.457	109.048	100.315	109.095	100.337	53.0965	100.012	109.103	100.384	109.036	99.6721
108.991	99.8411	109.201	100.457	109.248	100.313	109.295	100.337	53.1625	100.012	109.303	100.384	109.236	99.6704
109.191	99.8403	109.401	100.456	109.448	100.312	109.495	100.336	53.2281	100.012	109.503	100.383	109.436	99.6687
109.391	99.8394	109.601	100.455	109.648	100.31	109.695	100.336	53.2988	100.012	109.703	100.383	109.636	99.6669
109.591	99.8385	109.801	100.454	109.848	100.309	109.895	100.335	53.3675	100.012	109.903	100.382	109.836	99.6651
109.791	99.8374	110.001	100.453	110.048	100.307	110.095	100.335	53.4412	100.012	110.103	100.381	110.036	99.6632
109.991	99.8363	110.201	100.452	110.248	100.306	110.295	100.334	53.5104	100.012	110.303	100.38	110.236	99.6613
110.191	99.8351	110.401	100.452	110.448	100.304	110.495	100.334	53.5766	100.011	110.503	100.38	110.436	99.6593
110.391	99.8338	110.601	100.451	110.648	100.303	110.695	100.333	53.6491	100.011	110.703	100.379	110.636	99.6573
110.591	99.8324	110.801	100.45	110.848	100.301	110.895	100.332	53.7178	100.011	110.903	100.377	110.836	99.6552
110.791	99.831	111.001	100.449	111.048	100.3	111.095	100.331	53.7879	100.011	111.103	100.376	111.036	99.6531
110.991	99.8296	111.201	100.448	111.248	100.298	111.295	100.331	53.8534	100.011	111.303	100.375	111.236	99.6509
111.191	99.828	111.401	100.447	111.448	100.296	111.495	100.33	53.9273	100.011	111.503	100.374	111.436	99.6487
111.391	99.8265	111.601	100.446	111.648	100.295	111.695	100.329	53.9937	100.011	111.703	100.372	111.636	99.6464
111.591	99.8248	111.801	100.445	111.848	100.293	111.895	100.328	54.0657	100.011	111.903	100.371	111.836	99.6441
111.791	99.8232	112.001	100.444	112.048	100.292	112.095	100.327	54.1377	100.011	112.103	100.369	112.036	99.6417
111.991	99.8216	112.201	100.443	112.248	100.29	112.295	100.326	54.206	100.011	112.303	100.368	112.236	99.6394
112.191	99.8199	112.401	100.442	112.448	100.288	112.495	100.325	54.2722	100.011	112.503	100.366	112.436	99.637
112.391	99.8183	112.601	100.44	112.648	100.287	112.695	100.324	54.3477	100.011	112.703	100.364	112.636	99.6346
112.591	99.8166	112.801	100.439	112.848	100.285	112.895	100.323	54.4212	100.011	112.903	100.363	112.836	99.6321
112.791	99.815	113.001	100.438	113.048	100.283	113.095	100.322	54.4833	100.011	113.103	100.361	113.036	99.6296
112.991	99.8135	113.201	100.436	113.248	100.282	113.295	100.32	54.5551	100.011	113.303	100.359	113.236	99.6272
113.191	99.8119	113.401	100.435	113.448	100.28	113.495	100.319	54.6278	100.01	113.503	100.357	113.436	99.6247
113.391	99.8105	113.601	100.434	113.648	100.278	113.695	100.318	54.6996	100.01	113.703	100.355	113.636	99.6223
113.591	99.809	113.801	100.432	113.848	100.276	113.895	100.317	54.767	100.01	113.903	100.353	113.836	99.6198
113.791	99.8077	114.001	100.431	114.048	100.275	114.095	100.316	54.8372	100.01	114.103	100.352	114.036	99.6173
113.991	99.8064	114.201	100.429	114.248	100.273	114.295	100.315	54.9089	100.01	114.303	100.35	114.236	99.6149
114.191	99.8051	114.401	100.427	114.448	100.271	114.495	100.314	54.9814	100.01	114.503	100.348	114.436	99.6124
114.391	99.804	114.601	100.426	114.648	100.269	114.695	100.313	55.0561	100.01	114.703	100.346	114.636	99.61
114.591	99.8029	114.801	100.424	114.848	100.267	114.895	100.311	55.1254	100.01	114.903	100.344	114.836	99.6075
114.791	99.8018	115.001	100.422	115.048	100.265	115.095	100.31	55.1922	100.01	115.103	100.342	115.036	99.6051
114.991	99.8009	115.201	100.421	115.248	100.263	115.295	100.309	55.2657	100.01	115.303	100.34	115.236	99.6026
115.191	99.8	115.401	100.419	115.448	100.261	115.495	100.308	55.3366	100.01	115.503	100.338	115.436	99.6001
115.391	99.7991	115.601	100.417	115.648	100.258	115.695	100.307	55.4084	100.01	115.703	100.336	115.636	99.5976
115.591	99.7983	115.801	100.415	115.848	100.256	115.895	100.306	55.4827	100.01	115.903	100.334	115.836	99.595
115.791	99.7976	116.001	100.413	116.048	100.254	116.095	100.305	55.5515	100.01	116.103	100.332	116.036	99.5923
115.991	99.7969	116.201	100.411	116.248	100.252	116.295	100.304	55.6173	100.01	116.303	100.33	116.236	99.5896
116.191	99.7963	116.401	100.408	116.448	100.249	116.495	100.303	55.6913	100.01	116.503	100.328	116.436	99.5867
116.391	99.7957	116.601	100.406	116.648	100.247	116.695	100.302	55.7691	100.01	116.703	100.326	116.636	99.5837
116.591	99.7951	116.801	100.404	116.848	100.244	116.895	100.301	55.8396	100.01	116.903	100.324	116.836	99.5806
116.791	99.7945	117.001	100.401	117.048	100.242	117.095	100.3	55.915	100.01	117.103	100.322	117.036	99.5773
116.991	99.7939	117.201	100.399	117.248	100.239	117.295	100.299	55.9869	100.01	117.303	100.32	117.236	99.5738
117.191	99.7933	117.401	100.397	117.448	100.237	117.495	100.298	56.0629	100.01	117.503	100.318	117.436	99.5702
117.391	99.7927	117.601	100.394	117.648	100.234	117.695	100.297	56.1274	100.01	117.703	100.315	117.636	99.5664
117.591	99.7921	117.801	100.391	117.848	100.231	117.895	100.296	56.2063	100.009	117.903	100.313	117.836	99.5624
117.791	99.7915	118.001	100.389	118.048	100.228	118.095	100.295	56.2803	100.009	118.103	100.311	118.036	99.5582
117.991	99.7909	118.201	100.386	118.248	100.225	118.295	100.294	56.3524	100.009	118.303	100.309	118.236	99.5538
118.191	99.7902	118.401	100.383	118.448	100.222	118.495	100.293	56.427	100.009	118.503	100.307	118.436	99.5493
118.391	99.7895	118.601	100.381	118.648	100.219	118.695	100.291	56.5017	100.009	118.703	100.305	118.636	99.5447
118.591	99.7887	118.801	100.378	118.848	100.216	118.895	100.29	56.5776	100.009	118.903	100.302	118.836	99.5399
118.791	99.7879	119.001	100.375	119.048	100.213	119.095	100.289	56.6498	100.01	119.103	100.3	119.036	99.5351
118.991	99.7871	119.201	100.372	119.248	100.21	119.295	100.287	56.7245	100.01	119.303	100.298	119.236	99.5301
119.191	99.7862	119.401	100.369	119.448	100.207	119.495	100.286	56.7992	100.01	119.503	100.295	119.436	99.5251
119.391	99.7853	119.601	100.366	119.648	100.204	119.695	100.284	56.8707	100.01	119.703	100.293	119.636	99.5201
119.591	99.7844	119.801	100.363	119.848	100.201	119.895	100.283	56.9425	100.01	119.903	100.291	119.836	99.5151
119.791	99.7834	120.001	100.36	120.048	100.198	120.095	100.281	57.0175	100.01	120.103	100.289	120.036	99.5101
119.991	99.7823	120.201	100.357	120.248	100.194	120.295	100.28	57.0961	100.01	120.303	100.286	120.236	99.505
120.191	99.7813	120.401	100.354	120.448	100.191	120.495	100.278	57.1682	100.01	120.503	100.284	120.436	99.5001
120.391	99.7802	120.601	100.351	120.648	100.188	120.695	100.276	57.2433	100.01	120.703	100.282	120.636	99.4952
120.591	99.7791	120.801	100.348	120.848	100.185	120.895	100.275	57.3147	100.01	120.903	100.279	120.836	99.4903
120.791	99.778	121.001	100.345	121.048	100.181	121.095	100.273	57.3946	100.01	121.103	100.277	121.036	99.4855
120.991	99.7769	121.201	100.342	121.248	100.178	121.295	100.271	57.4677	100.01	121.303	100.275	121.236	99.4808
121.191	99.7757	121.401	100.339	121.448	100.175	121.495	100.269	57.5369	100.01	121.503	100.272	121.436	99.4762
121.391	99.7746	121.601	100.336	121.648	100.172	121.695	100.267	57.6168	100.01	121.703	100.27	121.636	99.4716
121.591	99.7735	121.801	100.333	121.848	100.169	121.895	100.266	57.6929	100.01	121.903	100.268	121.836	99.4672
121.791	99.7724	122.001	100.33	122.048	100.166	122.095	100.264	57.7687	100.01	122.103	100.266	122.036	99.4629
121.991	99.7713	122.201	100.327	122.248	100.163	122.295	100.262	57.8448	100.01	122.303	100.263	122.236	99.4588
122.191	99.7702	122.401	100.324	122.448	100.16	122.495	100.26	57.9228	100.01	122.503	100.261	122.436	99.4548
122.391	99.7692	122.601	100.321	122.648	100.157	122.695	100.258	57.9976	100.01	122.703	100.259	122.636	99.4509
122.591	99.7682	122.801	100.319	122.848	100.154	122.895	100.256	58.0753	100.01	122.903	100.257	122.836	99.4471
122.791	99.7672	123.001	100.316	123.048	100.151	123.095	100.254	58.1494	100.01	123.103	100.255	123.036	99.4435
122.991	99.7663	123.201	100.313	123.248	100.148	123.295	100.252	58.2234	100.01	123.303	100.253	123.236	99.44
123.191	99.7654	123.401	100.31	123.448	100.145	123.495	100.25	58.3003	100.01	123.503	100.251	123.436	99.4366
123.391	99.7645	123.601	100.307	123.648	100.142	123.695	100.248	58.3787	100.01	123.703	100.248	123.636	99.4333
123.591	99.7636	123.801	100.304	123.848	100.139	123.895	100.247	58.452	100.01	123.903	100.246	123.836	99.4301
123.791	99.7628	124.001	100.302	124.048	100.136	124.095	100.245	58.5325	100.01	124.103	100.244	124.036	99.427
123.991	99.762	124.201	100.299	124.248	100.134	124.295	100.243	58.607	100.01	124.303	100.242	124.236	99.4239
124.191	99.7613	124.401	100.296	124.448	100.131	124.495	100.241	58.6837	100.01	124.503	100.24	124.436	99.4208
124.391	99.7605	124.601	100.293	124.648	100.128	124.695	100.239	58.759	100.01	124.703	100.238	124.636	99.4176
124.591	99.7598	124.801	100.29	124.848	100.125	124.895	100.237	58.8386	100.01	124.903	100.236	124.836	99.4144
124.791	99.759	125.001	100.287	125.048	100.123	125.095	100.235	58.9122	100.01	125.103	100.234	125.036	99.4111
124.991	99.7583	125.201	100.284	125.248	100.12	125.295	100.233	58.9919	100.01	125.303	100.232	125.236	99.4077
125.191	99.7576	125.401	100.281	125.448	100.117	125.495	100.231	59.0678	100.01	125.503	100.23	125.436	99.4043
125.391	99.7568	125.601	100.279	125.648	100.114	125.695	100.23	59.1468	100.01	125.703	100.228	125.636	99.4007
125.591	99.7561	125.801	100.276	125.848	100.112	125.895	100.228	59.2253	100.01	125.903	100.226	125.836	99.397
125.791	99.7553	126.001	100.273	126.048	100.109	126.095	100.226	59.3002	100.01	126.103	100.224	126.036	99.3932
125.991	99.7545	126.201	100.269	126.248	100.106	126.295	100.224	59.3803	100.01	126.303	100.222	126.236	99.3893
126.191	99.7537	126.401	100.266	126.448	100.104	126.495	100.222	59.4582	100.01	126.503	100.22	126.436	99.3854
126.391	99.7528	126.601	100.263	126.648	100.101	126.695	100.22	59.5366	100.01	126.703	100.218	126.636	99.3814
126.591	99.7519	126.801	100.26	126.848	100.098	126.895	100.218	59.6152	100.01	126.903	100.215	126.836	99.3774
126.791	99.751	127.001	100.257	127.048	100.096	127.095	100.216	59.6942	100.01	127.103	100.213	127.036	99.3733
126.991	99.75	127.201	100.254	127.248	100.093	127.295	100.214	59.7704	100.01	127.303	100.211	127.236	99.3694
127.191	99.7489	127.401	100.251	127.448	100.09	127.495	100.213	59.8563	100.01	127.503	100.209	127.436	99.3655
127.391	99.7479	127.601	100.247	127.648	100.088	127.695	100.211	59.9299	100.01	127.703	100.206	127.636	99.3616
127.591	99.7467	127.801	100.244	127.848	100.085	127.895	100.209	60.0082	100.01	127.903	100.204	127.836	99.3579
127.791	99.7456	128.001	100.241	128.048	100.082	128.095	100.207	60.0883	100.01	128.103	100.202	128.036	99.3543
127.991	99.7443	128.201	100.238	128.248	100.08	128.295	100.205	60.1696	100.01	128.303	100.199	128.236	99.3508
128.191	99.7431	128.401	100.234	128.448	100.077	128.495	100.203	60.246	100.01	128.503	100.197	128.436	99.3475
128.391	99.7418	128.601	100.231	128.648	100.074	128.695	100.202	60.3297	100.009	128.703	100.194	128.636	99.3442
128.591	99.7404	128.801	100.228	128.848	100.072	128.895	100.2	60.4104	100.009	128.903	100.192	128.836	99.3411
128.791	99.739	129.001	100.225	129.048	100.069	129.095	100.198	60.4898	100.009	129.103	100.189	129.036	99.338
128.991	99.7376	129.201	100.221	129.248	100.067	129.295	100.197	60.569	100.009	129.303	100.187	129.236	99.3351
129.191	99.7362	129.401	100.218	129.448	100.064	129.495	100.195	60.6489	100.009	129.503	100.184	129.436	99.3322
129.391	99.7347	129.601	100.215	129.648	100.061	129.695	100.193	60.7337	100.009	129.703	100.181	129.636	99.3294
129.591	99.7332	129.801	100.211	129.848	100.059	129.895	100.192	60.8116	100.009	129.903	100.179	129.836	99.3266
129.791	99.7317	130.001	100.208	130.048	100.056	130.095	100.19	60.8917	100.009	130.103	100.176	130.036	99.3239
129.991	99.7302	130.201	100.205	130.248	100.053	130.295	100.188	60.9699	100.009	130.303	100.173	130.236	99.3211
130.191	99.7287	130.401	100.201	130.448	100.051	130.495	100.187	61.0489	100.009	130.503	100.17	130.436	99.3184
130.391	99.7272	130.601	100.198	130.648	100.048	130.695	100.185	61.1342	100.008	130.703	100.167	130.636	99.3157
130.591	99.7257	130.801	100.195	130.848	100.045	130.895	100.184	61.2127	100.008	130.903	100.164	130.836	99.313
130.791	99.7242	131.001	100.191	131.048	100.043	131.095	100.182	61.2965	100.008	131.103	100.161	131.036	99.3103
130.991	99.7227	131.201	100.188	131.248	100.04	131.295	100.181	61.377	100.008	131.303	100.158	131.236	99.3076
131.191	99.7213	131.401	100.184	131.448	100.037	131.495	100.179	61.4548	100.008	131.503	100.154	131.436	99.3049
131.391	99.7198	131.601	100.181	131.648	100.035	131.695	100.178	61.5383	100.008	131.703	100.151	131.636	99.3022
131.591	99.7184	131.801	100.178	131.848	100.032	131.895	100.176	61.6154	100.008	131.903	100.148	131.836	99.2995
131.791	99.7171	132.001	100.174	132.048	100.029	132.095	100.175	61.701	100.008	132.103	100.144	132.036	99.2969
131.991	99.7157	132.201	100.171	132.248	100.026	132.295	100.173	61.7812	100.008	132.303	100.141	132.236	99.2943
132.191	99.7145	132.401	100.167	132.448	100.023	132.495	100.171	61.8623	100.007	132.503	100.137	132.436	99.2916
132.391	99.7133	132.601	100.164	132.648	100.021	132.695	100.17	61.948	100.007	132.703	100.134	132.636	99.289
132.591	99.7121	132.801	100.16	132.848	100.018	132.895	100.168	62.0291	100.007	132.903	100.13	132.836	99.2864
132.791	99.7109	133.001	100.157	133.048	100.015	133.095	100.167	62.1066	100.007	133.103	100.127	133.036	99.2837
132.991	99.7099	133.201	100.153	133.248	100.012	133.295	100.165	62.192	100.007	133.303	100.123	133.236	99.281
133.191	99.7088	133.401	100.149	133.448	100.009	133.495	100.164	62.2757	100.007	133.503	100.119	133.436	99.2782
133.391	99.7079	133.601	100.146	133.648	100.006	133.695	100.162	62.3606	100.007	133.703	100.116	133.636	99.2753
133.591	99.7069	133.801	100.142	133.848	100.003	133.895	100.16	62.4403	100.007	133.903	100.112	133.836	99.2724
133.791	99.7061	134.001	100.138	134.048	99.9998	134.095	100.159	62.5193	100.006	134.103	100.108	134.036	99.2693
133.991	99.7053	134.201	100.134	134.248	99.9967	134.295	100.157	62.6041	100.006	134.303	100.104	134.236	99.2661
134.191	99.7045	134.401	100.13	134.448	99.9936	134.495	100.155	62.6876	100.006	134.503	100.101	134.436	99.2628
134.391	99.7038	134.601	100.126	134.648	99.9904	134.695	100.153	62.7634	100.006	134.703	100.097	134.636	99.2593
134.591	99.7031	134.801	100.122	134.848	99.9872	134.895	100.151	62.8496	100.006	134.903	100.093	134.836	99.2557
134.791	99.7024	135.001	100.118	135.048	99.984	135.095	100.149	62.9342	100.006	135.103	100.089	135.036	99.2519
134.991	99.7018	135.201	100.114	135.248	99.9808	135.295	100.148	63.0175	100.006	135.303	100.085	135.236	99.248
135.191	99.7013	135.401	100.11	135.448	99.9775	135.495	100.146	63.0986	100.006	135.503	100.082	135.436	99.2439
135.391	99.7007	135.601	100.106	135.648	99.9742	135.695	100.144	63.1826	100.006	135.703	100.078	135.636	99.2398
135.591	99.7002	135.801	100.102	135.848	99.9709	135.895	100.142	63.2639	100.006	135.903	100.074	135.836	99.2355
135.791	99.6997	136.001	100.097	136.048	99.9676	136.095	100.14	63.349	100.005	136.103	100.07	136.036	99.2311
135.991	99.6992	136.201	100.093	136.248	99.9642	136.295	100.138	63.4326	100.005	136.303	100.066	136.236	99.2267
136.191	99.6988	136.401	100.089	136.448	99.9608	136.495	100.136	63.5149	100.005	136.503	100.063	136.436	99.2223
136.391	99.6984	136.601	100.084	136.648	99.9574	136.695	100.134	63.5948	100.005	136.703	100.059	136.636	99.2179
136.591	99.6979	136.801	100.08	136.848	99.9539	136.895	100.132	63.6773	100.005	136.903	100.056	136.836	99.2135
136.791	99.6975	137.001	100.076	137.048	99.9505	137.095	100.13	63.7684	100.005	137.103	100.052	137.036	99.2091
136.991	99.6971	137.201	100.072	137.248	99.947	137.295	100.128	63.8517	100.005	137.303	100.048	137.236	99.2049
137.191	99.6967	137.401	100.067	137.448	99.9435	137.495	100.126	63.9367	100.005	137.503	100.045	137.436	99.2007
137.391	99.6963	137.601	100.063	137.648	99.94	137.695	100.124	64.021	100.004	137.703	100.041	137.636	99.1966
137.591	99.6959	137.801	100.059	137.848	99.9365	137.895	100.122	64.1034	100.004	137.903	100.038	137.836	99.1926
137.791	99.6954	138.001	100.055	138.048	99.933	138.095	100.12	64.1824	100.004	138.103	100.034	138.036	99.1888
137.991	99.695	138.201	100.05	138.248	99.9295	138.295	100.118	64.2663	100.004	138.303	100.031	138.236	99.1851
138.191	99.6946	138.401	100.046	138.448	99.9259	138.495	100.117	64.3531	100.004	138.503	100.028	138.436	99.1816
138.391	99.6942	138.601	100.042	138.648	99.9224	138.695	100.115	64.4377	100.004	138.703	100.024	138.636	99.1782
138.591	99.6937	138.801	100.038	138.848	99.9188	138.895	100.113	64.5223	100.004	138.903	100.021	138.836	99.175
138.791	99.6933	139.001	100.034	139.048	99.9153	139.095	100.111	64.6042	100.004	139.103	100.018	139.036	99.1719
138.991	99.6928	139.201	100.03	139.248	99.9118	139.295	100.11	64.6891	100.003	139.303	100.015	139.236	99.1691
139.191	99.6923	139.401	100.027	139.448	99.9082	139.495	100.108	64.7773	100.003	139.503	100.011	139.436	99.1663
139.391	99.6918	139.601	100.023	139.648	99.9047	139.695	100.106	64.8582	100.003	139.703	100.008	139.636	99.1637
139.591	99.6913	139.801	100.019	139.848	99.9012	139.895	100.105	64.9452	100.003	139.903	100.005	139.836	99.1613
139.791	99.6908	140.001	100.016	140.048	99.8977	140.095	100.103	65.0339	100.003	140.103	100.002	140.036	99.1589
139.991	99.6902	140.201	100.012	140.248	99.8942	140.295	100.102	65.117	100.003	140.303	99.9986	140.236	99.1567
140.191	99.6896	140.401	100.009	140.448	99.8907	140.495	100.1	65.1971	100.003	140.503	99.9954	140.436	99.1546
140.391	99.689	140.601	100.006	140.648	99.8873	140.695	100.099	65.2845	100.003	140.703	99.9922	140.636	99.1526
140.591	99.6883	140.801	100.002	140.848	99.8838	140.895	100.098	65.3674	100.003	140.903	99.989	140.836	99.1506
140.791	99.6877	141.001	99.999	141.048	99.8804	141.095	100.096	65.4552	100.003	141.103	99.9857	141.036	99.1487
140.991	99.687	141.201	99.9959	141.248	99.8769	141.295	100.095	65.5387	100.003	141.303	99.9824	141.236	99.1468
141.191	99.6862	141.401	99.9927	141.448	99.8735	141.495	100.094	65.6264	100.002	141.503	99.9791	141.436	99.1449
141.391	99.6854	141.601	99.9896	141.648	99.8701	141.695	100.093	65.7061	100.002	141.703	99.9758	141.636	99.1431
141.591	99.6846	141.801	99.9865	141.848	99.8667	141.895	100.091	65.7944	100.002	141.903	99.9724	141.836	99.1412
141.791	99.6838	142.001	99.9835	142.048	99.8633	142.095	100.09	65.8809	100.002	142.103	99.9689	142.036	99.1393
141.991	99.6829	142.201	99.9805	142.248	99.8599	142.295	100.089	65.9632	100.002	142.303	99.9653	142.236	99.1374
142.191	99.6819	142.401	99.9775	142.448	99.8565	142.495	100.088	66.0513	100.002	142.503	99.9617	142.436	99.1355
142.391	99.6809	142.601	99.9745	142.648	99.8531	142.695	100.086	66.1319	100.002	142.703	99.958	142.636	99.1334
142.591	99.6799	142.801	99.9715	142.848	99.8498	142.895	100.085	66.2177	100.002	142.903	99.9543	142.836	99.1313
142.791	99.6788	143.001	99.9685	143.048	99.8464	143.095	100.084	66.3046	100.002	143.103	99.9504	143.036	99.1292
142.991	99.6777	143.201	99.9655	143.248	99.843	143.295	100.083	66.387	100.002	143.303	99.9465	143.236	99.127
143.191	99.6765	143.401	99.9624	143.448	99.8397	143.495	100.081	66.476	100.002	143.503	99.9424	143.436	99.1247
143.391	99.6753	143.601	99.9593	143.648	99.8363	143.695	100.08	66.5599	100.002	143.703	99.9383	143.636	99.1223
143.591	99.674	143.801	99.9562	143.848	99.8328	143.895	100.078	66.6434	100.002	143.903	99.9341	143.836	99.1198
143.791	99.6726	144.001	99.953	144.048	99.8295	144.095	100.077	66.7283	100.002	144.103	99.9298	144.036	99.1173
143.991	99.6712	144.201	99.9497	144.248	99.826	144.295	100.075	66.8134	100.002	144.303	99.9254	144.236	99.1147
144.191	99.6697	144.401	99.9464	144.448	99.8226	144.495	100.073	66.9006	100.002	144.503	99.9209	144.436	99.112
144.391	99.6681	144.601	99.943	144.648	99.8192	144.695	100.072	66.9854	100.002	144.703	99.9162	144.636	99.1093
144.591	99.6665	144.801	99.9395	144.848	99.8157	144.895	100.07	67.0709	100.002	144.903	99.9115	144.836	99.1065
144.791	99.6649	145.001	99.936	145.048	99.8123	145.095	100.068	67.1565	100.002	145.103	99.9067	145.036	99.1036
144.991	99.6631	145.201	99.9324	145.248	99.8088	145.295	100.066	67.2425	100.002	145.303	99.9018	145.236	99.1007
145.191	99.6613	145.401	99.9287	145.448	99.8052	145.495	100.064	67.3281	100.002	145.503	99.8967	145.436	99.0978
145.391	99.6594	145.601	99.925	145.648	99.8017	145.695	100.062	67.4171	100.002	145.703	99.8916	145.636	99.0947
145.591	99.6575	145.801	99.9211	145.848	99.7981	145.895	100.059	67.4985	100.001	145.903	99.8864	145.836	99.0917
145.791	99.6555	146.001	99.9172	146.048	99.7945	146.095	100.057	67.586	100.001	146.103	99.8811	146.036	99.0886
145.991	99.6534	146.201	99.9131	146.248	99.7908	146.295	100.055	67.6698	100.001	146.303	99.8757	146.236	99.0855
146.191	99.6512	146.401	99.909	146.448	99.7871	146.495	100.052	67.7541	100.001	146.503	99.8702	146.436	99.0823
146.391	99.6489	146.601	99.9048	146.648	99.7834	146.695	100.049	67.8419	100.001	146.703	99.8645	146.636	99.0791
146.591	99.6466	146.801	99.9005	146.848	99.7797	146.895	100.047	67.9245	100.001	146.903	99.8589	146.836	99.0759
146.791	99.6442	147.001	99.8962	147.048	99.7758	147.095	100.044	68.0099	100	147.103	99.8531	147.036	99.0727
146.991	99.6417	147.201	99.8917	147.248	99.772	147.295	100.041	68.0978	100	147.303	99.8473	147.236	99.0694
147.191	99.6391	147.401	99.8872	147.448	99.7681	147.495	100.038	68.1892	100	147.503	99.8413	147.436	99.0661
147.391	99.6365	147.601	99.8826	147.648	99.7641	147.695	100.035	68.2722	99.9998	147.703	99.8353	147.636	99.0627
147.591	99.6338	147.801	99.8779	147.848	99.7601	147.895	100.031	68.3591	99.9995	147.903	99.8292	147.836	99.0593
147.791	99.631	148.001	99.8731	148.048	99.7561	148.095	100.028	68.4462	99.9993	148.103	99.823	148.036	99.0559
147.991	99.6281	148.201	99.8683	148.248	99.752	148.295	100.025	68.532	99.9991	148.303	99.8168	148.236	99.0525
148.191	99.6251	148.401	99.8634	148.448	99.7478	148.495	100.021	68.6185	99.9989	148.503	99.8105	148.436	99.0491
148.391	99.6221	148.601	99.8584	148.648	99.7436	148.695	100.018	68.7023	99.9986	148.703	99.8041	148.636	99.0456
148.591	99.619	148.801	99.8534	148.848	99.7394	148.895	100.014	68.7888	99.9984	148.903	99.7976	148.836	99.0422
148.791	99.6158	149.001	99.8483	149.048	99.7351	149.095	100.01	68.874	99.9982	149.103	99.7911	149.036	99.0388
148.991	99.6126	149.201	99.8431	149.248	99.7308	149.295	100.007	68.9571	99.998	149.303	99.7845	149.236	99.0355
149.191	99.6093	149.401	99.8379	149.448	99.7264	149.495	100.003	69.0445	99.9978	149.503	99.7779	149.436	99.0321
149.391	99.606	149.601	99.8327	149.648	99.722	149.695	99.9992	69.1277	99.9976	149.703	99.7713	149.636	99.0289
149.591	99.6026	149.801	99.8274	149.848	99.7176	149.895	99.9954	69.2164	99.9974	149.903	99.7646	149.836	99.0257
149.791	99.5991	150.001	99.8221	150.048	99.7132	150.095	99.9916	69.3054	99.9972	150.103	99.7579	150.036	99.0226
149.991	99.5956	150.201	99.8167	150.248	99.7087	150.295	99.9878	69.3895	99.9969	150.303	99.7511	150.236	99.0196
150.191	99.5921	150.401	99.8114	150.448	99.7042	150.495	99.9839	69.4778	99.9967	150.503	99.7443	150.436	99.0168
150.391	99.5885	150.601	99.8061	150.648	99.6997	150.695	99.98	69.5652	99.9964	150.703	99.7376	150.636	99.014
150.591	99.5849	150.801	99.8007	150.848	99.6952	150.895	99.9762	69.6492	99.9962	150.903	99.7309	150.836	99.0113
150.791	99.5813	151.001	99.7954	151.048	99.6907	151.095	99.9724	69.7354	99.996	151.103	99.7241	151.036	99.0088
150.991	99.5776	151.201	99.79	151.248	99.6861	151.295	99.9685	69.821	99.9958	151.303	99.7173	151.236	99.0064
151.191	99.574	151.401	99.7848	151.448	99.6816	151.495	99.9647	69.9034	99.9955	151.503	99.7105	151.436	99.004
151.391	99.5703	151.601	99.7795	151.648	99.6771	151.695	99.9608	69.9931	99.9953	151.703	99.7038	151.636	99.0017
151.591	99.5667	151.801	99.7742	151.848	99.6725	151.895	99.957	70.0755	99.995	151.903	99.697	151.836	98.9995
151.791	99.563	152.001	99.769	152.048	99.668	152.095	99.9533	70.1637	99.9948	152.103	99.6903	152.036	98.9974
151.991	99.5594	152.201	99.7639	152.248	99.6635	152.295	99.9495	70.2497	99.9946	152.303	99.6837	152.236	98.9953
152.191	99.5557	152.401	99.7587	152.448	99.659	152.495	99.9458	70.3396	99.9943	152.503	99.677	152.436	98.9932
152.391	99.5521	152.601	99.7537	152.648	99.6545	152.695	99.9421	70.4188	99.9942	152.703	99.6704	152.636	98.9912
152.591	99.5485	152.801	99.7487	152.848	99.65	152.895	99.9384	70.5113	99.9939	152.903	99.6638	152.836	98.9891
152.791	99.5449	153.001	99.7437	153.048	99.6455	153.095	99.9347	70.5887	99.9938	153.103	99.6573	153.036	98.9871
152.991	99.5414	153.201	99.7388	153.248	99.641	153.295	99.9311	70.6786	99.9935	153.303	99.6508	153.236	98.9851
153.191	99.5379	153.401	99.734	153.448	99.6365	153.495	99.9275	70.7651	99.9933	153.503	99.6444	153.436	98.9831
153.391	99.5344	153.601	99.7293	153.648	99.6321	153.695	99.9239	70.847	99.993	153.703	99.638	153.636	98.9811
153.591	99.531	153.801	99.7246	153.848	99.6276	153.895	99.9202	70.9311	99.9928	153.903	99.6317	153.836	98.9791
153.791	99.5276	154.001	99.72	154.048	99.6231	154.095	99.9166	71.0199	99.9925	154.103	99.6254	154.036	98.9772
153.991	99.5242	154.201	99.7155	154.248	99.6187	154.295	99.913	71.1005	99.9922	154.303	99.6192	154.236	98.9752
154.191	99.5209	154.401	99.711	154.448	99.6143	154.495	99.9095	71.1912	99.992	154.503	99.613	154.436	98.9733
154.391	99.5177	154.601	99.7067	154.648	99.6099	154.695	99.9059	71.277	99.9917	154.703	99.6068	154.636	98.9714
154.591	99.5145	154.801	99.7023	154.848	99.6055	154.895	99.9023	71.3618	99.9914	154.903	99.6007	154.836	98.9696
154.791	99.5114	155.001	99.6981	155.048	99.6012	155.095	99.8988	71.4494	99.9912	155.103	99.5946	155.036	98.9678
154.991	99.5084	155.201	99.6939	155.248	99.5968	155.295	99.8952	71.534	99.9909	155.303	99.5885	155.236	98.9661
155.191	99.5054	155.401	99.6898	155.448	99.5924	155.495	99.8917	71.6179	99.9907	155.503	99.5825	155.436	98.9644
155.391	99.5025	155.601	99.6857	155.648	99.5881	155.695	99.8881	71.7089	99.9904	155.703	99.5765	155.636	98.9627
155.591	99.4997	155.801	99.6817	155.848	99.5837	155.895	99.8846	71.7895	99.9902	155.903	99.5705	155.836	98.9612
155.791	99.4969	156.001	99.6777	156.048	99.5794	156.095	99.8811	71.8764	99.99	156.103	99.5645	156.036	98.9596
155.991	99.4943	156.201	99.6737	156.248	99.575	156.295	99.8776	71.9605	99.9899	156.303	99.5585	156.236	98.958
156.191	99.4917	156.401	99.6698	156.448	99.5707	156.495	99.8741	72.0483	99.9897	156.503	99.5525	156.436	98.9565
156.391	99.4891	156.601	99.6659	156.648	99.5664	156.695	99.8706	72.1338	99.9895	156.703	99.5466	156.636	98.9549
156.591	99.4867	156.801	99.662	156.848	99.5621	156.895	99.8671	72.2199	99.9892	156.903	99.5406	156.836	98.9534
156.791	99.4843	157.001	99.6581	157.048	99.5578	157.095	99.8637	72.3059	99.989	157.103	99.5346	157.036	98.9518
156.991	99.482	157.201	99.6542	157.248	99.5535	157.295	99.8602	72.3879	99.9887	157.303	99.5286	157.236	98.9503
157.191	99.4797	157.401	99.6503	157.448	99.5492	157.495	99.8568	72.4754	99.9885	157.503	99.5226	157.436	98.9487
157.391	99.4776	157.601	99.6464	157.648	99.5449	157.695	99.8534	72.5611	99.9881	157.703	99.5165	157.636	98.9471
157.591	99.4755	157.801	99.6424	157.848	99.5406	157.895	99.85	72.645	99.9878	157.903	99.5104	157.836	98.9455
157.791	99.4734	158.001	99.6385	158.048	99.5363	158.095	99.8467	72.7301	99.9875	158.103	99.5044	158.036	98.9439
157.991	99.4714	158.201	99.6345	158.248	99.532	158.295	99.8434	72.8119	99.9873	158.303	99.4983	158.236	98.9423
158.191	99.4695	158.401	99.6305	158.448	99.5277	158.495	99.8401	72.9023	99.9869	158.503	99.4922	158.436	98.9407
158.391	99.4676	158.601	99.6264	158.648	99.5235	158.695	99.8368	72.9855	99.9867	158.703	99.4861	158.636	98.9392
158.591	99.4658	158.801	99.6223	158.848	99.5192	158.895	99.8335	73.0713	99.9865	158.903	99.4799	158.836	98.9377
158.791	99.464	159.001	99.6181	159.048	99.5149	159.095	99.8303	73.1573	99.9862	159.103	99.4738	159.036	98.9362
158.991	99.4622	159.201	99.6139	159.248	99.5107	159.295	99.8271	73.2426	99.986	159.303	99.4677	159.236	98.9348
159.191	99.4605	159.401	99.6096	159.448	99.5064	159.495	99.8239	73.3259	99.9858	159.503	99.4615	159.436	98.9335
159.391	99.4587	159.601	99.6053	159.648	99.5022	159.695	99.8207	73.4111	99.9857	159.703	99.4553	159.636	98.9322
159.591	99.457	159.801	99.6009	159.848	99.4979	159.895	99.8175	73.4996	99.9855	159.903	99.4492	159.836	98.931
159.791	99.4553	160.001	99.5964	160.048	99.4936	160.095	99.8144	73.5806	99.9853	160.103	99.443	160.036	98.9298
159.991	99.4536	160.201	99.5918	160.248	99.4894	160.295	99.8112	73.6695	99.9851	160.303	99.4368	160.236	98.9287
160.191	99.4519	160.401	99.5872	160.448	99.4851	160.495	99.8081	73.7538	99.985	160.503	99.4306	160.436	98.9276
160.391	99.4502	160.601	99.5825	160.648	99.4809	160.695	99.8049	73.8362	99.9848	160.703	99.4245	160.636	98.9265
160.591	99.4484	160.801	99.5777	160.848	99.4766	160.895	99.8018	73.9212	99.9845	160.903	99.4183	160.836	98.9254
160.791	99.4466	161.001	99.5729	161.048	99.4723	161.095	99.7986	74.0064	99.9843	161.103	99.4121	161.036	98.9243
160.991	99.4447	161.201	99.568	161.248	99.4679	161.295	99.7954	74.0932	99.984	161.303	99.4059	161.236	98.9231
161.191	99.4428	161.401	99.563	161.448	99.4636	161.495	99.7922	74.176	99.9838	161.503	99.3997	161.436	98.922
161.391	99.4408	161.601	99.558	161.648	99.4592	161.695	99.7889	74.2602	99.9835	161.703	99.3935	161.636	98.9207
161.591	99.4388	161.801	99.5529	161.848	99.4548	161.895	99.7857	74.3421	99.9833	161.903	99.3872	161.836	98.9194
161.791	99.4367	162.001	99.5477	162.048	99.4503	162.095	99.7824	74.4303	99.9831	162.103	99.381	162.036	98.918
161.991	99.4345	162.201	99.5425	162.248	99.4458	162.295	99.779	74.514	99.9829	162.303	99.3747	162.236	98.9166
162.191	99.4321	162.401	99.5373	162.448	99.4412	162.495	99.7757	74.5979	99.9826	162.503	99.3685	162.436	98.9151
162.391	99.4297	162.601	99.532	162.648	99.4365	162.695	99.7723	74.6806	99.9824	162.703	99.3621	162.636	98.9134
162.591	99.4272	162.801	99.5267	162.848	99.4318	162.895	99.7689	74.7659	99.9822	162.903	99.3558	162.836	98.9117
162.791	99.4246	163.001	99.5213	163.048	99.4271	163.095	99.7654	74.8514	99.982	163.103	99.3494	163.036	98.91
162.991	99.4218	163.201	99.5159	163.248	99.4222	163.295	99.7619	74.936	99.9818	163.303	99.343	163.236	98.9081
163.191	99.4189	163.401	99.5104	163.448	99.4173	163.495	99.7583	75.0222	99.9816	163.503	99.3365	163.436	98.9062
163.391	99.4159	163.601	99.505	163.648	99.4123	163.695	99.7546	75.1041	99.9814	163.703	99.33	163.636	98.9042
163.591	99.4128	163.801	99.4995	163.848	99.4072	163.895	99.7509	75.1828	99.9812	163.903	99.3235	163.836	98.9021
163.791	99.4095	164.001	99.4939	164.048	99.4021	164.095	99.7472	75.2745	99.9809	164.103	99.3168	164.036	98.8999
163.991	99.406	164.201	99.4884	164.248	99.3969	164.295	99.7434	75.3522	99.9807	164.303	99.3101	164.236	98.8977
164.191	99.4025	164.401	99.4829	164.448	99.3916	164.495	99.7395	75.4329	99.9805	164.503	99.3033	164.436	98.8955
164.391	99.3988	164.601	99.4773	164.648	99.3862	164.695	99.7355	75.5215	99.9802	164.703	99.2965	164.636	98.8931
164.591	99.3949	164.801	99.4717	164.848	99.3807	164.895	99.7315	75.6042	99.9799	164.903	99.2896	164.836	98.8907
164.791	99.391	165.001	99.466	165.048	99.3752	165.095	99.7274	75.6883	99.9797	165.103	99.2826	165.036	98.8883
164.991	99.3869	165.201	99.4604	165.248	99.3696	165.295	99.7232	75.7722	99.9794	165.303	99.2755	165.236	98.8857
165.191	99.3827	165.401	99.4547	165.448	99.3639	165.495	99.719	75.8577	99.9791	165.503	99.2684	165.436	98.8831
165.391	99.3784	165.601	99.449	165.648	99.3581	165.695	99.7147	75.9402	99.9788	165.703	99.2611	165.636	98.8804
165.591	99.374	165.801	99.4433	165.848	99.3523	165.895	99.7103	76.0267	99.9785	165.903	99.2538	165.836	98.8777
165.791	99.3695	166.001	99.4375	166.048	99.3465	166.095	99.7059	76.108	99.9782	166.103	99.2464	166.036	98.8748
165.991	99.3649	166.201	99.4318	166.248	99.3405	166.295	99.7014	76.1925	99.9779	166.303	99.2388	166.236	98.8718
166.191	99.3602	166.401	99.426	166.448	99.3346	166.495	99.6968	76.2749	99.9776	166.503	99.2312	166.436	98.8688
166.391	99.3554	166.601	99.4201	166.648	99.3286	166.695	99.6921	76.3566	99.9773	166.703	99.2236	166.636	98.8656
166.591	99.3506	166.801	99.4143	166.848	99.3226	166.895	99.6874	76.4445	99.977	166.903	99.2159	166.836	98.8624
166.791	99.3457	167.001	99.4084	167.048	99.3166	167.095	99.6826	76.5238	99.9767	167.103	99.208	167.036	98.859
166.991	99.3408	167.201	99.4025	167.248	99.3105	167.295	99.6778	76.6052	99.9764	167.303	99.2001	167.236	98.8555
167.191	99.3358	167.401	99.3966	167.448	99.3045	167.495	99.6728	76.692	99.9761	167.503	99.1922	167.436	98.8518
167.391	99.3308	167.601	99.3907	167.648	99.2984	167.695	99.6678	76.7785	99.9758	167.703	99.1842	167.636	98.8481
167.591	99.3258	167.801	99.3847	167.848	99.2923	167.895	99.6628	76.8591	99.9755	167.903	99.1762	167.836	98.8442
167.791	99.3208	168.001	99.3787	168.048	99.2863	168.095	99.6577	76.9471	99.9751	168.103	99.1682	168.036	98.8402
167.991	99.3158	168.201	99.3728	168.248	99.2803	168.295	99.6526	77.0268	99.9748	168.303	99.1601	168.236	98.8361
168.191	99.3108	168.401	99.3667	168.448	99.2743	168.495	99.6475	77.1115	99.9744	168.503	99.1521	168.436	98.8319
168.391	99.3058	168.601	99.3607	168.648	99.2683	168.695	99.6423	77.1939	99.9741	168.703	99.144	168.636	98.8276
168.591	99.3008	168.801	99.3547	168.848	99.2624	168.895	99.6371	77.2746	99.9737	168.903	99.136	168.836	98.8232
168.791	99.2959	169.001	99.3486	169.048	99.2566	169.095	99.632	77.3554	99.9734	169.103	99.128	169.036	98.8187
168.991	99.291	169.201	99.3426	169.248	99.2508	169.295	99.6268	77.444	99.9731	169.303	99.1201	169.236	98.8143
169.191	99.2861	169.401	99.3365	169.448	99.245	169.495	99.6216	77.5253	99.9727	169.503	99.1122	169.436	98.8098
169.391	99.2813	169.601	99.3304	169.648	99.2393	169.695	99.6165	77.6063	99.9724	169.703	99.1042	169.636	98.8054
169.591	99.2765	169.801	99.3244	169.848	99.2336	169.895	99.6114	77.6889	99.9722	169.903	99.0964	169.836	98.801
169.791	99.2718	170.001	99.3183	170.048	99.228	170.095	99.6063	77.7724	99.9719	170.103	99.0886	170.036	98.7968
169.991	99.2671	170.201	99.3122	170.248	99.2225	170.295	99.6013	77.8525	99.9716	170.303	99.081	170.236	98.7927
170.191	99.2625	170.401	99.3062	170.448	99.217	170.495	99.5963	77.9399	99.9714	170.503	99.0734	170.436	98.7887
170.391	99.2579	170.601	99.3002	170.648	99.2116	170.695	99.5913	78.0209	99.9711	170.703	99.0658	170.636	98.7849
170.591	99.2534	170.801	99.2942	170.848	99.2063	170.895	99.5864	78.1058	99.971	170.903	99.0584	170.836	98.7813
170.791	99.249	171.001	99.2883	171.048	99.201	171.095	99.5815	78.186	99.9707	171.103	99.051	171.036	98.7779
170.991	99.2446	171.201	99.2824	171.248	99.1957	171.295	99.5767	78.268	99.9706	171.303	99.0437	171.236	98.7746
171.191	99.2403	171.401	99.2765	171.448	99.1905	171.495	99.5719	78.3547	99.9703	171.503	99.0365	171.436	98.7715
171.391	99.2361	171.601	99.2706	171.648	99.1854	171.695	99.5672	78.4408	99.97	171.703	99.0294	171.636	98.7685
171.591	99.2319	171.801	99.2648	171.848	99.1803	171.895	99.5626	78.5184	99.9698	171.903	99.0224	171.836	98.7657
171.791	99.2278	172.001	99.259	172.048	99.1752	172.095	99.5579	78.602	99.9694	172.103	99.0155	172.036	98.7629
171.991	99.2237	172.201	99.2533	172.248	99.1702	172.295	99.5534	78.6804	99.9692	172.303	99.0086	172.236	98.7602
172.191	99.2197	172.401	99.2476	172.448	99.1652	172.495	99.5489	78.7633	99.9689	172.503	99.0018	172.436	98.7576
172.391	99.2157	172.601	99.2419	172.648	99.1603	172.695	99.5444	78.8456	99.9686	172.703	98.9951	172.636	98.7549
172.591	99.2118	172.801	99.2362	172.848	99.1553	172.895	99.54	78.9282	99.9684	172.903	98.9884	172.836	98.7523
172.791	99.208	173.001	99.2306	173.048	99.1505	173.095	99.5356	79.0082	99.9681	173.103	98.9819	173.036	98.7496
172.991	99.2041	173.201	99.225	173.248	99.1456	173.295	99.5313	79.0917	99.9678	173.303	98.9753	173.236	98.7468
173.191	99.2004	173.401	99.2195	173.448	99.1407	173.495	99.527	79.1747	99.9675	173.503	98.9688	173.436	98.744
173.391	99.1966	173.601	99.214	173.648	99.1359	173.695	99.5227	79.2565	99.9672	173.703	98.9624	173.636	98.7411
173.591	99.1929	173.801	99.2085	173.848	99.1311	173.895	99.5185	79.3401	99.967	173.903	98.956	173.836	98.7382
173.791	99.1891	174.001	99.2031	174.048	99.1262	174.095	99.5142	79.4235	99.9667	174.103	98.9496	174.036	98.7352
173.991	99.1854	174.201	99.1976	174.248	99.1214	174.295	99.51	79.5052	99.9664	174.303	98.9433	174.236	98.7321
174.191	99.1817	174.401	99.1922	174.448	99.1166	174.495	99.5058	79.5843	99.9661	174.503	98.9369	174.436	98.7291
174.391	99.178	174.601	99.1867	174.648	99.1117	174.695	99.5016	79.6696	99.9657	174.703	98.9306	174.636	98.726
174.591	99.1744	174.801	99.1813	174.848	99.1069	174.895	99.4974	79.7537	99.9654	174.903	98.9243	174.836	98.7229
174.791	99.1707	175.001	99.176	175.048	99.102	175.095	99.4933	79.8331	99.965	175.103	98.918	175.036	98.7198
174.991	99.167	175.201	99.1706	175.248	99.097	175.295	99.4891	79.9136	99.9647	175.303	98.9117	175.236	98.7168
175.191	99.1632	175.401	99.1652	175.448	99.0921	175.495	99.4849	79.9951	99.9643	175.503	98.9054	175.436	98.7138
175.391	99.1595	175.601	99.1599	175.648	99.0871	175.695	99.4807	80.0773	99.9639	175.703	98.8991	175.636	98.7108
175.591	99.1557	175.801	99.1546	175.848	99.082	175.895	99.4765	80.1643	99.9635	175.903	98.8927	175.836	98.708
175.791	99.1519	176.001	99.1493	176.048	99.077	176.095	99.4723	80.2441	99.9631	176.103	98.8864	176.036	98.7052
175.991	99.1481	176.201	99.144	176.248	99.0719	176.295	99.468	80.3241	99.9626	176.303	98.88	176.236	98.7025
176.191	99.1443	176.401	99.1388	176.448	99.0667	176.495	99.4638	80.4043	99.9623	176.503	98.8736	176.436	98.6999
176.391	99.1404	176.601	99.1335	176.648	99.0616	176.695	99.4595	80.4892	99.9619	176.703	98.8671	176.636	98.6975
176.591	99.1365	176.801	99.1283	176.848	99.0563	176.895	99.4552	80.5669	99.9615	176.903	98.8607	176.836	98.6951
176.791	99.1326	177.001	99.1231	177.048	99.051	177.095	99.4509	80.6497	99.9612	177.103	98.8542	177.036	98.6929
176.991	99.1286	177.201	99.1179	177.248	99.0456	177.295	99.4466	80.7337	99.9608	177.303	98.8477	177.236	98.6908
177.191	99.1247	177.401	99.1128	177.448	99.0402	177.495	99.4422	80.8111	99.9605	177.503	98.8412	177.436	98.6888
177.391	99.1206	177.601	99.1076	177.648	99.0348	177.695	99.4377	80.8919	99.9602	177.703	98.8346	177.636	98.6869
177.591	99.1166	177.801	99.1024	177.848	99.0292	177.895	99.4333	80.9735	99.9598	177.903	98.828	177.836	98.6852
177.791	99.1125	178.001	99.0973	178.048	99.0236	178.095	99.4288	81.0567	99.9595	178.103	98.8214	178.036	98.6835
177.991	99.1084	178.201	99.0922	178.248	99.018	178.295	99.4243	81.1395	99.9591	178.303	98.8147	178.236	98.6819
178.191	99.1042	178.401	99.0871	178.448	99.0122	178.495	99.4197	81.2203	99.9588	178.503	98.8079	178.436	98.6804
178.391	99.1	178.601	99.082	178.648	99.0064	178.695	99.4151	81.2974	99.9586	178.703	98.8011	178.636	98.6789
178.591	99.0958	178.801	99.0769	178.848	99.0005	178.895	99.4104	81.3822	99.9583	178.903	98.7943	178.836	98.6774
178.791	99.0915	179.001	99.0719	179.048	98.9946	179.095	99.4058	81.4617	99.9579	179.103	98.7874	179.036	98.676
178.991	99.0872	179.201	99.0669	179.248	98.9886	179.295	99.401	81.5434	99.9576	179.303	98.7804	179.236	98.6745
179.191	99.0828	179.401	99.0619	179.448	98.9826	179.495	99.3963	81.6283	99.9573	179.503	98.7734	179.436	98.673
179.391	99.0785	179.601	99.0569	179.648	98.9765	179.695	99.3915	81.7044	99.957	179.703	98.7663	179.636	98.6714
179.591	99.0741	179.801	99.0519	179.848	98.9703	179.895	99.3867	81.789	99.9567	179.903	98.7592	179.836	98.6697
179.791	99.0696	180.001	99.047	180.048	98.9641	180.095	99.3818	81.8663	99.9565	180.103	98.752	180.036	98.668
179.991	99.0652	180.201	99.0421	180.248	98.9579	180.295	99.3769	81.948	99.9562	180.303	98.7448	180.236	98.6662
180.191	99.0607	180.401	99.0372	180.448	98.9516	180.495	99.3721	82.0314	99.9559	180.503	98.7375	180.436	98.6643
180.391	99.0562	180.601	99.0323	180.648	98.9453	180.695	99.3672	82.1082	99.9556	180.703	98.7301	180.636	98.6623
180.591	99.0517	180.801	99.0274	180.848	98.939	180.895	99.3623	82.1936	99.9553	180.903	98.7227	180.836	98.6602
180.791	99.0471	181.001	99.0226	181.048	98.9327	181.095	99.3575	82.2759	99.9549	181.103	98.7153	181.036	98.658
180.991	99.0426	181.201	99.0177	181.248	98.9263	181.295	99.3526	82.3501	99.9546	181.303	98.7078	181.236	98.6557
181.191	99.038	181.401	99.0129	181.448	98.9199	181.495	99.3477	82.4341	99.9543	181.503	98.7003	181.436	98.6534
181.391	99.0334	181.601	99.0081	181.648	98.9135	181.695	99.3429	82.5146	99.9539	181.703	98.6927	181.636	98.651
181.591	99.0289	181.801	99.0033	181.848	98.907	181.895	99.3381	82.6013	99.9536	181.903	98.6851	181.836	98.6486
181.791	99.0243	182.001	98.9986	182.048	98.9006	182.095	99.3333	82.6804	99.9532	182.103	98.6774	182.036	98.6462
181.991	99.0198	182.201	98.9938	182.248	98.8942	182.295	99.3285	82.7611	99.9529	182.303	98.6697	182.236	98.6439
182.191	99.0152	182.401	98.989	182.448	98.8877	182.495	99.3237	82.8438	99.9526	182.503	98.662	182.436	98.6415
182.391	99.0107	182.601	98.9843	182.648	98.8813	182.695	99.3189	82.9207	99.9523	182.703	98.6542	182.636	98.6392
182.591	99.0062	182.801	98.9796	182.848	98.8748	182.895	99.3142	83.0035	99.9519	182.903	98.6464	182.836	98.6369
182.791	99.0016	183.001	98.9749	183.048	98.8684	183.095	99.3095	83.0879	99.9516	183.103	98.6385	183.036	98.6348
182.991	98.9972	183.201	98.9701	183.248	98.862	183.295	99.3048	83.1664	99.9513	183.303	98.6307	183.236	98.6327
183.191	98.9927	183.401	98.9654	183.448	98.8556	183.495	99.3001	83.2456	99.951	183.503	98.6227	183.436	98.6307
183.391	98.9882	183.601	98.9607	183.648	98.8492	183.695	99.2954	83.3275	99.9507	183.703	98.6147	183.636	98.6287
183.591	98.9837	183.801	98.956	183.848	98.8428	183.895	99.2906	83.407	99.9503	183.903	98.6068	183.836	98.6268
183.791	98.9792	184.001	98.9512	184.048	98.8365	184.095	99.2859	83.4919	99.95	184.103	98.5987	184.036	98.625
183.991	98.9748	184.201	98.9464	184.248	98.8301	184.295	99.2812	83.5714	99.9497	184.303	98.5906	184.236	98.6232
184.191	98.9703	184.401	98.9416	184.448	98.8237	184.495	99.2764	83.654	99.9494	184.503	98.5825	184.436	98.6214
184.391	98.9659	184.601	98.9367	184.648	98.8173	184.695	99.2715	83.7287	99.9491	184.703	98.5744	184.636	98.6197
184.591	98.9614	184.801	98.9318	184.848	98.811	184.895	99.2667	83.8075	99.9488	184.903	98.5661	184.836	98.6179
184.791	98.9569	185.001	98.9269	185.048	98.8046	185.095	99.2617	83.8952	99.9484	185.103	98.5577	185.036	98.616
184.991	98.9524	185.201	98.9219	185.248	98.7982	185.295	99.2567	83.975	99.948	185.303	98.5493	185.236	98.614
185.191	98.948	185.401	98.9169	185.448	98.7918	185.495	99.2516	84.0478	99.9477	185.503	98.5408	185.436	98.6118
185.391	98.9435	185.601	98.9118	185.648	98.7854	185.695	99.2464	84.1318	99.9473	185.703	98.5322	185.636	98.6094
185.591	98.9389	185.801	98.9067	185.848	98.7789	185.895	99.2411	84.2135	99.9469	185.903	98.5235	185.836	98.6069
185.791	98.9344	186.001	98.9014	186.048	98.7725	186.095	99.2357	84.2979	99.9465	186.103	98.5148	186.036	98.6041
185.991	98.9298	186.201	98.8961	186.248	98.7659	186.295	99.2303	84.3733	99.9461	186.303	98.506	186.236	98.6009
186.191	98.9252	186.401	98.8907	186.448	98.7594	186.495	99.2248	84.4541	99.9457	186.503	98.4971	186.436	98.5975
186.391	98.9205	186.601	98.8852	186.648	98.7529	186.695	99.2191	84.5367	99.9453	186.703	98.4881	186.636	98.5938
186.591	98.9158	186.801	98.8797	186.848	98.7463	186.895	99.2134	84.6151	99.9449	186.903	98.4789	186.836	98.5897
186.791	98.911	187.001	98.8741	187.048	98.7397	187.095	99.2075	84.6962	99.9445	187.103	98.4698	187.036	98.5852
186.991	98.9062	187.201	98.8684	187.248	98.733	187.295	99.2016	84.7785	99.9442	187.303	98.4605	187.236	98.5804
187.191	98.9014	187.401	98.8625	187.448	98.7263	187.495	99.1955	84.856	99.9438	187.503	98.4512	187.436	98.5753
187.391	98.8965	187.601	98.8567	187.648	98.7197	187.695	99.1895	84.9355	99.9434	187.703	98.4418	187.636	98.5699
187.591	98.8915	187.801	98.8508	187.848	98.7129	187.895	99.1833	85.0142	99.9431	187.903	98.4324	187.836	98.5643
187.791	98.8866	188.001	98.8448	188.048	98.7062	188.095	99.177	85.0956	99.9427	188.103	98.4228	188.036	98.5584
187.991	98.8816	188.201	98.8388	188.248	98.6994	188.295	99.1707	85.1761	99.9423	188.303	98.4132	188.236	98.5525
188.191	98.8765	188.401	98.8328	188.448	98.6927	188.495	99.1644	85.2574	99.9419	188.503	98.4035	188.436	98.5464
188.391	98.8715	188.601	98.8267	188.648	98.6859	188.695	99.158	85.3388	99.9415	188.703	98.3937	188.636	98.5404
188.591	98.8664	188.801	98.8206	188.848	98.6791	188.895	99.1516	85.4209	99.9411	188.903	98.384	188.836	98.5344
188.791	98.8614	189.001	98.8145	189.048	98.6723	189.095	99.1451	85.5006	99.9406	189.103	98.3742	189.036	98.5285
188.991	98.8562	189.201	98.8084	189.248	98.6656	189.295	99.1387	85.5836	99.9402	189.303	98.3644	189.236	98.5228
189.191	98.8511	189.401	98.8023	189.448	98.6588	189.495	99.1323	85.6603	99.9398	189.503	98.3545	189.436	98.5173
189.391	98.846	189.601	98.7962	189.648	98.6521	189.695	99.1259	85.74	99.9394	189.703	98.3446	189.636	98.5121
189.591	98.8409	189.801	98.7901	189.848	98.6453	189.895	99.1195	85.8227	99.9389	189.903	98.3346	189.836	98.5072
189.791	98.8358	190.001	98.784	190.048	98.6387	190.095	99.1131	85.9078	99.9385	190.103	98.3247	190.036	98.5027
189.991	98.8308	190.201	98.778	190.248	98.6321	190.295	99.1068	85.9847	99.9382	190.303	98.3149	190.236	98.4985
190.191	98.8257	190.401	98.772	190.448	98.6254	190.495	99.1005	86.0647	99.9378	190.503	98.3049	190.436	98.4946
190.391	98.8207	190.601	98.7661	190.648	98.6188	190.695	99.0942	86.1415	99.9375	190.703	98.295	190.636	98.4912
190.591	98.8157	190.801	98.7601	190.848	98.6122	190.895	99.088	86.2275	99.937	190.903	98.2851	190.836	98.488
190.791	98.8107	191.001	98.7542	191.048	98.6057	191.095	99.0818	86.3042	99.9367	191.103	98.2753	191.036	98.4851
190.991	98.8058	191.201	98.7484	191.248	98.5992	191.295	99.0757	86.3855	99.9364	191.303	98.2655	191.236	98.4825
191.191	98.8008	191.401	98.7425	191.448	98.5928	191.495	99.0696	86.4632	99.936	191.503	98.2557	191.436	98.4801
191.391	98.7959	191.601	98.7367	191.648	98.5863	191.695	99.0636	86.5431	99.9357	191.703	98.2459	191.636	98.4778
191.591	98.791	191.801	98.731	191.848	98.5799	191.895	99.0576	86.6225	99.9354	191.903	98.2362	191.836	98.4757
191.791	98.7861	192.001	98.7252	192.048	98.5736	192.095	99.0516	86.705	99.935	192.103	98.2264	192.036	98.4736
191.991	98.7812	192.201	98.7195	192.248	98.5672	192.295	99.0457	86.7892	99.9346	192.303	98.2167	192.236	98.4716
192.191	98.7763	192.401	98.7138	192.448	98.5609	192.495	99.0398	86.871	99.9341	192.503	98.207	192.436	98.4695
192.391	98.7715	192.601	98.708	192.648	98.5546	192.695	99.0339	86.9485	99.9338	192.703	98.1973	192.636	98.4673
192.591	98.7666	192.801	98.7023	192.848	98.5482	192.895	99.0281	87.0319	99.9334	192.903	98.1876	192.836	98.4651
192.791	98.7617	193.001	98.6965	193.048	98.542	193.095	99.0222	87.1131	99.9329	193.103	98.178	193.036	98.4626
192.991	98.7568	193.201	98.6907	193.248	98.5356	193.295	99.0163	87.1949	99.9325	193.303	98.1683	193.236	98.4599
193.191	98.7519	193.401	98.685	193.448	98.5294	193.495	99.0104	87.2726	99.932	193.503	98.1586	193.436	98.4571
193.391	98.7469	193.601	98.6792	193.648	98.523	193.695	99.0046	87.3488	99.9316	193.703	98.149	193.636	98.4539
193.591	98.7419	193.801	98.6733	193.848	98.5167	193.895	98.9986	87.4296	99.9312	193.903	98.1394	193.836	98.4506
193.791	98.7369	194.001	98.6675	194.048	98.5103	194.095	98.9927	87.5129	99.9307	194.103	98.1299	194.036	98.4469
193.991	98.7318	194.201	98.6616	194.248	98.5039	194.295	98.9867	87.5889	99.9304	194.303	98.1204	194.236	98.443
194.191	98.7267	194.401	98.6556	194.448	98.4975	194.495	98.9807	87.6712	99.9299	194.503	98.1109	194.436	98.4389
194.391	98.7216	194.601	98.6496	194.648	98.4911	194.695	98.9746	87.7516	99.9295	194.703	98.1015	194.636	98.4345
194.591	98.7164	194.801	98.6436	194.848	98.4846	194.895	98.9685	87.8292	99.9291	194.903	98.092	194.836	98.4299
194.791	98.7111	195.001	98.6376	195.048	98.4782	195.095	98.9624	87.9108	99.9286	195.103	98.0826	195.036	98.4251
194.991	98.7058	195.201	98.6315	195.248	98.4716	195.295	98.9563	87.9888	99.9283	195.303	98.0732	195.236	98.4201
195.191	98.7004	195.401	98.6254	195.448	98.4651	195.495	98.9501	88.0677	99.9279	195.503	98.0639	195.436	98.4151
195.391	98.695	195.601	98.6192	195.648	98.4585	195.695	98.9439	88.1523	99.9275	195.703	98.0546	195.636	98.4099
195.591	98.6896	195.801	98.6131	195.848	98.4519	195.895	98.9377	88.2328	99.9272	195.903	98.0453	195.836	98.4047
195.791	98.684	196.001	98.607	196.048	98.4453	196.095	98.9315	88.311	99.9269	196.103	98.0361	196.036	98.3995
195.991	98.6785	196.201	98.6008	196.248	98.4387	196.295	98.9252	88.3908	99.9266	196.303	98.0269	196.236	98.3942
196.191	98.6728	196.401	98.5947	196.448	98.4321	196.495	98.919	88.4754	99.9262	196.503	98.0178	196.436	98.389
196.391	98.6672	196.601	98.5885	196.648	98.4254	196.695	98.9127	88.5539	99.9259	196.703	98.0088	196.636	98.3839
196.591	98.6615	196.801	98.5825	196.848	98.4187	196.895	98.9065	88.636	99.9256	196.903	97.9998	196.836	98.3789
196.791	98.6557	197.001	98.5764	197.048	98.4121	197.095	98.9002	88.7137	99.9253	197.103	97.9908	197.036	98.374
196.991	98.65	197.201	98.5703	197.248	98.4054	197.295	98.894	88.7932	99.925	197.303	97.9819	197.236	98.3693
197.191	98.6441	197.401	98.5643	197.448	98.3988	197.495	98.8877	88.8731	99.9248	197.503	97.9731	197.436	98.3647
197.391	98.6383	197.601	98.5583	197.648	98.3921	197.695	98.8816	88.9576	99.9244	197.703	97.9643	197.636	98.3603
197.591	98.6324	197.801	98.5524	197.848	98.3855	197.895	98.8754	89.0381	99.9242	197.903	97.9557	197.836	98.3561
197.791	98.6264	198.001	98.5465	198.048	98.3789	198.095	98.8693	89.1194	99.9238	198.103	97.947	198.036	98.3521
197.991	98.6205	198.201	98.5406	198.248	98.3723	198.295	98.8631	89.1955	99.9236	198.303	97.9385	198.236	98.3482
198.191	98.6145	198.401	98.5348	198.448	98.3658	198.495	98.857	89.2784	99.9233	198.503	97.9299	198.436	98.3445
198.391	98.6085	198.601	98.529	198.648	98.3592	198.695	98.851	89.3548	99.9231	198.703	97.9213	198.636	98.341
198.591	98.6024	198.801	98.5233	198.848	98.3527	198.895	98.8449	89.4397	99.9228	198.903	97.9128	198.836	98.3377
198.791	98.5963	199.001	98.5177	199.048	98.3462	199.095	98.8389	89.516	99.9225	199.103	97.9043	199.036	98.3345
198.991	98.5902	199.201	98.512	199.248	98.3398	199.295	98.8329	89.5994	99.9222	199.303	97.8958	199.236	98.3315
199.191	98.584	199.401	98.5065	199.448	98.3333	199.495	98.827	89.6808	99.9219	199.503	97.8874	199.436	98.3285
199.391	98.5778	199.601	98.501	199.648	98.3269	199.695	98.821	89.7627	99.9216	199.703	97.879	199.636	98.3257
199.591	98.5716	199.801	98.4956	199.848	98.3206	199.895	98.815	89.8412	99.9214	199.903	97.8706	199.836	98.3229
199.791	98.5653	200.001	98.4902	200.048	98.3142	200.095	98.8091	89.9237	99.9211	200.103	97.8622	200.036	98.3202
199.991	98.5589	200.201	98.4849	200.248	98.3079	200.295	98.8031	90.003	99.9208	200.303	97.8538	200.236	98.3175
200.191	98.5526	200.401	98.4796	200.448	98.3017	200.495	98.7972	90.0844	99.9205	200.503	97.8454	200.436	98.3148
200.391	98.5462	200.601	98.4743	200.648	98.2955	200.695	98.7912	90.1641	99.9201	200.703	97.8371	200.636	98.3121
200.591	98.5397	200.801	98.4691	200.848	98.2893	200.895	98.7852	90.2457	99.9197	200.903	97.8288	200.836	98.3093
200.791	98.5333	201.001	98.4639	201.048	98.2832	201.095	98.7792	90.3282	99.9193	201.103	97.8205	201.036	98.3066
200.991	98.5268	201.201	98.4587	201.248	98.2771	201.295	98.7732	90.4103	99.9189	201.303	97.8122	201.236	98.3037
201.191	98.5203	201.401	98.4535	201.448	98.271	201.495	98.7671	90.4894	99.9185	201.503	97.8038	201.436	98.3008
201.391	98.5137	201.601	98.4484	201.648	98.265	201.695	98.7611	90.5679	99.918	201.703	97.7955	201.636	98.2979
201.591	98.5071	201.801	98.4432	201.848	98.259	201.895	98.7549	90.6517	99.9176	201.903	97.7872	201.836	98.2949
201.791	98.5005	202.001	98.438	202.048	98.2531	202.095	98.7488	90.7324	99.9171	202.103	97.7789	202.036	98.2919
201.991	98.4939	202.201	98.4329	202.248	98.2471	202.295	98.7426	90.8141	99.9167	202.303	97.7705	202.236	98.2888
202.191	98.4872	202.401	98.4278	202.448	98.2412	202.495	98.7364	90.8943	99.9162	202.503	97.7622	202.436	98.2856
202.391	98.4805	202.601	98.4226	202.648	98.2353	202.695	98.7302	90.9744	99.9158	202.703	97.7538	202.636	98.2825
202.591	98.4739	202.801	98.4175	202.848	98.2294	202.895	98.724	91.0554	99.9153	202.903	97.7455	202.836	98.2793
202.791	98.4671	203.001	98.4123	203.048	98.2236	203.095	98.7177	91.1374	99.9149	203.103	97.7371	203.036	98.2761
202.991	98.4604	203.201	98.4071	203.248	98.2178	203.295	98.7114	91.2213	99.9145	203.303	97.7287	203.236	98.2729
203.191	98.4537	203.401	98.4018	203.448	98.212	203.495	98.7051	91.2969	99.9141	203.503	97.7203	203.436	98.2698
203.391	98.447	203.601	98.3966	203.648	98.2063	203.695	98.6988	91.3811	99.9136	203.703	97.7118	203.636	98.2666
203.591	98.4403	203.801	98.3914	203.848	98.2006	203.895	98.6924	91.4607	99.9131	203.903	97.7034	203.836	98.2635
203.791	98.4337	204.001	98.3861	204.048	98.1949	204.095	98.6861	91.5449	99.9126	204.103	97.6949	204.036	98.2604
203.991	98.427	204.201	98.3808	204.248	98.1893	204.295	98.6798	91.6252	99.9122	204.303	97.6864	204.236	98.2573
204.191	98.4203	204.401	98.3754	204.448	98.1837	204.495	98.6735	91.7059	99.9117	204.503	97.6779	204.436	98.2543
204.391	98.4136	204.601	98.37	204.648	98.1781	204.695	98.6672	91.7873	99.9112	204.703	97.6693	204.636	98.2512
204.591	98.407	204.801	98.3645	204.848	98.1726	204.895	98.6609	91.8666	99.9108	204.903	97.6608	204.836	98.2482
204.791	98.4004	205.001	98.359	205.048	98.1671	205.095	98.6547	91.9476	99.9104	205.103	97.6522	205.036	98.2451
204.991	98.3938	205.201	98.3535	205.248	98.1616	205.295	98.6485	92.0302	99.91	205.303	97.6436	205.236	98.2421
205.191	98.3872	205.401	98.348	205.448	98.1561	205.495	98.6423	92.1075	99.9096	205.503	97.6349	205.436	98.239
205.391	98.3807	205.601	98.3425	205.648	98.1507	205.695	98.6362	92.1903	99.9091	205.703	97.6262	205.636	98.236
205.591	98.3742	205.801	98.3369	205.848	98.1453	205.895	98.6302	92.2695	99.9087	205.903	97.6174	205.836	98.2329
205.791	98.3678	206.001	98.3314	206.048	98.1399	206.095	98.6241	92.3522	99.9083	206.103	97.6086	206.036	98.2298
205.991	98.3613	206.201	98.3258	206.248	98.1345	206.295	98.6181	92.438	99.9079	206.303	97.5999	206.236	98.2266
206.191	98.355	206.401	98.3202	206.448	98.1292	206.495	98.6121	92.5122	99.9076	206.503	97.591	206.436	98.2235
206.391	98.3487	206.601	98.3146	206.648	98.1238	206.695	98.6062	92.5954	99.9072	206.703	97.5821	206.636	98.2203
206.591	98.3424	206.801	98.309	206.848	98.1185	206.895	98.6003	92.6777	99.9069	206.903	97.5731	206.836	98.217
206.791	98.3362	207.001	98.3034	207.048	98.1132	207.095	98.5945	92.7601	99.9064	207.103	97.5642	207.036	98.2138
206.991	98.3301	207.201	98.2978	207.248	98.108	207.295	98.5887	92.8411	99.906	207.303	97.5553	207.236	98.2106
207.191	98.324	207.401	98.2922	207.448	98.1027	207.495	98.583	92.9241	99.9056	207.503	97.5463	207.436	98.2073
207.391	98.3179	207.601	98.2867	207.648	98.0975	207.695	98.5773	93.0079	99.9051	207.703	97.5374	207.636	98.204
207.591	98.312	207.801	98.2811	207.848	98.0924	207.895	98.5716	93.0849	99.9047	207.903	97.5284	207.836	98.2006
207.791	98.3061	208.001	98.2756	208.048	98.0872	208.095	98.566	93.1643	99.9043	208.103	97.5193	208.036	98.1972
207.991	98.3002	208.201	98.2701	208.248	98.082	208.295	98.5605	93.249	99.9038	208.303	97.5103	208.236	98.1938
208.191	98.2944	208.401	98.2647	208.448	98.0769	208.495	98.5549	93.3301	99.9033	208.503	97.5013	208.436	98.1904
208.391	98.2887	208.601	98.2593	208.648	98.0718	208.695	98.5494	93.4122	99.9027	208.703	97.4923	208.636	98.1869
208.591	98.283	208.801	98.254	208.848	98.0667	208.895	98.544	93.4929	99.9022	208.903	97.4833	208.836	98.1834
208.791	98.2774	209.001	98.2487	209.048	98.0617	209.095	98.5386	93.5693	99.9018	209.103	97.4742	209.036	98.1798
208.991	98.2718	209.201	98.2435	209.248	98.0567	209.295	98.5331	93.6552	99.9013	209.303	97.4652	209.236	98.1761
209.191	98.2662	209.401	98.2384	209.448	98.0517	209.495	98.5278	93.7365	99.9009	209.503	97.4562	209.436	98.1724
209.391	98.2607	209.601	98.2333	209.648	98.0468	209.695	98.5224	93.8179	99.9004	209.703	97.4472	209.636	98.1687
209.591	98.2553	209.801	98.2282	209.848	98.0418	209.895	98.5171	93.8982	99.9	209.903	97.4382	209.836	98.1649
209.791	98.2499	210.001	98.2232	210.048	98.0369	210.095	98.5118	93.9814	99.8994	210.103	97.4292	210.036	98.1611
209.991	98.2445	210.201	98.2183	210.248	98.0321	210.295	98.5064	94.0641	99.8989	210.303	97.4202	210.236	98.1572
210.191	98.2392	210.401	98.2135	210.448	98.0272	210.495	98.5011	94.1369	99.8984	210.503	97.4112	210.436	98.1532
210.391	98.2338	210.601	98.2086	210.648	98.0224	210.695	98.4958	94.2233	99.8979	210.703	97.4023	210.636	98.1492
210.591	98.2285	210.801	98.2038	210.848	98.0176	210.895	98.4905	94.3042	99.8973	210.903	97.3933	210.836	98.1451
210.791	98.2232	211.001	98.1991	211.048	98.0128	211.095	98.4852	94.3846	99.8968	211.103	97.3844	211.036	98.141
210.991	98.2178	211.201	98.1943	211.248	98.008	211.295	98.4799	94.4687	99.8962	211.303	97.3755	211.236	98.1368
211.191	98.2125	211.401	98.1896	211.448	98.0032	211.495	98.4746	94.5505	99.8956	211.503	97.3665	211.436	98.1325
211.391	98.2071	211.601	98.1849	211.648	97.9983	211.695	98.4692	94.6292	99.895	211.703	97.3576	211.636	98.1282
211.591	98.2017	211.801	98.1802	211.848	97.9936	211.895	98.4639	94.7093	99.8944	211.903	97.3487	211.836	98.1239
211.791	98.1963	212.001	98.1756	212.048	97.9888	212.095	98.4585	94.7946	99.8938	212.103	97.3398	212.036	98.1195
211.991	98.1908	212.201	98.1709	212.248	97.9839	212.295	98.4531	94.8781	99.8932	212.303	97.3309	212.236	98.1151
212.191	98.1853	212.401	98.1662	212.448	97.9791	212.495	98.4476	94.9574	99.8925	212.503	97.322	212.436	98.1106
212.391	98.1798	212.601	98.1615	212.648	97.9742	212.695	98.4421	95.0406	99.892	212.703	97.3131	212.636	98.1062
212.591	98.1742	212.801	98.1568	212.848	97.9693	212.895	98.4366	95.1169	99.8914	212.903	97.3042	212.836	98.1017
212.791	98.1686	213.001	98.1521	213.048	97.9643	213.095	98.4311	95.2017	99.8908	213.103	97.2954	213.036	98.0972
212.991	98.1629	213.201	98.1473	213.248	97.9593	213.295	98.4254	95.282	99.8902	213.303	97.2865	213.236	98.0928
213.191	98.1572	213.401	98.1425	213.448	97.9543	213.495	98.4198	95.3691	99.8896	213.503	97.2776	213.436	98.0883
213.391	98.1514	213.601	98.1377	213.648	97.9492	213.695	98.4141	95.4464	99.889	213.703	97.2687	213.636	98.0839
213.591	98.1455	213.801	98.1328	213.848	97.944	213.895	98.4084	95.5263	99.8885	213.903	97.2598	213.836	98.0794
213.791	98.1397	214.001	98.1278	214.048	97.9388	214.095	98.4026	95.6036	99.8879	214.103	97.251	214.036	98.0749
213.991	98.1337	214.201	98.1228	214.248	97.9335	214.295	98.3967	95.6877	99.8874	214.303	97.2421	214.236	98.0705
214.191	98.1277	214.401	98.1178	214.448	97.9282	214.495	98.3908	95.7723	99.8868	214.503	97.2333	214.436	98.066
214.391	98.1217	214.601	98.1127	214.648	97.9228	214.695	98.3848	95.8562	99.8862	214.703	97.2245	214.636	98.0615
214.591	98.1156	214.801	98.1075	214.848	97.9173	214.895	98.3788	95.933	99.8856	214.903	97.2156	214.836	98.057
214.791	98.1095	215.001	98.1023	215.048	97.9119	215.095	98.3727	96.0173	99.885	215.103	97.2067	215.036	98.0525
214.991	98.1033	215.201	98.097	215.248	97.9063	215.295	98.3666	96.0994	99.8843	215.303	97.1978	215.236	98.048
215.191	98.0971	215.401	98.0917	215.448	97.9007	215.495	98.3604	96.1791	99.8838	215.503	97.189	215.436	98.0434
215.391	98.0909	215.601	98.0863	215.648	97.895	215.695	98.3541	96.2619	99.8832	215.703	97.1801	215.636	98.0388
215.591	98.0846	215.801	98.0808	215.848	97.8893	215.895	98.3478	96.3451	99.8826	215.903	97.1712	215.836	98.0342
215.791	98.0784	216.001	98.0752	216.048	97.8836	216.095	98.3414	96.4271	99.8821	216.103	97.1623	216.036	98.0295
215.991	98.0721	216.201	98.0697	216.248	97.8778	216.295	98.3349	96.506	99.8816	216.303	97.1534	216.236	98.0248
216.191	98.0658	216.401	98.0641	216.448	97.8719	216.495	98.3285	96.5883	99.881	216.503	97.1444	216.436	98.0201
216.391	98.0594	216.601	98.0584	216.648	97.8661	216.695	98.3219	96.673	99.8805	216.703	97.1354	216.636	98.0154
216.591	98.053	216.801	98.0528	216.848	97.8601	216.895	98.3154	96.7544	99.88	216.903	97.1264	216.836	98.0107
216.791	98.0467	217.001	98.0471	217.048	97.8542	217.095	98.3087	96.8386	99.8795	217.103	97.1174	217.036	98.0059
216.991	98.0403	217.201	98.0413	217.248	97.8482	217.295	98.302	96.9142	99.879	217.303	97.1084	217.236	98.0011
217.191	98.0339	217.401	98.0356	217.448	97.8422	217.495	98.2952	96.9987	99.8785	217.503	97.0994	217.436	97.9962
217.391	98.0274	217.601	98.0299	217.648	97.8361	217.695	98.2885	97.0832	99.878	217.703	97.0904	217.636	97.9913
217.591	98.021	217.801	98.0241	217.848	97.83	217.895	98.2817	97.1635	99.8775	217.903	97.0813	217.836	97.9864
217.791	98.0145	218.001	98.0184	218.048	97.824	218.095	98.2749	97.2476	99.877	218.103	97.0723	218.036	97.9815
217.991	98.008	218.201	98.0127	218.248	97.8179	218.295	98.268	97.3268	99.8765	218.303	97.0632	218.236	97.9767
218.191	98.0015	218.401	98.007	218.448	97.8118	218.495	98.2611	97.4115	99.876	218.503	97.0541	218.436	97.9717
218.391	97.995	218.601	98.0014	218.648	97.8058	218.695	98.2542	97.4938	99.8755	218.703	97.0451	218.636	97.9668
218.591	97.9884	218.801	97.9957	218.848	97.7997	218.895	98.2473	97.5753	99.8751	218.903	97.036	218.836	97.9619
218.791	97.9818	219.001	97.9901	219.048	97.7936	219.095	98.2403	97.6559	99.8746	219.103	97.0269	219.036	97.9571
218.991	97.9752	219.201	97.9845	219.248	97.7875	219.295	98.2333	97.7384	99.874	219.303	97.0179	219.236	97.9523
219.191	97.9686	219.401	97.979	219.448	97.7815	219.495	98.2263	97.8209	99.8735	219.503	97.0087	219.436	97.9475
219.391	97.9619	219.601	97.9736	219.648	97.7755	219.695	98.2194	97.8997	99.873	219.703	96.9996	219.636	97.9429
219.591	97.9552	219.801	97.9681	219.848	97.7696	219.895	98.2124	97.9855	99.8724	219.903	96.9904	219.836	97.9384
219.791	97.9485	220.001	97.9627	220.048	97.7636	220.095	98.2054	98.064	99.8719	220.103	96.9813	220.036	97.9339
219.991	97.9417	220.201	97.9573	220.248	97.7576	220.295	98.1985	98.1504	99.8714	220.303	96.9722	220.236	97.9297
220.191	97.9349	220.401	97.9519	220.448	97.7517	220.495	98.1915	98.2312	99.8708	220.503	96.9631	220.436	97.9256
220.391	97.9281	220.601	97.9466	220.648	97.7457	220.695	98.1846	98.3133	99.8703	220.703	96.9539	220.636	97.9217
220.591	97.9213	220.801	97.9412	220.848	97.7398	220.895	98.1776	98.3963	99.8697	220.903	96.9447	220.836	97.918
220.791	97.9144	221.001	97.9359	221.048	97.7339	221.095	98.1706	98.4761	99.869	221.103	96.9355	221.036	97.9144
220.991	97.9074	221.201	97.9306	221.248	97.728	221.295	98.1637	98.5577	99.8684	221.303	96.9263	221.236	97.911
221.191	97.9004	221.401	97.9253	221.448	97.7221	221.495	98.1568	98.6402	99.8678	221.503	96.9171	221.436	97.9078
221.391	97.8934	221.601	97.92	221.648	97.7162	221.695	98.1499	98.7233	99.8671	221.703	96.9079	221.636	97.9048
221.591	97.8863	221.801	97.9147	221.848	97.7103	221.895	98.1429	98.8015	99.8665	221.903	96.8987	221.836	97.9018
221.791	97.8793	222.001	97.9093	222.048	97.7044	222.095	98.136	98.8867	99.8658	222.103	96.8896	222.036	97.899
221.991	97.8721	222.201	97.904	222.248	97.6985	222.295	98.129	98.9764	99.865	222.303	96.8803	222.236	97.8963
222.191	97.865	222.401	97.8987	222.448	97.6926	222.495	98.122	99.0538	99.8644	222.503	96.8711	222.436	97.8936
222.391	97.8578	222.601	97.8932	222.648	97.6867	222.695	98.1151	99.1349	99.8637	222.703	96.8618	222.636	97.891
222.591	97.8505	222.801	97.8878	222.848	97.6807	222.895	98.1081	99.2151	99.863	222.903	96.8524	222.836	97.8883
222.791	97.8431	223.001	97.8824	223.048	97.6748	223.095	98.1011	99.2987	99.8623	223.103	96.8431	223.036	97.8856
222.991	97.8357	223.201	97.8769	223.248	97.6688	223.295	98.094	99.3788	99.8616	223.303	96.8337	223.236	97.8828
223.191	97.8283	223.401	97.8713	223.448	97.6627	223.495	98.0869	99.4674	99.8609	223.503	96.8243	223.436	97.8799
223.391	97.8208	223.601	97.8657	223.648	97.6566	223.695	98.0798	99.5449	99.8603	223.703	96.8148	223.636	97.8769
223.591	97.8133	223.801	97.8601	223.848	97.6505	223.895	98.0727	99.6264	99.8596	223.903	96.8053	223.836	97.8737
223.791	97.8058	224.001	97.8544	224.048	97.6444	224.095	98.0655	99.7112	99.8589	224.103	96.7957	224.036	97.8703
223.991	97.7982	224.201	97.8486	224.248	97.6381	224.295	98.0583	99.7944	99.8582	224.303	96.786	224.236	97.8667
224.191	97.7905	224.401	97.8428	224.448	97.6319	224.495	98.051	99.8756	99.8576	224.503	96.7764	224.436	97.8629
224.391	97.7828	224.601	97.837	224.648	97.6256	224.695	98.0437	99.9613	99.8569	224.703	96.7667	224.636	97.8588
224.591	97.775	224.801	97.831	224.848	97.6192	224.895	98.0364	100.039	99.8562	224.903	96.757	224.836	97.8545
224.791	97.7672	225.001	97.825	225.048	97.6128	225.095	98.029	100.125	99.8556	225.103	96.7473	225.036	97.85
224.991	97.7593	225.201	97.8189	225.248	97.6064	225.295	98.0216	100.209	99.8549	225.303	96.7375	225.236	97.8453
225.191	97.7513	225.401	97.8128	225.448	97.5999	225.495	98.0141	100.288	99.8543	225.503	96.7278	225.436	97.8403
225.391	97.7433	225.601	97.8066	225.648	97.5933	225.695	98.0066	100.373	99.8537	225.703	96.7179	225.636	97.8351
225.591	97.7352	225.801	97.8004	225.848	97.5866	225.895	97.999	100.454	99.853	225.903	96.708	225.836	97.8297
225.791	97.7271	226.001	97.7941	226.048	97.58	226.095	97.9914	100.539	99.8525	226.103	96.6982	226.036	97.824
225.991	97.7189	226.201	97.7878	226.248	97.5732	226.295	97.9837	100.618	99.8519	226.303	96.6883	226.236	97.8182
226.191	97.7107	226.401	97.7814	226.448	97.5665	226.495	97.976	100.701	99.8513	226.503	96.6784	226.436	97.8121
226.391	97.7024	226.601	97.775	226.648	97.5597	226.695	97.9682	100.786	99.8507	226.703	96.6685	226.636	97.8058
226.591	97.694	226.801	97.7685	226.848	97.5528	226.895	97.9604	100.869	99.8501	226.903	96.6586	226.836	97.7993
226.791	97.6856	227.001	97.762	227.048	97.5459	227.095	97.9525	100.946	99.8496	227.103	96.6486	227.036	97.7926
226.991	97.6771	227.201	97.7555	227.248	97.5388	227.295	97.9446	101.033	99.849	227.303	96.6386	227.236	97.7858
227.191	97.6686	227.401	97.749	227.448	97.5318	227.495	97.9366	101.113	99.8483	227.503	96.6286	227.436	97.7787
227.391	97.66	227.601	97.7424	227.648	97.5248	227.695	97.9286	101.197	99.8477	227.703	96.6186	227.636	97.7715
227.591	97.6514	227.801	97.7357	227.848	97.5178	227.895	97.9205	101.278	99.847	227.903	96.6086	227.836	97.7642
227.791	97.6427	228.001	97.729	228.048	97.5106	228.095	97.9124	101.361	99.8463	228.103	96.5986	228.036	97.7567
227.991	97.6339	228.201	97.7223	228.248	97.5035	228.295	97.9042	101.439	99.8457	228.303	96.5885	228.236	97.7491
228.191	97.6252	228.401	97.7155	228.448	97.4963	228.495	97.896	101.525	99.845	228.503	96.5784	228.436	97.7415
228.391	97.6164	228.601	97.7087	228.648	97.4891	228.695	97.8877	101.611	99.8443	228.703	96.5683	228.636	97.7337
228.591	97.6076	228.801	97.7018	228.848	97.4819	228.895	97.8795	101.691	99.8436	228.903	96.5582	228.836	97.726
228.791	97.5987	229.001	97.695	229.048	97.4746	229.095	97.8712	101.777	99.8429	229.103	96.5481	229.036	97.7182
228.991	97.5898	229.201	97.688	229.248	97.4673	229.295	97.8628	101.859	99.8422	229.303	96.5379	229.236	97.7104
229.191	97.5808	229.401	97.6811	229.448	97.46	229.495	97.8545	101.94	99.8415	229.503	96.5277	229.436	97.7027
229.391	97.5718	229.601	97.6741	229.648	97.4527	229.695	97.8461	102.024	99.8409	229.703	96.5174	229.636	97.6951
229.591	97.5628	229.801	97.667	229.848	97.4453	229.895	97.8376	102.103	99.8403	229.903	96.5072	229.836	97.6875
229.791	97.5538	230.001	97.66	230.048	97.4379	230.095	97.8292	102.185	99.8396	230.103	96.4969	230.036	97.68
229.991	97.5447	230.201	97.6529	230.248	97.4304	230.295	97.8207	102.266	99.839	230.303	96.4865	230.236	97.6726
230.191	97.5355	230.401	97.6457	230.448	97.4229	230.495	97.8121	102.351	99.8382	230.503	96.4761	230.436	97.6654
230.391	97.5263	230.601	97.6386	230.648	97.4154	230.695	97.8036	102.431	99.8375	230.703	96.4656	230.636	97.6582
230.591	97.5171	230.801	97.6314	230.848	97.4079	230.895	97.795	102.518	99.8368	230.903	96.4551	230.836	97.6513
230.791	97.5078	231.001	97.6242	231.048	97.4003	231.095	97.7864	102.601	99.8362	231.103	96.4445	231.036	97.6444
230.991	97.4985	231.201	97.6169	231.248	97.3927	231.295	97.7777	102.684	99.8355	231.303	96.4339	231.236	97.6377
231.191	97.4891	231.401	97.6096	231.448	97.3851	231.495	97.769	102.764	99.8349	231.503	96.4232	231.436	97.631
231.391	97.4796	231.601	97.6023	231.648	97.3775	231.695	97.7603	102.848	99.8342	231.703	96.4124	231.636	97.6244
231.591	97.4701	231.801	97.595	231.848	97.3698	231.895	97.7516	102.93	99.8335	231.903	96.4017	231.836	97.6178
231.791	97.4606	232.001	97.5876	232.048	97.3621	232.095	97.7428	103.01	99.8328	232.103	96.3907	232.036	97.6112
231.991	97.4509	232.201	97.5802	232.248	97.3544	232.295	97.734	103.098	99.8321	232.303	96.3797	232.236	97.6047
232.191	97.4412	232.401	97.5728	232.448	97.3467	232.495	97.7252	103.177	99.8314	232.503	96.3686	232.436	97.5981
232.391	97.4315	232.601	97.5654	232.648	97.3389	232.695	97.7164	103.262	99.8307	232.703	96.3575	232.636	97.5915
232.591	97.4216	232.801	97.5579	232.848	97.3311	232.895	97.7075	103.34	99.8301	232.903	96.3462	232.836	97.5848
232.791	97.4116	233.001	97.5504	233.048	97.3233	233.095	97.6986	103.425	99.8294	233.103	96.3349	233.036	97.5781
232.991	97.4017	233.201	97.5429	233.248	97.3154	233.295	97.6897	103.51	99.8287	233.303	96.3235	233.236	97.5713
233.191	97.3916	233.401	97.5354	233.448	97.3075	233.495	97.6808	103.591	99.8281	233.503	96.312	233.436	97.5644
233.391	97.3815	233.601	97.5279	233.648	97.2996	233.695	97.6718	103.676	99.8273	233.703	96.3003	233.636	97.5574
233.591	97.3712	233.801	97.5203	233.848	97.2917	233.895	97.6628	103.76	99.8266	233.903	96.2885	233.836	97.5504
233.791	97.3609	234.001	97.5126	234.048	97.2838	234.095	97.6539	103.843	99.8259	234.103	96.2767	234.036	97.5432
233.991	97.3505	234.201	97.505	234.248	97.2758	234.295	97.6449	103.925	99.8252	234.303	96.2647	234.236	97.536
234.191	97.3401	234.401	97.4973	234.448	97.2679	234.495	97.6358	104.008	99.8246	234.503	96.2527	234.436	97.5287
234.391	97.3295	234.601	97.4895	234.648	97.2599	234.695	97.6267	104.09	99.8239	234.703	96.2405	234.636	97.5213
234.591	97.3188	234.801	97.4817	234.848	97.2519	234.895	97.6175	104.173	99.8231	234.903	96.2282	234.836	97.5139
234.791	97.3081	235.001	97.4739	235.048	97.2438	235.095	97.6084	104.255	99.8224	235.103	96.2158	235.036	97.5064
234.991	97.2973	235.201	97.466	235.248	97.2358	235.295	97.5992	104.34	99.8217	235.303	96.2033	235.236	97.4987
235.191	97.2864	235.401	97.4581	235.448	97.2276	235.495	97.59	104.419	99.8209	235.503	96.1907	235.436	97.491
235.391	97.2755	235.601	97.45	235.648	97.2195	235.695	97.5808	104.502	99.8201	235.703	96.178	235.636	97.4832
235.591	97.2644	235.801	97.4419	235.848	97.2113	235.895	97.5715	104.583	99.8194	235.903	96.1651	235.836	97.4752
235.791	97.2532	236.001	97.4337	236.048	97.2031	236.095	97.5622	104.669	99.8186	236.103	96.1523	236.036	97.4672
235.991	97.242	236.201	97.4254	236.248	97.1949	236.295	97.5529	104.751	99.8179	236.303	96.1393	236.236	97.4589
236.191	97.2307	236.401	97.4171	236.448	97.1866	236.495	97.5435	104.835	99.8171	236.503	96.126	236.436	97.4505
236.391	97.2192	236.601	97.4086	236.648	97.1783	236.695	97.534	104.919	99.8163	236.703	96.1128	236.636	97.4419
236.591	97.2078	236.801	97.4	236.848	97.17	236.895	97.5245	105.001	99.8155	236.903	96.0994	236.836	97.4331
236.791	97.1962	237.001	97.3914	237.048	97.1616	237.095	97.5149	105.082	99.8147	237.103	96.0859	237.036	97.4241
236.991	97.1846	237.201	97.3825	237.248	97.1532	237.295	97.5053	105.163	99.814	237.303	96.0724	237.236	97.4149
237.191	97.1728	237.401	97.3736	237.448	97.1447	237.495	97.4956	105.249	99.8131	237.503	96.0587	237.436	97.4053
237.391	97.161	237.601	97.3646	237.648	97.1362	237.695	97.4858	105.329	99.8125	237.703	96.045	237.636	97.3956
237.591	97.149	237.801	97.3555	237.848	97.1276	237.895	97.4759	105.412	99.8117	237.903	96.0311	237.836	97.3856
237.791	97.137	238.001	97.3462	238.048	97.1189	238.095	97.466	105.499	99.811	238.103	96.0172	238.036	97.3754
237.991	97.1249	238.201	97.3367	238.248	97.1102	238.295	97.4559	105.582	99.8103	238.303	96.0031	238.236	97.3649
238.191	97.1127	238.401	97.3272	238.448	97.1013	238.495	97.4458	105.665	99.8096	238.503	95.9891	238.436	97.3542
238.391	97.1004	238.601	97.3176	238.648	97.0923	238.695	97.4357	105.748	99.8088	238.703	95.9749	238.636	97.3433
238.591	97.088	238.801	97.3078	238.848	97.0833	238.895	97.4254	105.826	99.8081	238.903	95.9608	238.836	97.3321
238.791	97.0755	239.001	97.2979	239.048	97.0742	239.095	97.415	105.908	99.8074	239.103	95.9466	239.036	97.3208
238.991	97.0628	239.201	97.2879	239.248	97.065	239.295	97.4046	105.991	99.8067	239.303	95.9323	239.236	97.3092
239.191	97.0501	239.401	97.2777	239.448	97.0557	239.495	97.394	106.074	99.8059	239.503	95.918	239.436	97.2975
239.391	97.0373	239.601	97.2673	239.648	97.0463	239.695	97.3834	106.154	99.8051	239.703	95.9036	239.636	97.2857
239.591	97.0243	239.801	97.2569	239.848	97.0368	239.895	97.3726	106.241	99.8043	239.903	95.8892	239.836	97.2738
239.791	97.0113	240.001	97.2463	240.048	97.0271	240.095	97.3618	106.32	99.8036	240.103	95.8747	240.036	97.2618
239.991	96.9982	240.201	97.2356	240.248	97.0174	240.295	97.3508	106.407	99.8028	240.303	95.8603	240.236	97.2498
240.191	96.9849	240.401	97.2249	240.448	97.0075	240.495	97.3398	106.487	99.802	240.503	95.8458	240.436	97.2377
240.391	96.9716	240.601	97.214	240.648	96.9976	240.695	97.3287	106.57	99.8013	240.703	95.8313	240.636	97.2255
240.591	96.9582	240.801	97.203	240.848	96.9875	240.895	97.3176	106.654	99.8006	240.903	95.8168	240.836	97.2133
240.791	96.9447	241.001	97.1919	241.048	96.9772	241.095	97.3063	106.741	99.7998	241.103	95.8021	241.036	97.2012
240.991	96.931	241.201	97.1807	241.248	96.9669	241.295	97.2949	106.817	99.799	241.303	95.7875	241.236	97.189
241.191	96.9174	241.401	97.1695	241.448	96.9565	241.495	97.2834	106.903	99.7983	241.503	95.7729	241.436	97.1768
241.391	96.9035	241.601	97.1582	241.648	96.946	241.695	97.2718	106.986	99.7975	241.703	95.7583	241.636	97.1646
241.591	96.8896	241.801	97.1467	241.848	96.9353	241.895	97.2601	107.065	99.7968	241.903	95.7437	241.836	97.1522
241.791	96.8755	242.001	97.1352	242.048	96.9244	242.095	97.2483	107.148	99.796	242.103	95.729	242.036	97.1397
241.991	96.8614	242.201	97.1235	242.248	96.9135	242.295	97.2364	107.229	99.7952	242.303	95.7144	242.236	97.1272
242.191	96.8471	242.401	97.1118	242.448	96.9025	242.495	97.2243	107.312	99.7944	242.503	95.6996	242.436	97.1146
242.391	96.8326	242.601	97.0999	242.648	96.8912	242.695	97.2122	107.395	99.7935	242.703	95.6847	242.636	97.1018
242.591	96.8179	242.801	97.0879	242.848	96.8799	242.895	97.1999	107.476	99.7927	242.903	95.6698	242.836	97.0889
242.791	96.8032	243.001	97.0759	243.048	96.8685	243.095	97.1876	107.561	99.7918	243.103	95.6547	243.036	97.0758
242.991	96.7882	243.201	97.0637	243.248	96.8568	243.295	97.1751	107.643	99.791	243.303	95.6397	243.236	97.0625
243.191	96.7732	243.401	97.0515	243.448	96.8451	243.495	97.1624	107.727	99.7901	243.503	95.6246	243.436	97.049
243.391	96.758	243.601	97.0391	243.648	96.8332	243.695	97.1497	107.81	99.7893	243.703	95.6094	243.636	97.0354
243.591	96.7425	243.801	97.0267	243.848	96.8212	243.895	97.1368	107.892	99.7885	243.903	95.594	243.836	97.0215
243.791	96.7269	244.001	97.0142	244.048	96.8091	244.095	97.1238	107.981	99.7876	244.103	95.5785	244.036	97.0075
243.991	96.7111	244.201	97.0015	244.248	96.7968	244.295	97.1107	108.058	99.7869	244.303	95.5629	244.236	96.9932
244.191	96.6951	244.401	96.9887	244.448	96.7843	244.495	97.0974	108.144	99.786	244.503	95.5472	244.436	96.9786
244.391	96.6789	244.601	96.9759	244.648	96.7717	244.695	97.0839	108.224	99.7852	244.703	95.5315	244.636	96.9638
244.591	96.6626	244.801	96.963	244.848	96.7589	244.895	97.0703	108.305	99.7845	244.903	95.5156	244.836	96.9487
244.791	96.646	245.001	96.9499	245.048	96.7459	245.095	97.0566	108.392	99.7837	245.103	95.4996	245.036	96.9333
244.991	96.6293	245.201	96.9367	245.248	96.7329	245.295	97.0428	108.477	99.7828	245.303	95.4835	245.236	96.9176
245.191	96.6123	245.401	96.9234	245.448	96.7196	245.495	97.0288	108.556	99.7821	245.503	95.4671	245.436	96.9016
245.391	96.595	245.601	96.9099	245.648	96.7061	245.695	97.0147	108.641	99.7813	245.703	95.4506	245.636	96.8852
245.591	96.5776	245.801	96.8963	245.848	96.6925	245.895	97.0005	108.724	99.7804	245.903	95.434	245.836	96.8684
245.791	96.5598	246.001	96.8826	246.048	96.6786	246.095	96.986	108.802	99.7797	246.103	95.4172	246.036	96.8512
245.991	96.5418	246.201	96.8688	246.248	96.6646	246.295	96.9714	108.891	99.7788	246.303	95.4003	246.236	96.8337
246.191	96.5236	246.401	96.8548	246.448	96.6504	246.495	96.9566	108.973	99.7779	246.503	95.3832	246.436	96.8156
246.391	96.5051	246.601	96.8407	246.648	96.636	246.695	96.9416	109.056	99.7771	246.703	95.3658	246.636	96.7969
246.591	96.4863	246.801	96.8265	246.848	96.6215	246.895	96.9265	109.135	99.7763	246.903	95.3483	246.836	96.7779
246.791	96.4673	247.001	96.8121	247.048	96.6068	247.095	96.9113	109.224	99.7754	247.103	95.3306	247.036	96.7583
246.991	96.4479	247.201	96.7976	247.248	96.5919	247.295	96.8957	109.302	99.7746	247.303	95.3127	247.236	96.7382
247.191	96.4282	247.401	96.7829	247.448	96.5768	247.495	96.88	109.384	99.7739	247.503	95.2946	247.436	96.7175
247.391	96.4082	247.601	96.768	247.648	96.5616	247.695	96.8642	109.467	99.7731	247.703	95.2763	247.636	96.6962
247.591	96.388	247.801	96.7528	247.848	96.5461	247.895	96.8481	109.556	99.7723	247.903	95.2579	247.836	96.6744
247.791	96.3675	248.001	96.7376	248.048	96.5304	248.095	96.8318	109.632	99.7715	248.103	95.2391	248.036	96.652
247.991	96.3466	248.201	96.7221	248.248	96.5145	248.295	96.8153	109.714	99.7707	248.303	95.2203	248.236	96.6291
248.191	96.3255	248.401	96.7064	248.448	96.4985	248.495	96.7986	109.8	99.7699	248.503	95.2012	248.436	96.6056
248.391	96.304	248.601	96.6906	248.648	96.4822	248.695	96.7817	109.882	99.7691	248.703	95.182	248.636	96.5817
248.591	96.2823	248.801	96.6745	248.848	96.4658	248.895	96.7646	109.962	99.7682	248.903	95.1625	248.836	96.5572
248.791	96.2605	249.001	96.6582	249.048	96.4492	249.095	96.7473	110.048	99.7674	249.103	95.1429	249.036	96.5322
248.991	96.2383	249.201	96.6416	249.248	96.4323	249.295	96.7298	110.128	99.7665	249.303	95.1231	249.236	96.5066
249.191	96.2159	249.401	96.6248	249.448	96.4152	249.495	96.7122	110.213	99.7656	249.503	95.103	249.436	96.4806
249.391	96.1932	249.601	96.6079	249.648	96.398	249.695	96.6942	110.299	99.7648	249.703	95.0829	249.636	96.4539
249.591	96.1702	249.801	96.5908	249.848	96.3805	249.895	96.6761	110.379	99.7639	249.903	95.0625	249.836	96.4268
249.791	96.1469	250.001	96.5734	250.048	96.363	250.095	96.6577	110.46	99.7631	250.103	95.0419	250.036	96.3991
249.991	96.1234	250.201	96.5558	250.248	96.3452	250.295	96.6392	110.544	99.7622	250.303	95.0212	250.236	96.3709
250.191	96.0998	250.401	96.538	250.448	96.3273	250.495	96.6205	110.625	99.7614	250.503	95.0002	250.436	96.3422
250.391	96.0759	250.601	96.5199	250.648	96.3091	250.695	96.6015	110.709	99.7605	250.703	94.9791	250.636	96.3127
250.591	96.0516	250.801	96.5015	250.848	96.2907	250.895	96.5823	110.794	99.7597	250.903	94.9577	250.836	96.2826
250.791	96.0271	251.001	96.483	251.048	96.2721	251.095	96.5628	110.877	99.7588	251.103	94.9362	251.036	96.2519
250.991	96.0023	251.201	96.4643	251.248	96.2533	251.295	96.5432	110.96	99.7579	251.303	94.9146	251.236	96.2206
251.191	95.9772	251.401	96.4453	251.448	96.2342	251.495	96.5233	111.041	99.7571	251.503	94.8928	251.436	96.1883
251.391	95.952	251.601	96.4261	251.648	96.215	251.695	96.5032	111.124	99.7561	251.703	94.8708	251.636	96.1552
251.591	95.9264	251.801	96.4065	251.848	96.1954	251.895	96.4829	111.209	99.7552	251.903	94.8486	251.836	96.1213
251.791	95.9008	252.001	96.3868	252.048	96.1756	252.095	96.4623	111.293	99.7543	252.103	94.8262	252.036	96.0867
251.991	95.8749	252.201	96.3668	252.248	96.1556	252.295	96.4414	111.375	99.7534	252.303	94.8036	252.236	96.051
252.191	95.8486	252.401	96.3466	252.448	96.1353	252.495	96.4204	111.454	99.7526	252.503	94.7809	252.436	96.0143
252.391	95.8219	252.601	96.3262	252.648	96.1148	252.695	96.3991	111.54	99.7516	252.703	94.7582	252.636	95.9766
252.591	95.795	252.801	96.3055	252.848	96.094	252.895	96.3775	111.621	99.7507	252.903	94.7351	252.836	95.9381
252.791	95.7679	253.001	96.2845	253.048	96.073	253.095	96.3556	111.703	99.7498	253.103	94.712	253.036	95.8985
252.991	95.7404	253.201	96.2632	253.248	96.0517	253.295	96.3335	111.786	99.7489	253.303	94.6885	253.236	95.8578
253.191	95.7127	253.401	96.2419	253.448	96.0301	253.495	96.311	111.868	99.748	253.503	94.665	253.436	95.8162
253.391	95.6846	253.601	96.2202	253.648	96.0082	253.695	96.2884	111.954	99.747	253.703	94.6412	253.636	95.7736
253.591	95.6561	253.801	96.1983	253.848	95.986	253.895	96.2655	112.033	99.7461	253.903	94.6171	253.836	95.7301
253.791	95.6272	254.001	96.176	254.048	95.9635	254.095	96.2425	112.117	99.7451	254.103	94.5929	254.036	95.6855
253.991	95.5981	254.201	96.1534	254.248	95.9408	254.295	96.2191	112.203	99.7442	254.303	94.5686	254.236	95.64
254.191	95.5687	254.401	96.1305	254.448	95.9177	254.495	96.1954	112.283	99.7433	254.503	94.5441	254.436	95.5935
254.391	95.5391	254.601	96.1073	254.648	95.8942	254.695	96.1714	112.365	99.7423	254.703	94.5192	254.636	95.5459
254.591	95.5089	254.801	96.0839	254.848	95.8705	254.895	96.1472	112.451	99.7413	254.903	94.4943	254.836	95.4977
254.791	95.4784	255.001	96.0601	255.048	95.8464	255.095	96.1229	112.53	99.7404	255.103	94.4692	255.036	95.4483
254.991	95.4475	255.201	96.0361	255.248	95.822	255.295	96.0982	112.61	99.7394	255.303	94.4439	255.236	95.3986
255.191	95.4161	255.401	96.0116	255.448	95.7973	255.495	96.0732	112.691	99.7385	255.503	94.4184	255.436	95.3479
255.391	95.3843	255.601	95.9867	255.648	95.7722	255.695	96.0478	112.778	99.7375	255.703	94.3925	255.636	95.2963
255.591	95.3522	255.801	95.9616	255.848	95.7468	255.895	96.0222	112.86	99.7365	255.903	94.3664	255.836	95.2443
255.791	95.3196	256.001	95.936	256.048	95.721	256.095	95.9961	112.937	99.7357	256.103	94.3402	256.036	95.1914
255.991	95.2867	256.201	95.9102	256.248	95.6948	256.295	95.9696	113.02	99.7348	256.303	94.3137	256.236	95.138
256.191	95.2532	256.401	95.884	256.448	95.6682	256.495	95.9428	113.108	99.7339	256.503	94.2868	256.436	95.084
256.391	95.2194	256.601	95.8574	256.648	95.6412	256.695	95.9156	113.189	99.733	256.703	94.2596	256.636	95.0292
256.591	95.1851	256.801	95.8303	256.848	95.6138	256.895	95.888	113.272	99.7321	256.903	94.232	256.836	94.974
256.791	95.1504	257.001	95.8028	257.048	95.586	257.095	95.8599	113.352	99.7313	257.103	94.204	257.036	94.9182
256.991	95.1153	257.201	95.775	257.248	95.5577	257.295	95.8314	113.437	99.7304	257.303	94.1756	257.236	94.8615
257.191	95.0798	257.401	95.7467	257.448	95.529	257.495	95.8025	113.516	99.7296	257.503	94.1468	257.436	94.804
257.391	95.044	257.601	95.7183	257.648	95.4998	257.695	95.773	113.602	99.7286	257.703	94.1176	257.636	94.746
257.591	95.0078	257.801	95.6894	257.848	95.4702	257.895	95.743	113.686	99.7277	257.903	94.0879	257.836	94.6872
257.791	94.9712	258.001	95.6599	258.048	95.4401	258.095	95.7125	113.77	99.7267	258.103	94.0577	258.036	94.6277
257.991	94.9343	258.201	95.6302	258.248	95.4096	258.295	95.6815	113.852	99.7258	258.303	94.0269	258.236	94.5673
258.191	94.8968	258.401	95.5999	258.448	95.3784	258.495	95.6499	113.931	99.7248	258.503	93.9956	258.436	94.5064
258.391	94.8589	258.601	95.5691	258.648	95.3466	258.695	95.6178	114.016	99.7238	258.703	93.9635	258.636	94.4447
258.591	94.8205	258.801	95.538	258.848	95.3143	258.895	95.585	114.098	99.7228	258.903	93.9309	258.836	94.3821
258.791	94.7818	259.001	95.5065	259.048	95.2816	259.095	95.5519	114.18	99.7219	259.103	93.8975	259.036	94.3186
258.991	94.7429	259.201	95.4744	259.248	95.2481	259.295	95.5179	114.266	99.7209	259.303	93.8635	259.236	94.2543
259.191	94.7036	259.401	95.4418	259.448	95.2141	259.495	95.4833	114.347	99.7199	259.503	93.8286	259.436	94.1892
259.391	94.6639	259.601	95.4089	259.648	95.1796	259.695	95.4482	114.432	99.7188	259.703	93.7928	259.636	94.1231
259.591	94.6237	259.801	95.3752	259.848	95.1445	259.895	95.4124	114.514	99.7178	259.903	93.7561	259.836	94.0563
259.791	94.583	260.001	95.3412	260.048	95.1085	260.095	95.376	114.596	99.7168	260.103	93.7187	260.036	93.9882
259.991	94.5421	260.201	95.3067	260.248	95.0718	260.295	95.3389	114.679	99.7158	260.303	93.6803	260.236	93.9192
260.191	94.5007	260.401	95.2717	260.448	95.0346	260.495	95.3011	114.761	99.7148	260.503	93.641	260.436	93.8492
260.391	94.4593	260.601	95.2361	260.648	94.9967	260.695	95.2626	114.839	99.7138	260.703	93.6008	260.636	93.7781
260.591	94.4174	260.801	95.2002	260.848	94.9581	260.895	95.2234	114.925	99.7127	260.903	93.5592	260.836	93.706
260.791	94.3752	261.001	95.1635	261.048	94.9187	261.095	95.183	115.004	99.7117	261.103	93.5167	261.036	93.6322
260.991	94.3326	261.201	95.1265	261.248	94.8786	261.295	95.1419	115.087	99.7106	261.303	93.4729	261.236	93.5573
261.191	94.2895	261.401	95.0889	261.448	94.8376	261.495	95.1	115.173	99.7095	261.503	93.4282	261.436	93.4806
261.391	94.2463	261.601	95.0509	261.648	94.7958	261.695	95.0572	115.253	99.7084	261.703	93.3821	261.636	93.4031
261.591	94.2025	261.801	95.0121	261.848	94.7532	261.895	95.0133	115.337	99.7073	261.903	93.3346	261.836	93.3237
261.791	94.1584	262.001	94.9728	262.048	94.7098	262.095	94.9687	115.419	99.7062	262.103	93.2858	262.036	93.2427
261.991	94.1139	262.201	94.9329	262.248	94.666	262.295	94.9232	115.499	99.7051	262.303	93.2356	262.236	93.1602
262.191	94.0688	262.401	94.8924	262.448	94.6212	262.495	94.8765	115.58	99.704	262.503	93.1838	262.436	93.0764
262.391	94.0236	262.601	94.8514	262.648	94.5757	262.695	94.8287	115.665	99.7029	262.703	93.1302	262.636	92.9909
262.591	93.9778	262.801	94.8097	262.848	94.5294	262.895	94.7798	115.746	99.7018	262.903	93.0752	262.836	92.904
262.791	93.9315	263.001	94.7675	263.048	94.4824	263.095	94.7302	115.828	99.7008	263.103	93.019	263.036	92.8164
262.991	93.8847	263.201	94.7245	263.248	94.4345	263.295	94.6797	115.91	99.6997	263.303	92.9611	263.236	92.7272
263.191	93.8375	263.401	94.6809	263.448	94.386	263.495	94.6281	115.994	99.6987	263.503	92.9016	263.436	92.6375
263.391	93.79	263.601	94.6368	263.648	94.3365	263.695	94.5753	116.079	99.6976	263.703	92.8404	263.636	92.5468
263.591	93.7417	263.801	94.592	263.848	94.2864	263.895	94.5215	116.159	99.6966	263.903	92.7774	263.836	92.4555
263.791	93.6932	264.001	94.5466	264.048	94.2356	264.095	94.4665	116.242	99.6956	264.103	92.7129	264.036	92.364
263.991	93.6443	264.201	94.5005	264.248	94.1837	264.295	94.4103	116.325	99.6946	264.303	92.6468	264.236	92.2718
264.191	93.5948	264.401	94.4537	264.448	94.131	264.495	94.353	116.408	99.6935	264.503	92.5789	264.436	92.179
264.391	93.5449	264.601	94.4066	264.648	94.0775	264.695	94.2947	116.491	99.6925	264.703	92.5095	264.636	92.0859
264.591	93.4944	264.801	94.3586	264.848	94.0232	264.895	94.2351	116.569	99.6915	264.903	92.4385	264.836	91.9923
264.791	93.4432	265.001	94.3099	265.048	93.9678	265.095	94.1745	116.651	99.6905	265.103	92.3655	265.036	91.8977
264.991	93.3916	265.201	94.2609	265.248	93.9115	265.295	94.1123	116.738	99.6895	265.303	92.2909	265.236	91.803
265.191	93.3396	265.401	94.2112	265.448	93.8543	265.495	94.0488	116.819	99.6884	265.503	92.2148	265.436	91.7073
265.391	93.287	265.601	94.161	265.648	93.7962	265.695	93.9842	116.899	99.6874	265.703	92.1363	265.636	91.6107
265.591	93.2339	265.801	94.1099	265.848	93.737	265.895	93.9185	116.98	99.6864	265.903	92.0566	265.836	91.5134
265.791	93.1802	266.001	94.0582	266.048	93.6765	266.095	93.8515	117.069	99.6852	266.103	91.9751	266.036	91.4143
265.991	93.126	266.201	94.0059	266.248	93.6152	266.295	93.7828	117.149	99.6842	266.303	91.892	266.236	91.3147
266.191	93.0714	266.401	93.953	266.448	93.5528	266.495	93.7131	117.233	99.6832	266.503	91.8071	266.436	91.2138
266.391	93.0163	266.601	93.8996	266.648	93.4898	266.695	93.6416	117.312	99.6821	266.703	91.7208	266.636	91.1116
266.591	92.9608	266.801	93.8457	266.848	93.4254	266.895	93.5692	117.397	99.6811	266.903	91.6328	266.836	91.0087
266.791	92.9049	267.001	93.7913	267.048	93.3598	267.095	93.4955	117.479	99.68	267.103	91.5437	267.036	90.905
266.991	92.8484	267.201	93.7366	267.248	93.2938	267.295	93.4202	117.56	99.679	267.303	91.4528	267.236	90.8002
267.191	92.7917	267.401	93.6811	267.448	93.227	267.495	93.3441	117.642	99.6779	267.503	91.3602	267.436	90.6946
267.391	92.7346	267.601	93.625	267.648	93.1589	267.695	93.2663	117.726	99.6768	267.703	91.2663	267.636	90.5882
267.591	92.6769	267.801	93.5686	267.848	93.09	267.895	93.1875	117.804	99.6758	267.903	91.1715	267.836	90.4813
267.791	92.6188	268.001	93.5117	268.048	93.0204	268.095	93.1073	117.889	99.6746	268.103	91.0753	268.036	90.3739
267.991	92.5602	268.201	93.4546	268.248	92.9496	268.295	93.0259	117.971	99.6736	268.303	90.9775	268.236	90.2665
268.191	92.5013	268.401	93.3971	268.448	92.8779	268.495	92.9435	118.052	99.6724	268.503	90.8794	268.436	90.1587
268.391	92.442	268.601	93.3391	268.648	92.805	268.695	92.8602	118.137	99.6713	268.703	90.7798	268.636	90.0506
268.591	92.3821	268.801	93.2809	268.848	92.7314	268.895	92.7753	118.215	99.6702	268.903	90.6796	268.836	89.9423
268.791	92.3217	269.001	93.2224	269.048	92.6575	269.095	92.6898	118.3	99.669	269.103	90.578	269.036	89.8341
268.991	92.2611	269.201	93.1633	269.248	92.5824	269.295	92.6029	118.385	99.6679	269.303	90.4752	269.236	89.7255
269.191	92.1999	269.401	93.1037	269.448	92.5058	269.495	92.5152	118.466	99.6668	269.503	90.3721	269.436	89.617
269.391	92.1381	269.601	93.0439	269.648	92.4288	269.695	92.4266	118.548	99.6658	269.703	90.2688	269.636	89.5095
269.591	92.0763	269.801	92.9838	269.848	92.3513	269.895	92.3373	118.627	99.6648	269.903	90.1642	269.836	89.4008
269.791	92.0141	270.001	92.9238	270.048	92.273	270.095	92.2471	118.713	99.6637	270.103	90.0588	270.036	89.2926
269.991	91.9515	270.201	92.8631	270.248	92.1941	270.295	92.1561	118.793	99.6627	270.303	89.953	270.236	89.184
270.191	91.8886	270.401	92.8023	270.448	92.1148	270.495	92.0648	118.877	99.6617	270.503	89.8468	270.436	89.0756
270.391	91.8254	270.601	92.7414	270.648	92.035	270.695	91.9724	118.958	99.6608	270.703	89.7404	270.636	88.9677
270.591	91.7618	270.801	92.6798	270.848	91.9548	270.895	91.8798	119.039	99.6598	270.903	89.6337	270.836	88.8589
270.791	91.6979	271.001	92.6181	271.048	91.8742	271.095	91.7865	119.122	99.6588	271.103	89.5263	271.036	88.75
270.991	91.6335	271.201	92.5559	271.248	91.7935	271.295	91.6927	119.203	99.6578	271.303	89.4192	271.236	88.6416
271.191	91.5687	271.401	92.4936	271.448	91.7129	271.495	91.5985	119.287	99.6569	271.503	89.3118	271.436	88.5337
271.391	91.5036	271.601	92.4312	271.648	91.632	271.695	91.5036	119.367	99.6558	271.703	89.2042	271.636	88.4248
271.591	91.4381	271.801	92.3685	271.848	91.5509	271.895	91.4087	119.45	99.6548	271.903	89.0967	271.836	88.3164
271.791	91.3722	272.001	92.305	272.048	91.4694	272.095	91.3128	119.534	99.6537	272.103	88.9888	272.036	88.2087
271.991	91.3058	272.201	92.2412	272.248	91.3879	272.295	91.217	119.616	99.6526	272.303	88.8817	272.236	88.1008
272.191	91.239	272.401	92.177	272.448	91.3064	272.495	91.1206	119.698	99.6516	272.503	88.7745	272.436	87.9935
272.391	91.172	272.601	92.1121	272.648	91.2249	272.695	91.0242	119.776	99.6505	272.703	88.6673	272.636	87.8861
272.591	91.1047	272.801	92.0471	272.848	91.1433	272.895	90.9279	119.862	99.6493	272.903	88.5601	272.836	87.7793
272.791	91.0369	273.001	91.9816	273.048	91.0613	273.095	90.8315	119.945	99.6482	273.103	88.4529	273.036	87.6732
272.991	90.9688	273.201	91.9154	273.248	90.9796	273.295	90.7344	120.028	99.6471	273.303	88.3464	273.236	87.5673
273.191	90.9006	273.401	91.8491	273.448	90.8976	273.495	90.6377	120.112	99.6459	273.503	88.2407	273.436	87.4616
273.391	90.8321	273.601	91.782	273.648	90.8159	273.695	90.5411	120.19	99.6448	273.703	88.1347	273.636	87.3565
273.591	90.7633	273.801	91.7145	273.848	90.7337	273.895	90.4449	120.274	99.6436	273.903	88.0293	273.836	87.2519
273.791	90.6939	274.001	91.6466	274.048	90.6519	274.095	90.3483	120.359	99.6424	274.103	87.9246	274.036	87.1475
273.991	90.6245	274.201	91.5781	274.248	90.5705	274.295	90.2521	120.439	99.6413	274.303	87.8202	274.236	87.0431
274.191	90.5547	274.401	91.5094	274.448	90.4891	274.495	90.1564	120.523	99.64	274.503	87.7172	274.436	86.9391
274.391	90.4844	274.601	91.4397	274.648	90.4081	274.695	90.0608	120.602	99.6389	274.703	87.6139	274.636	86.8353
274.591	90.4137	274.801	91.3697	274.848	90.3273	274.895	89.965	120.681	99.6377	274.903	87.5115	274.836	86.7315
274.791	90.3425	275.001	91.2994	275.048	90.2463	275.095	89.8696	120.766	99.6365	275.103	87.4102	275.036	86.6276
274.991	90.2712	275.201	91.2282	275.248	90.1654	275.295	89.7746	120.85	99.6352	275.303	87.3092	275.236	86.5237
275.191	90.1993	275.401	91.1564	275.448	90.0847	275.495	89.68	120.929	99.634	275.503	87.209	275.436	86.4198
275.391	90.1269	275.601	91.0839	275.648	90.0041	275.695	89.5859	121.01	99.6328	275.703	87.1092	275.636	86.3155
275.591	90.0541	275.801	91.011	275.848	89.9239	275.895	89.4921	121.096	99.6315	275.903	87.0107	275.836	86.211
275.791	89.981	276.001	90.9372	276.048	89.8435	276.095	89.3982	121.178	99.6302	276.103	86.9132	276.036	86.1061
275.991	89.9077	276.201	90.8629	276.248	89.7634	276.295	89.3052	121.26	99.629	276.303	86.8159	276.236	86.0014
276.191	89.8334	276.401	90.7879	276.448	89.6836	276.495	89.2124	121.34	99.6278	276.503	86.7198	276.436	85.8967
276.391	89.7587	276.601	90.7124	276.648	89.6034	276.695	89.1202	121.425	99.6265	276.703	86.624	276.636	85.792
276.591	89.6839	276.801	90.6365	276.848	89.5235	276.895	89.0287	121.505	99.6254	276.903	86.5291	276.836	85.6872
276.791	89.6085	277.001	90.5597	277.048	89.4433	277.095	88.9374	121.588	99.6243	277.103	86.435	277.036	85.5827
276.991	89.5327	277.201	90.4824	277.248	89.3637	277.295	88.8473	121.671	99.6231	277.303	86.3417	277.236	85.4785
277.191	89.4565	277.401	90.4053	277.448	89.2842	277.495	88.7574	121.751	99.6219	277.503	86.2493	277.436	85.3739
277.391	89.3799	277.601	90.3272	277.648	89.2045	277.695	88.668	121.834	99.6208	277.703	86.1572	277.636	85.2702
277.591	89.3028	277.801	90.2488	277.848	89.1252	277.895	88.5785	121.917	99.6196	277.903	86.0663	277.836	85.1672
277.791	89.2251	278.001	90.1702	278.048	89.0458	278.095	88.4903	122.002	99.6185	278.103	85.9757	278.036	85.0646
277.991	89.1469	278.201	90.0909	278.248	88.9659	278.295	88.4024	122.08	99.6175	278.303	85.8858	278.236	84.9634
278.191	89.0682	278.401	90.0114	278.448	88.8864	278.495	88.3153	122.168	99.6163	278.503	85.7962	278.436	84.8619
278.391	88.9898	278.601	89.9317	278.648	88.807	278.695	88.2288	122.246	99.6152	278.703	85.7071	278.636	84.7613
278.591	88.9105	278.801	89.8519	278.848	88.7275	278.895	88.1423	122.33	99.6141	278.903	85.6182	278.836	84.6617
278.791	88.8312	279.001	89.7715	279.048	88.6481	279.095	88.0567	122.413	99.6129	279.103	85.5299	279.036	84.5629
278.991	88.7512	279.201	89.6911	279.248	88.569	279.295	87.9715	122.491	99.6119	279.303	85.4415	279.236	84.4649
279.191	88.6712	279.401	89.6103	279.448	88.4898	279.495	87.887	122.573	99.6108	279.503	85.3533	279.436	84.3684
279.391	88.5907	279.601	89.5291	279.648	88.4104	279.695	87.8032	122.654	99.6097	279.703	85.2656	279.636	84.2725
279.591	88.5099	279.801	89.4484	279.848	88.3311	279.895	87.7198	122.736	99.6086	279.903	85.178	279.836	84.1775
279.791	88.429	280.001	89.3672	280.048	88.2516	280.095	87.6367	122.82	99.6075	280.103	85.0903	280.036	84.0837
279.991	88.3481	280.201	89.2864	280.248	88.1726	280.295	87.5542	122.903	99.6064	280.303	85.0021	280.236	83.9905
280.191	88.2669	280.401	89.2054	280.448	88.0935	280.495	87.4721	122.984	99.6053	280.503	84.9146	280.436	83.8984
280.391	88.1855	280.601	89.1247	280.648	88.0139	280.695	87.3902	123.065	99.6043	280.703	84.827	280.636	83.8075
280.591	88.1036	280.801	89.0434	280.848	87.9343	280.895	87.3089	123.152	99.6032	280.903	84.7394	280.836	83.7173
280.791	88.0218	281.001	88.9623	281.048	87.855	281.095	87.228	123.234	99.6022	281.103	84.6518	281.036	83.6279
280.991	87.9398	281.201	88.8818	281.248	87.7752	281.295	87.1468	123.317	99.6012	281.303	84.5641	281.236	83.5396
281.191	87.8576	281.401	88.8011	281.448	87.6955	281.495	87.0665	123.397	99.6002	281.503	84.4765	281.436	83.4523
281.391	87.7751	281.601	88.7202	281.648	87.6156	281.695	86.9864	123.48	99.5992	281.703	84.3889	281.636	83.3661
281.591	87.6928	281.801	88.6397	281.848	87.5363	281.895	86.9063	123.556	99.5983	281.903	84.3012	281.836	83.2807
281.791	87.6103	282.001	88.5591	282.048	87.4565	282.095	86.8268	123.641	99.5973	282.103	84.2136	282.036	83.1964
281.991	87.5276	282.201	88.4782	282.248	87.3771	282.295	86.7475	123.725	99.5962	282.303	84.1265	282.236	83.1132
282.191	87.445	282.401	88.397	282.448	87.2975	282.495	86.6685	123.806	99.5952	282.503	84.04	282.436	83.0308
282.391	87.3629	282.601	88.3163	282.648	87.2177	282.695	86.5897	123.888	99.5942	282.703	83.953	282.636	82.9499
282.591	87.2807	282.801	88.2355	282.848	87.1384	282.895	86.5112	123.968	99.5932	282.903	83.8664	282.836	82.8698
282.791	87.1985	283.001	88.1549	283.048	87.0589	283.095	86.4327	124.052	99.5921	283.103	83.7801	283.036	82.7914
282.991	87.1166	283.201	88.0739	283.248	86.98	283.295	86.3544	124.136	99.591	283.303	83.6945	283.236	82.7139
283.191	87.0352	283.401	87.9932	283.448	86.9009	283.495	86.2768	124.22	99.5899	283.503	83.6093	283.436	82.638
283.391	86.9535	283.601	87.9129	283.648	86.8221	283.695	86.1992	124.299	99.5888	283.703	83.525	283.636	82.5626
283.591	86.8726	283.801	87.8325	283.848	86.7434	283.895	86.1218	124.379	99.5878	283.903	83.4408	283.836	82.4888
283.791	86.7919	284.001	87.7524	284.048	86.665	284.095	86.0448	124.463	99.5867	284.103	83.3575	284.036	82.4161
283.991	86.7116	284.201	87.6721	284.248	86.5867	284.295	85.9682	124.545	99.5857	284.303	83.2746	284.236	82.3444
284.191	86.6311	284.401	87.5922	284.448	86.5086	284.495	85.8917	124.627	99.5846	284.503	83.1922	284.436	82.2742
284.391	86.551	284.601	87.5125	284.648	86.4308	284.695	85.8156	124.71	99.5835	284.703	83.1108	284.636	82.2051
284.591	86.4709	284.801	87.433	284.848	86.3536	284.895	85.7401	124.791	99.5824	284.903	83.0306	284.836	82.1373
284.791	86.3911	285.001	87.3536	285.048	86.2768	285.095	85.6652	124.872	99.5814	285.103	82.9515	285.036	82.0707
284.991	86.3119	285.201	87.2745	285.248	86.2002	285.295	85.5908	124.953	99.5804	285.303	82.8726	285.236	82.0052
285.191	86.2331	285.401	87.1957	285.448	86.1239	285.495	85.5169	125.041	99.5792	285.503	82.7948	285.436	81.9411
285.391	86.1541	285.601	87.1173	285.648	86.0484	285.695	85.4431	125.121	99.5782	285.703	82.7175	285.636	81.8781
285.591	86.0761	285.801	87.0392	285.848	85.9731	285.895	85.3702	125.202	99.5771	285.903	82.6414	285.836	81.8166
285.791	85.9979	286.001	86.9614	286.048	85.8986	286.095	85.2979	125.283	99.576	286.103	82.5663	286.036	81.756
285.991	85.92	286.201	86.8842	286.248	85.8245	286.295	85.2261	125.367	99.5747	286.303	82.4922	286.236	81.6967
286.191	85.843	286.401	86.8074	286.448	85.7509	286.495	85.1552	125.452	99.5734	286.503	82.4191	286.436	81.6389
286.391	85.7666	286.601	86.731	286.648	85.6779	286.695	85.0853	125.532	99.5722	286.703	82.3471	286.636	81.5823
286.591	85.6908	286.801	86.6552	286.848	85.6056	286.895	85.0157	125.61	99.571	286.903	82.2762	286.836	81.5269
286.791	85.6155	287.001	86.5797	287.048	85.5337	287.095	84.9472	125.692	99.5698	287.103	82.2061	287.036	81.4728
286.991	85.5411	287.201	86.5047	287.248	85.4624	287.295	84.8794	125.773	99.5685	287.303	82.1369	287.236	81.42
287.191	85.4668	287.401	86.4306	287.448	85.3917	287.495	84.8119	125.857	99.5671	287.503	82.069	287.436	81.3687
287.391	85.3934	287.601	86.3569	287.648	85.3218	287.695	84.7457	125.94	99.5658	287.703	82.0021	287.636	81.3181
287.591	85.3207	287.801	86.284	287.848	85.2525	287.895	84.6802	126.022	99.5645	287.903	81.9366	287.836	81.2687
287.791	85.2485	288.001	86.2117	288.048	85.1839	288.095	84.6155	126.106	99.5631	288.103	81.8717	288.036	81.2206
287.991	85.1777	288.201	86.14	288.248	85.1158	288.295	84.5516	126.188	99.5619	288.303	81.8081	288.236	81.1736
288.191	85.1074	288.401	86.0691	288.448	85.0487	288.495	84.4886	126.272	99.5605	288.503	81.7454	288.436	81.1277
288.391	85.0378	288.601	85.999	288.648	84.9821	288.695	84.4266	126.351	99.5593	288.703	81.6838	288.636	81.0825
288.591	84.9687	288.801	85.9294	288.848	84.9164	288.895	84.3652	126.434	99.558	288.903	81.6234	288.836	81.0383
288.791	84.9007	289.001	85.8606	289.048	84.851	289.095	84.3044	126.517	99.5567	289.103	81.5637	289.036	80.9947
288.991	84.8332	289.201	85.7927	289.248	84.7866	289.295	84.2443	126.596	99.5555	289.303	81.505	289.236	80.9516
289.191	84.7666	289.401	85.7257	289.448	84.7231	289.495	84.1855	126.679	99.5542	289.503	81.4471	289.436	80.9092
289.391	84.7011	289.601	85.6592	289.648	84.6604	289.695	84.1274	126.761	99.5529	289.703	81.3902	289.636	80.8672
289.591	84.6364	289.801	85.5936	289.848	84.5981	289.895	84.0702	126.843	99.5516	289.903	81.3341	289.836	80.826
289.791	84.5728	290.001	85.5288	290.048	84.5366	290.095	84.0137	126.926	99.5503	290.103	81.2789	290.036	80.7851
289.991	84.5101	290.201	85.4646	290.248	84.4758	290.295	83.958	127.012	99.549	290.303	81.2245	290.236	80.7447
290.191	84.4483	290.401	85.4016	290.448	84.4159	290.495	83.9034	127.092	99.5477	290.503	81.171	290.436	80.7043
290.391	84.3872	290.601	85.3393	290.648	84.3566	290.695	83.8497	127.176	99.5464	290.703	81.1184	290.636	80.6644
290.591	84.3271	290.801	85.278	290.848	84.2983	290.895	83.7965	127.259	99.545	290.903	81.066	290.836	80.6248
290.791	84.2682	291.001	85.2174	291.048	84.2406	291.095	83.7444	127.338	99.5437	291.103	81.0145	291.036	80.5851
290.991	84.2101	291.201	85.1578	291.248	84.1841	291.295	83.6933	127.422	99.5423	291.303	80.9637	291.236	80.5459
291.191	84.1528	291.401	85.0992	291.448	84.1284	291.495	83.6429	127.504	99.5409	291.503	80.9135	291.436	80.507
291.391	84.0965	291.601	85.0415	291.648	84.0733	291.695	83.5934	127.584	99.5396	291.703	80.8641	291.636	80.4682
291.591	84.0413	291.801	84.9847	291.848	84.019	291.895	83.5445	127.665	99.5382	291.903	80.8151	291.836	80.4297
291.791	83.987	292.001	84.9286	292.048	83.9653	292.095	83.4966	127.749	99.5367	292.103	80.7666	292.036	80.3913
291.991	83.9334	292.201	84.8736	292.248	83.9128	292.295	83.4493	127.829	99.5353	292.303	80.7187	292.236	80.3531
292.191	83.881	292.401	84.8193	292.448	83.861	292.495	83.4027	127.911	99.5337	292.503	80.6714	292.436	80.3153
292.391	83.8294	292.601	84.7659	292.648	83.8098	292.695	83.3566	127.993	99.5322	292.703	80.6245	292.636	80.2777
292.591	83.7788	292.801	84.7134	292.848	83.7593	292.895	83.3116	128.075	99.5307	292.903	80.5779	292.836	80.2403
292.791	83.729	293.001	84.6618	293.048	83.7098	293.095	83.2672	128.158	99.5291	293.103	80.5319	293.036	80.2033
292.991	83.68	293.201	84.6112	293.248	83.6614	293.295	83.2232	128.24	99.5276	293.303	80.4866	293.236	80.1665
293.191	83.6321	293.401	84.5613	293.448	83.6132	293.495	83.1799	128.324	99.526	293.503	80.4416	293.436	80.1302
293.391	83.5849	293.601	84.5119	293.648	83.5658	293.695	83.1371	128.406	99.5245	293.703	80.397	293.636	80.0942
293.591	83.5383	293.801	84.4634	293.848	83.5193	293.895	83.0949	128.49	99.5229	293.903	80.3527	293.836	80.0585
293.791	83.4926	294.001	84.4157	294.048	83.4733	294.095	83.0533	128.572	99.5214	294.103	80.3092	294.036	80.0233
293.991	83.4477	294.201	84.3686	294.248	83.4282	294.295	83.0122	128.653	99.5199	294.303	80.2661	294.236	79.9885
294.191	83.4035	294.401	84.3225	294.448	83.3838	294.495	82.9717	128.737	99.5183	294.503	80.2232	294.436	79.9539
294.391	83.3599	294.601	84.2766	294.648	83.3398	294.695	82.9317	128.819	99.5168	294.703	80.1809	294.636	79.9198
294.591	83.3171	294.801	84.2316	294.848	83.2966	294.895	82.8919	128.899	99.5154	294.903	80.1392	294.836	79.886
294.791	83.2746	295.001	84.187	295.048	83.2541	295.095	82.8524	128.984	99.5138	295.103	80.0978	295.036	79.8525
294.991	83.2329	295.201	84.1432	295.248	83.212	295.295	82.8134	129.064	99.5124	295.303	80.0569	295.236	79.8194
295.191	83.1917	295.401	84.0997	295.448	83.1706	295.495	82.775	129.148	99.5108	295.503	80.0165	295.436	79.7866
295.391	83.1511	295.601	84.0568	295.648	83.1296	295.695	82.7366	129.23	99.5093	295.703	79.9766	295.636	79.7542
295.591	83.1112	295.801	84.0146	295.848	83.0892	295.895	82.699	129.308	99.5079	295.903	79.9373	295.836	79.722
295.791	83.0717	296.001	83.9728	296.048	83.0492	296.095	82.6615	129.392	99.5064	296.103	79.8982	296.036	79.69
295.991	83.0325	296.201	83.9317	296.248	83.0098	296.295	82.6241	129.477	99.5048	296.303	79.8597	296.236	79.6584
296.191	82.9938	296.401	83.8909	296.448	82.9707	296.495	82.5871	129.56	99.5034	296.503	79.8217	296.436	79.627
296.391	82.9553	296.601	83.8503	296.648	82.9322	296.695	82.5502	129.638	99.502	296.703	79.7843	296.636	79.5957
296.591	82.9174	296.801	83.8104	296.848	82.894	296.895	82.5137	129.721	99.5005	296.903	79.7471	296.836	79.5649
296.791	82.8798	297.001	83.7707	297.048	82.8563	297.095	82.4776	129.805	99.4991	297.103	79.7105	297.036	79.5342
296.991	82.8426	297.201	83.7314	297.248	82.819	297.295	82.4416	129.887	99.4976	297.303	79.6743	297.236	79.5035
297.191	82.8056	297.401	83.6925	297.448	82.7819	297.495	82.4058	129.967	99.4963	297.503	79.6386	297.436	79.4729
297.391	82.769	297.601	83.6539	297.648	82.7454	297.695	82.3703	130.046	99.495	297.703	79.6033	297.636	79.4424
297.591	82.7329	297.801	83.6156	297.848	82.709	297.895	82.3348	130.131	99.4935	297.903	79.5683	297.836	79.412
297.791	82.6969	298.001	83.5777	298.048	82.673	298.095	82.2994	130.212	99.4921	298.103	79.534	298.036	79.3818
297.991	82.6612	298.201	83.54	298.248	82.6372	298.295	82.2644	130.297	99.4908	298.303	79.4999	298.236	79.3516
298.191	82.6258	298.401	83.5025	298.448	82.6015	298.495	82.2294	130.378	99.4894	298.503	79.4661	298.436	79.3214
298.391	82.5907	298.601	83.4654	298.648	82.5662	298.695	82.1945	130.46	99.488	298.703	79.4329	298.636	79.2913
298.591	82.5559	298.801	83.4286	298.848	82.531	298.895	82.1597	130.543	99.4865	298.903	79.3999	298.836	79.261
298.791	82.5213	299.001	83.3919	299.048	82.496	299.095	82.1251	130.627	99.4851	299.103	79.3673	299.036	79.2308
298.991	82.4869	299.201	83.3552	299.248	82.4612	299.295	82.0905	130.714	99.4835	299.303	79.3351	299.236	79.2006
299.191	82.4528	299.401	83.319	299.448	82.4263	299.495	82.056	130.794	99.4821	299.503	79.3032	299.436	79.1706
299.391	82.4188	299.601	83.2828	299.648	82.3916	299.695	82.0216	130.876	99.4807	299.703	79.2716	299.636	79.1408
299.591	82.385	299.801	83.2469	299.848	82.3572	299.895	81.9871	130.961	99.4792	299.903	79.2403	299.836	79.1109
299.791	82.3512	300.001	83.2111	300.048	82.3227	300.095	81.9528	131.04	99.4778	300.103	79.2092	300.036	79.0812
299.991	82.3178	300.201	83.1755	300.248	82.2883	300.295	81.9187	131.124	99.4764	300.303	79.1784	300.236	79.0515
300.191	82.2845	300.401	83.1398	300.448	82.2542	300.495	81.8846	131.207	99.4749	300.503	79.148	300.436	79.022
300.391	82.2511	300.601	83.1044	300.648	82.2199	300.695	81.8506	131.289	99.4735	300.703	79.1179	300.636	78.9925
300.591	82.2178	300.801	83.0691	300.848	82.1856	300.895	81.8167	131.372	99.4721	300.903	79.0878	300.836	78.9634
300.791	82.1846	301.001	83.0339	301.048	82.1515	301.095	81.7826	131.453	99.4706	301.103	79.0578	301.036	78.9344
300.991	82.1516	301.201	82.9989	301.248	82.1172	301.295	81.7485	131.536	99.4692	301.303	79.0282	301.236	78.9054
301.191	82.1186	301.401	82.9641	301.448	82.0831	301.495	81.7145	131.62	99.4677	301.503	78.9986	301.436	78.8766
301.391	82.0856	301.601	82.9291	301.648	82.049	301.695	81.6804	131.706	99.4661	301.703	78.9692	301.636	78.8479
301.591	82.0526	301.801	82.8943	301.848	82.0151	301.895	81.6463	131.786	99.4646	301.903	78.9398	301.836	78.8193
301.791	82.0195	302.001	82.8594	302.048	81.9809	302.095	81.6125	131.871	99.4631	302.103	78.9108	302.036	78.791
301.991	81.9865	302.201	82.8243	302.248	81.9469	302.295	81.5785	131.95	99.4616	302.303	78.8819	302.236	78.7627
302.191	81.9534	302.401	82.7896	302.448	81.9129	302.495	81.5444	132.028	99.4602	302.503	78.8529	302.436	78.7344
302.391	81.9204	302.601	82.7548	302.648	81.8788	302.695	81.5103	132.114	99.4586	302.703	78.8239	302.636	78.7061
302.591	81.8873	302.801	82.72	302.848	81.8449	302.895	81.4763	132.193	99.4571	302.903	78.7949	302.836	78.6777
302.791	81.8542	303.001	82.6852	303.048	81.811	303.095	81.4422	132.278	99.4556	303.103	78.7662	303.036	78.6493
302.991	81.8211	303.201	82.6503	303.248	81.7771	303.295	81.4081	132.36	99.4541	303.303	78.7374	303.236	78.6209
303.191	81.7881	303.401	82.6153	303.448	81.7432	303.495	81.3738	132.44	99.4527	303.503	78.7086	303.436	78.5923
303.391	81.755	303.601	82.5805	303.648	81.7093	303.695	81.3397	132.525	99.4511	303.703	78.6799	303.636	78.5635
303.591	81.7216	303.801	82.5456	303.848	81.6754	303.895	81.3057	132.61	99.4496	303.903	78.6512	303.836	78.5344
303.791	81.6885	304.001	82.5107	304.048	81.6414	304.095	81.2716	132.695	99.4481	304.103	78.6223	304.036	78.505
303.991	81.6552	304.201	82.4759	304.248	81.6077	304.295	81.2373	132.774	99.4467	304.303	78.5933	304.236	78.4754
304.191	81.622	304.401	82.441	304.448	81.5737	304.495	81.2031	132.857	99.4453	304.503	78.5643	304.436	78.4456
304.391	81.5887	304.601	82.406	304.648	81.5398	304.695	81.1689	132.939	99.4438	304.703	78.5355	304.636	78.4154
304.591	81.5553	304.801	82.3711	304.848	81.5059	304.895	81.1346	133.022	99.4423	304.903	78.5065	304.836	78.3851
304.791	81.522	305.001	82.3362	305.048	81.4721	305.095	81.1003	133.105	99.4409	305.103	78.4776	305.036	78.3543
304.991	81.4888	305.201	82.3013	305.248	81.4383	305.295	81.066	133.187	99.4394	305.303	78.4484	305.236	78.3233
305.191	81.4554	305.401	82.2665	305.448	81.4045	305.495	81.0319	133.268	99.438	305.503	78.4191	305.436	78.292
305.391	81.4219	305.601	82.2315	305.648	81.3708	305.695	80.9976	133.354	99.4364	305.703	78.3898	305.636	78.2607
305.591	81.3884	305.801	82.1966	305.848	81.337	305.895	80.9633	133.435	99.4349	305.903	78.3604	305.836	78.2292
305.791	81.355	306.001	82.1617	306.048	81.3033	306.095	80.9289	133.517	99.4334	306.103	78.3309	306.036	78.1977
305.991	81.3216	306.201	82.127	306.248	81.2696	306.295	80.8946	133.598	99.432	306.303	78.3015	306.236	78.1659
306.191	81.2882	306.401	82.0922	306.448	81.236	306.495	80.8605	133.682	99.4304	306.503	78.272	306.436	78.1343
306.391	81.2548	306.601	82.0574	306.648	81.2023	306.695	80.8261	133.764	99.4289	306.703	78.2422	306.636	78.1026
306.591	81.2214	306.801	82.0227	306.848	81.1688	306.895	80.7919	133.843	99.4275	306.903	78.2125	306.836	78.0708
306.791	81.1881	307.001	81.988	307.048	81.1352	307.095	80.7577	133.93	99.4259	307.103	78.1826	307.036	78.0392
306.991	81.1548	307.201	81.9533	307.248	81.1018	307.295	80.7236	134.015	99.4243	307.303	78.1528	307.236	78.0077
307.191	81.1216	307.401	81.9187	307.448	81.0683	307.495	80.6895	134.093	99.4228	307.503	78.1231	307.436	77.9763
307.391	81.0884	307.601	81.8842	307.648	81.0348	307.695	80.6555	134.176	99.4213	307.703	78.0933	307.636	77.9451
307.591	81.0554	307.801	81.8499	307.848	81.0012	307.895	80.6213	134.257	99.4198	307.903	78.0633	307.836	77.9137
307.791	81.0223	308.001	81.8155	308.048	80.9678	308.095	80.5874	134.342	99.4182	308.103	78.0333	308.036	77.8823
307.991	80.9893	308.201	81.7811	308.248	80.9343	308.295	80.5533	134.423	99.4167	308.303	78.0033	308.236	77.851
308.191	80.9564	308.401	81.7468	308.448	80.9007	308.495	80.519	134.498	99.4153	308.503	77.9732	308.436	77.8196
308.391	80.9233	308.601	81.7126	308.648	80.8673	308.695	80.485	134.582	99.4137	308.703	77.9432	308.636	77.7881
308.591	80.8902	308.801	81.6784	308.848	80.8338	308.895	80.4508	134.666	99.4121	308.903	77.913	308.836	77.7567
308.791	80.8571	309.001	81.644	309.048	80.8002	309.095	80.4165	134.746	99.4106	309.103	77.8827	309.036	77.7253
308.991	80.8241	309.201	81.6101	309.248	80.7664	309.295	80.3822	134.833	99.4089	309.303	77.8523	309.236	77.6933
309.191	80.7909	309.401	81.5759	309.448	80.7325	309.495	80.3479	134.91	99.4074	309.503	77.8217	309.436	77.6613
309.391	80.7576	309.601	81.5416	309.648	80.6987	309.695	80.3134	135	99.4058	309.703	77.791	309.636	77.629
309.591	80.7243	309.801	81.5074	309.848	80.6649	309.895	80.279	135.084	99.4042	309.903	77.7603	309.836	77.5966
309.791	80.6909	310.001	81.4732	310.048	80.6311	310.095	80.2443	135.163	99.4027	310.103	77.7295	310.036	77.5638
309.991	80.6575	310.201	81.4389	310.248	80.5971	310.295	80.2095	135.247	99.401	310.303	77.6987	310.236	77.5307
310.191	80.6239	310.401	81.4045	310.448	80.5633	310.495	80.1747	135.33	99.3995	310.503	77.6675	310.436	77.4974
310.391	80.5902	310.601	81.3701	310.648	80.5294	310.695	80.1398	135.411	99.3979	310.703	77.6363	310.636	77.4636
310.591	80.5564	310.801	81.3358	310.848	80.4955	310.895	80.1047	135.498	99.3962	310.903	77.605	310.836	77.4295
310.791	80.5224	311.001	81.3015	311.048	80.4616	311.095	80.0696	135.573	99.3948	311.103	77.5735	311.036	77.3949
310.991	80.4884	311.201	81.267	311.248	80.4277	311.295	80.0344	135.659	99.3932	311.303	77.5419	311.236	77.3602
311.191	80.4541	311.401	81.2323	311.448	80.3938	311.495	79.999	135.737	99.3917	311.503	77.51	311.436	77.3253
311.391	80.4197	311.601	81.1977	311.648	80.3598	311.695	79.9633	135.824	99.39	311.703	77.478	311.636	77.2898
311.591	80.3851	311.801	81.163	311.848	80.3256	311.895	79.9275	135.906	99.3884	311.903	77.4458	311.836	77.2539
311.791	80.3503	312.001	81.128	312.048	80.2914	312.095	79.8916	135.99	99.3868	312.103	77.4134	312.036	77.2178
311.991	80.3151	312.201	81.0931	312.248	80.257	312.295	79.8555	136.069	99.3852	312.303	77.3807	312.236	77.1814
312.191	80.2799	312.401	81.0579	312.448	80.2227	312.495	79.8191	136.156	99.3835	312.503	77.3478	312.436	77.1446
312.391	80.2444	312.601	81.0226	312.648	80.188	312.695	79.7825	136.236	99.382	312.703	77.3146	312.636	77.1077
312.591	80.2089	312.801	80.987	312.848	80.1533	312.895	79.7456	136.317	99.3805	312.903	77.2814	312.836	77.0704
312.791	80.1731	313.001	80.9513	313.048	80.1183	313.095	79.7086	136.404	99.3788	313.103	77.2478	313.036	77.033
312.991	80.137	313.201	80.9153	313.248	80.0832	313.295	79.6714	136.487	99.3772	313.303	77.2139	313.236	76.9953
313.191	80.1006	313.401	80.8793	313.448	80.048	313.495	79.6339	136.562	99.3757	313.503	77.1798	313.436	76.9573
313.391	80.0638	313.601	80.8431	313.648	80.0128	313.695	79.5962	136.652	99.374	313.703	77.1456	313.636	76.9192
313.591	80.027	313.801	80.8066	313.848	79.9771	313.895	79.5582	136.732	99.3724	313.903	77.1111	313.836	76.8809
313.791	79.9898	314.001	80.77	314.048	79.9414	314.095	79.5198	136.814	99.3708	314.103	77.0765	314.036	76.8427
313.991	79.9526	314.201	80.7333	314.248	79.9055	314.295	79.4814	136.896	99.3693	314.303	77.0417	314.236	76.8041
314.191	79.9152	314.401	80.6963	314.448	79.8694	314.495	79.4424	136.983	99.3675	314.503	77.0066	314.436	76.7654
314.391	79.8775	314.601	80.659	314.648	79.8332	314.695	79.4035	137.064	99.3659	314.703	76.9713	314.636	76.7267
314.591	79.8395	314.801	80.6216	314.848	79.7967	314.895	79.3641	137.146	99.3642	314.903	76.9356	314.836	76.6879
314.791	79.8012	315.001	80.5839	315.048	79.7602	315.095	79.3245	137.225	99.3626	315.103	76.8997	315.036	76.6489
314.991	79.7627	315.201	80.5462	315.248	79.7234	315.295	79.2845	137.306	99.3609	315.303	76.8638	315.236	76.61
315.191	79.7242	315.401	80.5081	315.448	79.6863	315.495	79.2443	137.393	99.3592	315.503	76.8276	315.436	76.571
315.391	79.6857	315.601	80.4697	315.648	79.6491	315.695	79.2036	137.475	99.3575	315.703	76.7911	315.636	76.5317
315.591	79.6469	315.801	80.4312	315.848	79.6115	315.895	79.1628	137.559	99.3558	315.903	76.7545	315.836	76.4924
315.791	79.6079	316.001	80.3924	316.048	79.5739	316.095	79.1217	137.639	99.3542	316.103	76.7176	316.036	76.4529
315.991	79.5686	316.201	80.3534	316.248	79.5361	316.295	79.0803	137.722	99.3524	316.303	76.6805	316.236	76.4133
316.191	79.529	316.401	80.3142	316.448	79.498	316.495	79.0386	137.806	99.3507	316.503	76.6433	316.436	76.3736
316.391	79.4893	316.601	80.2748	316.648	79.4595	316.695	78.9963	137.887	99.349	316.703	76.606	316.636	76.3337
316.591	79.4496	316.801	80.2353	316.848	79.4207	316.895	78.9541	137.969	99.3473	316.903	76.5682	316.836	76.2935
316.791	79.4097	317.001	80.1954	317.048	79.3818	317.095	78.9114	138.048	99.3457	317.103	76.5303	317.036	76.2532
316.991	79.3699	317.201	80.1555	317.248	79.3424	317.295	78.8686	138.133	99.3439	317.303	76.4924	317.236	76.2125
317.191	79.3298	317.401	80.1151	317.448	79.3027	317.495	78.8253	138.216	99.3422	317.503	76.454	317.436	76.1717
317.391	79.2894	317.601	80.0746	317.648	79.2627	317.695	78.7817	138.302	99.3404	317.703	76.4155	317.636	76.1306
317.591	79.2489	317.801	80.034	317.848	79.2224	317.895	78.7381	138.385	99.3387	317.903	76.3768	317.836	76.089
317.791	79.2083	318.001	79.993	318.048	79.182	318.095	78.6939	138.464	99.3371	318.103	76.3378	318.036	76.0472
317.991	79.1676	318.201	79.9518	318.248	79.1411	318.295	78.6495	138.548	99.3353	318.303	76.2986	318.236	76.0049
318.191	79.1269	318.401	79.9101	318.448	79.0999	318.495	78.6049	138.633	99.3336	318.503	76.259	318.436	75.9626
318.391	79.086	318.601	79.8682	318.648	79.0584	318.695	78.5603	138.715	99.3319	318.703	76.219	318.636	75.9196
318.591	79.045	318.801	79.8259	318.848	79.0167	318.895	78.515	138.798	99.3302	318.903	76.1788	318.836	75.8762
318.791	79.0039	319.001	79.7836	319.048	78.9748	319.095	78.4696	138.883	99.3285	319.103	76.1383	319.036	75.8323
318.991	78.9626	319.201	79.7408	319.248	78.9325	319.295	78.4239	138.963	99.3269	319.303	76.0975	319.236	75.7882
319.191	78.921	319.401	79.6978	319.448	78.8899	319.495	78.3779	139.044	99.3252	319.503	76.0563	319.436	75.7437
319.391	78.8792	319.601	79.6545	319.648	78.8471	319.695	78.332	139.125	99.3235	319.703	76.0149	319.636	75.6988
319.591	78.8373	319.801	79.6109	319.848	78.8041	319.895	78.2856	139.209	99.3218	319.903	75.9729	319.836	75.6533
319.791	78.7952	320.001	79.567	320.048	78.7607	320.095	78.2389	139.291	99.3202	320.103	75.9305	320.036	75.6075
319.991	78.7527	320.201	79.5229	320.248	78.7169	320.295	78.1917	139.373	99.3184	320.303	75.888	320.236	75.5614
320.191	78.71	320.401	79.4786	320.448	78.6728	320.495	78.1444	139.456	99.3168	320.503	75.8449	320.436	75.5149
320.391	78.6671	320.601	79.434	320.648	78.6286	320.695	78.0967	139.537	99.3151	320.703	75.8014	320.636	75.4678
320.591	78.6239	320.801	79.389	320.848	78.5841	320.895	78.0491	139.62	99.3135	320.903	75.7576	320.836	75.4205
320.791	78.5804	321.001	79.3438	321.048	78.5392	321.095	78.0012	139.701	99.3118	321.103	75.7133	321.036	75.3728
320.991	78.5365	321.201	79.2984	321.248	78.4938	321.295	77.9528	139.786	99.3101	321.303	75.6685	321.236	75.3248
321.191	78.4925	321.401	79.2528	321.448	78.4484	321.495	77.9039	139.867	99.3084	321.503	75.6233	321.436	75.2763
321.391	78.4482	321.601	79.2069	321.648	78.4025	321.695	77.8546	139.95	99.3068	321.703	75.5778	321.636	75.2275
321.591	78.4035	321.801	79.1606	321.848	78.3564	321.895	77.8052	140.035	99.3051	321.903	75.5316	321.836	75.1783
321.791	78.3585	322.001	79.1139	322.048	78.31	322.095	77.7557	140.116	99.3034	322.103	75.4852	322.036	75.1287
321.991	78.3133	322.201	79.0671	322.248	78.2633	322.295	77.7058	140.199	99.3018	322.303	75.4384	322.236	75.0787
322.191	78.2679	322.401	79.02	322.448	78.2165	322.495	77.6554	140.283	99.3002	322.503	75.3908	322.436	75.0282
322.391	78.222	322.601	78.9728	322.648	78.1691	322.695	77.6049	140.364	99.2985	322.703	75.3429	322.636	74.9776
322.591	78.176	322.801	78.9256	322.848	78.1214	322.895	77.554	140.447	99.2968	322.903	75.2946	322.836	74.9263
322.791	78.1296	323.001	78.8782	323.048	78.0735	323.095	77.5024	140.525	99.2952	323.103	75.2459	323.036	74.8749
322.991	78.0827	323.201	78.8305	323.248	78.0249	323.295	77.4508	140.613	99.2934	323.303	75.1968	323.236	74.8229
323.191	78.0355	323.401	78.7826	323.448	77.9765	323.495	77.3992	140.692	99.2918	323.503	75.1473	323.436	74.7705
323.391	77.988	323.601	78.7341	323.648	77.9275	323.695	77.3472	140.774	99.29	323.703	75.0975	323.636	74.7178
323.591	77.9404	323.801	78.686	323.848	77.8781	323.895	77.2948	140.859	99.2883	323.903	75.0471	323.836	74.6645
323.791	77.8926	324.001	78.6377	324.048	77.8283	324.095	77.2421	140.94	99.2867	324.103	74.9965	324.036	74.6109
323.991	77.8442	324.201	78.5892	324.248	77.7783	324.295	77.1889	141.024	99.285	324.303	74.9452	324.236	74.5572
324.191	77.7957	324.401	78.5404	324.448	77.7278	324.495	77.1356	141.105	99.2833	324.503	74.8938	324.436	74.503
324.391	77.7471	324.601	78.4915	324.648	77.6768	324.695	77.0819	141.188	99.2817	324.703	74.8418	324.636	74.4487
324.591	77.6981	324.801	78.4419	324.848	77.6258	324.895	77.0281	141.272	99.2801	324.903	74.7895	324.836	74.3941
324.791	77.6486	325.001	78.3921	325.048	77.5743	325.095	76.9737	141.354	99.2785	325.103	74.7369	325.036	74.3395
324.991	77.5991	325.201	78.342	325.248	77.5223	325.295	76.919	141.437	99.2768	325.303	74.6838	325.236	74.2843
325.191	77.5494	325.401	78.2917	325.448	77.4704	325.495	76.8638	141.519	99.2752	325.503	74.6301	325.436	74.2287
325.391	77.4993	325.601	78.2412	325.648	77.4176	325.695	76.8084	141.6	99.2736	325.703	74.5758	325.636	74.173
325.591	77.4488	325.801	78.1903	325.848	77.3645	325.895	76.7524	141.682	99.272	325.903	74.5212	325.836	74.1171
325.791	77.398	326.001	78.139	326.048	77.3114	326.095	76.6964	141.767	99.2702	326.103	74.466	326.036	74.0608
325.991	77.3471	326.201	78.0873	326.248	77.2577	326.295	76.6397	141.85	99.2686	326.303	74.4106	326.236	74.0042
326.191	77.2959	326.401	78.0354	326.448	77.2036	326.495	76.5828	141.931	99.2669	326.503	74.3546	326.436	73.947
326.391	77.2441	326.601	77.9832	326.648	77.1491	326.695	76.5256	142.011	99.2652	326.703	74.2982	326.636	73.8891
326.591	77.192	326.801	77.9309	326.848	77.0942	326.895	76.4677	142.093	99.2635	326.903	74.2412	326.836	73.8305
326.791	77.1399	327.001	77.8783	327.048	77.0392	327.095	76.4094	142.181	99.2616	327.103	74.1838	327.036	73.7714
326.991	77.0874	327.201	77.8255	327.248	76.9837	327.295	76.3508	142.264	99.2599	327.303	74.1256	327.236	73.7116
327.191	77.0347	327.401	77.7723	327.448	76.9279	327.495	76.2918	142.342	99.2583	327.503	74.0666	327.436	73.6514
327.391	76.9815	327.601	77.7184	327.648	76.8713	327.695	76.232	142.427	99.2566	327.703	74.0073	327.636	73.5906
327.591	76.9281	327.801	77.6642	327.848	76.8148	327.895	76.1721	142.508	99.2549	327.903	73.9475	327.836	73.5289
327.791	76.8745	328.001	77.6095	328.048	76.7577	328.095	76.1117	142.593	99.2532	328.103	73.8872	328.036	73.4664
327.991	76.8204	328.201	77.5546	328.248	76.7002	328.295	76.0506	142.674	99.2515	328.303	73.8263	328.236	73.4031
328.191	76.7661	328.401	77.4993	328.448	76.6426	328.495	75.989	142.759	99.2497	328.503	73.7647	328.436	73.3394
328.391	76.7115	328.601	77.4438	328.648	76.5849	328.695	75.9271	142.84	99.2481	328.703	73.7023	328.636	73.2749
328.591	76.6565	328.801	77.3877	328.848	76.5263	328.895	75.8644	142.923	99.2464	328.903	73.6392	328.836	73.2098
328.791	76.601	329.001	77.3313	329.048	76.4675	329.095	75.8013	143.008	99.2446	329.103	73.5756	329.036	73.1438
328.991	76.5452	329.201	77.2745	329.248	76.4083	329.295	75.7379	143.086	99.2429	329.303	73.5114	329.236	73.0771
329.191	76.4888	329.401	77.2172	329.448	76.3487	329.495	75.674	143.166	99.2412	329.503	73.4469	329.436	73.0096
329.391	76.4323	329.601	77.16	329.648	76.2885	329.695	75.6094	143.253	99.2394	329.703	73.3818	329.636	72.9412
329.591	76.3754	329.801	77.1024	329.848	76.2286	329.895	75.5442	143.336	99.2375	329.903	73.3157	329.836	72.8723
329.791	76.3183	330.001	77.0448	330.048	76.1681	330.095	75.4784	143.418	99.2357	330.103	73.249	330.036	72.8024
329.991	76.2608	330.201	76.9865	330.248	76.1072	330.295	75.4123	143.501	99.2339	330.303	73.1816	330.236	72.7318
330.191	76.203	330.401	76.9282	330.448	76.0459	330.495	75.3455	143.581	99.2321	330.503	73.1135	330.436	72.6601
330.391	76.1447	330.601	76.8692	330.648	75.9841	330.695	75.2785	143.665	99.2304	330.703	73.0448	330.636	72.5874
330.591	76.0862	330.801	76.81	330.848	75.9219	330.895	75.2105	143.745	99.2286	330.903	72.9753	330.836	72.5139
330.791	76.0273	331.001	76.7506	331.048	75.8596	331.095	75.142	143.828	99.2269	331.103	72.9053	331.036	72.4396
330.991	75.9679	331.201	76.6907	331.248	75.7969	331.295	75.0732	143.912	99.225	331.303	72.8342	331.236	72.3642
331.191	75.9085	331.401	76.6306	331.448	75.7335	331.495	75.0038	143.997	99.2232	331.503	72.7629	331.436	72.2876
331.391	75.8487	331.601	76.57	331.648	75.6698	331.695	74.9337	144.071	99.2217	331.703	72.6907	331.636	72.2101
331.591	75.7885	331.801	76.509	331.848	75.6058	331.895	74.8632	144.16	99.2198	331.903	72.6174	331.836	72.1312
331.791	75.7279	332.001	76.4477	332.048	75.5412	332.095	74.792	144.243	99.218	332.103	72.5438	332.036	72.0515
331.991	75.667	332.201	76.3862	332.248	75.4761	332.295	74.72	144.323	99.2164	332.303	72.469	332.236	71.9705
332.191	75.6055	332.401	76.3242	332.448	75.4108	332.495	74.6477	144.403	99.2146	332.503	72.3933	332.436	71.8886
332.391	75.5437	332.601	76.2619	332.648	75.3448	332.695	74.5742	144.49	99.2127	332.703	72.3171	332.636	71.806
332.591	75.4816	332.801	76.1993	332.848	75.2781	332.895	74.5005	144.573	99.2109	332.903	72.2405	332.836	71.7221
332.791	75.4189	333.001	76.1363	333.048	75.2116	333.095	74.426	144.654	99.2091	333.103	72.1627	333.036	71.6377
332.991	75.3559	333.201	76.0728	333.248	75.1444	333.295	74.3512	144.734	99.2074	333.303	72.0839	333.236	71.5526
333.191	75.2926	333.401	76.0092	333.448	75.0766	333.495	74.2753	144.82	99.2054	333.503	72.0044	333.436	71.4671
333.391	75.2289	333.601	75.9453	333.648	75.0085	333.695	74.1988	144.902	99.2036	333.703	71.9241	333.636	71.3812
333.591	75.165	333.801	75.8811	333.848	74.9395	333.895	74.1215	144.982	99.2018	333.903	71.8429	333.836	71.2947
333.791	75.1005	334.001	75.8164	334.048	74.8702	334.095	74.0435	145.072	99.1998	334.103	71.7609	334.036	71.2079
333.991	75.0356	334.201	75.7515	334.248	74.8002	334.295	73.965	145.151	99.1981	334.303	71.6775	334.236	71.1201
334.191	74.9705	334.401	75.6863	334.448	74.7299	334.495	73.886	145.231	99.1963	334.503	71.5938	334.436	71.0326
334.391	74.9049	334.601	75.6209	334.648	74.6589	334.695	73.8064	145.316	99.1945	334.703	71.5086	334.636	70.944
334.591	74.839	334.801	75.555	334.848	74.5874	334.895	73.7262	145.396	99.1927	334.903	71.4225	334.836	70.8554
334.791	74.7724	335.001	75.4886	335.048	74.5152	335.095	73.6451	145.48	99.1909	335.103	71.3358	335.036	70.7662
334.991	74.7056	335.201	75.422	335.248	74.4425	335.295	73.5632	145.561	99.1891	335.303	71.2479	335.236	70.676
335.191	74.6384	335.401	75.355	335.448	74.3693	335.495	73.4806	145.644	99.1874	335.503	71.1591	335.436	70.5853
335.391	74.571	335.601	75.2876	335.648	74.2953	335.695	73.3976	145.724	99.1857	335.703	71.069	335.636	70.4939
335.591	74.5028	335.801	75.2199	335.848	74.2211	335.895	73.3144	145.806	99.1839	335.903	70.9777	335.836	70.4014
335.791	74.4345	336.001	75.1518	336.048	74.1463	336.095	73.2305	145.893	99.1819	336.103	70.886	336.036	70.3086
335.991	74.3657	336.201	75.0836	336.248	74.0711	336.295	73.146	145.974	99.1801	336.303	70.7937	336.236	70.2147
336.191	74.2964	336.401	75.0145	336.448	73.9951	336.495	73.0608	146.056	99.1783	336.503	70.7004	336.436	70.12
336.391	74.2269	336.601	74.9453	336.648	73.9187	336.695	72.975	146.14	99.1764	336.703	70.6061	336.636	70.0244
336.591	74.1569	336.801	74.8756	336.848	73.842	336.895	72.8889	146.22	99.1746	336.903	70.5106	336.836	69.9281
336.791	74.0866	337.001	74.8054	337.048	73.7643	337.095	72.8025	146.303	99.1727	337.103	70.4143	337.036	69.8308
336.991	74.0154	337.201	74.7352	337.248	73.6866	337.295	72.7155	146.385	99.1709	337.303	70.3174	337.236	69.7328
337.191	73.9441	337.401	74.6642	337.448	73.6083	337.495	72.628	146.463	99.1692	337.503	70.2196	337.436	69.6346
337.391	73.8722	337.601	74.593	337.648	73.5294	337.695	72.5401	146.545	99.1674	337.703	70.1212	337.636	69.5353
337.591	73.7997	337.801	74.5214	337.848	73.45	337.895	72.4518	146.629	99.1655	337.903	70.0223	337.836	69.4352
337.791	73.727	338.001	74.4491	338.048	73.3701	338.095	72.3627	146.714	99.1637	338.103	69.9223	338.036	69.3342
337.991	73.6538	338.201	74.3764	338.248	73.29	338.295	72.273	146.794	99.1619	338.303	69.8211	338.236	69.2326
338.191	73.5802	338.401	74.303	338.448	73.2093	338.495	72.1829	146.877	99.1601	338.503	69.7189	338.436	69.1307
338.391	73.5061	338.601	74.2291	338.648	73.1283	338.695	72.0925	146.964	99.1582	338.703	69.6163	338.636	69.0285
338.591	73.4313	338.801	74.1547	338.848	73.0464	338.895	72.0013	147.044	99.1565	338.903	69.5131	338.836	68.9253
338.791	73.3562	339.001	74.0801	339.048	72.9644	339.095	71.9091	147.127	99.1546	339.103	69.409	339.036	68.8215
338.991	73.2806	339.201	74.0047	339.248	72.8817	339.295	71.8167	147.209	99.1528	339.303	69.3039	339.236	68.7166
339.191	73.2047	339.401	73.9287	339.448	72.7983	339.495	71.7239	147.29	99.151	339.503	69.1982	339.436	68.6113
339.391	73.1282	339.601	73.8522	339.648	72.7149	339.695	71.6304	147.372	99.1491	339.703	69.0919	339.636	68.5049
339.591	73.0507	339.801	73.775	339.848	72.631	339.895	71.5363	147.45	99.1473	339.903	68.9851	339.836	68.3984
339.791	72.9729	340.001	73.6974	340.048	72.5465	340.095	71.4411	147.537	99.1454	340.103	68.8774	340.036	68.2916
339.991	72.8948	340.201	73.6191	340.248	72.4619	340.295	71.3454	147.619	99.1436	340.303	68.7691	340.236	68.1839
340.191	72.816	340.401	73.5405	340.448	72.3765	340.495	71.2498	147.7	99.1417	340.503	68.6603	340.436	68.0754
340.391	72.7365	340.601	73.4613	340.648	72.2911	340.695	71.1525	147.785	99.1398	340.703	68.5511	340.636	67.9661
340.591	72.6567	340.801	73.3815	340.848	72.2048	340.895	71.055	147.863	99.138	340.903	68.4411	340.836	67.8568
340.791	72.5763	341.001	73.301	341.048	72.1188	341.095	70.957	147.951	99.1361	341.103	68.33	341.036	67.747
340.991	72.4952	341.201	73.2199	341.248	72.0322	341.295	70.8584	148.033	99.1342	341.303	68.2187	341.236	67.636
341.191	72.4136	341.401	73.1382	341.448	71.9451	341.495	70.7591	148.116	99.1324	341.503	68.1069	341.436	67.525
341.391	72.3318	341.601	73.0556	341.648	71.8575	341.695	70.6597	148.197	99.1305	341.703	67.9944	341.636	67.413
341.591	72.2494	341.801	72.9726	341.848	71.7691	341.895	70.5595	148.281	99.1286	341.903	67.8812	341.836	67.3004
341.791	72.1664	342.001	72.8892	342.048	71.6807	342.095	70.4587	148.365	99.1267	342.103	67.767	342.036	67.1867
341.991	72.0831	342.201	72.8052	342.248	71.5917	342.295	70.3577	148.446	99.1248	342.303	67.6527	342.236	67.0726
342.191	71.9993	342.401	72.7207	342.448	71.5027	342.495	70.2557	148.529	99.1228	342.503	67.5373	342.436	66.958
342.391	71.915	342.601	72.6355	342.648	71.4126	342.695	70.1536	148.609	99.1209	342.703	67.421	342.636	66.842
342.591	71.8303	342.801	72.5499	342.848	71.3223	342.895	70.0514	148.691	99.119	342.903	67.3044	342.836	66.7253
342.791	71.7451	343.001	72.4642	343.048	71.2315	343.095	69.9478	148.775	99.117	343.103	67.1878	343.036	66.6084
342.991	71.6593	343.201	72.3775	343.248	71.1404	343.295	69.8444	148.857	99.115	343.303	67.0702	343.236	66.49
343.191	71.5735	343.401	72.2907	343.448	71.0483	343.495	69.74	148.939	99.1131	343.503	66.9515	343.436	66.3712
343.391	71.4871	343.601	72.2036	343.648	70.9559	343.695	69.6351	149.022	99.1111	343.703	66.8327	343.636	66.251
343.591	71.4004	343.801	72.1161	343.848	70.8635	343.895	69.5297	149.104	99.1092	343.903	66.713	343.836	66.1308
343.791	71.3133	344.001	72.0283	344.048	70.7706	344.095	69.424	149.186	99.1073	344.103	66.5927	344.036	66.0097
343.991	71.2256	344.201	71.9396	344.248	70.6771	344.295	69.3175	149.27	99.1053	344.303	66.4711	344.236	65.8873
344.191	71.1377	344.401	71.8508	344.448	70.5829	344.495	69.2104	149.356	99.1033	344.503	66.3493	344.436	65.7636
344.391	71.0492	344.601	71.7615	344.648	70.4882	344.695	69.1031	149.435	99.1016	344.703	66.2267	344.636	65.6389
344.591	70.96	344.801	71.6721	344.848	70.3929	344.895	68.9952	149.52	99.0996	344.903	66.1037	344.836	65.5136
344.791	70.8706	345.001	71.5817	345.048	70.2972	345.095	68.8866	149.599	99.0978	345.103	65.9793	345.036	65.3862
344.991	70.7813	345.201	71.4913	345.248	70.2016	345.295	68.7778	149.679	99.0959	345.303	65.854	345.236	65.2582
345.191	70.6913	345.401	71.4001	345.448	70.1051	345.495	68.6687	149.762	99.094	345.503	65.7281	345.436	65.1293
345.391	70.6	345.601	71.3086	345.648	70.0082	345.695	68.5591	149.848	99.0919	345.703	65.6012	345.636	64.9984
345.591	70.5091	345.801	71.2171	345.848	69.9108	345.895	68.4485	149.928	99.09	345.903	65.474	345.836	64.8669
345.791	70.4175	346.001	71.1247	346.048	69.8127	346.095	68.3376	150.01	99.088	346.103	65.346	346.036	64.7335
345.991	70.325	346.201	71.0321	346.248	69.7143	346.295	68.2267	150.094	99.086	346.303	65.217	346.236	64.5991
346.191	70.2324	346.401	70.9391	346.448	69.6148	346.495	68.1153	150.176	99.084	346.503	65.088	346.436	64.4641
346.391	70.1393	346.601	70.8456	346.648	69.5147	346.695	68.0032	150.259	99.082	346.703	64.9573	346.636	64.3284
346.591	70.0457	346.801	70.7517	346.848	69.4151	346.895	67.8907	150.342	99.08	346.903	64.8265	346.836	64.1914
346.791	69.952	347.001	70.6574	347.048	69.3143	347.095	67.7775	150.425	99.078	347.103	64.6946	347.036	64.0534
346.991	69.8575	347.201	70.5625	347.248	69.2131	347.295	67.6647	150.507	99.0761	347.303	64.5617	347.236	63.9137
347.191	69.7623	347.401	70.4676	347.448	69.1111	347.495	67.5506	150.588	99.0742	347.503	64.4284	347.436	63.7729
347.391	69.6671	347.601	70.3723	347.648	69.0091	347.695	67.4362	150.674	99.0722	347.703	64.2936	347.636	63.631
347.591	69.5713	347.801	70.2758	347.848	68.9066	347.895	67.322	150.751	99.0703	347.903	64.1584	347.836	63.4883
347.791	69.4748	348.001	70.1792	348.048	68.8034	348.095	67.207	150.837	99.0683	348.103	64.0215	348.036	63.3448
347.991	69.3778	348.201	70.0821	348.248	68.6995	348.295	67.0912	150.919	99.0664	348.303	63.8843	348.236	63.2
348.191	69.281	348.401	69.9843	348.448	68.5956	348.495	66.9744	151.002	99.0644	348.503	63.7454	348.436	63.0541
348.391	69.183	348.601	69.8861	348.648	68.4914	348.695	66.858	151.085	99.0625	348.703	63.6065	348.636	62.907
348.591	69.0843	348.801	69.7874	348.848	68.3863	348.895	66.7408	151.172	99.0604	348.903	63.4668	348.836	62.7588
348.791	68.9855	349.001	69.6882	349.048	68.28	349.095	66.6223	151.25	99.0585	349.103	63.3248	349.036	62.6099
348.991	68.8861	349.201	69.5884	349.248	68.1733	349.295	66.5032	151.336	99.0564	349.303	63.1824	349.236	62.4602
349.191	68.7859	349.401	69.4879	349.448	68.066	349.495	66.3832	151.416	99.0545	349.503	63.0393	349.436	62.3098
349.391	68.6854	349.601	69.3873	349.648	67.9584	349.695	66.2626	151.499	99.0526	349.703	62.8954	349.636	62.1585
349.591	68.5848	349.801	69.2856	349.848	67.85	349.895	66.1415	151.582	99.0506	349.903	62.7504	349.836	62.0064
349.791	68.4833	350.001	69.1839	350.048	67.7409	350.095	66.0195	151.666	99.0486	350.103	62.6048	350.036	61.8526
349.991	68.3811	350.201	69.0812	350.248	67.6308	350.295	65.8958	151.748	99.0467	350.303	62.4581	350.236	61.6981
350.191	68.2787	350.401	68.9781	350.448	67.5202	350.495	65.7721	151.831	99.0448	350.503	62.3095	350.436	61.5423
350.391	68.1752	350.601	68.8743	350.648	67.409	350.695	65.6472	151.914	99.0429	350.703	62.1608	350.636	61.3858
350.591	68.0714	350.801	68.7697	350.848	67.2978	350.895	65.5213	151.994	99.041	350.903	62.0108	350.836	61.2275
350.791	67.9671	351.001	68.6653	351.048	67.1863	351.095	65.3945	152.077	99.0391	351.103	61.8597	351.036	61.0679
350.991	67.8621	351.201	68.5601	351.248	67.074	351.295	65.2664	152.161	99.0372	351.303	61.708	351.236	60.9078
351.191	67.7562	351.401	68.4545	351.448	66.9613	351.495	65.1379	152.243	99.0354	351.503	61.5559	351.436	60.7458
351.391	67.6502	351.601	68.3485	351.648	66.8475	351.695	65.0082	152.329	99.0334	351.703	61.4018	351.636	60.5821
351.591	67.5431	351.801	68.2417	351.848	66.7325	351.895	64.8776	152.407	99.0316	351.903	61.2473	351.836	60.4181
351.791	67.4354	352.001	68.1347	352.048	66.6173	352.095	64.745	152.491	99.0296	352.103	61.0918	352.036	60.2526
351.991	67.3274	352.201	68.0269	352.248	66.5018	352.295	64.6124	152.57	99.0278	352.303	60.9349	352.236	60.0862
352.191	67.2184	352.401	67.9184	352.448	66.3858	352.495	64.4786	152.657	99.0257	352.503	60.7773	352.436	59.9186
352.391	67.1089	352.601	67.8101	352.648	66.269	352.695	64.3437	152.737	99.0238	352.703	60.6183	352.636	59.7503
352.591	66.9992	352.801	67.7008	352.848	66.1512	352.895	64.208	152.824	99.0217	352.903	60.4584	352.836	59.5803
352.791	66.889	353.001	67.5907	353.048	66.0325	353.095	64.0712	152.901	99.0199	353.103	60.2975	353.036	59.4104
352.991	66.778	353.201	67.4797	353.248	65.9136	353.295	63.9334	152.989	99.0178	353.303	60.1364	353.236	59.239
353.191	66.6664	353.401	67.3678	353.448	65.794	353.495	63.7957	153.067	99.016	353.503	59.9731	353.436	59.0672
353.391	66.5545	353.601	67.2552	353.648	65.6743	353.695	63.6555	153.152	99.014	353.703	59.8084	353.636	58.8941
353.591	66.4415	353.801	67.1425	353.848	65.5536	353.895	63.5137	153.236	99.012	353.903	59.6436	353.836	58.7208
353.791	66.328	354.001	67.0285	354.048	65.4325	354.095	63.3717	153.315	99.0102	354.103	59.477	354.036	58.5457
353.991	66.2139	354.201	66.914	354.248	65.3102	354.295	63.2286	153.4	99.0082	354.303	59.3096	354.236	58.3696
354.191	66.0996	354.401	66.7986	354.448	65.1879	354.495	63.084	153.482	99.0063	354.503	59.1412	354.436	58.1925
354.391	65.9846	354.601	66.6825	354.648	65.0645	354.695	62.9384	153.567	99.0043	354.703	58.9728	354.636	58.0149
354.591	65.8687	354.801	66.5656	354.848	64.9402	354.895	62.7917	153.649	99.0024	354.903	58.8029	354.836	57.8373
354.791	65.752	355.001	66.4483	355.048	64.8148	355.095	62.6442	153.731	99.0004	355.103	58.6322	355.036	57.6578
354.991	65.6348	355.201	66.3303	355.248	64.689	355.295	62.4948	153.812	98.9985	355.303	58.4603	355.236	57.4768
355.191	65.5169	355.401	66.212	355.448	64.5626	355.495	62.3445	153.893	98.9965	355.503	58.2881	355.436	57.2953
355.391	65.398	355.601	66.0922	355.648	64.4347	355.695	62.1931	153.98	98.9944	355.703	58.1152	355.636	57.1127
355.591	65.2788	355.801	65.9715	355.848	64.306	355.895	62.0416	154.063	98.9924	355.903	57.9413	355.836	56.9292
355.791	65.1589	356.001	65.8501	356.048	64.1768	356.095	61.8886	154.144	98.9904	356.103	57.7659	356.036	56.7447
355.991	65.0386	356.201	65.7279	356.248	64.0469	356.295	61.7347	154.224	98.9884	356.303	57.5897	356.236	56.5595
356.191	64.9175	356.401	65.605	356.448	63.9163	356.495	61.5803	154.308	98.9863	356.503	57.4125	356.436	56.3728
356.391	64.7952	356.601	65.4805	356.648	63.785	356.695	61.424	154.391	98.9842	356.703	57.2347	356.636	56.1857
356.591	64.6723	356.801	65.3555	356.848	63.6527	356.895	61.2667	154.473	98.9822	356.903	57.0554	356.836	55.9964
356.791	64.5489	357.001	65.2292	357.048	63.5205	357.095	61.1082	154.557	98.9802	357.103	56.8757	357.036	55.8067
356.991	64.4241	357.201	65.102	357.248	63.3874	357.295	60.9493	154.639	98.9782	357.303	56.6956	357.236	55.6158
357.191	64.299	357.401	64.9736	357.448	63.2532	357.495	60.7895	154.722	98.9762	357.503	56.514	357.436	55.4239
357.391	64.173	357.601	64.8443	357.648	63.1187	357.695	60.6284	154.805	98.9742	357.703	56.3323	357.636	55.2302
357.591	64.0463	357.801	64.7143	357.848	62.9836	357.895	60.4661	154.886	98.9722	357.903	56.1493	357.836	55.0366
357.791	63.9186	358.001	64.5826	358.048	62.8471	358.095	60.3034	154.972	98.9701	358.103	55.9651	358.036	54.8412
357.991	63.7903	358.201	64.4499	358.248	62.7103	358.295	60.1385	155.048	98.9683	358.303	55.7803	358.236	54.6455
358.191	63.661	358.401	64.3159	358.448	62.5729	358.495	59.9725	155.134	98.9663	358.503	55.5947	358.436	54.4488
358.391	63.5303	358.601	64.1817	358.648	62.4345	358.695	59.8065	155.216	98.9643	358.703	55.4082	358.636	54.2509
358.591	63.3995	358.801	64.0461	358.848	62.2951	358.895	59.6396	155.301	98.9623	358.903	55.2209	358.836	54.0511
358.791	63.2677	359.001	63.9091	359.048	62.1552	359.095	59.4719	155.382	98.9603	359.103	55.0332	359.036	53.8509
358.991	63.1353	359.201	63.7709	359.248	62.0147	359.295	59.3034	155.468	98.9582	359.303	54.8434	359.236	53.6494
359.191	63.0016	359.401	63.6318	359.448	61.8727	359.495	59.1337	155.547	98.9563	359.503	54.6525	359.436	53.4472
359.391	62.8679	359.601	63.4913	359.648	61.73	359.695	58.9632	155.631	98.9542	359.703	54.4618	359.636	53.2447
359.591	62.7327	359.801	63.3498	359.848	61.587	359.895	58.7913	155.711	98.9523	359.903	54.2697	359.836	53.0408
359.791	62.5966	360.001	63.207	360.048	61.4433	360.095	58.6187	155.796	98.9502	360.103	54.077	360.036	52.8362
359.991	62.4598	360.201	63.0631	360.248	61.2989	360.295	58.4461	155.876	98.9482	360.303	53.8844	360.236	52.6304
360.191	62.3216	360.401	62.9181	360.448	61.153	360.495	58.2733	155.959	98.9462	360.503	53.6908	360.436	52.4232
360.391	62.1832	360.601	62.7721	360.648	61.0063	360.695	58.0998	156.044	98.9441	360.703	53.4951	360.636	52.2162
360.591	62.0436	360.801	62.6246	360.848	60.8586	360.895	57.9243	156.126	98.942	360.903	53.2991	360.836	52.0084
360.791	61.9031	361.001	62.4762	361.048	60.7097	361.095	57.7487	156.208	98.9399	361.103	53.103	361.036	51.7994
360.991	61.7616	361.201	62.3267	361.248	60.5598	361.295	57.5725	156.291	98.9378	361.303	52.9055	361.236	51.59
361.191	61.6192	361.401	62.1754	361.448	60.4089	361.495	57.3958	156.372	98.9359	361.503	52.7073	361.436	51.3783
361.391	61.4753	361.601	62.0235	361.648	60.2578	361.695	57.2182	156.453	98.9339	361.703	52.5078	361.636	51.1667
361.591	61.3307	361.801	61.8707	361.848	60.1053	361.895	57.0401	156.538	98.9318	361.903	52.3062	361.836	50.9548
361.791	61.1849	362.001	61.7162	362.048	59.9516	362.095	56.8622	156.618	98.9299	362.103	52.1059	362.036	50.742
361.991	61.0377	362.201	61.5616	362.248	59.7966	362.295	56.6829	156.706	98.9278	362.303	51.903	362.236	50.5277
362.191	60.8895	362.401	61.4051	362.448	59.6397	362.495	56.5028	156.786	98.9258	362.503	51.7012	362.436	50.3133
362.391	60.7404	362.601	61.2485	362.648	59.4819	362.695	56.3223	156.867	98.9238	362.703	51.4979	362.636	50.0983
362.591	60.5902	362.801	61.0906	362.848	59.3226	362.895	56.1414	156.953	98.9217	362.903	51.2945	362.836	49.8834
362.791	60.4391	363.001	60.9319	363.048	59.1622	363.095	55.9605	157.034	98.9197	363.103	51.09	363.036	49.6668
362.991	60.2863	363.201	60.772	363.248	59.0008	363.295	55.7786	157.114	98.9177	363.303	50.885	363.236	49.4487
363.191	60.133	363.401	60.6116	363.448	58.8385	363.495	55.596	157.196	98.9157	363.503	50.6798	363.436	49.2322
363.391	59.9789	363.601	60.4504	363.648	58.674	363.695	55.4138	157.282	98.9136	363.703	50.4749	363.636	49.015
363.591	59.8237	363.801	60.2883	363.848	58.5073	363.895	55.2313	157.365	98.9115	363.903	50.2692	363.836	48.7962
363.791	59.6673	364.001	60.1251	364.048	58.3399	364.095	55.0475	157.444	98.9095	364.103	50.0625	364.036	48.5776
363.991	59.5108	364.201	59.9608	364.248	58.171	364.295	54.8637	157.528	98.9074	364.303	49.8555	364.236	48.3595
364.191	59.3529	364.401	59.7964	364.448	58.0017	364.495	54.6793	157.609	98.9054	364.503	49.6479	364.436	48.1408
364.391	59.1945	364.601	59.6319	364.648	57.8306	364.695	54.495	157.694	98.9032	364.703	49.4399	364.636	47.9209
364.591	59.0349	364.801	59.4666	364.848	57.6585	364.895	54.3088	157.775	98.9012	364.903	49.2321	364.836	47.7006
364.791	58.8744	365.001	59.2996	365.048	57.4852	365.095	54.1231	157.856	98.8992	365.103	49.0242	365.036	47.4802
364.991	58.713	365.201	59.1322	365.248	57.3098	365.295	53.9358	157.939	98.8973	365.303	48.8156	365.236	47.2611
365.191	58.5508	365.401	58.9641	365.448	57.1321	365.495	53.7489	158.022	98.8953	365.503	48.6068	365.436	47.0415
365.391	58.3871	365.601	58.7953	365.648	56.9536	365.695	53.5615	158.105	98.8933	365.703	48.3973	365.636	46.8222
365.591	58.2227	365.801	58.6261	365.848	56.7746	365.895	53.3724	158.189	98.8912	365.903	48.1873	365.836	46.6029
365.791	58.0566	366.001	58.4561	366.048	56.5939	366.095	53.1833	158.275	98.8891	366.103	47.9778	366.036	46.3839
365.991	57.8899	366.201	58.2852	366.248	56.4113	366.295	52.9937	158.355	98.8872	366.303	47.7685	366.236	46.1651
366.191	57.7221	366.401	58.1151	366.448	56.2274	366.495	52.8032	158.438	98.8851	366.503	47.5598	366.436	45.9459
366.391	57.5536	366.601	57.9428	366.648	56.0422	366.695	52.6126	158.52	98.8831	366.703	47.351	366.636	45.728
366.591	57.3843	366.801	57.7698	366.848	55.8551	366.895	52.4202	158.603	98.8811	366.903	47.141	366.836	45.5105
366.791	57.2136	367.001	57.5962	367.048	55.6667	367.095	52.2284	158.683	98.8791	367.103	46.9313	367.036	45.292
366.991	57.0417	367.201	57.4221	367.248	55.4769	367.295	52.0364	158.771	98.8769	367.303	46.7218	367.236	45.0737
367.191	56.8694	367.401	57.2473	367.448	55.287	367.495	51.8443	158.849	98.8749	367.503	46.5126	367.436	44.8566
367.391	56.6958	367.601	57.0718	367.648	55.0953	367.695	51.6508	158.93	98.8728	367.703	46.3037	367.636	44.6392
367.591	56.5217	367.801	56.8954	367.848	54.9017	367.895	51.4566	159.014	98.8708	367.903	46.0956	367.836	44.422
367.791	56.3474	368.001	56.718	368.048	54.7066	368.095	51.263	159.1	98.8686	368.103	45.8876	368.036	44.2049
367.991	56.1721	368.201	56.5398	368.248	54.5105	368.295	51.0681	159.182	98.8665	368.303	45.6797	368.236	43.9869
368.191	55.995	368.401	56.3605	368.448	54.3121	368.495	50.8729	159.259	98.8646	368.503	45.4718	368.436	43.7689
368.391	55.8172	368.601	56.1796	368.648	54.1128	368.695	50.6763	159.341	98.8626	368.703	45.2637	368.636	43.5519
368.591	55.6386	368.801	55.9977	368.848	53.9122	368.895	50.4799	159.426	98.8605	368.903	45.0556	368.836	43.336
368.791	55.4584	369.001	55.8145	369.048	53.7096	369.095	50.2829	159.505	98.8586	369.103	44.8485	369.036	43.1192
368.991	55.2776	369.201	55.6298	369.248	53.507	369.295	50.0861	159.591	98.8565	369.303	44.6404	369.236	42.9046
369.191	55.096	369.401	55.4444	369.448	53.3023	369.495	49.8882	159.671	98.8545	369.503	44.4327	369.436	42.6893
369.391	54.9137	369.601	55.2582	369.648	53.0943	369.695	49.6892	159.754	98.8525	369.703	44.224	369.636	42.4743
369.591	54.7293	369.801	55.0697	369.848	52.8867	369.895	49.4891	159.835	98.8504	369.903	44.0159	369.836	42.259
369.791	54.5437	370.001	54.8809	370.048	52.6772	370.095	49.2891	159.921	98.8483	370.103	43.8102	370.036	42.0448
369.991	54.3575	370.201	54.6906	370.248	52.4671	370.295	49.0882	160.006	98.8462	370.303	43.6036	370.236	41.8308
370.191	54.1712	370.401	54.499	370.448	52.256	370.495	48.8878	160.087	98.8442	370.503	43.3984	370.436	41.6179
370.391	53.9833	370.601	54.3062	370.648	52.0438	370.695	48.6864	160.168	98.8421	370.703	43.1928	370.636	41.4051
370.591	53.7947	370.801	54.1129	370.848	51.8297	370.895	48.4846	160.253	98.84	370.903	42.9894	370.836	41.1926
370.791	53.6054	371.001	53.9179	371.048	51.6148	371.095	48.2824	160.335	98.8379	371.103	42.7859	371.036	40.9814
370.991	53.4152	371.201	53.7223	371.248	51.3995	371.295	48.0788	160.416	98.8359	371.303	42.5829	371.236	40.7706
371.191	53.2235	371.401	53.5255	371.448	51.182	371.495	47.8737	160.5	98.8338	371.503	42.3807	371.436	40.5601
371.391	53.0307	371.601	53.3268	371.648	50.9643	371.695	47.6693	160.58	98.8318	371.703	42.18	371.636	40.3508
371.591	52.8375	371.801	53.1271	371.848	50.7457	371.895	47.4659	160.665	98.8297	371.903	41.9794	371.836	40.1428
371.791	52.6437	372.001	52.9265	372.048	50.526	372.095	47.2609	160.746	98.8277	372.103	41.7788	372.036	39.9367
371.991	52.4482	372.201	52.7244	372.248	50.3054	372.295	47.0564	160.831	98.8255	372.303	41.5791	372.236	39.73
372.191	52.2513	372.401	52.5215	372.448	50.0835	372.495	46.8508	160.91	98.8236	372.503	41.3806	372.436	39.5258
372.391	52.0538	372.601	52.3178	372.648	49.8612	372.695	46.6448	160.994	98.8215	372.703	41.1825	372.636	39.3217
372.591	51.8558	372.801	52.1117	372.848	49.6384	372.895	46.4385	161.076	98.8195	372.903	40.9854	372.836	39.1197
372.791	51.6563	373.001	51.9059	373.048	49.4153	373.095	46.2327	161.161	98.8174	373.103	40.7881	373.036	38.9177
372.991	51.4559	373.201	51.6987	373.248	49.1913	373.295	46.0265	161.243	98.8153	373.303	40.5923	373.236	38.7166
373.191	51.2552	373.401	51.4907	373.448	48.9656	373.495	45.8212	161.325	98.8132	373.503	40.3986	373.436	38.5175
373.391	51.0532	373.601	51.2822	373.648	48.7403	373.695	45.6142	161.406	98.8112	373.703	40.205	373.636	38.3195
373.591	50.8506	373.801	51.0734	373.848	48.5152	373.895	45.4081	161.486	98.8092	373.903	40.0123	373.836	38.1225
373.791	50.6472	374.001	50.8627	374.048	48.288	374.095	45.201	161.57	98.8071	374.103	39.8218	374.036	37.9258
373.991	50.4435	374.201	50.6514	374.248	48.0607	374.295	44.9947	161.652	98.805	374.303	39.6311	374.236	37.7309
374.191	50.2393	374.401	50.4394	374.448	47.8319	374.495	44.7884	161.739	98.8028	374.503	39.4411	374.436	37.5369
374.391	50.0335	374.601	50.227	374.648	47.6026	374.695	44.5812	161.822	98.8007	374.703	39.2519	374.636	37.3446
374.591	49.8266	374.801	50.0143	374.848	47.3733	374.895	44.3747	161.902	98.7987	374.903	39.0636	374.836	37.1536
374.791	49.6192	375.001	49.801	375.048	47.1429	375.095	44.1677	161.984	98.7966	375.103	38.8761	375.036	36.9629
374.991	49.4111	375.201	49.5861	375.248	46.9129	375.295	43.9603	162.068	98.7944	375.303	38.6897	375.236	36.7732
375.191	49.2025	375.401	49.3709	375.448	46.6825	375.495	43.753	162.148	98.7924	375.503	38.5031	375.436	36.5854
375.391	48.9924	375.601	49.156	375.648	46.452	375.695	43.5474	162.23	98.7903	375.703	38.3186	375.636	36.3988
375.591	48.7831	375.801	48.94	375.848	46.22	375.895	43.3418	162.316	98.788	375.903	38.1344	375.836	36.2132
375.791	48.5726	376.001	48.7244	376.048	45.9879	376.095	43.1356	162.397	98.7859	376.103	37.952	376.036	36.0291
375.991	48.3613	376.201	48.5077	376.248	45.7568	376.295	42.9294	162.477	98.7838	376.303	37.7701	376.236	35.8459
376.191	48.1492	376.401	48.2902	376.448	45.5245	376.495	42.7244	162.559	98.7817	376.503	37.5895	376.436	35.6643
376.391	47.9361	376.601	48.0731	376.648	45.2936	376.695	42.5193	162.64	98.7796	376.703	37.4098	376.636	35.484
376.591	47.7234	376.801	47.8545	376.848	45.0624	376.895	42.314	162.724	98.7775	376.903	37.2308	376.836	35.3039
376.791	47.5104	377.001	47.6366	377.048	44.8306	377.095	42.1092	162.807	98.7753	377.103	37.0526	377.036	35.1254
376.991	47.2959	377.201	47.4177	377.248	44.5987	377.295	41.9051	162.889	98.7732	377.303	36.876	377.236	34.9487
377.191	47.081	377.401	47.1997	377.448	44.3669	377.495	41.702	162.974	98.771	377.503	36.7019	377.436	34.7731
377.391	46.8656	377.601	46.9798	377.648	44.1356	377.695	41.4988	163.055	98.7689	377.703	36.5274	377.636	34.5986
377.591	46.6484	377.801	46.7607	377.848	43.9052	377.895	41.2959	163.136	98.7668	377.903	36.3531	377.836	34.4258
377.791	46.4312	378.001	46.5408	378.048	43.6751	378.095	41.0928	163.222	98.7647	378.103	36.1807	378.036	34.2535
377.991	46.2142	378.201	46.3203	378.248	43.4447	378.295	40.8909	163.307	98.7625	378.303	36.0096	378.236	34.0835
378.191	45.9958	378.401	46.1002	378.448	43.215	378.495	40.6902	163.388	98.7604	378.503	35.8398	378.436	33.9138
378.391	45.7779	378.601	45.8797	378.648	42.9853	378.695	40.4888	163.467	98.7583	378.703	35.6708	378.636	33.7457
378.591	45.5599	378.801	45.6585	378.848	42.7568	378.895	40.2886	163.553	98.756	378.903	35.5032	378.836	33.5793
378.791	45.3411	379.001	45.4373	379.048	42.5282	379.095	40.0885	163.633	98.7539	379.103	35.3365	379.036	33.4139
378.991	45.1232	379.201	45.2165	379.248	42.3006	379.295	39.89	163.719	98.7516	379.303	35.1709	379.236	33.2503
379.191	44.9046	379.401	44.995	379.448	42.0731	379.495	39.6914	163.799	98.7495	379.503	35.006	379.436	33.0884
379.391	44.6859	379.601	44.7726	379.648	41.8468	379.695	39.4935	163.882	98.7473	379.703	34.8423	379.636	32.927
379.591	44.4681	379.801	44.5505	379.848	41.6213	379.895	39.2969	163.965	98.7452	379.903	34.6802	379.836	32.7659
379.791	44.2504	380.001	44.3277	380.048	41.3957	380.095	39.1011	164.046	98.7431	380.103	34.5193	380.036	32.6076
379.991	44.0322	380.201	44.1055	380.248	41.1718	380.295	38.9066	164.13	98.7409	380.303	34.3582	380.236	32.4501
380.191	43.8138	380.401	43.8842	380.448	40.9492	380.495	38.7121	164.213	98.7388	380.503	34.198	380.436	32.2935
380.391	43.5958	380.601	43.6621	380.648	40.727	380.695	38.5188	164.292	98.7368	380.703	34.0391	380.636	32.1382
380.591	43.3789	380.801	43.44	380.848	40.5064	380.895	38.3272	164.379	98.7346	380.903	33.8808	380.836	31.9837
380.791	43.1615	381.001	43.2184	381.048	40.2868	381.095	38.1357	164.46	98.7326	381.103	33.7243	381.036	31.8316
380.991	42.9439	381.201	42.9972	381.248	40.068	381.295	37.9454	164.541	98.7306	381.303	33.5684	381.236	31.6806
381.191	42.7258	381.401	42.7756	381.448	39.8503	381.495	37.7553	164.625	98.7284	381.503	33.4136	381.436	31.5298
381.391	42.5085	381.601	42.554	381.648	39.6334	381.695	37.5672	164.705	98.7264	381.703	33.2592	381.636	31.3806
381.591	42.2907	381.801	42.3323	381.848	39.4189	381.895	37.3795	164.789	98.7243	381.903	33.1064	381.836	31.2329
381.791	42.0737	382.001	42.1117	382.048	39.2039	382.095	37.1923	164.873	98.7222	382.103	32.9546	382.036	31.0864
381.991	41.8574	382.201	41.8912	382.248	38.9911	382.295	37.0065	164.954	98.7202	382.303	32.8033	382.236	30.9405
382.191	41.6413	382.401	41.671	382.448	38.7792	382.495	36.8212	165.034	98.7181	382.503	32.6543	382.436	30.7962
382.391	41.4257	382.601	41.4515	382.648	38.5685	382.695	36.6365	165.118	98.716	382.703	32.5063	382.636	30.653
382.591	41.2088	382.801	41.233	382.848	38.3591	382.895	36.4526	165.201	98.7138	382.903	32.3591	382.836	30.5111
382.791	40.993	383.001	41.014	383.048	38.1503	383.095	36.2706	165.282	98.7117	383.103	32.2131	383.036	30.3699
382.991	40.7774	383.201	40.7959	383.248	37.9426	383.295	36.0888	165.364	98.7096	383.303	32.0683	383.236	30.2283
383.191	40.5633	383.401	40.579	383.448	37.7362	383.495	35.9083	165.448	98.7075	383.503	31.9246	383.436	30.0884
383.391	40.3505	383.601	40.3621	383.648	37.5314	383.695	35.7292	165.528	98.7055	383.703	31.7815	383.636	29.9496
383.591	40.137	383.801	40.1463	383.848	37.3257	383.895	35.5502	165.613	98.7035	383.903	31.6392	383.836	29.8119
383.791	39.9244	384.001	39.9314	384.048	37.1225	384.095	35.3723	165.696	98.7014	384.103	31.4977	384.036	29.6744
383.991	39.7101	384.201	39.7173	384.248	36.9209	384.295	35.1957	165.778	98.6993	384.303	31.3563	384.236	29.5384
384.191	39.4976	384.401	39.5036	384.448	36.7195	384.495	35.02	165.857	98.6974	384.503	31.217	384.436	29.403
384.391	39.2858	384.601	39.2902	384.648	36.5202	384.695	34.8462	165.941	98.6954	384.703	31.0769	384.636	29.2683
384.591	39.0754	384.801	39.076	384.848	36.3217	384.895	34.6731	166.023	98.6934	384.903	30.9386	384.836	29.1344
384.791	38.8669	385.001	38.8644	385.048	36.1247	385.095	34.5012	166.106	98.6914	385.103	30.801	385.036	29.0018
384.991	38.6582	385.201	38.6529	385.248	35.9297	385.295	34.3306	166.19	98.6894	385.303	30.6645	385.236	28.8703
385.191	38.4496	385.401	38.4411	385.448	35.7355	385.495	34.161	166.272	98.6874	385.503	30.5283	385.436	28.7394
385.391	38.2411	385.601	38.2303	385.648	35.5429	385.695	33.9926	166.357	98.6853	385.703	30.3929	385.636	28.6095
385.591	38.0345	385.801	38.0214	385.848	35.3522	385.895	33.8256	166.437	98.6833	385.903	30.2594	385.836	28.4798
385.791	37.8288	386.001	37.8129	386.048	35.1619	386.095	33.66	166.519	98.6813	386.103	30.1268	386.036	28.3513
385.991	37.6243	386.201	37.6041	386.248	34.9735	386.295	33.4955	166.605	98.6792	386.303	29.9959	386.236	28.2237
386.191	37.4219	386.401	37.3974	386.448	34.7858	386.495	33.3317	166.684	98.6771	386.503	29.865	386.436	28.0966
386.391	37.219	386.601	37.1917	386.648	34.5998	386.695	33.1686	166.767	98.6751	386.703	29.7353	386.636	27.9699
386.591	37.0172	386.801	36.987	386.848	34.4153	386.895	33.0064	166.852	98.6729	386.903	29.6069	386.836	27.8443
386.791	36.8173	387.001	36.7834	387.048	34.2312	387.095	32.8466	166.934	98.6708	387.103	29.479	387.036	27.7194
386.991	36.6179	387.201	36.5814	387.248	34.0484	387.295	32.6875	167.019	98.6686	387.303	29.3524	387.236	27.5949
387.191	36.4193	387.401	36.3807	387.448	33.8676	387.495	32.5296	167.099	98.6666	387.503	29.2268	387.436	27.4718
387.391	36.2218	387.601	36.1812	387.648	33.6884	387.695	32.3728	167.181	98.6645	387.703	29.1026	387.636	27.3494
387.591	36.0255	387.801	35.9824	387.848	33.5094	387.895	32.2173	167.263	98.6624	387.903	28.9791	387.836	27.2281
387.791	35.8303	388.001	35.7852	388.048	33.3325	388.095	32.0626	167.346	98.6603	388.103	28.8566	388.036	27.1073
387.991	35.6365	388.201	35.5903	388.248	33.1566	388.295	31.9088	167.43	98.6581	388.303	28.7347	388.236	26.9875
388.191	35.444	388.401	35.3964	388.448	32.9831	388.495	31.757	167.512	98.656	388.503	28.6148	388.436	26.8686
388.391	35.2527	388.601	35.202	388.648	32.8107	388.695	31.6063	167.592	98.654	388.703	28.4953	388.636	26.751
388.591	35.0635	388.801	35.0103	388.848	32.64	388.895	31.4576	167.677	98.6518	388.903	28.3771	388.836	26.6339
388.791	34.8745	389.001	34.8197	389.048	32.4704	389.095	31.3099	167.761	98.6496	389.103	28.2599	389.036	26.518
388.991	34.6868	389.201	34.6296	389.248	32.3023	389.295	31.1632	167.841	98.6476	389.303	28.1439	389.236	26.403
389.191	34.5007	389.401	34.4415	389.448	32.1354	389.495	31.0172	167.923	98.6454	389.503	28.029	389.436	26.2894
389.391	34.3164	389.601	34.2549	389.648	31.9698	389.695	30.8727	168.006	98.6432	389.703	27.9146	389.636	26.1758
389.591	34.1332	389.801	34.0694	389.848	31.8055	389.895	30.7293	168.089	98.641	389.903	27.8019	389.836	26.0633
389.791	33.9511	390.001	33.8852	390.048	31.6423	390.095	30.5876	168.171	98.6389	390.103	27.6902	390.036	25.952
389.991	33.7706	390.201	33.7017	390.248	31.4812	390.295	30.4471	168.254	98.6367	390.303	27.579	390.236	25.8417
390.191	33.5915	390.401	33.5189	390.448	31.3214	390.495	30.3072	168.339	98.6345	390.503	27.4688	390.436	25.7315
390.391	33.4136	390.601	33.3378	390.648	31.1623	390.695	30.1683	168.421	98.6323	390.703	27.3598	390.636	25.6225
390.591	33.2369	390.801	33.159	390.848	31.0043	390.895	30.031	168.502	98.6302	390.903	27.2519	390.836	25.5143
390.791	33.0621	391.001	32.9807	391.048	30.848	391.095	29.8938	168.587	98.628	391.103	27.1449	391.036	25.4071
390.991	32.8886	391.201	32.8054	391.248	30.6939	391.295	29.7588	168.668	98.6259	391.303	27.039	391.236	25.3003
391.191	32.7169	391.401	32.6305	391.448	30.5409	391.495	29.625	168.749	98.6239	391.503	26.9338	391.436	25.1939
391.391	32.5463	391.601	32.4571	391.648	30.3894	391.695	29.4925	168.834	98.6217	391.703	26.8293	391.636	25.0882
391.591	32.3771	391.801	32.285	391.848	30.2391	391.895	29.361	168.913	98.6197	391.903	26.726	391.836	24.9836
391.791	32.2099	392.001	32.1135	392.048	30.0908	392.095	29.2305	168.994	98.6177	392.103	26.6233	392.036	24.8794
391.991	32.0435	392.201	31.9444	392.248	29.9435	392.295	29.101	169.079	98.6155	392.303	26.5217	392.236	24.7758
392.191	31.8782	392.401	31.7769	392.448	29.7971	392.495	28.9726	169.16	98.6135	392.503	26.4211	392.436	24.6728
392.391	31.7147	392.601	31.6113	392.648	29.6525	392.695	28.8456	169.241	98.6115	392.703	26.3209	392.636	24.5705
392.591	31.5523	392.801	31.4467	392.848	29.5101	392.895	28.7196	169.329	98.6092	392.903	26.2217	392.836	24.4685
392.791	31.3912	393.001	31.2827	393.048	29.3686	393.095	28.5945	169.412	98.6071	393.103	26.1235	393.036	24.3676
392.991	31.2314	393.201	31.1215	393.248	29.2283	393.295	28.4701	169.493	98.605	393.303	26.0262	393.236	24.267
393.191	31.0723	393.401	30.9611	393.448	29.0895	393.495	28.347	169.576	98.6028	393.503	25.9292	393.436	24.1669
393.391	30.9146	393.601	30.8022	393.648	28.9518	393.695	28.2245	169.657	98.6007	393.703	25.8333	393.636	24.0673
393.591	30.7592	393.801	30.6451	393.848	28.816	393.895	28.1029	169.741	98.5985	393.903	25.7385	393.836	23.9685
393.791	30.6044	394.001	30.4897	394.048	28.6812	394.095	27.9831	169.821	98.5964	394.103	25.6437	394.036	23.8699
393.991	30.4511	394.201	30.3353	394.248	28.5481	394.295	27.8636	169.906	98.5942	394.303	25.55	394.236	23.7718
394.191	30.2987	394.401	30.1824	394.448	28.4174	394.495	27.7459	169.989	98.5921	394.503	25.4569	394.436	23.6742
394.391	30.1481	394.601	30.0307	394.648	28.2875	394.695	27.6293	170.07	98.59	394.703	25.3645	394.636	23.5775
394.591	29.9979	394.801	29.8805	394.848	28.1589	394.895	27.5132	170.154	98.5879	394.903	25.2727	394.836	23.4812
394.791	29.8502	395.001	29.7321	395.048	28.0317	395.095	27.3986	170.234	98.5858	395.103	25.1817	395.036	23.3853
394.991	29.7029	395.201	29.5851	395.248	27.9065	395.295	27.2858	170.317	98.5837	395.303	25.0911	395.236	23.2902
395.191	29.5577	395.401	29.4395	395.448	27.783	395.495	27.1735	170.398	98.5816	395.503	25.0017	395.436	23.196
395.391	29.4134	395.601	29.2957	395.648	27.6612	395.695	27.0629	170.48	98.5795	395.703	24.9127	395.636	23.1025
395.591	29.2698	395.801	29.1534	395.848	27.5403	395.895	26.9534	170.566	98.5772	395.903	24.8241	395.836	23.0099
395.791	29.1278	396.001	29.0124	396.048	27.4218	396.095	26.8446	170.647	98.5751	396.103	24.7363	396.036	22.9183
395.991	28.9877	396.201	28.8741	396.248	27.3051	396.295	26.7368	170.73	98.573	396.303	24.6492	396.236	22.8275
396.191	28.8493	396.401	28.7373	396.448	27.1893	396.495	26.6301	170.812	98.5708	396.503	24.5629	396.436	22.7379
396.391	28.7121	396.601	28.6016	396.648	27.0749	396.695	26.5247	170.893	98.5686	396.703	24.4776	396.636	22.6491
396.591	28.5767	396.801	28.4683	396.848	26.9627	396.895	26.4205	170.975	98.5665	396.903	24.3927	396.836	22.5613
396.791	28.4422	397.001	28.3361	397.048	26.852	397.095	26.3177	171.058	98.5643	397.103	24.3086	397.036	22.4751
396.991	28.3089	397.201	28.206	397.248	26.7423	397.295	26.2158	171.144	98.5621	397.303	24.2247	397.236	22.3902
397.191	28.1776	397.401	28.078	397.448	26.6348	397.495	26.115	171.226	98.56	397.503	24.1419	397.436	22.3064
397.391	28.0473	397.601	27.9516	397.648	26.5286	397.695	26.0155	171.306	98.5579	397.703	24.0596	397.636	22.2233
397.591	27.9192	397.801	27.8268	397.848	26.4239	397.895	25.9167	171.391	98.5557	397.903	23.9778	397.836	22.1417
397.791	27.7921	398.001	27.7039	398.048	26.3211	398.095	25.8195	171.475	98.5536	398.103	23.8971	398.036	22.0613
397.991	27.6668	398.201	27.5827	398.248	26.2194	398.295	25.7238	171.556	98.5515	398.303	23.8169	398.236	21.982
398.191	27.5419	398.401	27.4632	398.448	26.1198	398.495	25.6292	171.635	98.5495	398.503	23.7376	398.436	21.9034
398.391	27.4192	398.601	27.3456	398.648	26.0219	398.695	25.5357	171.722	98.5474	398.703	23.6587	398.636	21.8263
398.591	27.2981	398.801	27.2303	398.848	25.9255	398.895	25.4433	171.805	98.5453	398.903	23.5807	398.836	21.7497
398.791	27.1783	399.001	27.1167	399.048	25.8302	399.095	25.3522	171.89	98.5432	399.103	23.5033	399.036	21.674
398.991	27.0599	399.201	27.0045	399.248	25.7369	399.295	25.2623	171.97	98.5411	399.303	23.4264	399.236	21.5987
399.191	26.9434	399.401	26.8944	399.448	25.6449	399.495	25.173	172.053	98.539	399.503	23.3505	399.436	21.5241
399.391	26.8279	399.601	26.7856	399.648	25.5542	399.695	25.0849	172.136	98.5369	399.703	23.2753	399.636	21.4502
399.591	26.7137	399.801	26.679	399.848	25.465	399.895	24.9983	172.216	98.5349	399.903	23.201	399.836	21.3768
399.791	26.6014	400.001	26.574	400.048	25.3777	400.095	24.9127	172.298	98.5328	400.103	23.1274	400.036	21.3037
399.991	26.4901	400.201	26.4708	400.248	25.2911	400.295	24.8275	172.382	98.5307	400.303	23.0545	400.236	21.231
400.191	26.3802	400.401	26.369	400.448	25.2059	400.495	24.7431	172.466	98.5285	400.503	22.9821	400.436	21.1588
400.391	26.2715	400.601	26.269	400.648	25.1218	400.695	24.6604	172.547	98.5264	400.703	22.9102	400.636	21.0871
400.591	26.1641	400.801	26.1709	400.848	25.039	400.895	24.5782	172.632	98.5242	400.903	22.8395	400.836	21.0158
400.791	26.0584	401.001	26.074	401.048	24.957	401.095	24.4971	172.708	98.5223	401.103	22.7692	401.036	20.9452
400.991	25.954	401.201	25.9786	401.248	24.8762	401.295	24.417	172.794	98.5201	401.303	22.6998	401.236	20.8751
401.191	25.8508	401.401	25.885	401.448	24.7966	401.495	24.3378	172.875	98.518	401.503	22.6312	401.436	20.8053
401.391	25.7489	401.601	25.7926	401.648	24.7176	401.695	24.2596	172.959	98.5157	401.703	22.5633	401.636	20.7358
401.591	25.6483	401.801	25.7015	401.848	24.6398	401.895	24.1822	173.039	98.5137	401.903	22.4961	401.836	20.667
401.791	25.5488	402.001	25.6118	402.048	24.5626	402.095	24.1055	173.123	98.5114	402.103	22.4293	402.036	20.5987
401.991	25.4505	402.201	25.5234	402.248	24.4864	402.295	24.0296	173.204	98.5094	402.303	22.3633	402.236	20.531
402.191	25.3535	402.401	25.4363	402.448	24.4112	402.495	23.9549	173.287	98.5072	402.503	22.2983	402.436	20.4639
402.391	25.2577	402.601	25.3506	402.648	24.3369	402.695	23.8807	173.371	98.505	402.703	22.234	402.636	20.3971
402.591	25.1635	402.801	25.2658	402.848	24.263	402.895	23.8075	173.454	98.5028	402.903	22.1702	402.836	20.3311
402.791	25.0697	403.001	25.1817	403.048	24.1902	403.095	23.7351	173.537	98.5006	403.103	22.1071	403.036	20.2656
402.991	24.9774	403.201	25.0991	403.248	24.1182	403.295	23.6629	173.619	98.4985	403.303	22.0447	403.236	20.2005
403.191	24.8861	403.401	25.0176	403.448	24.0471	403.495	23.5915	173.702	98.4963	403.503	21.9832	403.436	20.1363
403.391	24.7959	403.601	24.9372	403.648	23.9767	403.695	23.5208	173.785	98.4941	403.703	21.9226	403.636	20.0723
403.591	24.7067	403.801	24.8575	403.848	23.9068	403.895	23.4506	173.867	98.492	403.903	21.8622	403.836	20.009
403.791	24.6184	404.001	24.7791	404.048	23.8379	404.095	23.3813	173.95	98.4898	404.103	21.8028	404.036	19.9464
403.991	24.5316	404.201	24.7011	404.248	23.7697	404.295	23.3123	174.032	98.4877	404.303	21.7442	404.236	19.8842
404.191	24.4456	404.401	24.6239	404.448	23.7016	404.495	23.2441	174.113	98.4856	404.503	21.6861	404.436	19.8225
404.391	24.3604	404.601	24.5474	404.648	23.6343	404.695	23.1767	174.197	98.4834	404.703	21.6286	404.636	19.7614
404.591	24.276	404.801	24.4719	404.848	23.5678	404.895	23.1095	174.28	98.4813	404.903	21.5718	404.836	19.7009
404.791	24.1929	405.001	24.3975	405.048	23.5021	405.095	23.0429	174.36	98.4792	405.103	21.5157	405.036	19.6406
404.991	24.111	405.201	24.3236	405.248	23.4368	405.295	22.977	174.443	98.477	405.303	21.4605	405.236	19.581
405.191	24.0298	405.401	24.2505	405.448	23.3723	405.495	22.9118	174.526	98.4749	405.503	21.4056	405.436	19.5217
405.391	23.9497	405.601	24.178	405.648	23.3084	405.695	22.8468	174.609	98.4727	405.703	21.3513	405.636	19.4629
405.591	23.8705	405.801	24.1063	405.848	23.2455	405.895	22.7825	174.694	98.4705	405.903	21.2976	405.836	19.4047
405.791	23.7927	406.001	24.0355	406.048	23.1829	406.095	22.7187	174.776	98.4684	406.103	21.2447	406.036	19.347
405.991	23.7157	406.201	23.9652	406.248	23.1209	406.295	22.6558	174.855	98.4663	406.303	21.1924	406.236	19.2898
406.191	23.6395	406.401	23.8959	406.448	23.0598	406.495	22.5931	174.941	98.4641	406.503	21.1407	406.436	19.2332
406.391	23.5645	406.601	23.8275	406.648	22.9993	406.695	22.5312	175.022	98.462	406.703	21.0893	406.636	19.1769
406.591	23.4905	406.801	23.7596	406.848	22.9395	406.895	22.4696	175.107	98.4598	406.903	21.0386	406.836	19.1211
406.791	23.4177	407.001	23.6928	407.048	22.8804	407.095	22.4089	175.192	98.4576	407.103	20.9885	407.036	19.0659
406.991	23.3455	407.201	23.6268	407.248	22.822	407.295	22.3483	175.272	98.4555	407.303	20.9386	407.236	19.0115
407.191	23.2745	407.401	23.561	407.448	22.7644	407.495	22.2884	175.352	98.4534	407.503	20.8894	407.436	18.9577
407.391	23.2046	407.601	23.4962	407.648	22.7074	407.695	22.2292	175.436	98.4512	407.703	20.841	407.636	18.9045
407.591	23.1356	407.801	23.4323	407.848	22.6511	407.895	22.1708	175.518	98.4491	407.903	20.7926	407.836	18.852
407.791	23.0674	408.001	23.3692	408.048	22.5954	408.095	22.1126	175.599	98.447	408.103	20.7447	408.036	18.8002
407.991	23.0003	408.201	23.3067	408.248	22.5405	408.295	22.0555	175.684	98.4447	408.303	20.6972	408.236	18.749
408.191	22.9343	408.401	23.245	408.448	22.4863	408.495	21.9988	175.766	98.4425	408.503	20.6499	408.436	18.6985
408.391	22.8691	408.601	23.1842	408.648	22.4329	408.695	21.9428	175.847	98.4405	408.703	20.6029	408.636	18.6488
408.591	22.8048	408.801	23.1244	408.848	22.38	408.895	21.8873	175.928	98.4383	408.903	20.5563	408.836	18.5996
408.791	22.7412	409.001	23.0652	409.048	22.3281	409.095	21.8323	176.013	98.4361	409.103	20.5102	409.036	18.5511
408.991	22.6785	409.201	23.0066	409.248	22.2764	409.295	21.7782	176.096	98.4339	409.303	20.4641	409.236	18.5031
409.191	22.6166	409.401	22.9488	409.448	22.2255	409.495	21.7245	176.174	98.4318	409.503	20.4184	409.436	18.4555
409.391	22.5554	409.601	22.8919	409.648	22.1752	409.695	21.6712	176.258	98.4296	409.703	20.3727	409.636	18.4082
409.591	22.4952	409.801	22.8357	409.848	22.1257	409.895	21.6184	176.34	98.4274	409.903	20.3272	409.836	18.3616
409.791	22.4359	410.001	22.7801	410.048	22.0768	410.095	21.5662	176.423	98.4251	410.103	20.282	410.036	18.3151
409.991	22.3773	410.201	22.7252	410.248	22.0282	410.295	21.5144	176.508	98.4228	410.303	20.2371	410.236	18.2689
410.191	22.3194	410.401	22.671	410.448	21.9801	410.495	21.463	176.589	98.4206	410.503	20.1924	410.436	18.2231
410.391	22.2622	410.601	22.6174	410.648	21.9326	410.695	21.4121	176.673	98.4183	410.703	20.1477	410.636	18.1776
410.591	22.2058	410.801	22.5643	410.848	21.8861	410.895	21.3617	176.756	98.416	410.903	20.1033	410.836	18.1323
410.791	22.1501	411.001	22.512	411.048	21.8397	411.095	21.3117	176.839	98.4138	411.103	20.059	411.036	18.0872
410.991	22.0949	411.201	22.4603	411.248	21.794	411.295	21.2619	176.916	98.4117	411.303	20.015	411.236	18.0421
411.191	22.0407	411.401	22.4091	411.448	21.7487	411.495	21.2126	177.003	98.4093	411.503	19.9711	411.436	17.9973
411.391	21.987	411.601	22.3585	411.648	21.7036	411.695	21.1635	177.085	98.4071	411.703	19.9276	411.636	17.9526
411.591	21.9339	411.801	22.3083	411.848	21.6591	411.895	21.1148	177.169	98.4048	411.903	19.884	411.836	17.9082
411.791	21.8813	412.001	22.2587	412.048	21.615	412.095	21.0666	177.253	98.4026	412.103	19.8407	412.036	17.8638
411.991	21.8291	412.201	22.2097	412.248	21.5713	412.295	21.0187	177.335	98.4004	412.303	19.7977	412.236	17.8196
412.191	21.7781	412.401	22.161	412.448	21.5282	412.495	20.971	177.418	98.3982	412.503	19.7547	412.436	17.7755
412.391	21.7272	412.601	22.113	412.648	21.4854	412.695	20.9236	177.501	98.3959	412.703	19.7121	412.636	17.7316
412.591	21.6771	412.801	22.0654	412.848	21.4427	412.895	20.8766	177.581	98.3938	412.903	19.6698	412.836	17.6877
412.791	21.6279	413.001	22.0183	413.048	21.4004	413.095	20.8297	177.664	98.3916	413.103	19.6275	413.036	17.6439
412.991	21.5791	413.201	21.9713	413.248	21.3583	413.295	20.783	177.75	98.3892	413.303	19.5857	413.236	17.6003
413.191	21.5309	413.401	21.9249	413.448	21.3168	413.495	20.7369	177.83	98.3871	413.503	19.544	413.436	17.5569
413.391	21.4833	413.601	21.879	413.648	21.2755	413.695	20.6911	177.913	98.3848	413.703	19.5025	413.636	17.5137
413.591	21.4364	413.801	21.8335	413.848	21.2347	413.895	20.6455	177.998	98.3825	413.903	19.461	413.836	17.4705
413.791	21.3903	414.001	21.7886	414.048	21.1941	414.095	20.6001	178.079	98.3803	414.103	19.42	414.036	17.4275
413.991	21.3447	414.201	21.7439	414.248	21.1538	414.295	20.555	178.16	98.378	414.303	19.379	414.236	17.3846
414.191	21.2996	414.401	21.6997	414.448	21.1137	414.495	20.51	178.246	98.3758	414.503	19.3385	414.436	17.342
414.391	21.255	414.601	21.6557	414.648	21.0741	414.695	20.4654	178.325	98.3736	414.703	19.2981	414.636	17.2993
414.591	21.211	414.801	21.6123	414.848	21.0347	414.895	20.4209	178.407	98.3714	414.903	19.2579	414.836	17.2571
414.791	21.1674	415.001	21.5691	415.048	20.9955	415.095	20.3766	178.492	98.3692	415.103	19.218	415.036	17.2151
414.991	21.1243	415.201	21.5261	415.248	20.9567	415.295	20.3328	178.572	98.3671	415.303	19.1784	415.236	17.1733
415.191	21.082	415.401	21.4835	415.448	20.9182	415.495	20.2891	178.659	98.3648	415.503	19.1392	415.436	17.1317
415.391	21.0401	415.601	21.4413	415.648	20.88	415.695	20.2458	178.739	98.3627	415.703	19.1002	415.636	17.0903
415.591	20.9988	415.801	21.3992	415.848	20.8419	415.895	20.2025	178.823	98.3605	415.903	19.0616	415.836	17.049
415.791	20.9578	416.001	21.3576	416.048	20.8042	416.095	20.1595	178.906	98.3584	416.103	19.0231	416.036	17.0082
415.991	20.9174	416.201	21.3161	416.248	20.7667	416.295	20.1167	178.99	98.3563	416.303	18.9847	416.236	16.9676
416.191	20.8772	416.401	21.2749	416.448	20.7295	416.495	20.0742	179.074	98.3541	416.503	18.9465	416.436	16.9272
416.391	20.8377	416.601	21.234	416.648	20.6927	416.695	20.032	179.152	98.352	416.703	18.9087	416.636	16.8873
416.591	20.7985	416.801	21.1934	416.848	20.656	416.895	19.99	179.233	98.3498	416.903	18.871	416.836	16.8475
416.791	20.7598	417.001	21.1529	417.048	20.6198	417.095	19.9483	179.317	98.3475	417.103	18.8336	417.036	16.8078
416.991	20.7216	417.201	21.1128	417.248	20.5838	417.295	19.907	179.396	98.3454	417.303	18.7964	417.236	16.7685
417.191	20.6836	417.401	21.073	417.448	20.548	417.495	19.8656	179.483	98.3432	417.503	18.7593	417.436	16.7297
417.391	20.6459	417.601	21.0334	417.648	20.5125	417.695	19.8247	179.564	98.341	417.703	18.7222	417.636	16.691
417.591	20.6084	417.801	20.994	417.848	20.4773	417.895	19.784	179.651	98.3387	417.903	18.6854	417.836	16.6526
417.791	20.5714	418.001	20.9549	418.048	20.4422	418.095	19.7437	179.732	98.3365	418.103	18.6489	418.036	16.6146
417.991	20.5347	418.201	20.9158	418.248	20.4074	418.295	19.7036	179.813	98.3344	418.303	18.6127	418.236	16.5767
418.191	20.4984	418.401	20.8773	418.448	20.3729	418.495	19.6638	179.896	98.3322	418.503	18.5766	418.436	16.5391
418.391	20.4624	418.601	20.8389	418.648	20.3383	418.695	19.6244	179.983	98.3299	418.703	18.5409	418.636	16.502
418.591	20.4264	418.801	20.8006	418.848	20.304	418.895	19.5852	180.062	98.3278	418.903	18.5052	418.836	16.465
418.791	20.3908	419.001	20.7627	419.048	20.2699	419.095	19.5463	180.144	98.3256	419.103	18.4696	419.036	16.4282
418.991	20.3555	419.201	20.7249	419.248	20.236	419.295	19.5076	180.229	98.3233	419.303	18.4342	419.236	16.3917
419.191	20.3205	419.401	20.6877	419.448	20.2021	419.495	19.4693	180.311	98.3211	419.503	18.3991	419.436	16.3555
419.391	20.2857	419.601	20.6505	419.648	20.1685	419.695	19.4312	180.393	98.3189	419.703	18.3641	419.636	16.3197
419.591	20.2513	419.801	20.6136	419.848	20.1351	419.895	19.3933	180.473	98.3167	419.903	18.3294	419.836	16.284
419.791	20.2172	420.001	20.5769	420.048	20.1019	420.095	19.3556	180.557	98.3144	420.103	18.2949	420.036	16.2486
419.991	20.1832	420.201	20.5406	420.248	20.0688	420.295	19.3181	180.638	98.3122	420.303	18.2604	420.236	16.2135
420.191	20.1494	420.401	20.5045	420.448	20.0359	420.495	19.281	180.725	98.3097	420.503	18.2262	420.436	16.1789
420.391	20.116	420.601	20.4687	420.648	20.0032	420.695	19.2439	180.809	98.3074	420.703	18.1919	420.636	16.1443
420.591	20.083	420.801	20.4332	420.848	19.9707	420.895	19.2069	180.889	98.3053	420.903	18.1579	420.836	16.1101
420.791	20.0502	421.001	20.3979	421.048	19.9383	421.095	19.1702	180.973	98.303	421.103	18.124	421.036	16.0761
420.991	20.0175	421.201	20.3627	421.248	19.9062	421.295	19.1335	181.053	98.3008	421.303	18.0904	421.236	16.0426
421.191	19.985	421.401	20.3279	421.448	19.8742	421.495	19.097	181.137	98.2984	421.503	18.0569	421.436	16.0091
421.391	19.9529	421.601	20.2931	421.648	19.8424	421.695	19.0608	181.22	98.2961	421.703	18.0235	421.636	15.9758
421.591	19.921	421.801	20.2588	421.848	19.8108	421.895	19.0247	181.301	98.294	421.903	17.9902	421.836	15.9427
421.791	19.8892	422.001	20.2248	422.048	19.7794	422.095	18.9888	181.382	98.2918	422.103	17.9571	422.036	15.9098
421.991	19.8577	422.201	20.1911	422.248	19.7482	422.295	18.953	181.467	98.2895	422.303	17.9242	422.236	15.8771
422.191	19.8264	422.401	20.1575	422.448	19.7173	422.495	18.9173	181.548	98.2873	422.503	17.8916	422.436	15.8442
422.391	19.7954	422.601	20.1245	422.648	19.6866	422.695	18.8817	181.632	98.285	422.703	17.859	422.636	15.8116
422.591	19.7647	422.801	20.0917	422.848	19.6559	422.895	18.8465	181.716	98.2827	422.903	17.8265	422.836	15.7791
422.791	19.734	423.001	20.059	423.048	19.6255	423.095	18.8113	181.797	98.2805	423.103	17.794	423.036	15.7467
422.991	19.7037	423.201	20.0267	423.248	19.5953	423.295	18.7764	181.877	98.2784	423.303	17.7618	423.236	15.7141
423.191	19.6735	423.401	19.9947	423.448	19.5652	423.495	18.7417	181.961	98.2761	423.503	17.7297	423.436	15.6817
423.391	19.6437	423.601	19.963	423.648	19.5353	423.695	18.707	182.045	98.2737	423.703	17.6979	423.636	15.6493
423.591	19.6141	423.801	19.9315	423.848	19.5056	423.895	18.6722	182.127	98.2715	423.903	17.6661	423.836	15.617
423.791	19.5847	424.001	19.9003	424.048	19.4761	424.095	18.6377	182.21	98.2692	424.103	17.6346	424.036	15.5847
423.991	19.5556	424.201	19.8694	424.248	19.4467	424.295	18.6033	182.293	98.267	424.303	17.6031	424.236	15.5525
424.191	19.5265	424.401	19.8387	424.448	19.4175	424.495	18.5691	182.374	98.2647	424.503	17.5717	424.436	15.5205
424.391	19.4977	424.601	19.808	424.648	19.3884	424.695	18.535	182.461	98.2624	424.703	17.5404	424.636	15.4886
424.591	19.4692	424.801	19.7777	424.848	19.3594	424.895	18.5011	182.542	98.2602	424.903	17.5095	424.836	15.4568
424.791	19.4408	425.001	19.7476	425.048	19.3309	425.095	18.4671	182.623	98.258	425.103	17.4786	425.036	15.4253
424.991	19.4126	425.201	19.7178	425.248	19.3023	425.295	18.4335	182.705	98.2557	425.303	17.4479	425.236	15.3939
425.191	19.3846	425.401	19.6882	425.448	19.2739	425.495	18.4	182.788	98.2534	425.503	17.4174	425.436	15.3629
425.391	19.3568	425.601	19.6587	425.648	19.2457	425.695	18.3666	182.869	98.2512	425.703	17.387	425.636	15.3319
425.591	19.3292	425.801	19.6296	425.848	19.2175	425.895	18.3334	182.955	98.2488	425.903	17.3568	425.836	15.3014
425.791	19.3019	426.001	19.6006	426.048	19.1896	426.095	18.3002	183.036	98.2465	426.103	17.3268	426.036	15.2711
425.991	19.2747	426.201	19.5718	426.248	19.1616	426.295	18.2673	183.118	98.2442	426.303	17.2968	426.236	15.241
426.191	19.2476	426.401	19.5431	426.448	19.1337	426.495	18.2343	183.201	98.2419	426.503	17.267	426.436	15.2112
426.391	19.2209	426.601	19.5147	426.648	19.1059	426.695	18.2017	183.283	98.2395	426.703	17.2374	426.636	15.1816
426.591	19.1942	426.801	19.4865	426.848	19.0782	426.895	18.1691	183.367	98.2372	426.903	17.2079	426.836	15.1523
426.791	19.1677	427.001	19.4584	427.048	19.0507	427.095	18.1367	183.451	98.2349	427.103	17.1785	427.036	15.1233
426.991	19.1413	427.201	19.4303	427.248	19.0231	427.295	18.1042	183.534	98.2326	427.303	17.1493	427.236	15.0945
427.191	19.1153	427.401	19.4024	427.448	18.9957	427.495	18.0718	183.615	98.2304	427.503	17.1201	427.436	15.0658
427.391	19.0894	427.601	19.3744	427.648	18.9682	427.695	18.0397	183.698	98.228	427.703	17.0911	427.636	15.0373
427.591	19.0636	427.801	19.3467	427.848	18.9409	427.895	18.0077	183.782	98.2258	427.903	17.0621	427.836	15.0089
427.791	19.038	428.001	19.3189	428.048	18.9136	428.095	17.976	183.864	98.2235	428.103	17.0332	428.036	14.9807
427.991	19.0127	428.201	19.2913	428.248	18.8863	428.295	17.9444	183.943	98.2214	428.303	17.0044	428.236	14.9525
428.191	18.9875	428.401	19.2637	428.448	18.8592	428.495	17.9129	184.027	98.219	428.503	16.9754	428.436	14.9245
428.391	18.9626	428.601	19.2361	428.648	18.8322	428.695	17.8814	184.107	98.2169	428.703	16.9465	428.636	14.8965
428.591	18.9378	428.801	19.2086	428.848	18.8051	428.895	17.85	184.19	98.2146	428.903	16.9177	428.836	14.8687
428.791	18.9132	429.001	19.1811	429.048	18.778	429.095	17.8189	184.275	98.2124	429.103	16.889	429.036	14.841
428.991	18.8888	429.201	19.1536	429.248	18.751	429.295	17.7878	184.356	98.2101	429.303	16.8601	429.236	14.8135
429.191	18.8646	429.401	19.1261	429.448	18.724	429.495	17.757	184.439	98.2079	429.503	16.8314	429.436	14.7859
429.391	18.8405	429.601	19.0987	429.648	18.6971	429.695	17.7262	184.521	98.2057	429.703	16.8027	429.636	14.7584
429.591	18.8165	429.801	19.0714	429.848	18.6702	429.895	17.6957	184.603	98.2035	429.903	16.7741	429.836	14.731
429.791	18.7929	430.001	19.0441	430.048	18.6432	430.095	17.665	184.686	98.2014	430.103	16.7455	430.036	14.7035
429.991	18.7693	430.201	19.0168	430.248	18.6164	430.295	17.6343	184.77	98.1992	430.303	16.7169	430.236	14.6761
430.191	18.7457	430.401	18.9894	430.448	18.5894	430.495	17.6038	184.857	98.1969	430.503	16.6883	430.436	14.6488
430.391	18.7223	430.601	18.9621	430.648	18.5624	430.695	17.5734	184.938	98.1949	430.703	16.6599	430.636	14.6215
430.591	18.699	430.801	18.9348	430.848	18.5356	430.895	17.5431	185.02	98.1927	430.903	16.6312	430.836	14.5943
430.791	18.6759	431.001	18.9073	431.048	18.5089	431.095	17.5129	185.103	98.1906	431.103	16.6028	431.036	14.5671
430.991	18.6529	431.201	18.88	431.248	18.4823	431.295	17.4828	185.182	98.1886	431.303	16.5744	431.236	14.5397
431.191	18.63	431.401	18.8525	431.448	18.4557	431.495	17.4526	185.266	98.1864	431.503	16.546	431.436	14.5125
431.391	18.6071	431.601	18.8251	431.648	18.4293	431.695	17.4226	185.35	98.1843	431.703	16.5176	431.636	14.4853
431.591	18.5844	431.801	18.7977	431.848	18.4029	431.895	17.3926	185.433	98.1822	431.903	16.4892	431.836	14.4581
431.791	18.5615	432.001	18.7703	432.048	18.3766	432.095	17.3626	185.514	98.1801	432.103	16.4609	432.036	14.4311
431.991	18.5389	432.201	18.7429	432.248	18.3505	432.295	17.3328	185.597	98.178	432.303	16.4327	432.236	14.4041
432.191	18.5162	432.401	18.7155	432.448	18.3246	432.495	17.3031	185.679	98.1758	432.503	16.4046	432.436	14.3772
432.391	18.4936	432.601	18.6881	432.648	18.2988	432.695	17.2735	185.767	98.1735	432.703	16.3765	432.636	14.3504
432.591	18.4711	432.801	18.6608	432.848	18.2731	432.895	17.2439	185.842	98.1715	432.903	16.3485	432.836	14.3236
432.791	18.4485	433.001	18.6336	433.048	18.2474	433.095	17.2144	185.927	98.1692	433.103	16.3206	433.036	14.2969
432.991	18.4261	433.201	18.6065	433.248	18.2219	433.295	17.1848	186.01	98.167	433.303	16.2926	433.236	14.2703
433.191	18.4035	433.401	18.5795	433.448	18.1965	433.495	17.1553	186.092	98.1648	433.503	16.2648	433.436	14.2438
433.391	18.381	433.601	18.5525	433.648	18.1713	433.695	17.1259	186.174	98.1626	433.703	16.2371	433.636	14.2173
433.591	18.3586	433.801	18.5255	433.848	18.1462	433.895	17.0965	186.259	98.1603	433.903	16.2094	433.836	14.191
433.791	18.3362	434.001	18.4987	434.048	18.1212	434.095	17.0671	186.344	98.158	434.103	16.1817	434.036	14.1647
433.991	18.3138	434.201	18.4718	434.248	18.0964	434.295	17.0378	186.424	98.1558	434.303	16.1542	434.236	14.1385
434.191	18.2914	434.401	18.445	434.448	18.0716	434.495	17.0085	186.504	98.1536	434.503	16.1267	434.436	14.1124
434.391	18.269	434.601	18.4184	434.648	18.047	434.695	16.9793	186.589	98.1513	434.703	16.0994	434.636	14.0864
434.591	18.2465	434.801	18.3919	434.848	18.0226	434.895	16.9501	186.672	98.1491	434.903	16.0721	434.836	14.0605
434.791	18.2242	435.001	18.3654	435.048	17.9983	435.095	16.921	186.751	98.147	435.103	16.0448	435.036	14.0346
434.991	18.202	435.201	18.339	435.248	17.9742	435.295	16.892	186.837	98.1446	435.303	16.0177	435.236	14.0089
435.191	18.1797	435.401	18.3125	435.448	17.9501	435.495	16.8631	186.922	98.1423	435.503	15.9907	435.436	13.9832
435.391	18.1575	435.601	18.2863	435.648	17.926	435.695	16.8341	187.004	98.14	435.703	15.9636	435.636	13.9575
435.591	18.1354	435.801	18.2601	435.848	17.9022	435.895	16.8051	187.086	98.1378	435.903	15.9367	435.836	13.9319
435.791	18.1132	436.001	18.2341	436.048	17.8785	436.095	16.7762	187.17	98.1354	436.103	15.9098	436.036	13.9062
435.991	18.091	436.201	18.2081	436.248	17.855	436.295	16.7474	187.251	98.1332	436.303	15.883	436.236	13.8807
[truncated: 6,149 more rows]

## Sheet: Fig.S19b
MIN-4		control
Temperature (°C)	Weight (%)	Temperature (°C)	Weight (%)
36.895	100	36.902	100
37.095	100.053	37.102	100.075
37.295	100.105	37.302	100.134
37.495	100.152	37.502	100.181
37.695	100.19	37.702	100.218
37.895	100.222	37.902	100.248
38.095	100.249	38.102	100.272
38.295	100.271	38.302	100.292
38.495	100.29	38.502	100.309
38.695	100.307	38.702	100.323
38.895	100.321	38.902	100.335
39.095	100.333	39.102	100.345
39.295	100.344	39.302	100.354
39.495	100.353	39.502	100.362
39.695	100.362	39.702	100.368
39.895	100.369	39.902	100.374
40.095	100.375	40.102	100.378
40.295	100.38	40.302	100.382
40.495	100.385	40.502	100.386
40.695	100.389	40.702	100.389
40.895	100.392	40.902	100.391
41.095	100.395	41.102	100.393
41.295	100.398	41.302	100.395
41.495	100.4	41.502	100.396
41.695	100.402	41.702	100.397
41.895	100.403	41.902	100.398
42.095	100.405	42.102	100.399
42.295	100.406	42.302	100.4
42.495	100.407	42.502	100.4
42.695	100.408	42.702	100.401
42.895	100.409	42.902	100.401
43.095	100.41	43.102	100.401
43.295	100.41	43.302	100.401
43.495	100.411	43.502	100.401
43.695	100.411	43.702	100.401
43.895	100.412	43.902	100.4
44.095	100.412	44.102	100.4
44.295	100.413	44.302	100.399
44.495	100.413	44.502	100.399
44.695	100.413	44.702	100.398
44.895	100.413	44.902	100.397
45.095	100.414	45.102	100.397
45.295	100.414	45.302	100.396
45.495	100.414	45.502	100.395
45.695	100.414	45.702	100.394
45.895	100.414	45.902	100.392
46.095	100.414	46.102	100.391
46.295	100.414	46.302	100.39
46.495	100.415	46.502	100.389
46.695	100.414	46.702	100.387
46.895	100.414	46.902	100.385
47.095	100.414	47.102	100.384
47.295	100.414	47.302	100.382
47.495	100.414	47.502	100.38
47.695	100.414	47.702	100.379
47.895	100.414	47.902	100.377
48.095	100.414	48.102	100.375
48.295	100.413	48.302	100.373
48.495	100.413	48.502	100.371
48.695	100.413	48.702	100.369
48.895	100.413	48.902	100.367
49.095	100.412	49.102	100.364
49.295	100.412	49.302	100.362
49.495	100.412	49.502	100.36
49.695	100.411	49.702	100.358
49.895	100.411	49.902	100.356
50.095	100.411	50.102	100.353
50.295	100.41	50.302	100.351
50.495	100.41	50.502	100.349
50.695	100.409	50.702	100.347
50.895	100.409	50.902	100.344
51.095	100.409	51.102	100.342
51.295	100.408	51.302	100.34
51.495	100.408	51.502	100.338
51.695	100.408	51.702	100.335
51.895	100.407	51.902	100.333
52.095	100.407	52.102	100.331
52.295	100.407	52.302	100.329
52.495	100.406	52.502	100.327
52.695	100.406	52.702	100.324
52.895	100.406	52.902	100.322
53.095	100.405	53.102	100.32
53.295	100.405	53.302	100.318
53.495	100.405	53.502	100.316
53.695	100.404	53.702	100.314
53.895	100.404	53.902	100.312
54.095	100.404	54.102	100.31
54.295	100.404	54.302	100.308
54.495	100.403	54.502	100.306
54.695	100.403	54.702	100.304
54.895	100.403	54.902	100.302
55.095	100.402	55.102	100.3
55.295	100.402	55.302	100.298
55.495	100.402	55.502	100.296
55.695	100.401	55.702	100.294
55.895	100.401	55.902	100.292
56.095	100.401	56.102	100.29
56.295	100.4	56.302	100.288
56.495	100.4	56.502	100.286
56.695	100.4	56.702	100.284
56.895	100.399	56.902	100.282
57.095	100.399	57.102	100.28
57.295	100.398	57.302	100.278
57.495	100.398	57.502	100.276
57.695	100.397	57.702	100.274
57.895	100.397	57.902	100.272
58.095	100.396	58.102	100.27
58.295	100.395	58.302	100.268
58.495	100.395	58.502	100.266
58.695	100.394	58.702	100.264
58.895	100.393	58.902	100.262
59.095	100.392	59.102	100.26
59.295	100.391	59.302	100.258
59.495	100.391	59.502	100.256
59.695	100.39	59.702	100.254
59.895	100.389	59.902	100.252
60.095	100.388	60.102	100.25
60.295	100.387	60.302	100.248
60.495	100.386	60.502	100.246
60.695	100.385	60.702	100.243
60.895	100.383	60.902	100.241
61.095	100.382	61.102	100.239
61.295	100.381	61.302	100.237
61.495	100.38	61.502	100.235
61.695	100.378	61.702	100.233
61.895	100.377	61.902	100.23
62.095	100.376	62.102	100.228
62.295	100.374	62.302	100.226
62.495	100.373	62.502	100.224
62.695	100.372	62.702	100.221
62.895	100.37	62.902	100.219
63.095	100.369	63.102	100.217
63.295	100.367	63.302	100.214
63.495	100.366	63.502	100.212
63.695	100.365	63.702	100.21
63.895	100.363	63.902	100.208
64.095	100.362	64.102	100.206
64.295	100.361	64.302	100.203
64.495	100.359	64.502	100.201
64.695	100.358	64.702	100.199
64.895	100.357	64.902	100.197
65.095	100.356	65.102	100.195
65.295	100.355	65.302	100.193
65.495	100.354	65.502	100.191
65.695	100.353	65.702	100.189
65.895	100.352	65.902	100.187
66.095	100.351	66.102	100.185
66.295	100.35	66.302	100.183
66.495	100.35	66.502	100.181
66.695	100.349	66.702	100.18
66.895	100.349	66.902	100.178
67.095	100.348	67.102	100.176
67.295	100.348	67.302	100.175
67.495	100.347	67.502	100.173
67.695	100.347	67.702	100.172
67.895	100.347	67.902	100.17
68.095	100.347	68.102	100.169
68.295	100.347	68.302	100.167
68.495	100.347	68.502	100.166
68.695	100.347	68.702	100.165
68.895	100.347	68.902	100.163
69.095	100.347	69.102	100.162
69.295	100.347	69.302	100.161
69.495	100.347	69.502	100.159
69.695	100.347	69.702	100.158
69.895	100.347	69.902	100.157
70.095	100.348	70.102	100.156
70.295	100.348	70.302	100.155
70.495	100.348	70.502	100.154
70.695	100.348	70.702	100.152
70.895	100.348	70.902	100.151
71.095	100.348	71.102	100.15
71.295	100.348	71.302	100.149
71.495	100.349	71.502	100.148
71.695	100.349	71.702	100.147
71.895	100.349	71.902	100.146
72.095	100.349	72.102	100.145
72.295	100.349	72.302	100.144
72.495	100.349	72.502	100.143
72.695	100.349	72.702	100.142
72.895	100.349	72.902	100.141
73.095	100.349	73.102	100.14
73.295	100.349	73.302	100.139
73.495	100.349	73.502	100.138
73.695	100.349	73.702	100.137
73.895	100.349	73.902	100.136
74.095	100.349	74.102	100.136
74.295	100.349	74.302	100.135
74.495	100.349	74.502	100.134
74.695	100.349	74.702	100.133
74.895	100.349	74.902	100.133
75.095	100.35	75.102	100.132
75.295	100.35	75.302	100.132
75.495	100.35	75.502	100.131
75.695	100.35	75.702	100.13
75.895	100.35	75.902	100.13
76.095	100.351	76.102	100.13
76.295	100.351	76.302	100.129
76.495	100.351	76.502	100.129
76.695	100.351	76.702	100.128
76.895	100.352	76.902	100.128
77.095	100.352	77.102	100.128
77.295	100.353	77.302	100.127
77.495	100.353	77.502	100.127
77.695	100.354	77.702	100.127
77.895	100.354	77.902	100.126
78.095	100.355	78.102	100.126
78.295	100.355	78.302	100.126
78.495	100.356	78.502	100.126
78.695	100.356	78.702	100.125
78.895	100.357	78.902	100.125
79.095	100.357	79.102	100.125
79.295	100.358	79.302	100.124
79.495	100.358	79.502	100.124
79.695	100.358	79.702	100.124
79.895	100.359	79.902	100.123
80.095	100.359	80.102	100.123
80.295	100.36	80.302	100.123
80.495	100.36	80.502	100.122
80.695	100.36	80.702	100.122
80.895	100.361	80.902	100.121
81.095	100.361	81.102	100.121
81.295	100.361	81.302	100.121
81.495	100.361	81.502	100.12
81.695	100.361	81.702	100.12
81.895	100.361	81.902	100.119
82.095	100.361	82.102	100.119
82.295	100.361	82.302	100.118
82.495	100.361	82.502	100.118
82.695	100.361	82.702	100.117
82.895	100.361	82.902	100.117
83.095	100.361	83.102	100.116
83.295	100.36	83.302	100.116
83.495	100.36	83.502	100.116
83.695	100.36	83.702	100.115
83.895	100.359	83.902	100.115
84.095	100.359	84.102	100.114
84.295	100.358	84.302	100.114
84.495	100.358	84.502	100.113
84.695	100.357	84.702	100.113
84.895	100.357	84.902	100.113
85.095	100.356	85.102	100.112
85.295	100.355	85.302	100.112
85.495	100.355	85.502	100.111
85.695	100.354	85.702	100.111
85.895	100.353	85.902	100.11
86.095	100.353	86.102	100.11
86.295	100.352	86.302	100.11
86.495	100.351	86.502	100.109
86.695	100.351	86.702	100.109
86.895	100.35	86.902	100.108
87.095	100.349	87.102	100.108
87.295	100.348	87.302	100.107
87.495	100.348	87.502	100.107
87.695	100.347	87.702	100.106
87.895	100.346	87.902	100.106
88.095	100.346	88.102	100.105
88.295	100.345	88.302	100.105
88.495	100.344	88.502	100.104
88.695	100.344	88.702	100.104
88.895	100.343	88.902	100.103
89.095	100.342	89.102	100.102
89.295	100.341	89.302	100.102
89.495	100.341	89.502	100.101
89.695	100.34	89.702	100.101
89.895	100.339	89.902	100.1
90.095	100.339	90.102	100.099
90.295	100.338	90.302	100.099
90.495	100.337	90.502	100.098
90.695	100.336	90.702	100.098
90.895	100.336	90.902	100.097
91.095	100.335	91.102	100.096
91.295	100.334	91.302	100.096
91.495	100.334	91.502	100.095
91.695	100.333	91.702	100.095
91.895	100.332	91.902	100.094
92.095	100.331	92.102	100.094
92.295	100.331	92.302	100.093
92.495	100.33	92.502	100.093
92.695	100.329	92.702	100.093
92.895	100.328	92.902	100.092
93.095	100.328	93.102	100.092
93.295	100.327	93.302	100.092
93.495	100.326	93.502	100.091
93.695	100.326	93.702	100.091
93.895	100.325	93.902	100.091
94.095	100.324	94.102	100.091
94.295	100.324	94.302	100.091
94.495	100.323	94.502	100.091
94.695	100.323	94.702	100.091
94.895	100.322	94.902	100.091
95.095	100.322	95.102	100.092
95.295	100.322	95.302	100.092
95.495	100.321	95.502	100.092
95.695	100.321	95.702	100.093
95.895	100.321	95.902	100.093
96.095	100.321	96.102	100.094
96.295	100.321	96.302	100.094
96.495	100.321	96.502	100.095
96.695	100.321	96.702	100.095
96.895	100.321	96.902	100.096
97.095	100.321	97.102	100.097
97.295	100.321	97.302	100.097
97.495	100.321	97.502	100.098
97.695	100.322	97.702	100.099
97.895	100.322	97.902	100.1
98.095	100.322	98.102	100.101
98.295	100.323	98.302	100.101
98.495	100.323	98.502	100.102
98.695	100.324	98.702	100.103
98.895	100.324	98.902	100.104
99.095	100.325	99.102	100.105
99.295	100.325	99.302	100.106
99.495	100.326	99.502	100.106
99.695	100.326	99.702	100.107
99.895	100.327	99.902	100.108
100.095	100.328	100.102	100.109
100.295	100.329	100.302	100.11
100.495	100.329	100.502	100.111
100.695	100.33	100.702	100.111
100.895	100.331	100.902	100.112
101.095	100.332	101.102	100.113
101.295	100.332	101.302	100.114
101.495	100.333	101.502	100.114
101.695	100.334	101.702	100.115
101.895	100.335	101.902	100.116
102.095	100.336	102.102	100.116
102.295	100.336	102.302	100.117
102.495	100.337	102.502	100.118
102.695	100.338	102.702	100.118
102.895	100.338	102.902	100.119
103.095	100.339	103.102	100.119
103.295	100.34	103.302	100.12
103.495	100.34	103.502	100.12
103.695	100.341	103.702	100.121
103.895	100.341	103.902	100.121
104.095	100.341	104.102	100.121
104.295	100.342	104.302	100.121
104.495	100.342	104.502	100.122
104.695	100.342	104.702	100.122
104.895	100.342	104.902	100.122
105.095	100.342	105.102	100.122
105.295	100.342	105.302	100.122
105.495	100.342	105.502	100.122
105.695	100.342	105.702	100.122
105.895	100.342	105.902	100.122
106.095	100.342	106.102	100.122
106.295	100.342	106.302	100.122
106.495	100.342	106.502	100.121
106.695	100.341	106.702	100.121
106.895	100.341	106.902	100.121
107.095	100.341	107.102	100.121
107.295	100.341	107.302	100.121
107.495	100.34	107.502	100.121
107.695	100.34	107.702	100.12
107.895	100.34	107.902	100.12
108.095	100.339	108.102	100.12
108.295	100.339	108.302	100.12
108.495	100.339	108.502	100.12
108.695	100.338	108.702	100.119
108.895	100.338	108.902	100.119
109.095	100.337	109.102	100.119
109.295	100.337	109.302	100.119
109.495	100.336	109.502	100.119
109.695	100.336	109.702	100.119
109.895	100.335	109.902	100.119
110.095	100.335	110.102	100.119
110.295	100.334	110.302	100.119
110.495	100.334	110.502	100.119
110.695	100.333	110.702	100.119
110.895	100.332	110.902	100.119
111.095	100.331	111.102	100.119
111.295	100.331	111.302	100.119
111.495	100.33	111.502	100.119
111.695	100.329	111.702	100.119
111.895	100.328	111.902	100.119
112.095	100.327	112.102	100.119
112.295	100.326	112.302	100.119
112.495	100.325	112.502	100.119
112.695	100.324	112.702	100.119
112.895	100.323	112.902	100.118
113.095	100.322	113.102	100.118
113.295	100.32	113.302	100.118
113.495	100.319	113.502	100.118
113.695	100.318	113.702	100.117
113.895	100.317	113.902	100.117
114.095	100.316	114.102	100.116
114.295	100.315	114.302	100.116
114.495	100.314	114.502	100.115
114.695	100.313	114.702	100.114
114.895	100.311	114.902	100.113
115.095	100.31	115.102	100.112
115.295	100.309	115.302	100.111
115.495	100.308	115.502	100.11
115.695	100.307	115.702	100.108
115.895	100.306	115.902	100.107
116.095	100.305	116.102	100.105
116.295	100.304	116.302	100.104
116.495	100.303	116.502	100.102
116.695	100.302	116.702	100.1
116.895	100.301	116.902	100.098
117.095	100.3	117.102	100.096
117.295	100.299	117.302	100.094
117.495	100.298	117.502	100.092
117.695	100.297	117.702	100.089
117.895	100.296	117.902	100.087
118.095	100.295	118.102	100.085
118.295	100.294	118.302	100.082
118.495	100.293	118.502	100.08
118.695	100.291	118.702	100.077
118.895	100.29	118.902	100.074
119.095	100.289	119.102	100.072
119.295	100.287	119.302	100.069
119.495	100.286	119.502	100.067
119.695	100.284	119.702	100.064
119.895	100.283	119.902	100.061
120.095	100.281	120.102	100.059
120.295	100.28	120.302	100.056
120.495	100.278	120.502	100.053
120.695	100.276	120.702	100.051
120.895	100.275	120.902	100.048
121.095	100.273	121.102	100.046
121.295	100.271	121.302	100.044
121.495	100.269	121.502	100.041
121.695	100.267	121.702	100.039
121.895	100.266	121.902	100.037
122.095	100.264	122.102	100.034
122.295	100.262	122.302	100.032
122.495	100.26	122.502	100.03
122.695	100.258	122.702	100.028
122.895	100.256	122.902	100.026
123.095	100.254	123.102	100.025
123.295	100.252	123.302	100.023
123.495	100.25	123.502	100.021
123.695	100.248	123.702	100.019
123.895	100.247	123.902	100.018
124.095	100.245	124.102	100.016
124.295	100.243	124.302	100.014
124.495	100.241	124.502	100.013
124.695	100.239	124.702	100.011
124.895	100.237	124.902	100.01
125.095	100.235	125.102	100.009
125.295	100.233	125.302	100.007
125.495	100.231	125.502	100.006
125.695	100.23	125.702	100.005
125.895	100.228	125.902	100.003
126.095	100.226	126.102	100.002
126.295	100.224	126.302	100.001
126.495	100.222	126.502	99.9995
126.695	100.22	126.702	99.9982
126.895	100.218	126.902	99.9971
127.095	100.216	127.102	99.9959
127.295	100.214	127.302	99.9947
127.495	100.213	127.502	99.9936
127.695	100.211	127.702	99.9925
127.895	100.209	127.902	99.9914
128.095	100.207	128.102	99.9903
128.295	100.205	128.302	99.9893
128.495	100.203	128.502	99.9883
128.695	100.202	128.702	99.9873
128.895	100.2	128.902	99.9864
129.095	100.198	129.102	99.9855
129.295	100.197	129.302	99.9846
129.495	100.195	129.502	99.9838
129.695	100.193	129.702	99.983
129.895	100.192	129.902	99.9822
130.095	100.19	130.102	99.9815
130.295	100.188	130.302	99.9808
130.495	100.187	130.502	99.9801
130.695	100.185	130.702	99.9794
130.895	100.184	130.902	99.9788
131.095	100.182	131.102	99.9782
131.295	100.181	131.302	99.9777
131.495	100.179	131.502	99.9771
131.695	100.178	131.702	99.9766
131.895	100.176	131.902	99.9761
132.095	100.175	132.102	99.9756
132.295	100.173	132.302	99.9751
132.495	100.171	132.502	99.9746
132.695	100.17	132.702	99.9742
132.895	100.168	132.902	99.9737
133.095	100.167	133.102	99.9732
133.295	100.165	133.302	99.9728
133.495	100.164	133.502	99.9723
133.695	100.162	133.702	99.9718
133.895	100.16	133.902	99.9713
134.095	100.159	134.102	99.9707
134.295	100.157	134.302	99.9702
134.495	100.155	134.502	99.9696
134.695	100.153	134.702	99.969
134.895	100.151	134.902	99.9684
135.095	100.149	135.102	99.9678
135.295	100.148	135.302	99.9671
135.495	100.146	135.502	99.9664
135.695	100.144	135.702	99.9657
135.895	100.142	135.902	99.9649
136.095	100.14	136.102	99.9642
136.295	100.138	136.302	99.9634
136.495	100.136	136.502	99.9626
136.695	100.134	136.702	99.9617
136.895	100.132	136.902	99.9609
137.095	100.13	137.102	99.96
137.295	100.128	137.302	99.9591
137.495	100.126	137.502	99.9582
137.695	100.124	137.702	99.9573
137.895	100.122	137.902	99.9564
138.095	100.12	138.102	99.9555
138.295	100.118	138.302	99.9546
138.495	100.117	138.502	99.9537
138.695	100.115	138.702	99.9528
138.895	100.113	138.902	99.9518
139.095	100.111	139.102	99.9509
139.295	100.11	139.302	99.95
139.495	100.108	139.502	99.9491
139.695	100.106	139.702	99.9482
139.895	100.105	139.902	99.9473
140.095	100.103	140.102	99.9464
140.295	100.102	140.302	99.9454
140.495	100.1	140.502	99.9445
140.695	100.099	140.702	99.9436
140.895	100.098	140.902	99.9426
141.095	100.096	141.102	99.9416
141.295	100.095	141.302	99.9407
141.495	100.094	141.502	99.9397
141.695	100.093	141.702	99.9386
141.895	100.091	141.902	99.9376
142.095	100.09	142.102	99.9364
142.295	100.089	142.302	99.9353
142.495	100.088	142.502	99.9341
142.695	100.086	142.702	99.9329
142.895	100.085	142.902	99.9317
143.095	100.084	143.102	99.9304
143.295	100.083	143.302	99.9291
143.495	100.081	143.502	99.9276
143.695	100.08	143.702	99.9262
143.895	100.078	143.902	99.9247
144.095	100.077	144.102	99.9232
144.295	100.075	144.302	99.9216
144.495	100.073	144.502	99.9199
144.695	100.072	144.702	99.9182
144.895	100.07	144.902	99.9164
145.095	100.068	145.102	99.9146
145.295	100.066	145.302	99.9127
145.495	100.064	145.502	99.9107
145.695	100.062	145.702	99.9087
145.895	100.059	145.902	99.9067
146.095	100.057	146.102	99.9046
146.295	100.055	146.302	99.9024
146.495	100.052	146.502	99.9001
146.695	100.049	146.702	99.8978
146.895	100.047	146.902	99.8955
147.095	100.044	147.102	99.8931
147.295	100.041	147.302	99.8906
147.495	100.038	147.502	99.888
147.695	100.035	147.702	99.8855
147.895	100.031	147.902	99.8828
148.095	100.028	148.102	99.8801
148.295	100.025	148.302	99.8773
148.495	100.021	148.502	99.8745
148.695	100.018	148.702	99.8716
148.895	100.014	148.902	99.8687
149.095	100.01	149.102	99.8658
149.295	100.007	149.302	99.8627
149.495	100.003	149.502	99.8597
149.695	99.9992	149.702	99.8565
149.895	99.9954	149.902	99.8534
150.095	99.9916	150.102	99.8502
150.295	99.9878	150.302	99.847
150.495	99.9839	150.502	99.8437
150.695	99.98	150.702	99.8404
150.895	99.9762	150.902	99.8371
151.095	99.9724	151.102	99.8337
151.295	99.9685	151.302	99.8303
151.495	99.9647	151.502	99.8269
151.695	99.9608	151.702	99.8234
151.895	99.957	151.902	99.8199
152.095	99.9533	152.102	99.8164
152.295	99.9495	152.302	99.8129
152.495	99.9458	152.502	99.8094
152.695	99.9421	152.702	99.8058
152.895	99.9384	152.902	99.8022
153.095	99.9347	153.102	99.7986
153.295	99.9311	153.302	99.795
153.495	99.9275	153.502	99.7914
153.695	99.9239	153.702	99.7877
153.895	99.9202	153.902	99.784
154.095	99.9166	154.102	99.7804
154.295	99.913	154.302	99.7767
154.495	99.9095	154.502	99.773
154.695	99.9059	154.702	99.7694
154.895	99.9023	154.902	99.7657
155.095	99.8988	155.102	99.762
155.295	99.8952	155.302	99.7583
155.495	99.8917	155.502	99.7547
155.695	99.8881	155.702	99.7511
155.895	99.8846	155.902	99.7474
156.095	99.8811	156.102	99.7438
156.295	99.8776	156.302	99.7403
156.495	99.8741	156.502	99.7368
156.695	99.8706	156.702	99.7333
156.895	99.8671	156.902	99.7298
157.095	99.8637	157.102	99.7264
157.295	99.8602	157.302	99.723
157.495	99.8568	157.502	99.7197
157.695	99.8534	157.702	99.7164
157.895	99.85	157.902	99.7131
158.095	99.8467	158.102	99.71
158.295	99.8434	158.302	99.7068
158.495	99.8401	158.502	99.7037
158.695	99.8368	158.702	99.7006
158.895	99.8335	158.902	99.6976
159.095	99.8303	159.102	99.6946
159.295	99.8271	159.302	99.6917
159.495	99.8239	159.502	99.6888
159.695	99.8207	159.702	99.686
159.895	99.8175	159.902	99.6832
160.095	99.8144	160.102	99.6804
160.295	99.8112	160.302	99.6777
160.495	99.8081	160.502	99.675
160.695	99.8049	160.702	99.6723
160.895	99.8018	160.902	99.6696
161.095	99.7986	161.102	99.6669
161.295	99.7954	161.302	99.6643
161.495	99.7922	161.502	99.6616
161.695	99.7889	161.702	99.6589
161.895	99.7857	161.902	99.6562
162.095	99.7824	162.102	99.6535
162.295	99.779	162.302	99.6507
162.495	99.7757	162.502	99.648
162.695	99.7723	162.702	99.6451
162.895	99.7689	162.902	99.6423
163.095	99.7654	163.102	99.6394
163.295	99.7619	163.302	99.6365
163.495	99.7583	163.502	99.6334
163.695	99.7546	163.702	99.6304
163.895	99.7509	163.902	99.6272
164.095	99.7472	164.102	99.6239
164.295	99.7434	164.302	99.6206
164.495	99.7395	164.502	99.6172
164.695	99.7355	164.702	99.6137
164.895	99.7315	164.902	99.6102
165.095	99.7274	165.102	99.6065
165.295	99.7232	165.302	99.6027
165.495	99.719	165.502	99.5988
165.695	99.7147	165.702	99.5949
165.895	99.7103	165.902	99.5908
166.095	99.7059	166.102	99.5867
166.295	99.7014	166.302	99.5825
166.495	99.6968	166.502	99.5781
166.695	99.6921	166.702	99.5738
166.895	99.6874	166.902	99.5693
167.095	99.6826	167.102	99.5648
167.295	99.6778	167.302	99.5602
167.495	99.6728	167.502	99.5556
167.695	99.6678	167.702	99.551
167.895	99.6628	167.902	99.5462
168.095	99.6577	168.102	99.5415
168.295	99.6526	168.302	99.5367
168.495	99.6475	168.502	99.5319
168.695	99.6423	168.702	99.5272
168.895	99.6371	168.902	99.5224
169.095	99.632	169.102	99.5176
169.295	99.6268	169.302	99.5128
169.495	99.6216	169.502	99.508
169.695	99.6165	169.702	99.5033
169.895	99.6114	169.902	99.4987
170.095	99.6063	170.102	99.4941
170.295	99.6013	170.302	99.4895
170.495	99.5963	170.502	99.485
170.695	99.5913	170.702	99.4805
170.895	99.5864	170.902	99.4761
171.095	99.5815	171.102	99.4717
171.295	99.5767	171.302	99.4674
171.495	99.5719	171.502	99.4632
171.695	99.5672	171.702	99.459
171.895	99.5626	171.902	99.4549
172.095	99.5579	172.102	99.4508
172.295	99.5534	172.302	99.4467
172.495	99.5489	172.502	99.4428
172.695	99.5444	172.702	99.4389
172.895	99.54	172.902	99.4351
173.095	99.5356	173.102	99.4314
173.295	99.5313	173.302	99.4276
173.495	99.527	173.502	99.424
173.695	99.5227	173.702	99.4204
173.895	99.5185	173.902	99.4169
174.095	99.5142	174.102	99.4134
174.295	99.51	174.302	99.41
174.495	99.5058	174.502	99.4066
174.695	99.5016	174.702	99.4033
174.895	99.4974	174.902	99.4
175.095	99.4933	175.102	99.3968
175.295	99.4891	175.302	99.3936
175.495	99.4849	175.502	99.3905
175.695	99.4807	175.702	99.3874
175.895	99.4765	175.902	99.3844
176.095	99.4723	176.102	99.3814
176.295	99.468	176.302	99.3785
176.495	99.4638	176.502	99.3755
176.695	99.4595	176.702	99.3727
176.895	99.4552	176.902	99.3698
177.095	99.4509	177.102	99.3671
177.295	99.4466	177.302	99.3643
177.495	99.4422	177.502	99.3615
177.695	99.4377	177.702	99.3588
177.895	99.4333	177.902	99.3561
178.095	99.4288	178.102	99.3534
178.295	99.4243	178.302	99.3506
178.495	99.4197	178.502	99.3479
178.695	99.4151	178.702	99.3451
178.895	99.4104	178.902	99.3423
179.095	99.4058	179.102	99.3395
179.295	99.401	179.302	99.3367
179.495	99.3963	179.502	99.3338
179.695	99.3915	179.702	99.3308
179.895	99.3867	179.902	99.3278
180.095	99.3818	180.102	99.3247
180.295	99.3769	180.302	99.3216
180.495	99.3721	180.502	99.3184
180.695	99.3672	180.702	99.3151
180.895	99.3623	180.902	99.3117
181.095	99.3575	181.102	99.3082
181.295	99.3526	181.302	99.3047
181.495	99.3477	181.502	99.3011
181.695	99.3429	181.702	99.2974
181.895	99.3381	181.902	99.2937
182.095	99.3333	182.102	99.2899
182.295	99.3285	182.302	99.2859
182.495	99.3237	182.502	99.282
182.695	99.3189	182.702	99.278
182.895	99.3142	182.902	99.2739
183.095	99.3095	183.102	99.2697
183.295	99.3048	183.302	99.2655
183.495	99.3001	183.502	99.2613
183.695	99.2954	183.702	99.2569
183.895	99.2906	183.902	99.2525
184.095	99.2859	184.102	99.2481
184.295	99.2812	184.302	99.2436
184.495	99.2764	184.502	99.2391
184.695	99.2715	184.702	99.2344
184.895	99.2667	184.902	99.2298
185.095	99.2617	185.102	99.225
185.295	99.2567	185.302	99.2202
185.495	99.2516	185.502	99.2154
185.695	99.2464	185.702	99.2105
185.895	99.2411	185.902	99.2055
186.095	99.2357	186.102	99.2005
186.295	99.2303	186.302	99.1953
186.495	99.2248	186.502	99.1902
186.695	99.2191	186.702	99.1849
186.895	99.2134	186.902	99.1796
187.095	99.2075	187.102	99.1742
187.295	99.2016	187.302	99.1687
187.495	99.1955	187.502	99.1632
187.695	99.1895	187.702	99.1576
187.895	99.1833	187.902	99.152
188.095	99.177	188.102	99.1463
188.295	99.1707	188.302	99.1406
188.495	99.1644	188.502	99.1348
188.695	99.158	188.702	99.1291
188.895	99.1516	188.902	99.1232
189.095	99.1451	189.102	99.1174
189.295	99.1387	189.302	99.1116
189.495	99.1323	189.502	99.1057
189.695	99.1259	189.702	99.0998
189.895	99.1195	189.902	99.094
190.095	99.1131	190.102	99.0881
190.295	99.1068	190.302	99.0822
190.495	99.1005	190.502	99.0764
190.695	99.0942	190.702	99.0705
190.895	99.088	190.902	99.0647
191.095	99.0818	191.102	99.0589
191.295	99.0757	191.302	99.053
191.495	99.0696	191.502	99.0471
191.695	99.0636	191.702	99.0413
191.895	99.0576	191.902	99.0354
192.095	99.0516	192.102	99.0295
192.295	99.0457	192.302	99.0236
192.495	99.0398	192.502	99.0176
192.695	99.0339	192.702	99.0115
192.895	99.0281	192.902	99.0055
193.095	99.0222	193.102	98.9994
193.295	99.0163	193.302	98.9932
193.495	99.0104	193.502	98.9869
193.695	99.0046	193.702	98.9805
193.895	98.9986	193.902	98.9741
194.095	98.9927	194.102	98.9677
194.295	98.9867	194.302	98.9611
194.495	98.9807	194.502	98.9545
194.695	98.9746	194.702	98.9478
194.895	98.9685	194.902	98.941
195.095	98.9624	195.102	98.9342
195.295	98.9563	195.302	98.9273
195.495	98.9501	195.502	98.9204
195.695	98.9439	195.702	98.9134
195.895	98.9377	195.902	98.9064
196.095	98.9315	196.102	98.8993
196.295	98.9252	196.302	98.8922
196.495	98.919	196.502	98.8851
196.695	98.9127	196.702	98.8778
196.895	98.9065	196.902	98.8707
197.095	98.9002	197.102	98.8635
197.295	98.894	197.302	98.8562
197.495	98.8877	197.502	98.8489
197.695	98.8816	197.702	98.8416
197.895	98.8754	197.902	98.8343
198.095	98.8693	198.102	98.8271
198.295	98.8631	198.302	98.8197
198.495	98.857	198.502	98.8124
198.695	98.851	198.702	98.8051
198.895	98.8449	198.902	98.7978
199.095	98.8389	199.102	98.7904
199.295	98.8329	199.302	98.783
199.495	98.827	199.502	98.7756
199.695	98.821	199.702	98.7682
199.895	98.815	199.902	98.7608
200.095	98.8091	200.102	98.7533
200.295	98.8031	200.302	98.7458
200.495	98.7972	200.502	98.7382
200.695	98.7912	200.702	98.7307
200.895	98.7852	200.902	98.7231
201.095	98.7792	201.102	98.7154
201.295	98.7732	201.302	98.7077
201.495	98.7671	201.502	98.6999
201.695	98.7611	201.702	98.6921
201.895	98.7549	201.902	98.6842
202.095	98.7488	202.102	98.6763
202.295	98.7426	202.302	98.6682
202.495	98.7364	202.502	98.6601
202.695	98.7302	202.702	98.6519
202.895	98.724	202.902	98.6436
203.095	98.7177	203.102	98.6352
203.295	98.7114	203.302	98.6268
203.495	98.7051	203.502	98.6183
203.695	98.6988	203.702	98.6096
203.895	98.6924	203.902	98.6008
204.095	98.6861	204.102	98.592
204.295	98.6798	204.302	98.5831
204.495	98.6735	204.502	98.5741
204.695	98.6672	204.702	98.565
204.895	98.6609	204.902	98.5559
205.095	98.6547	205.102	98.5466
205.295	98.6485	205.302	98.5374
205.495	98.6423	205.502	98.528
205.695	98.6362	205.702	98.5185
205.895	98.6302	205.902	98.5089
206.095	98.6241	206.102	98.4993
206.295	98.6181	206.302	98.4896
206.495	98.6121	206.502	98.4798
206.695	98.6062	206.702	98.4699
206.895	98.6003	206.902	98.46
207.095	98.5945	207.102	98.45
207.295	98.5887	207.302	98.4398
207.495	98.583	207.502	98.4296
207.695	98.5773	207.702	98.4193
207.895	98.5716	207.902	98.409
208.095	98.566	208.102	98.3986
208.295	98.5605	208.302	98.3881
208.495	98.5549	208.502	98.3776
208.695	98.5494	208.702	98.3671
208.895	98.544	208.902	98.3564
209.095	98.5386	209.102	98.3457
209.295	98.5331	209.302	98.335
209.495	98.5278	209.502	98.3242
209.695	98.5224	209.702	98.3134
209.895	98.5171	209.902	98.3025
210.095	98.5118	210.102	98.2915
210.295	98.5064	210.302	98.2805
210.495	98.5011	210.502	98.2693
210.695	98.4958	210.702	98.2581
210.895	98.4905	210.902	98.2468
211.095	98.4852	211.102	98.2354
211.295	98.4799	211.302	98.2239
211.495	98.4746	211.502	98.2123
211.695	98.4692	211.702	98.2006
211.895	98.4639	211.902	98.1887
212.095	98.4585	212.102	98.1766
212.295	98.4531	212.302	98.1646
212.495	98.4476	212.502	98.1522
212.695	98.4421	212.702	98.1398
212.895	98.4366	212.902	98.1272
213.095	98.4311	213.102	98.1143
213.295	98.4254	213.302	98.1014
213.495	98.4198	213.502	98.0883
213.695	98.4141	213.702	98.075
213.895	98.4084	213.902	98.0615
214.095	98.4026	214.102	98.0479
214.295	98.3967	214.302	98.0342
214.495	98.3908	214.502	98.0202
214.695	98.3848	214.702	98.006
214.895	98.3788	214.902	97.9917
215.095	98.3727	215.102	97.9772
215.295	98.3666	215.302	97.9625
215.495	98.3604	215.502	97.9477
215.695	98.3541	215.702	97.9327
215.895	98.3478	215.902	97.9175
216.095	98.3414	216.102	97.9022
216.295	98.3349	216.302	97.8866
216.495	98.3285	216.502	97.871
216.695	98.3219	216.702	97.8553
216.895	98.3154	216.902	97.8394
217.095	98.3087	217.102	97.8235
217.295	98.302	217.302	97.8073
217.495	98.2952	217.502	97.7911
217.695	98.2885	217.702	97.7747
217.895	98.2817	217.902	97.7582
218.095	98.2749	218.102	97.7417
218.295	98.268	218.302	97.7251
218.495	98.2611	218.502	97.7084
218.695	98.2542	218.702	97.6916
218.895	98.2473	218.902	97.6748
219.095	98.2403	219.102	97.6578
219.295	98.2333	219.302	97.6409
219.495	98.2263	219.502	97.6238
219.695	98.2194	219.702	97.6067
219.895	98.2124	219.902	97.5896
220.095	98.2054	220.102	97.5723
220.295	98.1985	220.302	97.5549
220.495	98.1915	220.502	97.5375
220.695	98.1846	220.702	97.5201
220.895	98.1776	220.902	97.5026
221.095	98.1706	221.102	97.4849
221.295	98.1637	221.302	97.4672
221.495	98.1568	221.502	97.4493
221.695	98.1499	221.702	97.4314
221.895	98.1429	221.902	97.4134
222.095	98.136	222.102	97.3955
222.295	98.129	222.302	97.3774
222.495	98.122	222.502	97.359
222.695	98.1151	222.702	97.3406
222.895	98.1081	222.902	97.3221
223.095	98.1011	223.102	97.3036
223.295	98.094	223.302	97.2848
223.495	98.0869	223.502	97.266
223.695	98.0798	223.702	97.247
223.895	98.0727	223.902	97.2278
224.095	98.0655	224.102	97.2083
224.295	98.0583	224.302	97.1886
224.495	98.051	224.502	97.1689
224.695	98.0437	224.702	97.1491
224.895	98.0364	224.902	97.129
225.095	98.029	225.102	97.1086
225.295	98.0216	225.302	97.088
225.495	98.0141	225.502	97.0673
225.695	98.0066	225.702	97.0461
225.895	97.999	225.902	97.0249
226.095	97.9914	226.102	97.0034
226.295	97.9837	226.302	96.9817
226.495	97.976	226.502	96.9597
226.695	97.9682	226.702	96.9374
226.895	97.9604	226.902	96.9148
227.095	97.9525	227.102	96.8921
227.295	97.9446	227.302	96.8689
227.495	97.9366	227.502	96.8455
227.695	97.9286	227.702	96.8219
227.895	97.9205	227.902	96.7981
228.095	97.9124	228.102	96.7741
228.295	97.9042	228.302	96.7498
228.495	97.896	228.502	96.7251
228.695	97.8877	228.702	96.7001
228.895	97.8795	228.902	96.6747
229.095	97.8712	229.102	96.6492
229.295	97.8628	229.302	96.6235
229.495	97.8545	229.502	96.5975
229.695	97.8461	229.702	96.5711
229.895	97.8376	229.902	96.5444
230.095	97.8292	230.102	96.5173
230.295	97.8207	230.302	96.4899
230.495	97.8121	230.502	96.4621
230.695	97.8036	230.702	96.434
230.895	97.795	230.902	96.4057
231.095	97.7864	231.102	96.3769
231.295	97.7777	231.302	96.3477
231.495	97.769	231.502	96.3181
231.695	97.7603	231.702	96.2882
231.895	97.7516	231.902	96.2578
232.095	97.7428	232.102	96.2269
232.295	97.734	232.302	96.1958
232.495	97.7252	232.502	96.1641
232.695	97.7164	232.702	96.1321
232.895	97.7075	232.902	96.0997
233.095	97.6986	233.102	96.0667
233.295	97.6897	233.302	96.0334
233.495	97.6808	233.502	95.9994
233.695	97.6718	233.702	95.965
233.895	97.6628	233.902	95.93
234.095	97.6539	234.102	95.8946
234.295	97.6449	234.302	95.8587
234.495	97.6358	234.502	95.8223
234.695	97.6267	234.702	95.7856
234.895	97.6175	234.902	95.7481
235.095	97.6084	235.102	95.7101
235.295	97.5992	235.302	95.6717
235.495	97.59	235.502	95.6328
235.695	97.5808	235.702	95.5933
235.895	97.5715	235.902	95.5533
236.095	97.5622	236.102	95.5127
236.295	97.5529	236.302	95.4715
236.495	97.5435	236.502	95.4301
236.695	97.534	236.702	95.3878
236.895	97.5245	236.902	95.3449
237.095	97.5149	237.102	95.3015
237.295	97.5053	237.302	95.2577
237.495	97.4956	237.502	95.2131
237.695	97.4858	237.702	95.1681
237.895	97.4759	237.902	95.1224
238.095	97.466	238.102	95.0766
238.295	97.4559	238.302	95.0304
238.495	97.4458	238.502	94.9835
238.695	97.4357	238.702	94.9363
238.895	97.4254	238.902	94.8883
239.095	97.415	239.102	94.8402
239.295	97.4046	239.302	94.7916
239.495	97.394	239.502	94.7428
239.695	97.3834	239.702	94.6935
239.895	97.3726	239.902	94.6438
240.095	97.3618	240.102	94.5934
240.295	97.3508	240.302	94.5426
240.495	97.3398	240.502	94.4914
240.695	97.3287	240.702	94.4399
240.895	97.3176	240.902	94.3883
241.095	97.3063	241.102	94.3362
241.295	97.2949	241.302	94.2835
241.495	97.2834	241.502	94.2308
241.695	97.2718	241.702	94.1776
241.895	97.2601	241.902	94.1243
242.095	97.2483	242.102	94.0709
242.295	97.2364	242.302	94.017
242.495	97.2243	242.502	93.9622
242.695	97.2122	242.702	93.9075
242.895	97.1999	242.902	93.8523
243.095	97.1876	243.102	93.7968
243.295	97.1751	243.302	93.7412
243.495	97.1624	243.502	93.685
243.695	97.1497	243.702	93.6284
243.895	97.1368	243.902	93.5715
244.095	97.1238	244.102	93.514
244.295	97.1107	244.302	93.4562
244.495	97.0974	244.502	93.3987
244.695	97.0839	244.702	93.3405
244.895	97.0703	244.902	93.2818
245.095	97.0566	245.102	93.2228
245.295	97.0428	245.302	93.1634
245.495	97.0288	245.502	93.1036
245.695	97.0147	245.702	93.0434
245.895	97.0005	245.902	92.9829
246.095	96.986	246.102	92.9223
246.295	96.9714	246.302	92.861
246.495	96.9566	246.502	92.7993
246.695	96.9416	246.702	92.7374
246.895	96.9265	246.902	92.6755
247.095	96.9113	247.102	92.6137
247.295	96.8957	247.302	92.5513
247.495	96.88	247.502	92.4888
247.695	96.8642	247.702	92.4261
247.895	96.8481	247.902	92.3635
248.095	96.8318	248.102	92.3004
248.295	96.8153	248.302	92.2375
248.495	96.7986	248.502	92.1744
248.695	96.7817	248.702	92.1112
248.895	96.7646	248.902	92.0477
249.095	96.7473	249.102	91.9842
249.295	96.7298	249.302	91.9205
249.495	96.7122	249.502	91.8571
249.695	96.6942	249.702	91.7931
249.895	96.6761	249.902	91.7293
250.095	96.6577	250.102	91.6657
250.295	96.6392	250.302	91.6023
250.495	96.6205	250.502	91.5384
250.695	96.6015	250.702	91.4747
250.895	96.5823	250.902	91.4113
251.095	96.5628	251.102	91.3476
251.295	96.5432	251.302	91.284
251.495	96.5233	251.502	91.2206
251.695	96.5032	251.702	91.157
251.895	96.4829	251.902	91.0937
252.095	96.4623	252.102	91.0307
252.295	96.4414	252.302	90.9678
252.495	96.4204	252.502	90.9049
252.695	96.3991	252.702	90.8422
252.895	96.3775	252.902	90.7798
253.095	96.3556	253.102	90.7176
253.295	96.3335	253.302	90.6559
253.495	96.311	253.502	90.5942
253.695	96.2884	253.702	90.5328
253.895	96.2655	253.902	90.4719
254.095	96.2425	254.102	90.4109
254.295	96.2191	254.302	90.3504
254.495	96.1954	254.502	90.29
254.695	96.1714	254.702	90.2299
254.895	96.1472	254.902	90.1702
255.095	96.1229	255.102	90.1109
255.295	96.0982	255.302	90.0517
255.495	96.0732	255.502	89.9927
255.695	96.0478	255.702	89.934
255.895	96.0222	255.902	89.8758
256.095	95.9961	256.102	89.8181
256.295	95.9696	256.302	89.7606
256.495	95.9428	256.502	89.7036
256.695	95.9156	256.702	89.647
256.895	95.888	256.902	89.5908
257.095	95.8599	257.102	89.535
257.295	95.8314	257.302	89.4798
257.495	95.8025	257.502	89.4249
257.695	95.773	257.702	89.3705
257.895	95.743	257.902	89.3166
258.095	95.7125	258.102	89.2631
258.295	95.6815	258.302	89.2101
258.495	95.6499	258.502	89.1575
258.695	95.6178	258.702	89.1053
258.895	95.585	258.902	89.0536
259.095	95.5519	259.102	89.0024
259.295	95.5179	259.302	88.9517
259.495	95.4833	259.502	88.9014
259.695	95.4482	259.702	88.8516
259.895	95.4124	259.902	88.8023
260.095	95.376	260.102	88.7536
260.295	95.3389	260.302	88.7051
260.495	95.3011	260.502	88.6573
260.695	95.2626	260.702	88.6098
260.895	95.2234	260.902	88.5629
261.095	95.183	261.102	88.5164
261.295	95.1419	261.302	88.4701
261.495	95.1	261.502	88.4244
261.695	95.0572	261.702	88.379
261.895	95.0133	261.902	88.334
262.095	94.9687	262.102	88.2895
262.295	94.9232	262.302	88.2453
262.495	94.8765	262.502	88.2016
262.695	94.8287	262.702	88.1581
262.895	94.7798	262.902	88.115
263.095	94.7302	263.102	88.0722
263.295	94.6797	263.302	88.0299
263.495	94.6281	263.502	87.9881
263.695	94.5753	263.702	87.9465
263.895	94.5215	263.902	87.9052
264.095	94.4665	264.102	87.8643
264.295	94.4103	264.302	87.8238
264.495	94.353	264.502	87.7836
264.695	94.2947	264.702	87.7435
264.895	94.2351	264.902	87.7038
265.095	94.1745	265.102	87.6642
265.295	94.1123	265.302	87.625
265.495	94.0488	265.502	87.5859
265.695	93.9842	265.702	87.5471
265.895	93.9185	265.902	87.5087
266.095	93.8515	266.102	87.4705
266.295	93.7828	266.302	87.4321
266.495	93.7131	266.502	87.3942
266.695	93.6416	266.702	87.3565
266.895	93.5692	266.902	87.3191
267.095	93.4955	267.102	87.2817
267.295	93.4202	267.302	87.2445
267.495	93.3441	267.502	87.2075
267.695	93.2663	267.702	87.1706
267.895	93.1875	267.902	87.1337
268.095	93.1073	268.102	87.0969
268.295	93.0259	268.302	87.0604
268.495	92.9435	268.502	87.024
268.695	92.8602	268.702	86.9876
268.895	92.7753	268.902	86.9514
269.095	92.6898	269.102	86.9154
269.295	92.6029	269.302	86.8793
269.495	92.5152	269.502	86.8434
269.695	92.4266	269.702	86.8076
269.895	92.3373	269.902	86.7719
270.095	92.2471	270.102	86.7364
270.295	92.1561	270.302	86.7009
270.495	92.0648	270.502	86.6656
270.695	91.9724	270.702	86.6303
270.895	91.8798	270.902	86.5952
271.095	91.7865	271.102	86.5602
271.295	91.6927	271.302	86.5252
271.495	91.5985	271.502	86.4904
271.695	91.5036	271.702	86.4558
271.895	91.4087	271.902	86.4213
272.095	91.3128	272.102	86.3868
272.295	91.217	272.302	86.3525
272.495	91.1206	272.502	86.3183
272.695	91.0242	272.702	86.2842
272.895	90.9279	272.902	86.2503
273.095	90.8315	273.102	86.2165
273.295	90.7344	273.302	86.1827
273.495	90.6377	273.502	86.1491
273.695	90.5411	273.702	86.1156
273.895	90.4449	273.902	86.0822
274.095	90.3483	274.102	86.0489
274.295	90.2521	274.302	86.0158
274.495	90.1564	274.502	85.9826
274.695	90.0608	274.702	85.9494
274.895	89.965	274.902	85.9165
275.095	89.8696	275.102	85.8836
275.295	89.7746	275.302	85.8508
275.495	89.68	275.502	85.8181
275.695	89.5859	275.702	85.7853
275.895	89.4921	275.902	85.7527
276.095	89.3982	276.102	85.7201
276.295	89.3052	276.302	85.6874
276.495	89.2124	276.502	85.6548
276.695	89.1202	276.702	85.6222
276.895	89.0287	276.902	85.5896
277.095	88.9374	277.102	85.5571
277.295	88.8473	277.302	85.5246
277.495	88.7574	277.502	85.4921
277.695	88.668	277.702	85.4596
277.895	88.5785	277.902	85.4271
278.095	88.4903	278.102	85.3946
278.295	88.4024	278.302	85.362
278.495	88.3153	278.502	85.3294
278.695	88.2288	278.702	85.2967
278.895	88.1423	278.902	85.2641
279.095	88.0567	279.102	85.2313
279.295	87.9715	279.302	85.1983
279.495	87.887	279.502	85.1653
279.695	87.8032	279.702	85.1321
279.895	87.7198	279.902	85.0988
280.095	87.6367	280.102	85.0655
280.295	87.5542	280.302	85.032
280.495	87.4721	280.502	84.9985
280.695	87.3902	280.702	84.9649
280.895	87.3089	280.902	84.9311
281.095	87.228	281.102	84.8972
281.295	87.1468	281.302	84.8632
281.495	87.0665	281.502	84.829
281.695	86.9864	281.702	84.7947
281.895	86.9063	281.902	84.7602
282.095	86.8268	282.102	84.7255
282.295	86.7475	282.302	84.6908
282.495	86.6685	282.502	84.656
282.695	86.5897	282.702	84.6209
282.895	86.5112	282.902	84.5861
283.095	86.4327	283.102	84.5509
283.295	86.3544	283.302	84.5156
283.495	86.2768	283.502	84.4804
283.695	86.1992	283.702	84.4451
283.895	86.1218	283.902	84.4097
284.095	86.0448	284.102	84.3743
284.295	85.9682	284.302	84.339
284.495	85.8917	284.502	84.3035
284.695	85.8156	284.702	84.2678
284.895	85.7401	284.902	84.2322
285.095	85.6652	285.102	84.1965
285.295	85.5908	285.302	84.1609
285.495	85.5169	285.502	84.1252
285.695	85.4431	285.702	84.0895
285.895	85.3702	285.902	84.0538
286.095	85.2979	286.102	84.0181
286.295	85.2261	286.302	83.9824
286.495	85.1552	286.502	83.9467
286.695	85.0853	286.702	83.9111
286.895	85.0157	286.902	83.8756
287.095	84.9472	287.102	83.8398
287.295	84.8794	287.302	83.8044
287.495	84.8119	287.502	83.769
287.695	84.7457	287.702	83.7336
287.895	84.6802	287.902	83.6983
288.095	84.6155	288.102	83.663
288.295	84.5516	288.302	83.6279
288.495	84.4886	288.502	83.5926
288.695	84.4266	288.702	83.5576
288.895	84.3652	288.902	83.5225
289.095	84.3044	289.102	83.4874
289.295	84.2443	289.302	83.4521
289.495	84.1855	289.502	83.4168
289.695	84.1274	289.702	83.3816
289.895	84.0702	289.902	83.3464
290.095	84.0137	290.102	83.3111
290.295	83.958	290.302	83.2758
290.495	83.9034	290.502	83.2405
290.695	83.8497	290.702	83.2051
290.895	83.7965	290.902	83.1697
291.095	83.7444	291.102	83.1343
291.295	83.6933	291.302	83.0988
291.495	83.6429	291.502	83.0633
291.695	83.5934	291.702	83.0278
291.895	83.5445	291.902	82.9921
292.095	83.4966	292.102	82.9565
292.295	83.4493	292.302	82.9209
292.495	83.4027	292.502	82.8851
292.695	83.3566	292.702	82.8492
292.895	83.3116	292.902	82.8133
293.095	83.2672	293.102	82.7773
293.295	83.2232	293.302	82.7413
293.495	83.1799	293.502	82.7053
293.695	83.1371	293.702	82.6694
293.895	83.0949	293.902	82.6332
294.095	83.0533	294.102	82.597
294.295	83.0122	294.302	82.5608
294.495	82.9717	294.502	82.5245
294.695	82.9317	294.702	82.4883
294.895	82.8919	294.902	82.4522
295.095	82.8524	295.102	82.4158
295.295	82.8134	295.302	82.3796
295.495	82.775	295.502	82.3434
295.695	82.7366	295.702	82.3069
295.895	82.699	295.902	82.2705
296.095	82.6615	296.102	82.2343
296.295	82.6241	296.302	82.198
296.495	82.5871	296.502	82.1619
296.695	82.5502	296.702	82.1255
296.895	82.5137	296.902	82.0892
297.095	82.4776	297.102	82.0529
297.295	82.4416	297.302	82.0165
297.495	82.4058	297.502	81.9799
297.695	82.3703	297.702	81.9434
297.895	82.3348	297.902	81.9068
298.095	82.2994	298.102	81.8702
298.295	82.2644	298.302	81.8336
298.495	82.2294	298.502	81.7968
298.695	82.1945	298.702	81.7601
298.895	82.1597	298.902	81.7233
299.095	82.1251	299.102	81.6864
299.295	82.0905	299.302	81.6496
299.495	82.056	299.502	81.6127
299.695	82.0216	299.702	81.5758
299.895	81.9871	299.902	81.5392
300.095	81.9528	300.102	81.5024
300.295	81.9187	300.302	81.4654
300.495	81.8846	300.502	81.4285
300.695	81.8506	300.702	81.3917
300.895	81.8167	300.902	81.3547
301.095	81.7826	301.102	81.3178
301.295	81.7485	301.302	81.2809
301.495	81.7145	301.502	81.2441
301.695	81.6804	301.702	81.2072
301.895	81.6463	301.902	81.1704
302.095	81.6125	302.102	81.1335
302.295	81.5785	302.302	81.0966
302.495	81.5444	302.502	81.0599
302.695	81.5103	302.702	81.0232
302.895	81.4763	302.902	80.9864
303.095	81.4422	303.102	80.9498
303.295	81.4081	303.302	80.9132
303.495	81.3738	303.502	80.8765
303.695	81.3397	303.702	80.8399
303.895	81.3057	303.902	80.8033
304.095	81.2716	304.102	80.7666
304.295	81.2373	304.302	80.7302
304.495	81.2031	304.502	80.6937
304.695	81.1689	304.702	80.6573
304.895	81.1346	304.902	80.6209
305.095	81.1003	305.102	80.5845
305.295	81.066	305.302	80.5482
305.495	81.0319	305.502	80.512
305.695	80.9976	305.702	80.4761
305.895	80.9633	305.902	80.44
306.095	80.9289	306.102	80.4041
306.295	80.8946	306.302	80.3683
306.495	80.8605	306.502	80.3328
306.695	80.8261	306.702	80.2972
306.895	80.7919	306.902	80.2619
307.095	80.7577	307.102	80.2267
307.295	80.7236	307.302	80.1916
307.495	80.6895	307.502	80.1567
307.695	80.6555	307.702	80.1219
307.895	80.6213	307.902	80.0871
308.095	80.5874	308.102	80.0528
308.295	80.5533	308.302	80.0184
308.495	80.519	308.502	79.9841
308.695	80.485	308.702	79.9499
308.895	80.4508	308.902	79.9158
309.095	80.4165	309.102	79.8818
309.295	80.3822	309.302	79.848
309.495	80.3479	309.502	79.8142
309.695	80.3134	309.702	79.7805
309.895	80.279	309.902	79.7471
310.095	80.2443	310.102	79.7136
310.295	80.2095	310.302	79.6801
310.495	80.1747	310.502	79.6466
310.695	80.1398	310.702	79.6131
310.895	80.1047	310.902	79.5798
311.095	80.0696	311.102	79.5464
311.295	80.0344	311.302	79.5128
311.495	79.999	311.502	79.4794
311.695	79.9633	311.702	79.4459
311.895	79.9275	311.902	79.4121
312.095	79.8916	312.102	79.3783
312.295	79.8555	312.302	79.3446
312.495	79.8191	312.502	79.3108
312.695	79.7825	312.702	79.2769
312.895	79.7456	312.902	79.243
313.095	79.7086	313.102	79.2088
313.295	79.6714	313.302	79.1746
313.495	79.6339	313.502	79.1404
313.695	79.5962	313.702	79.1062
313.895	79.5582	313.902	79.0718
314.095	79.5198	314.102	79.0373
314.295	79.4814	314.302	79.0026
314.495	79.4424	314.502	78.9679
314.695	79.4035	314.702	78.933
314.895	79.3641	314.902	78.8979
315.095	79.3245	315.102	78.8628
315.295	79.2845	315.302	78.8276
315.495	79.2443	315.502	78.7922
315.695	79.2036	315.702	78.7566
315.895	79.1628	315.902	78.721
316.095	79.1217	316.102	78.6853
316.295	79.0803	316.302	78.6496
316.495	79.0386	316.502	78.6136
316.695	78.9963	316.702	78.5776
316.895	78.9541	316.902	78.5416
317.095	78.9114	317.102	78.5055
317.295	78.8686	317.302	78.4692
317.495	78.8253	317.502	78.4327
317.695	78.7817	317.702	78.3963
317.895	78.7381	317.902	78.36
318.095	78.6939	318.102	78.3235
318.295	78.6495	318.302	78.2869
318.495	78.6049	318.502	78.2504
318.695	78.5603	318.702	78.2135
318.895	78.515	318.902	78.1767
319.095	78.4696	319.102	78.1395
319.295	78.4239	319.302	78.1026
319.495	78.3779	319.502	78.0655
319.695	78.332	319.702	78.0283
319.895	78.2856	319.902	77.9911
320.095	78.2389	320.102	77.9537
320.295	78.1917	320.302	77.9162
320.495	78.1444	320.502	77.8785
320.695	78.0967	320.702	77.8409
320.895	78.0491	320.902	77.8031
321.095	78.0012	321.102	77.7653
321.295	77.9528	321.302	77.7272
321.495	77.9039	321.502	77.6889
321.695	77.8546	321.702	77.6504
321.895	77.8052	321.902	77.6119
322.095	77.7557	322.102	77.5732
322.295	77.7058	322.302	77.5343
322.495	77.6554	322.502	77.4953
322.695	77.6049	322.702	77.4561
322.895	77.554	322.902	77.4166
323.095	77.5024	323.102	77.377
323.295	77.4508	323.302	77.3371
323.495	77.3992	323.502	77.2971
323.695	77.3472	323.702	77.2572
323.895	77.2948	323.902	77.2167
324.095	77.2421	324.102	77.1759
324.295	77.1889	324.302	77.1349
324.495	77.1356	324.502	77.0938
324.695	77.0819	324.702	77.0523
324.895	77.0281	324.902	77.0105
325.095	76.9737	325.102	76.9686
325.295	76.919	325.302	76.9265
325.495	76.8638	325.502	76.8842
325.695	76.8084	325.702	76.8417
325.895	76.7524	325.902	76.7989
326.095	76.6964	326.102	76.7559
326.295	76.6397	326.302	76.7128
326.495	76.5828	326.502	76.6695
326.695	76.5256	326.702	76.6257
326.895	76.4677	326.902	76.5818
327.095	76.4094	327.102	76.5378
327.295	76.3508	327.302	76.4935
327.495	76.2918	327.502	76.4488
327.695	76.232	327.702	76.4041
327.895	76.1721	327.902	76.3591
328.095	76.1117	328.102	76.314
328.295	76.0506	328.302	76.2687
328.495	75.989	328.502	76.2233
328.695	75.9271	328.702	76.1776
328.895	75.8644	328.902	76.1316
329.095	75.8013	329.102	76.0856
329.295	75.7379	329.302	76.0392
329.495	75.674	329.502	75.9928
329.695	75.6094	329.702	75.9462
329.895	75.5442	329.902	75.8996
330.095	75.4784	330.102	75.8527
330.295	75.4123	330.302	75.8057
330.495	75.3455	330.502	75.7584
330.695	75.2785	330.702	75.7108
330.895	75.2105	330.902	75.6635
331.095	75.142	331.102	75.616
331.295	75.0732	331.302	75.5683
331.495	75.0038	331.502	75.5207
331.695	74.9337	331.702	75.4731
331.895	74.8632	331.902	75.425
332.095	74.792	332.102	75.3769
332.295	74.72	332.302	75.3287
332.495	74.6477	332.502	75.2805
332.695	74.5742	332.702	75.2323
332.895	74.5005	332.902	75.1839
333.095	74.426	333.102	75.1355
333.295	74.3512	333.302	75.0867
333.495	74.2753	333.502	75.0376
333.695	74.1988	333.702	74.9884
333.895	74.1215	333.902	74.939
334.095	74.0435	334.102	74.8896
334.295	73.965	334.302	74.8402
334.495	73.886	334.502	74.7905
334.695	73.8064	334.702	74.7403
334.895	73.7262	334.902	74.6898
335.095	73.6451	335.102	74.6393
335.295	73.5632	335.302	74.5885
335.495	73.4806	335.502	74.5379
335.695	73.3976	335.702	74.487
335.895	73.3144	335.902	74.4358
336.095	73.2305	336.102	74.3839
336.295	73.146	336.302	74.3319
336.495	73.0608	336.502	74.2795
336.695	72.975	336.702	74.2269
336.895	72.8889	336.902	74.1743
337.095	72.8025	337.102	74.1213
337.295	72.7155	337.302	74.0677
337.495	72.628	337.502	74.0139
337.695	72.5401	337.702	73.9599
337.895	72.4518	337.902	73.9053
338.095	72.3627	338.102	73.8508
338.295	72.273	338.302	73.7961
338.495	72.1829	338.502	73.741
338.695	72.0925	338.702	73.6857
338.895	72.0013	338.902	73.63
339.095	71.9091	339.102	73.5739
339.295	71.8167	339.302	73.5178
339.495	71.7239	339.502	73.4615
339.695	71.6304	339.702	73.4051
339.895	71.5363	339.902	73.3485
340.095	71.4411	340.102	73.2914
340.295	71.3454	340.302	73.2343
340.495	71.2498	340.502	73.1769
340.695	71.1525	340.702	73.1195
340.895	71.055	340.902	73.0615
341.095	70.957	341.102	73.0037
341.295	70.8584	341.302	72.9457
341.495	70.7591	341.502	72.8873
341.695	70.6597	341.702	72.8286
341.895	70.5595	341.902	72.7699
342.095	70.4587	342.102	72.7111
342.295	70.3577	342.302	72.6522
342.495	70.2557	342.502	72.5929
342.695	70.1536	342.702	72.5336
342.895	70.0514	342.902	72.4742
343.095	69.9478	343.102	72.4144
343.295	69.8444	343.302	72.3548
343.495	69.74	343.502	72.2942
343.695	69.6351	343.702	72.234
343.895	69.5297	343.902	72.1734
344.095	69.424	344.102	72.1123
344.295	69.3175	344.302	72.0508
344.495	69.2104	344.502	71.9894
344.695	69.1031	344.702	71.9276
344.895	68.9952	344.902	71.8656
345.095	68.8866	345.102	71.8032
345.295	68.7778	345.302	71.7409
345.495	68.6687	345.502	71.6783
345.695	68.5591	345.702	71.6152
345.895	68.4485	345.902	71.552
346.095	68.3376	346.102	71.4883
346.295	68.2267	346.302	71.4245
346.495	68.1153	346.502	71.3605
346.695	68.0032	346.702	71.2962
346.895	67.8907	346.902	71.2315
347.095	67.7775	347.102	71.1665
347.295	67.6647	347.302	71.1013
347.495	67.5506	347.502	71.0358
347.695	67.4362	347.702	70.9699
347.895	67.322	347.902	70.9039
348.095	67.207	348.102	70.8377
348.295	67.0912	348.302	70.7716
348.495	66.9744	348.502	70.7048
348.695	66.858	348.702	70.638
348.895	66.7408	348.902	70.5708
349.095	66.6223	349.102	70.5033
349.295	66.5032	349.302	70.4356
349.495	66.3832	349.502	70.3678
349.695	66.2626	349.702	70.2998
349.895	66.1415	349.902	70.2314
350.095	66.0195	350.102	70.1628
350.295	65.8958	350.302	70.0939
350.495	65.7721	350.502	70.0249
350.695	65.6472	350.702	69.9556
350.895	65.5213	350.902	69.8862
351.095	65.3945	351.102	69.8162
351.295	65.2664	351.302	69.746
351.495	65.1379	351.502	69.6755
351.695	65.0082	351.702	69.6048
351.895	64.8776	351.902	69.5334
352.095	64.745	352.102	69.4621
352.295	64.6124	352.302	69.3902
352.495	64.4786	352.502	69.318
352.695	64.3437	352.702	69.2459
352.895	64.208	352.902	69.1728
353.095	64.0712	353.102	69.0991
353.295	63.9334	353.302	69.0252
353.495	63.7957	353.502	68.9509
353.695	63.6555	353.702	68.8764
353.895	63.5137	353.902	68.801
354.095	63.3717	354.102	68.7256
354.295	63.2286	354.302	68.6492
354.495	63.084	354.502	68.5723
354.695	62.9384	354.702	68.4949
354.895	62.7917	354.902	68.4167
355.095	62.6442	355.102	68.3388
355.295	62.4948	355.302	68.2597
355.495	62.3445	355.502	68.181
355.695	62.1931	355.702	68.1009
355.895	62.0416	355.902	68.0202
356.095	61.8886	356.102	67.9396
356.295	61.7347	356.302	67.8577
356.495	61.5803	356.502	67.776
356.695	61.424	356.702	67.6934
356.895	61.2667	356.902	67.6103
357.095	61.1082	357.102	67.5272
357.295	60.9493	357.302	67.4434
357.495	60.7895	357.502	67.3589
357.695	60.6284	357.702	67.2743
357.895	60.4661	357.902	67.1891
358.095	60.3034	358.102	67.1038
358.295	60.1385	358.302	67.018
358.495	59.9725	358.502	66.9316
358.695	59.8065	358.702	66.8445
358.895	59.6396	358.902	66.7572
359.095	59.4719	359.102	66.6692
359.295	59.3034	359.302	66.5808
359.495	59.1337	359.502	66.4915
359.695	58.9632	359.702	66.4021
359.895	58.7913	359.902	66.3124
360.095	58.6187	360.102	66.2222
360.295	58.4461	360.302	66.1311
360.495	58.2733	360.502	66.0403
360.695	58.0998	360.702	65.9489
360.895	57.9243	360.902	65.857
361.095	57.7487	361.102	65.7644
361.295	57.5725	361.302	65.6711
361.495	57.3958	361.502	65.5774
361.695	57.2182	361.702	65.4837
361.895	57.0401	361.902	65.3886
362.095	56.8622	362.102	65.2933
362.295	56.6829	362.302	65.1973
362.495	56.5028	362.502	65.1006
362.695	56.3223	362.702	65.0036
362.895	56.1414	362.902	64.9058
363.095	55.9605	363.102	64.8077
363.295	55.7786	363.302	64.7089
363.495	55.596	363.502	64.6096
363.695	55.4138	363.702	64.5097
363.895	55.2313	363.902	64.4092
364.095	55.0475	364.102	64.3081
364.295	54.8637	364.302	64.2069
364.495	54.6793	364.502	64.1048
364.695	54.495	364.702	64.0028
364.895	54.3088	364.902	63.8997
365.095	54.1231	365.102	63.7967
365.295	53.9358	365.302	63.6929
365.495	53.7489	365.502	63.5887
365.695	53.5615	365.702	63.4841
365.895	53.3724	365.902	63.3792
366.095	53.1833	366.102	63.2738
366.295	52.9937	366.302	63.1677
366.495	52.8032	366.502	63.061
366.695	52.6126	366.702	62.9541
366.895	52.4202	366.902	62.8464
367.095	52.2284	367.102	62.7383
367.295	52.0364	367.302	62.6296
367.495	51.8443	367.502	62.5208
367.695	51.6508	367.702	62.4115
367.895	51.4566	367.902	62.3011
368.095	51.263	368.102	62.1905
368.295	51.0681	368.302	62.0796
368.495	50.8729	368.502	61.9682
368.695	50.6763	368.702	61.8561
368.895	50.4799	368.902	61.7434
369.095	50.2829	369.102	61.6303
369.295	50.0861	369.302	61.5166
369.495	49.8882	369.502	61.4023
369.695	49.6892	369.702	61.2869
369.895	49.4891	369.902	61.1714
370.095	49.2891	370.102	61.055
370.295	49.0882	370.302	60.9379
370.495	48.8878	370.502	60.8199
370.695	48.6864	370.702	60.701
370.895	48.4846	370.902	60.5819
371.095	48.2824	371.102	60.4616
371.295	48.0788	371.302	60.3409
371.495	47.8737	371.502	60.2197
371.695	47.6693	371.702	60.098
371.895	47.4659	371.902	59.9751
372.095	47.2609	372.102	59.8516
372.295	47.0564	372.302	59.7276
372.495	46.8508	372.502	59.6024
372.695	46.6448	372.702	59.4763
372.895	46.4385	372.902	59.3505
373.095	46.2327	373.102	59.2231
373.295	46.0265	373.302	59.0952
373.495	45.8212	373.502	58.9663
373.695	45.6142	373.702	58.8366
373.895	45.4081	373.902	58.7056
374.095	45.201	374.102	58.5746
374.295	44.9947	374.302	58.4427
374.495	44.7884	374.502	58.3096
374.695	44.5812	374.702	58.1758
374.895	44.3747	374.902	58.041
375.095	44.1677	375.102	57.9056
375.295	43.9603	375.302	57.7692
375.495	43.753	375.502	57.6318
375.695	43.5474	375.702	57.4932
375.895	43.3418	375.902	57.3544
376.095	43.1356	376.102	57.2147
376.295	42.9294	376.302	57.0739
376.495	42.7244	376.502	56.9322
376.695	42.5193	376.702	56.7905
376.895	42.314	376.902	56.6485
377.095	42.1092	377.102	56.5051
377.295	41.9051	377.302	56.3611
377.495	41.702	377.502	56.2161
377.695	41.4988	377.702	56.0707
377.895	41.2959	377.902	55.9244
378.095	41.0928	378.102	55.7776
378.295	40.8909	378.302	55.6297
378.495	40.6902	378.502	55.4815
378.695	40.4888	378.702	55.3317
378.895	40.2886	378.902	55.1814
379.095	40.0885	379.102	55.0307
379.295	39.89	379.302	54.8796
379.495	39.6914	379.502	54.7281
379.695	39.4935	379.702	54.5759
379.895	39.2969	379.902	54.4224
380.095	39.1011	380.102	54.2688
380.295	38.9066	380.302	54.1143
380.495	38.7121	380.502	53.9596
380.695	38.5188	380.702	53.8048
380.895	38.3272	380.902	53.6493
381.095	38.1357	381.102	53.4936
381.295	37.9454	381.302	53.337
381.495	37.7553	381.502	53.1796
381.695	37.5672	381.702	53.0216
381.895	37.3795	381.902	52.8645
382.095	37.1923	382.102	52.7066
382.295	37.0065	382.302	52.5486
382.495	36.8212	382.502	52.3905
382.695	36.6365	382.702	52.2315
382.895	36.4526	382.902	52.0721
383.095	36.2706	383.102	51.9124
383.295	36.0888	383.302	51.752
383.495	35.9083	383.502	51.5917
383.695	35.7292	383.702	51.4313
383.895	35.5502	383.902	51.2701
384.095	35.3723	384.102	51.1088
384.295	35.1957	384.302	50.9473
384.495	35.02	384.502	50.7838
384.695	34.8462	384.702	50.6212
384.895	34.6731	384.902	50.4588
385.095	34.5012	385.102	50.2964
385.295	34.3306	385.302	50.1334
385.495	34.161	385.502	49.9703
385.695	33.9926	385.702	49.8067
385.895	33.8256	385.902	49.6436
386.095	33.66	386.102	49.4809
386.295	33.4955	386.302	49.3177
386.495	33.3317	386.502	49.1543
386.695	33.1686	386.702	48.9916
386.895	33.0064	386.902	48.8283
387.095	32.8466	387.102	48.6656
387.295	32.6875	387.302	48.5033
387.495	32.5296	387.502	48.3403
387.695	32.3728	387.702	48.1772
387.895	32.2173	387.902	48.0143
388.095	32.0626	388.102	47.8515
388.295	31.9088	388.302	47.6882
388.495	31.757	388.502	47.5258
388.695	31.6063	388.702	47.3639
388.895	31.4576	388.902	47.2013
389.095	31.3099	389.102	47.0388
389.295	31.1632	389.302	46.8765
389.495	31.0172	389.502	46.7149
389.695	30.8727	389.702	46.5535
389.895	30.7293	389.902	46.3921
390.095	30.5876	390.102	46.2303
390.295	30.4471	390.302	46.0692
390.495	30.3072	390.502	45.9084
390.695	30.1683	390.702	45.7478
390.895	30.031	390.902	45.5872
391.095	29.8938	391.102	45.4271
391.295	29.7588	391.302	45.2668
391.495	29.625	391.502	45.1072
391.695	29.4925	391.702	44.9477
391.895	29.361	391.902	44.789
392.095	29.2305	392.102	44.6303
392.295	29.101	392.302	44.4722
392.495	28.9726	392.502	44.3143
392.695	28.8456	392.702	44.1558
392.895	28.7196	392.902	43.9984
393.095	28.5945	393.102	43.8412
393.295	28.4701	393.302	43.6843
393.495	28.347	393.502	43.5272
393.695	28.2245	393.702	43.3706
393.895	28.1029	393.902	43.215
394.095	27.9831	394.102	43.0587
394.295	27.8636	394.302	42.9041
394.495	27.7459	394.502	42.7488
394.695	27.6293	394.702	42.5945
394.895	27.5132	394.902	42.441
395.095	27.3986	395.102	42.2878
395.295	27.2858	395.302	42.1362
395.495	27.1735	395.502	41.9839
395.695	27.0629	395.702	41.8323
395.895	26.9534	395.902	41.6808
396.095	26.8446	396.102	41.5305
396.295	26.7368	396.302	41.3799
396.495	26.6301	396.502	41.2309
396.695	26.5247	396.702	41.082
396.895	26.4205	396.902	40.934
397.095	26.3177	397.102	40.7872
397.295	26.2158	397.302	40.64
397.495	26.115	397.502	40.4943
397.695	26.0155	397.702	40.3498
397.895	25.9167	397.902	40.2054
398.095	25.8195	398.102	40.0618
398.295	25.7238	398.302	39.9194
398.495	25.6292	398.502	39.777
398.695	25.5357	398.702	39.636
398.895	25.4433	398.902	39.4958
399.095	25.3522	399.102	39.3555
399.295	25.2623	399.302	39.2163
399.495	25.173	399.502	39.0789
399.695	25.0849	399.702	38.9415
399.895	24.9983	399.902	38.8048
400.095	24.9127	400.102	38.6693
400.295	24.8275	400.302	38.5347
400.495	24.7431	400.502	38.4009
400.695	24.6604	400.702	38.2678
400.895	24.5782	400.902	38.1356
401.095	24.4971	401.102	38.004
401.295	24.417	401.302	37.8733
401.495	24.3378	401.502	37.743
401.695	24.2596	401.702	37.6139
401.895	24.1822	401.902	37.4856
402.095	24.1055	402.102	37.3586
402.295	24.0296	402.302	37.2318
402.495	23.9549	402.502	37.1065
402.695	23.8807	402.702	36.9819
402.895	23.8075	402.902	36.8584
403.095	23.7351	403.102	36.7357
403.295	23.6629	403.302	36.614
403.495	23.5915	403.502	36.4929
403.695	23.5208	403.702	36.3732
403.895	23.4506	403.902	36.2535
404.095	23.3813	404.102	36.1352
404.295	23.3123	404.302	36.017
404.495	23.2441	404.502	35.8998
404.695	23.1767	404.702	35.7832
404.895	23.1095	404.902	35.6675
405.095	23.0429	405.102	35.5525
405.295	22.977	405.302	35.4387
405.495	22.9118	405.502	35.3259
405.695	22.8468	405.702	35.2134
405.895	22.7825	405.902	35.1022
406.095	22.7187	406.102	34.992
406.295	22.6558	406.302	34.8832
406.495	22.5931	406.502	34.7751
406.695	22.5312	406.702	34.6682
406.895	22.4696	406.902	34.5618
407.095	22.4089	407.102	34.4566
407.295	22.3483	407.302	34.3523
407.495	22.2884	407.502	34.2488
407.695	22.2292	407.702	34.1462
407.895	22.1708	407.902	34.0445
408.095	22.1126	408.102	33.9438
408.295	22.0555	408.302	33.8439
408.495	21.9988	408.502	33.7447
408.695	21.9428	408.702	33.6468
408.895	21.8873	408.902	33.55
409.095	21.8323	409.102	33.4541
409.295	21.7782	409.302	33.3587
409.495	21.7245	409.502	33.264
409.695	21.6712	409.702	33.1699
409.895	21.6184	409.902	33.0768
410.095	21.5662	410.102	32.9846
410.295	21.5144	410.302	32.8928
410.495	21.463	410.502	32.8022
410.695	21.4121	410.702	32.7119
410.895	21.3617	410.902	32.6221
411.095	21.3117	411.102	32.533
411.295	21.2619	411.302	32.4447
411.495	21.2126	411.502	32.3567
411.695	21.1635	411.702	32.2693
411.895	21.1148	411.902	32.1827
412.095	21.0666	412.102	32.0967
412.295	21.0187	412.302	32.0109
412.495	20.971	412.502	31.9256
412.695	20.9236	412.702	31.8407
412.895	20.8766	412.902	31.7565
413.095	20.8297	413.102	31.6728
413.295	20.783	413.302	31.5892
413.495	20.7369	413.502	31.5064
413.695	20.6911	413.702	31.424
413.895	20.6455	413.902	31.3421
414.095	20.6001	414.102	31.2609
414.295	20.555	414.302	31.1797
414.495	20.51	414.502	31.099
414.695	20.4654	414.702	31.019
414.895	20.4209	414.902	30.9393
415.095	20.3766	415.102	30.86
415.295	20.3328	415.302	30.7814
415.495	20.2891	415.502	30.7031
415.695	20.2458	415.702	30.6254
415.895	20.2025	415.902	30.5482
416.095	20.1595	416.102	30.4713
416.295	20.1167	416.302	30.3951
416.495	20.0742	416.502	30.3195
416.695	20.032	416.702	30.2441
416.895	19.99	416.902	30.1694
417.095	19.9483	417.102	30.0953
417.295	19.907	417.302	30.0217
417.495	19.8656	417.502	29.9483
417.695	19.8247	417.702	29.876
417.895	19.784	417.902	29.8037
418.095	19.7437	418.102	29.7322
418.295	19.7036	418.302	29.6611
418.495	19.6638	418.502	29.5902
418.695	19.6244	418.702	29.5199
418.895	19.5852	418.902	29.4502
419.095	19.5463	419.102	29.3808
419.295	19.5076	419.302	29.3122
419.495	19.4693	419.502	29.2436
419.695	19.4312	419.702	29.1754
419.895	19.3933	419.902	29.1077
420.095	19.3556	420.102	29.0406
420.295	19.3181	420.302	28.9739
420.495	19.281	420.502	28.9074
420.695	19.2439	420.702	28.8416
420.895	19.2069	420.902	28.7761
421.095	19.1702	421.102	28.7111
421.295	19.1335	421.302	28.6461
421.495	19.097	421.502	28.5821
421.695	19.0608	421.702	28.5182
421.895	19.0247	421.902	28.455
422.095	18.9888	422.102	28.3921
422.295	18.953	422.302	28.3296
422.495	18.9173	422.502	28.2677
422.695	18.8817	422.702	28.2063
422.895	18.8465	422.902	28.1453
423.095	18.8113	423.102	28.0847
423.295	18.7764	423.302	28.0251
423.495	18.7417	423.502	27.9659
423.695	18.707	423.702	27.9072
423.895	18.6722	423.902	27.8487
424.095	18.6377	424.102	27.7908
424.295	18.6033	424.302	27.7335
424.495	18.5691	424.502	27.6766
424.695	18.535	424.702	27.6203
424.895	18.5011	424.902	27.5643
425.095	18.4671	425.102	27.5087
425.295	18.4335	425.302	27.4535
425.495	18.4	425.502	27.3985
425.695	18.3666	425.702	27.3442
425.895	18.3334	425.902	27.2904
426.095	18.3002	426.102	27.237
426.295	18.2673	426.302	27.1839
426.495	18.2343	426.502	27.1313
426.695	18.2017	426.702	27.0791
426.895	18.1691	426.902	27.0272
427.095	18.1367	427.102	26.9759
427.295	18.1042	427.302	26.9246
427.495	18.0718	427.502	26.8738
427.695	18.0397	427.702	26.8233
427.895	18.0077	427.902	26.773
428.095	17.976	428.102	26.7231
428.295	17.9444	428.302	26.6734
428.495	17.9129	428.502	26.6239
428.695	17.8814	428.702	26.5743
428.895	17.85	428.902	26.5248
429.095	17.8189	429.102	26.4757
429.295	17.7878	429.302	26.4268
429.495	17.757	429.502	26.3781
429.695	17.7262	429.702	26.3293
429.895	17.6957	429.902	26.2806
430.095	17.665	430.102	26.232
430.295	17.6343	430.302	26.1834
430.495	17.6038	430.502	26.1349
430.695	17.5734	430.702	26.0864
430.895	17.5431	430.902	26.0383
431.095	17.5129	431.102	25.9901
431.295	17.4828	431.302	25.9418
431.495	17.4526	431.502	25.8937
431.695	17.4226	431.702	25.8454
431.895	17.3926	431.902	25.7973
432.095	17.3626	432.102	25.7494
432.295	17.3328	432.302	25.7011
432.495	17.3031	432.502	25.653
432.695	17.2735	432.702	25.6049
432.895	17.2439	432.902	25.5569
433.095	17.2144	433.102	25.5088
433.295	17.1848	433.302	25.4611
433.495	17.1553	433.502	25.413
433.695	17.1259	433.702	25.3653
433.895	17.0965	433.902	25.3177
434.095	17.0671	434.102	25.2703
434.295	17.0378	434.302	25.223
434.495	17.0085	434.502	25.1758
434.695	16.9793	434.702	25.1288
434.895	16.9501	434.902	25.0819
435.095	16.921	435.102	25.035
435.295	16.892	435.302	24.9883
435.495	16.8631	435.502	24.9419
435.695	16.8341	435.702	24.8956
435.895	16.8051	435.902	24.8496
436.095	16.7762	436.102	24.804
436.295	16.7474	436.302	24.7585
[truncated: 1,316 more rows]
