# Supplementary material for: Amplification of integrated microscopic motions of high-density [2]rotaxanes in mechanically interlocked networks
Source: Nat Commun. 2022 Nov 4;13:6654. doi: 10.1038/s41467-022-34286-6 (PMC9636211; doi:10.1038/s41467-022-34286-6)
Supplement: Supplementary file 3 — Source Data [file 41467_2022_34286_MOESM3_ESM.zip › source data/Fig.S20.xlsx]

## Sheet: Fig.S20
MIN-4		control
Temperature (°C)	Normalized heat flow	Temperature (°C)	Normalized heat flow
-61.355	-0.22261	-61.354	-0.20669
-61.339	-0.22262	-61.337	-0.2067
-61.321	-0.22263	-61.321	-0.20671
-61.307	-0.22263	-61.305	-0.20673
-61.288	-0.22264	-61.288	-0.20674
-61.273	-0.22265	-61.27	-0.20675
-61.257	-0.22266	-61.254	-0.20676
-61.24	-0.22267	-61.237	-0.20677
-61.223	-0.22269	-61.221	-0.20678
-61.206	-0.22271	-61.205	-0.20679
-61.189	-0.22272	-61.188	-0.2068
-61.172	-0.22274	-61.171	-0.20681
-61.157	-0.22275	-61.154	-0.20682
-61.14	-0.22276	-61.138	-0.20683
-61.122	-0.22276	-61.121	-0.20685
-61.107	-0.22278	-61.104	-0.20686
-61.09	-0.22279	-61.088	-0.20687
-61.072	-0.2228	-61.07	-0.20689
-61.056	-0.22281	-61.054	-0.2069
-61.039	-0.22282	-61.037	-0.20691
-61.023	-0.22284	-61.02	-0.20693
-61.006	-0.22285	-61.005	-0.20694
-60.989	-0.22287	-60.988	-0.20695
-60.973	-0.22288	-60.972	-0.20696
-60.955	-0.22289	-60.955	-0.20697
-60.938	-0.2229	-60.938	-0.20698
-60.922	-0.22291	-60.922	-0.20699
-60.906	-0.22292	-60.905	-0.207
-60.889	-0.22293	-60.889	-0.20702
-60.873	-0.22294	-60.871	-0.20703
-60.856	-0.22295	-60.855	-0.20705
-60.839	-0.22296	-60.838	-0.20706
-60.823	-0.22298	-60.822	-0.20707
-60.806	-0.22299	-60.805	-0.20708
-60.791	-0.223	-60.788	-0.20709
-60.772	-0.22302	-60.772	-0.2071
-60.756	-0.22303	-60.754	-0.20711
-60.739	-0.22304	-60.738	-0.20713
-60.723	-0.22306	-60.722	-0.20714
-60.707	-0.22307	-60.705	-0.20715
-60.689	-0.22308	-60.688	-0.20717
-60.672	-0.22309	-60.673	-0.20718
-60.657	-0.22309	-60.656	-0.20719
-60.64	-0.2231	-60.638	-0.20721
-60.624	-0.22311	-60.622	-0.20722
-60.606	-0.22312	-60.606	-0.20723
-60.59	-0.22312	-60.588	-0.20724
-60.574	-0.22313	-60.571	-0.20725
-60.556	-0.22314	-60.555	-0.20726
-60.54	-0.22315	-60.537	-0.20728
-60.523	-0.22316	-60.522	-0.20729
-60.507	-0.22317	-60.505	-0.2073
-60.491	-0.22318	-60.488	-0.20731
-60.475	-0.22319	-60.471	-0.20732
-60.457	-0.2232	-60.456	-0.20732
-60.44	-0.22321	-60.438	-0.20733
-60.424	-0.22322	-60.422	-0.20733
-60.407	-0.22323	-60.405	-0.20733
-60.39	-0.22324	-60.389	-0.20734
-60.373	-0.22325	-60.372	-0.20735
-60.358	-0.22326	-60.356	-0.20736
-60.341	-0.22328	-60.339	-0.20737
-60.325	-0.22329	-60.322	-0.20739
-60.307	-0.2233	-60.305	-0.20741
-60.291	-0.22332	-60.289	-0.20743
-60.274	-0.22333	-60.272	-0.20745
-60.257	-0.22334	-60.255	-0.20746
-60.239	-0.22335	-60.238	-0.20748
-60.223	-0.22336	-60.222	-0.20749
-60.207	-0.22337	-60.205	-0.20751
-60.19	-0.22337	-60.188	-0.20752
-60.172	-0.22338	-60.173	-0.20753
-60.158	-0.22339	-60.155	-0.20754
-60.139	-0.2234	-60.139	-0.20755
-60.124	-0.22342	-60.122	-0.20756
-60.107	-0.22343	-60.105	-0.20757
-60.09	-0.22344	-60.089	-0.20758
-60.075	-0.22346	-60.071	-0.20759
-60.058	-0.22347	-60.055	-0.2076
-60.041	-0.22349	-60.039	-0.20761
-60.025	-0.2235	-60.022	-0.20763
-60.008	-0.22351	-60.005	-0.20764
-59.991	-0.22352	-59.989	-0.20765
-59.974	-0.22354	-59.974	-0.20767
-59.956	-0.22354	-59.956	-0.20768
-59.94	-0.22355	-59.94	-0.20769
-59.925	-0.22356	-59.923	-0.20771
-59.908	-0.22357	-59.907	-0.20772
-59.891	-0.22358	-59.889	-0.20773
-59.875	-0.22359	-59.872	-0.20774
-59.859	-0.22361	-59.856	-0.20775
-59.841	-0.22362	-59.838	-0.20776
-59.825	-0.22364	-59.823	-0.20777
-59.807	-0.22365	-59.807	-0.20778
-59.791	-0.22367	-59.79	-0.20779
-59.773	-0.22368	-59.772	-0.2078
-59.757	-0.22369	-59.755	-0.20781
-59.741	-0.22369	-59.74	-0.20783
-59.724	-0.2237	-59.723	-0.20785
-59.708	-0.22371	-59.708	-0.20786
-59.691	-0.22372	-59.69	-0.20788
-59.675	-0.22373	-59.674	-0.20789
-59.658	-0.22374	-59.656	-0.20791
-59.642	-0.22375	-59.639	-0.20792
-59.625	-0.22376	-59.623	-0.20793
-59.608	-0.22378	-59.607	-0.20794
-59.591	-0.22379	-59.589	-0.20795
-59.573	-0.2238	-59.573	-0.20797
-59.558	-0.22381	-59.557	-0.20798
-59.541	-0.22383	-59.54	-0.20799
-59.524	-0.22384	-59.524	-0.208
-59.507	-0.22385	-59.506	-0.20801
-59.491	-0.22386	-59.49	-0.20802
-59.474	-0.22387	-59.474	-0.20802
-59.458	-0.22389	-59.456	-0.20803
-59.442	-0.2239	-59.44	-0.20804
-59.423	-0.22391	-59.424	-0.20805
-59.409	-0.22393	-59.406	-0.20805
-59.391	-0.22394	-59.39	-0.20807
-59.374	-0.22395	-59.373	-0.20807
-59.358	-0.22396	-59.357	-0.20808
-59.341	-0.22396	-59.341	-0.20809
-59.325	-0.22397	-59.324	-0.20811
-59.307	-0.22398	-59.307	-0.20811
-59.292	-0.22399	-59.291	-0.20813
-59.275	-0.224	-59.274	-0.20814
-59.258	-0.22401	-59.257	-0.20815
-59.241	-0.22403	-59.241	-0.20816
-59.225	-0.22404	-59.224	-0.20817
-59.208	-0.22405	-59.207	-0.20818
-59.191	-0.22406	-59.191	-0.20819
-59.175	-0.22407	-59.175	-0.20821
-59.157	-0.22408	-59.158	-0.20823
-59.141	-0.22409	-59.142	-0.20824
-59.125	-0.22411	-59.125	-0.20826
-59.107	-0.22412	-59.108	-0.20827
-59.091	-0.22414	-59.091	-0.20828
-59.075	-0.22416	-59.075	-0.2083
-59.058	-0.22417	-59.057	-0.2083
-59.042	-0.22418	-59.041	-0.20831
-59.025	-0.2242	-59.025	-0.20832
-59.007	-0.22421	-59.007	-0.20833
-58.991	-0.22422	-58.99	-0.20833
-58.974	-0.22423	-58.974	-0.20834
-58.958	-0.22424	-58.957	-0.20835
-58.94	-0.22425	-58.941	-0.20836
-58.924	-0.22426	-58.924	-0.20837
-58.907	-0.22426	-58.908	-0.20838
-58.89	-0.22427	-58.891	-0.2084
-58.876	-0.22428	-58.875	-0.20841
-58.858	-0.22429	-58.859	-0.20842
-58.842	-0.2243	-58.842	-0.20844
-58.825	-0.22431	-58.826	-0.20844
-58.808	-0.22433	-58.808	-0.20845
-58.792	-0.22434	-58.791	-0.20846
-58.775	-0.22435	-58.775	-0.20847
-58.758	-0.22436	-58.759	-0.20848
-58.742	-0.22436	-58.742	-0.20849
-58.725	-0.22437	-58.724	-0.20851
-58.709	-0.22437	-58.708	-0.20852
-58.694	-0.22438	-58.691	-0.20853
-58.675	-0.2244	-58.675	-0.20854
-58.659	-0.22441	-58.659	-0.20855
-58.642	-0.22442	-58.641	-0.20857
-58.625	-0.22443	-58.625	-0.20858
-58.609	-0.22444	-58.608	-0.20859
-58.592	-0.22445	-58.592	-0.2086
-58.575	-0.22446	-58.575	-0.20861
-58.559	-0.22447	-58.558	-0.20862
-58.542	-0.22448	-58.543	-0.20863
-58.525	-0.22449	-58.525	-0.20864
-58.509	-0.2245	-58.508	-0.20865
-58.492	-0.2245	-58.492	-0.20866
-58.476	-0.22451	-58.476	-0.20866
-58.459	-0.22452	-58.459	-0.20867
-58.442	-0.22453	-58.442	-0.20868
-58.426	-0.22454	-58.425	-0.20869
-58.409	-0.22456	-58.41	-0.2087
-58.394	-0.22457	-58.393	-0.20871
-58.376	-0.22458	-58.375	-0.20872
-58.359	-0.22459	-58.359	-0.20873
-58.343	-0.22461	-58.342	-0.20874
-58.326	-0.22462	-58.326	-0.20875
-58.31	-0.22463	-58.309	-0.20876
-58.293	-0.22463	-58.293	-0.20877
-58.277	-0.22464	-58.276	-0.20879
-58.26	-0.22465	-58.259	-0.2088
-58.243	-0.22466	-58.242	-0.20882
-58.227	-0.22467	-58.226	-0.20883
-58.21	-0.22469	-58.21	-0.20884
-58.194	-0.2247	-58.191	-0.20885
-58.176	-0.22471	-58.176	-0.20886
-58.159	-0.22473	-58.157	-0.20887
-58.143	-0.22474	-58.142	-0.20887
-58.126	-0.22475	-58.126	-0.20888
-58.11	-0.22476	-58.109	-0.2089
-58.094	-0.22476	-58.092	-0.20891
-58.077	-0.22477	-58.076	-0.20892
-58.06	-0.22477	-58.06	-0.20893
-58.045	-0.22478	-58.043	-0.20895
-58.027	-0.22479	-58.026	-0.20896
-58.01	-0.2248	-58.01	-0.20897
-57.994	-0.22481	-57.993	-0.20899
-57.978	-0.22483	-57.975	-0.209
-57.96	-0.22484	-57.958	-0.20901
-57.943	-0.22486	-57.943	-0.20902
-57.927	-0.22487	-57.927	-0.20903
-57.909	-0.22488	-57.909	-0.20905
-57.893	-0.22489	-57.893	-0.20906
-57.877	-0.2249	-57.876	-0.20907
-57.86	-0.2249	-57.86	-0.20908
-57.844	-0.22491	-57.843	-0.20909
-57.828	-0.22491	-57.825	-0.2091
-57.811	-0.22492	-57.809	-0.20912
-57.795	-0.22493	-57.792	-0.20912
-57.778	-0.22494	-57.775	-0.20913
-57.761	-0.22495	-57.759	-0.20914
-57.744	-0.22496	-57.743	-0.20915
-57.727	-0.22498	-57.726	-0.20916
-57.71	-0.22499	-57.709	-0.20918
-57.694	-0.225	-57.692	-0.20919
-57.678	-0.22501	-57.676	-0.2092
-57.66	-0.22502	-57.66	-0.20921
-57.643	-0.22503	-57.642	-0.20922
-57.627	-0.22505	-57.626	-0.20923
-57.611	-0.22506	-57.61	-0.20924
-57.594	-0.22507	-57.593	-0.20926
-57.578	-0.22508	-57.577	-0.20927
-57.561	-0.22509	-57.56	-0.20928
-57.544	-0.2251	-57.543	-0.2093
-57.528	-0.22511	-57.526	-0.20931
-57.512	-0.22512	-57.509	-0.20933
-57.495	-0.22513	-57.493	-0.20934
-57.478	-0.22514	-57.476	-0.20935
-57.462	-0.22515	-57.46	-0.20936
-57.444	-0.22516	-57.443	-0.20938
-57.428	-0.22517	-57.425	-0.20939
-57.411	-0.22519	-57.41	-0.2094
-57.393	-0.2252	-57.393	-0.20941
-57.377	-0.22521	-57.376	-0.20942
-57.361	-0.22523	-57.36	-0.20943
-57.345	-0.22524	-57.344	-0.20944
-57.328	-0.22525	-57.326	-0.20945
-57.312	-0.22526	-57.31	-0.20946
-57.294	-0.22527	-57.293	-0.20947
-57.279	-0.22528	-57.277	-0.20949
-57.262	-0.22529	-57.26	-0.2095
-57.246	-0.2253	-57.245	-0.20951
-57.229	-0.2253	-57.228	-0.20952
-57.211	-0.22531	-57.212	-0.20954
-57.195	-0.22532	-57.194	-0.20955
-57.178	-0.22533	-57.177	-0.20957
-57.161	-0.22534	-57.16	-0.20958
-57.144	-0.22535	-57.144	-0.2096
-57.129	-0.22536	-57.127	-0.20961
-57.112	-0.22537	-57.111	-0.20962
-57.095	-0.22538	-57.094	-0.20963
-57.078	-0.22539	-57.077	-0.20964
-57.062	-0.22541	-57.061	-0.20965
-57.046	-0.22542	-57.043	-0.20966
-57.029	-0.22543	-57.028	-0.20967
-57.012	-0.22544	-57.01	-0.20968
-56.995	-0.22545	-56.993	-0.20969
-56.979	-0.22546	-56.977	-0.20971
-56.963	-0.22547	-56.96	-0.20972
-56.945	-0.22548	-56.944	-0.20973
-56.929	-0.22548	-56.927	-0.20974
-56.913	-0.22549	-56.911	-0.20975
-56.896	-0.2255	-56.894	-0.20976
-56.879	-0.22551	-56.878	-0.20977
-56.863	-0.22552	-56.861	-0.20978
-56.845	-0.22553	-56.846	-0.20979
-56.83	-0.22555	-56.829	-0.2098
-56.814	-0.22556	-56.812	-0.20981
-56.796	-0.22556	-56.794	-0.20982
-56.78	-0.22558	-56.779	-0.20984
-56.762	-0.22559	-56.762	-0.20985
-56.747	-0.2256	-56.745	-0.20986
-56.73	-0.22561	-56.728	-0.20987
-56.712	-0.22562	-56.709	-0.20989
-56.696	-0.22563	-56.695	-0.2099
-56.678	-0.22564	-56.677	-0.20991
-56.661	-0.22565	-56.661	-0.20992
-56.646	-0.22566	-56.644	-0.20993
-56.629	-0.22567	-56.628	-0.20994
-56.613	-0.22568	-56.613	-0.20996
-56.596	-0.22569	-56.594	-0.20997
-56.579	-0.2257	-56.578	-0.20999
-56.563	-0.22571	-56.562	-0.21
-56.546	-0.22572	-56.546	-0.21001
-56.53	-0.22573	-56.529	-0.21003
-56.513	-0.22575	-56.511	-0.21004
-56.497	-0.22575	-56.494	-0.21005
-56.48	-0.22576	-56.478	-0.21006
-56.463	-0.22577	-56.462	-0.21007
-56.447	-0.22578	-56.445	-0.21008
-56.43	-0.22579	-56.428	-0.21009
-56.413	-0.2258	-56.411	-0.2101
-56.396	-0.22582	-56.394	-0.21012
-56.378	-0.22583	-56.377	-0.21013
-56.363	-0.22584	-56.361	-0.21015
-56.346	-0.22585	-56.344	-0.21016
-56.33	-0.22586	-56.327	-0.21017
-56.314	-0.22587	-56.312	-0.21019
-56.297	-0.22588	-56.295	-0.2102
-56.279	-0.22589	-56.279	-0.21021
-56.262	-0.2259	-56.262	-0.21022
-56.246	-0.2259	-56.246	-0.21023
-56.23	-0.22592	-56.23	-0.21025
-56.214	-0.22592	-56.213	-0.21026
-56.196	-0.22593	-56.196	-0.21027
-56.181	-0.22594	-56.179	-0.21028
-56.165	-0.22595	-56.162	-0.21029
-56.147	-0.22596	-56.145	-0.2103
-56.13	-0.22597	-56.128	-0.21031
-56.114	-0.22598	-56.112	-0.21032
-56.097	-0.226	-56.095	-0.21033
-56.081	-0.22601	-56.08	-0.21034
-56.064	-0.22602	-56.063	-0.21035
-56.047	-0.22603	-56.046	-0.21036
-56.031	-0.22604	-56.03	-0.21037
-56.014	-0.22605	-56.013	-0.21038
-55.998	-0.22607	-55.994	-0.2104
-55.98	-0.22608	-55.979	-0.21041
-55.963	-0.22609	-55.962	-0.21042
-55.947	-0.2261	-55.946	-0.21043
-55.93	-0.22612	-55.929	-0.21044
-55.913	-0.22613	-55.913	-0.21045
-55.896	-0.22614	-55.896	-0.21046
-55.882	-0.22615	-55.881	-0.21047
-55.863	-0.22617	-55.863	-0.21048
-55.847	-0.22618	-55.846	-0.21049
-55.831	-0.22619	-55.829	-0.21051
-55.815	-0.2262	-55.813	-0.21052
-55.798	-0.22621	-55.796	-0.21053
-55.781	-0.22622	-55.78	-0.21055
-55.765	-0.22623	-55.764	-0.21056
-55.747	-0.22624	-55.746	-0.21057
-55.731	-0.22625	-55.729	-0.21058
-55.714	-0.22626	-55.712	-0.21059
-55.697	-0.22626	-55.697	-0.2106
-55.681	-0.22627	-55.68	-0.21061
-55.665	-0.22627	-55.663	-0.21062
-55.647	-0.22628	-55.647	-0.21063
-55.632	-0.22629	-55.63	-0.21064
-55.614	-0.2263	-55.613	-0.21065
-55.598	-0.22631	-55.596	-0.21067
-55.581	-0.22632	-55.58	-0.21068
-55.565	-0.22633	-55.563	-0.21069
-55.549	-0.22635	-55.547	-0.21071
-55.531	-0.22636	-55.529	-0.21072
-55.515	-0.22637	-55.514	-0.21073
-55.498	-0.22638	-55.498	-0.21075
-55.481	-0.22639	-55.481	-0.21076
-55.465	-0.2264	-55.465	-0.21077
-55.447	-0.22641	-55.447	-0.21078
-55.431	-0.22642	-55.431	-0.21079
-55.415	-0.22643	-55.413	-0.2108
-55.398	-0.22644	-55.397	-0.21081
-55.382	-0.22645	-55.381	-0.21082
-55.365	-0.22646	-55.365	-0.21083
-55.348	-0.22648	-55.346	-0.21085
-55.332	-0.22649	-55.33	-0.21086
-55.315	-0.2265	-55.314	-0.21087
-55.297	-0.22651	-55.299	-0.21088
-55.282	-0.22652	-55.281	-0.21089
-55.266	-0.22653	-55.264	-0.21091
-55.249	-0.22654	-55.248	-0.21092
-55.232	-0.22655	-55.231	-0.21094
-55.216	-0.22656	-55.215	-0.21095
-55.199	-0.22657	-55.198	-0.21096
-55.184	-0.22657	-55.181	-0.21098
-55.166	-0.22658	-55.164	-0.21099
-55.149	-0.2266	-55.149	-0.21101
-55.133	-0.22661	-55.132	-0.21102
-55.116	-0.22663	-55.115	-0.21102
-55.099	-0.22665	-55.099	-0.21103
-55.082	-0.22666	-55.082	-0.21104
-55.065	-0.22667	-55.065	-0.21105
-55.049	-0.22668	-55.048	-0.21106
-55.031	-0.22669	-55.032	-0.21107
-55.015	-0.2267	-55.015	-0.21108
-54.998	-0.22671	-54.999	-0.2111
-54.981	-0.22672	-54.981	-0.21111
-54.966	-0.22674	-54.967	-0.21112
-54.95	-0.22676	-54.949	-0.21114
-54.933	-0.22677	-54.933	-0.21115
-54.916	-0.22678	-54.916	-0.21116
-54.899	-0.2268	-54.899	-0.21117
-54.884	-0.22681	-54.882	-0.21118
-54.867	-0.22681	-54.865	-0.2112
-54.849	-0.22682	-54.849	-0.21121
-54.833	-0.22683	-54.833	-0.21122
-54.816	-0.22683	-54.815	-0.21123
-54.799	-0.22684	-54.8	-0.21124
-54.784	-0.22685	-54.784	-0.21125
-54.766	-0.22686	-54.765	-0.21126
-54.75	-0.22687	-54.749	-0.21127
-54.733	-0.22688	-54.732	-0.21128
-54.717	-0.22689	-54.717	-0.21129
-54.7	-0.2269	-54.699	-0.2113
-54.683	-0.22691	-54.683	-0.21132
-54.666	-0.22692	-54.667	-0.21133
-54.649	-0.22693	-54.65	-0.21134
-54.633	-0.22694	-54.633	-0.21135
-54.617	-0.22695	-54.617	-0.21136
-54.6	-0.22696	-54.598	-0.21137
-54.584	-0.22698	-54.583	-0.21138
-54.567	-0.22699	-54.565	-0.21139
-54.55	-0.227	-54.55	-0.2114
-54.534	-0.22701	-54.533	-0.21141
-54.516	-0.22702	-54.516	-0.21143
-54.501	-0.22703	-54.5	-0.21144
-54.484	-0.22704	-54.483	-0.21145
-54.468	-0.22705	-54.466	-0.21147
-54.45	-0.22706	-54.448	-0.21148
-54.435	-0.22707	-54.434	-0.2115
-54.418	-0.22708	-54.416	-0.21151
-54.4	-0.22709	-54.399	-0.21153
-54.384	-0.22711	-54.383	-0.21154
-54.368	-0.22712	-54.366	-0.21155
-54.351	-0.22713	-54.35	-0.21157
-54.334	-0.22714	-54.333	-0.21158
-54.318	-0.22715	-54.316	-0.2116
-54.302	-0.22717	-54.3	-0.21161
-54.284	-0.22718	-54.282	-0.21162
-54.268	-0.22719	-54.266	-0.21163
-54.251	-0.2272	-54.25	-0.21165
-54.235	-0.22721	-54.233	-0.21166
-54.217	-0.22722	-54.217	-0.21168
-54.201	-0.22724	-54.2	-0.21169
-54.184	-0.22725	-54.183	-0.21171
-54.168	-0.22726	-54.167	-0.21172
-54.151	-0.22727	-54.151	-0.21174
-54.134	-0.22728	-54.134	-0.21176
-54.119	-0.22729	-54.117	-0.21177
-54.101	-0.2273	-54.101	-0.21178
-54.085	-0.22731	-54.083	-0.21179
-54.067	-0.22732	-54.067	-0.2118
-54.051	-0.22733	-54.049	-0.21181
-54.034	-0.22734	-54.033	-0.21182
-54.018	-0.22736	-54.018	-0.21184
-54.001	-0.22737	-54.001	-0.21184
-53.985	-0.22738	-53.983	-0.21185
-53.969	-0.2274	-53.968	-0.21187
-53.951	-0.22741	-53.952	-0.21188
-53.934	-0.22742	-53.934	-0.21189
-53.919	-0.22744	-53.918	-0.2119
-53.902	-0.22745	-53.9	-0.21191
-53.886	-0.22746	-53.885	-0.21192
-53.868	-0.22748	-53.867	-0.21194
-53.851	-0.22748	-53.852	-0.21194
-53.834	-0.22749	-53.835	-0.21196
-53.818	-0.2275	-53.818	-0.21197
-53.802	-0.22751	-53.8	-0.21198
-53.785	-0.22752	-53.785	-0.21199
-53.769	-0.22753	-53.767	-0.21201
-53.752	-0.22754	-53.751	-0.21202
-53.736	-0.22756	-53.735	-0.21204
-53.72	-0.22757	-53.718	-0.21205
-53.702	-0.22758	-53.701	-0.21207
-53.686	-0.2276	-53.684	-0.21208
-53.669	-0.22761	-53.669	-0.21209
-53.652	-0.22762	-53.652	-0.21211
-53.635	-0.22763	-53.635	-0.21212
-53.619	-0.22764	-53.618	-0.21213
-53.602	-0.22766	-53.603	-0.21215
-53.586	-0.22767	-53.585	-0.21216
-53.568	-0.22768	-53.568	-0.21218
-53.553	-0.2277	-53.552	-0.21219
-53.536	-0.22771	-53.535	-0.2122
-53.521	-0.22773	-53.519	-0.21221
-53.502	-0.22774	-53.501	-0.21223
-53.485	-0.22776	-53.486	-0.21224
-53.469	-0.22777	-53.47	-0.21225
-53.452	-0.22778	-53.451	-0.21227
-53.436	-0.22779	-53.435	-0.21228
-53.419	-0.2278	-53.418	-0.21229
-53.402	-0.22781	-53.402	-0.2123
-53.386	-0.22782	-53.385	-0.21232
-53.37	-0.22783	-53.369	-0.21233
-53.352	-0.22785	-53.352	-0.21235
-53.337	-0.22786	-53.335	-0.21236
-53.32	-0.22788	-53.318	-0.21238
-53.303	-0.22789	-53.302	-0.21239
-53.285	-0.22791	-53.285	-0.2124
-53.27	-0.22792	-53.269	-0.21241
-53.254	-0.22793	-53.253	-0.21243
-53.238	-0.22794	-53.236	-0.21244
-53.221	-0.22794	-53.219	-0.21245
-53.204	-0.22795	-53.203	-0.21247
-53.187	-0.22796	-53.186	-0.21248
-53.171	-0.22797	-53.169	-0.21249
-53.153	-0.22798	-53.153	-0.21251
-53.137	-0.228	-53.136	-0.21252
-53.12	-0.22802	-53.12	-0.21253
-53.103	-0.22804	-53.103	-0.21254
-53.086	-0.22805	-53.085	-0.21255
-53.07	-0.22807	-53.07	-0.21257
-53.054	-0.22808	-53.053	-0.21258
-53.037	-0.22809	-53.037	-0.2126
-53.021	-0.22811	-53.019	-0.21261
-53.004	-0.22811	-53.003	-0.21263
-52.987	-0.22812	-52.987	-0.21264
-52.97	-0.22812	-52.969	-0.21265
-52.954	-0.22814	-52.953	-0.21266
-52.936	-0.22815	-52.936	-0.21267
-52.921	-0.22816	-52.92	-0.21269
-52.905	-0.22817	-52.903	-0.2127
-52.887	-0.22818	-52.885	-0.21271
-52.871	-0.2282	-52.869	-0.21273
-52.854	-0.22821	-52.854	-0.21274
-52.838	-0.22822	-52.837	-0.21276
-52.821	-0.22823	-52.82	-0.21277
-52.804	-0.22824	-52.803	-0.21278
-52.787	-0.22825	-52.787	-0.21279
-52.772	-0.22826	-52.77	-0.2128
-52.755	-0.22827	-52.753	-0.21281
-52.738	-0.22828	-52.737	-0.21282
-52.721	-0.22829	-52.72	-0.21284
-52.705	-0.2283	-52.704	-0.21285
-52.688	-0.22831	-52.687	-0.21287
-52.672	-0.22832	-52.669	-0.21288
-52.655	-0.22833	-52.654	-0.21289
-52.639	-0.22834	-52.637	-0.21291
-52.621	-0.22835	-52.62	-0.21292
-52.605	-0.22837	-52.604	-0.21293
-52.587	-0.22838	-52.587	-0.21294
-52.572	-0.22839	-52.57	-0.21295
-52.555	-0.22841	-52.553	-0.21295
-52.539	-0.22842	-52.538	-0.21296
-52.522	-0.22843	-52.521	-0.21297
-52.506	-0.22843	-52.505	-0.21298
-52.489	-0.22844	-52.487	-0.21298
-52.472	-0.22846	-52.471	-0.21299
-52.456	-0.22847	-52.454	-0.21301
-52.439	-0.22848	-52.437	-0.21302
-52.423	-0.2285	-52.42	-0.21304
-52.406	-0.22851	-52.404	-0.21306
-52.389	-0.22852	-52.387	-0.21307
-52.372	-0.22854	-52.37	-0.21309
-52.356	-0.22855	-52.354	-0.2131
-52.339	-0.22856	-52.338	-0.21312
-52.322	-0.22857	-52.321	-0.21314
-52.306	-0.22858	-52.304	-0.21315
-52.289	-0.22859	-52.287	-0.21316
-52.272	-0.2286	-52.271	-0.21318
-52.256	-0.22861	-52.254	-0.21319
-52.24	-0.22862	-52.237	-0.2132
-52.223	-0.22863	-52.22	-0.21321
-52.206	-0.22865	-52.204	-0.21323
-52.189	-0.22866	-52.187	-0.21324
-52.173	-0.22867	-52.17	-0.21325
-52.156	-0.22868	-52.154	-0.21327
-52.139	-0.22869	-52.137	-0.21328
-52.124	-0.2287	-52.12	-0.21329
-52.107	-0.22871	-52.105	-0.2133
-52.09	-0.22872	-52.089	-0.21331
-52.073	-0.22872	-52.072	-0.21331
-52.057	-0.22873	-52.055	-0.21332
-52.04	-0.22874	-52.039	-0.21333
-52.025	-0.22875	-52.022	-0.21335
-52.008	-0.22876	-52.005	-0.21336
-51.989	-0.22877	-51.988	-0.21337
-51.974	-0.22879	-51.971	-0.21339
-51.957	-0.2288	-51.954	-0.2134
-51.94	-0.22881	-51.938	-0.21342
-51.923	-0.22883	-51.921	-0.21343
-51.907	-0.22884	-51.904	-0.21345
-51.889	-0.22885	-51.887	-0.21346
-51.873	-0.22886	-51.872	-0.21348
-51.857	-0.22888	-51.855	-0.21349
-51.841	-0.22888	-51.838	-0.21351
-51.824	-0.22889	-51.822	-0.21352
-51.808	-0.2289	-51.805	-0.21353
-51.792	-0.22891	-51.789	-0.21354
-51.774	-0.22892	-51.772	-0.21355
-51.757	-0.22894	-51.756	-0.21356
-51.741	-0.22895	-51.739	-0.21357
-51.724	-0.22896	-51.722	-0.21358
-51.708	-0.22898	-51.706	-0.2136
-51.692	-0.22899	-51.689	-0.21361
-51.675	-0.229	-51.672	-0.21362
-51.658	-0.22901	-51.656	-0.21364
-51.641	-0.22903	-51.64	-0.21365
-51.625	-0.22904	-51.622	-0.21367
-51.608	-0.22905	-51.605	-0.21369
-51.59	-0.22906	-51.589	-0.21371
-51.574	-0.22907	-51.573	-0.21372
-51.558	-0.22908	-51.557	-0.21373
-51.542	-0.22909	-51.539	-0.21374
-51.527	-0.2291	-51.522	-0.21375
-51.509	-0.22911	-51.506	-0.21376
-51.491	-0.22913	-51.489	-0.21376
-51.474	-0.22914	-51.473	-0.21377
-51.459	-0.22915	-51.456	-0.21378
-51.442	-0.22917	-51.439	-0.21379
-51.424	-0.22918	-51.422	-0.2138
-51.409	-0.22919	-51.407	-0.21381
-51.392	-0.22921	-51.389	-0.21382
-51.375	-0.22922	-51.375	-0.21384
-51.358	-0.22923	-51.356	-0.21385
-51.341	-0.22924	-51.341	-0.21387
-51.326	-0.22925	-51.323	-0.21388
-51.308	-0.22926	-51.307	-0.2139
-51.292	-0.22927	-51.289	-0.21391
-51.275	-0.22928	-51.273	-0.21393
-51.259	-0.22929	-51.256	-0.21394
-51.242	-0.2293	-51.239	-0.21396
-51.226	-0.22932	-51.222	-0.21397
-51.209	-0.22934	-51.206	-0.21398
-51.193	-0.22935	-51.189	-0.214
-51.176	-0.22937	-51.173	-0.21401
-51.159	-0.22938	-51.157	-0.21403
-51.142	-0.22939	-51.141	-0.21404
-51.127	-0.2294	-51.124	-0.21405
-51.109	-0.22941	-51.106	-0.21406
-51.094	-0.22942	-51.09	-0.21408
-51.077	-0.22943	-51.074	-0.21409
-51.058	-0.22945	-51.056	-0.2141
-51.043	-0.22946	-51.04	-0.21411
-51.027	-0.22947	-51.025	-0.21412
-51.01	-0.22948	-51.007	-0.21413
-50.993	-0.2295	-50.99	-0.21414
-50.977	-0.22951	-50.974	-0.21415
-50.96	-0.22952	-50.958	-0.21416
-50.943	-0.22953	-50.941	-0.21418
-50.926	-0.22955	-50.925	-0.21419
-50.91	-0.22956	-50.908	-0.2142
-50.894	-0.22958	-50.89	-0.21422
-50.875	-0.2296	-50.874	-0.21423
-50.86	-0.22961	-50.858	-0.21424
-50.843	-0.22963	-50.84	-0.21426
-50.826	-0.22964	-50.824	-0.21427
-50.81	-0.22966	-50.807	-0.21427
-50.794	-0.22967	-50.791	-0.21428
-50.776	-0.22968	-50.775	-0.21429
-50.761	-0.22969	-50.758	-0.2143
-50.744	-0.22971	-50.74	-0.21431
-50.726	-0.22973	-50.725	-0.21431
-50.709	-0.22974	-50.708	-0.21433
-50.694	-0.22975	-50.692	-0.21434
-50.677	-0.22977	-50.676	-0.21435
-50.66	-0.22978	-50.658	-0.21437
-50.644	-0.2298	-50.64	-0.21438
-50.627	-0.22981	-50.624	-0.2144
-50.611	-0.22983	-50.608	-0.21441
-50.593	-0.22984	-50.591	-0.21442
-50.578	-0.22985	-50.574	-0.21443
-50.562	-0.22986	-50.558	-0.21445
-50.544	-0.22988	-50.541	-0.21446
-50.527	-0.22989	-50.526	-0.21447
-50.511	-0.2299	-50.508	-0.21448
-50.495	-0.22991	-50.491	-0.21449
-50.477	-0.22992	-50.475	-0.2145
-50.461	-0.22994	-50.459	-0.21451
-50.444	-0.22995	-50.442	-0.21452
-50.428	-0.22997	-50.425	-0.21452
-50.412	-0.22999	-50.408	-0.21453
-50.393	-0.23	-50.392	-0.21454
-50.376	-0.23002	-50.375	-0.21454
-50.361	-0.23003	-50.358	-0.21455
-50.344	-0.23004	-50.341	-0.21456
-50.327	-0.23005	-50.325	-0.21458
-50.31	-0.23006	-50.309	-0.21459
-50.293	-0.23007	-50.291	-0.21461
-50.278	-0.23009	-50.276	-0.21463
-50.261	-0.2301	-50.26	-0.21465
-50.243	-0.23011	-50.242	-0.21468
-50.227	-0.23012	-50.225	-0.21471
-50.211	-0.23013	-50.209	-0.21473
-50.194	-0.23014	-50.192	-0.21474
-50.177	-0.23015	-50.176	-0.21475
-50.161	-0.23017	-50.159	-0.21477
-50.144	-0.23018	-50.144	-0.21477
-50.127	-0.23019	-50.127	-0.21478
-50.111	-0.23021	-50.109	-0.21479
-50.094	-0.23022	-50.093	-0.2148
-50.078	-0.23024	-50.076	-0.21481
-50.062	-0.23025	-50.059	-0.21482
-50.045	-0.23027	-50.042	-0.21483
-50.028	-0.23028	-50.025	-0.21484
-50.01	-0.2303	-50.009	-0.21485
-49.994	-0.23031	-49.993	-0.21486
-49.977	-0.23033	-49.976	-0.21488
-49.96	-0.23035	-49.959	-0.21489
-49.944	-0.23037	-49.944	-0.2149
-49.926	-0.23038	-49.926	-0.21491
-49.91	-0.23039	-49.908	-0.21493
-49.894	-0.2304	-49.892	-0.21494
-49.878	-0.23041	-49.875	-0.21495
-49.861	-0.23042	-49.86	-0.21496
-49.844	-0.23043	-49.843	-0.21497
-49.828	-0.23044	-49.827	-0.21498
-49.811	-0.23045	-49.81	-0.21499
-49.795	-0.23047	-49.794	-0.215
-49.778	-0.23048	-49.777	-0.21501
-49.761	-0.2305	-49.76	-0.21502
-49.744	-0.23051	-49.743	-0.21504
-49.728	-0.23053	-49.727	-0.21505
-49.711	-0.23054	-49.71	-0.21506
-49.695	-0.23056	-49.693	-0.21507
-49.679	-0.23057	-49.677	-0.21509
-49.66	-0.23059	-49.66	-0.2151
-49.645	-0.2306	-49.643	-0.21511
-49.628	-0.23061	-49.626	-0.21512
-49.612	-0.23063	-49.61	-0.21513
-49.594	-0.23064	-49.593	-0.21514
-49.578	-0.23066	-49.576	-0.21515
-49.561	-0.23067	-49.559	-0.21517
-49.545	-0.23068	-49.544	-0.21518
-49.529	-0.2307	-49.527	-0.21519
-49.511	-0.23071	-49.51	-0.2152
-49.495	-0.23073	-49.494	-0.21521
-49.478	-0.23074	-49.475	-0.21522
-49.461	-0.23076	-49.46	-0.21523
-49.444	-0.23078	-49.443	-0.21524
-49.427	-0.23079	-49.427	-0.21525
-49.412	-0.23081	-49.411	-0.21526
-49.395	-0.23082	-49.395	-0.21527
-49.379	-0.23084	-49.378	-0.21528
-49.362	-0.23085	-49.36	-0.2153
-49.344	-0.23086	-49.345	-0.21531
-49.328	-0.23087	-49.329	-0.21533
-49.312	-0.23089	-49.311	-0.21534
-49.295	-0.23091	-49.294	-0.21536
-49.278	-0.23092	-49.278	-0.21538
-49.262	-0.23094	-49.261	-0.21539
-49.244	-0.23095	-49.245	-0.2154
-49.228	-0.23097	-49.227	-0.21542
-49.212	-0.23098	-49.211	-0.21543
-49.195	-0.231	-49.193	-0.21544
-49.179	-0.23101	-49.177	-0.21545
-49.162	-0.23103	-49.161	-0.21546
-49.145	-0.23104	-49.144	-0.21548
-49.13	-0.23105	-49.126	-0.21549
-49.112	-0.23106	-49.112	-0.21551
-49.096	-0.23108	-49.095	-0.21552
-49.079	-0.23109	-49.078	-0.21554
-49.063	-0.23109	-49.061	-0.21556
-49.047	-0.2311	-49.045	-0.21557
-49.029	-0.23111	-49.028	-0.21559
-49.012	-0.23112	-49.012	-0.2156
-48.995	-0.23113	-48.994	-0.21562
-48.979	-0.23115	-48.979	-0.21563
-48.962	-0.23116	-48.962	-0.21564
-48.946	-0.23118	-48.944	-0.21565
-48.93	-0.23119	-48.928	-0.21567
-48.913	-0.23121	-48.912	-0.21568
-48.896	-0.23122	-48.893	-0.21569
-48.88	-0.23124	-48.878	-0.2157
-48.862	-0.23125	-48.861	-0.21571
-48.847	-0.23127	-48.844	-0.21573
-48.83	-0.23128	-48.827	-0.21574
-48.813	-0.2313	-48.811	-0.21575
-48.796	-0.23131	-48.794	-0.21576
-48.779	-0.23133	-48.778	-0.21577
-48.764	-0.23135	-48.761	-0.21578
-48.746	-0.23136	-48.745	-0.21579
-48.73	-0.23137	-48.727	-0.2158
-48.712	-0.23138	-48.712	-0.21582
-48.696	-0.23139	-48.695	-0.21583
-48.68	-0.23141	-48.678	-0.21584
-48.663	-0.23142	-48.661	-0.21585
-48.647	-0.23143	-48.646	-0.21586
-48.63	-0.23144	-48.628	-0.21588
-48.613	-0.23145	-48.612	-0.2159
-48.596	-0.23146	-48.594	-0.21591
-48.579	-0.23147	-48.579	-0.21593
-48.563	-0.23149	-48.561	-0.21595
-48.547	-0.2315	-48.544	-0.21596
-48.529	-0.23151	-48.528	-0.21598
-48.514	-0.23152	-48.511	-0.216
-48.497	-0.23153	-48.494	-0.21601
-48.48	-0.23154	-48.477	-0.21603
-48.463	-0.23155	-48.462	-0.21604
-48.447	-0.23156	-48.444	-0.21605
-48.43	-0.23158	-48.427	-0.21607
-48.413	-0.23159	-48.412	-0.21608
-48.397	-0.23161	-48.394	-0.21609
-48.38	-0.23162	-48.379	-0.2161
-48.365	-0.23164	-48.362	-0.21612
-48.347	-0.23165	-48.346	-0.21613
-48.33	-0.23166	-48.329	-0.21615
-48.314	-0.23167	-48.311	-0.21617
-48.298	-0.23169	-48.296	-0.21618
-48.281	-0.2317	-48.279	-0.21619
-48.264	-0.23172	-48.262	-0.21621
-48.247	-0.23173	-48.245	-0.21622
-48.23	-0.23175	-48.229	-0.21623
-48.213	-0.23177	-48.212	-0.21624
-48.197	-0.23178	-48.194	-0.21626
-48.181	-0.2318	-48.178	-0.21628
-48.163	-0.23181	-48.162	-0.21629
-48.147	-0.23182	-48.146	-0.21631
-48.129	-0.23183	-48.128	-0.21632
-48.115	-0.23185	-48.111	-0.21633
-48.098	-0.23186	-48.095	-0.21635
-48.08	-0.23187	-48.08	-0.21636
-48.064	-0.23188	-48.061	-0.21637
-48.048	-0.23189	-48.045	-0.21638
-48.031	-0.2319	-48.029	-0.21639
-48.015	-0.23192	-48.011	-0.2164
-47.997	-0.23193	-47.995	-0.21641
-47.981	-0.23194	-47.98	-0.21642
-47.963	-0.23196	-47.963	-0.21643
-47.948	-0.23197	-47.945	-0.21645
-47.931	-0.23199	-47.929	-0.21646
-47.913	-0.232	-47.913	-0.21648
-47.897	-0.23201	-47.895	-0.21649
-47.88	-0.23202	-47.879	-0.2165
-47.864	-0.23203	-47.861	-0.21651
-47.847	-0.23204	-47.847	-0.21653
-47.829	-0.23205	-47.83	-0.21654
-47.814	-0.23206	-47.812	-0.21655
-47.798	-0.23208	-47.797	-0.21657
-47.781	-0.23209	-47.78	-0.21658
-47.764	-0.23211	-47.763	-0.21659
-47.746	-0.23212	-47.747	-0.2166
-47.731	-0.23214	-47.73	-0.21662
-47.715	-0.23215	-47.713	-0.21663
-47.698	-0.23217	-47.697	-0.21665
-47.682	-0.23218	-47.679	-0.21666
-47.664	-0.23219	-47.663	-0.21668
-47.648	-0.2322	-47.646	-0.21669
-47.63	-0.23221	-47.631	-0.2167
-47.614	-0.23222	-47.613	-0.21672
-47.598	-0.23223	-47.597	-0.21673
-47.581	-0.23225	-47.579	-0.21674
-47.564	-0.23226	-47.563	-0.21675
-47.548	-0.23228	-47.547	-0.21677
-47.531	-0.23229	-47.529	-0.21678
-47.515	-0.23231	-47.513	-0.21679
-47.499	-0.23233	-47.496	-0.21681
-47.481	-0.23234	-47.481	-0.21682
-47.465	-0.23235	-47.464	-0.21683
-47.447	-0.23235	-47.447	-0.21684
-47.431	-0.23236	-47.43	-0.21686
-47.415	-0.23237	-47.414	-0.21687
-47.399	-0.23239	-47.397	-0.21688
-47.38	-0.2324	-47.38	-0.21689
-47.365	-0.23241	-47.363	-0.2169
-47.348	-0.23243	-47.347	-0.21692
-47.331	-0.23245	-47.329	-0.21693
-47.315	-0.23247	-47.313	-0.21695
-47.297	-0.23248	-47.298	-0.21696
-47.282	-0.23249	-47.281	-0.21698
-47.265	-0.2325	-47.263	-0.21699
-47.248	-0.23251	-47.246	-0.21701
-47.231	-0.23252	-47.229	-0.21703
-47.215	-0.23253	-47.213	-0.21704
-47.197	-0.23255	-47.196	-0.21706
-47.181	-0.23256	-47.18	-0.21707
-47.164	-0.23258	-47.164	-0.21708
-47.147	-0.23259	-47.148	-0.21709
-47.131	-0.23261	-47.13	-0.2171
-47.114	-0.23263	-47.113	-0.21711
-47.099	-0.23264	-47.097	-0.21712
-47.083	-0.23265	-47.081	-0.21713
-47.065	-0.23266	-47.065	-0.21714
-47.049	-0.23268	-47.047	-0.21715
-47.031	-0.23269	-47.031	-0.21717
-47.015	-0.2327	-47.014	-0.21718
-46.998	-0.23271	-46.997	-0.21719
-46.981	-0.23273	-46.981	-0.21721
-46.965	-0.23274	-46.964	-0.21723
-46.948	-0.23275	-46.947	-0.21725
-46.931	-0.23276	-46.931	-0.21727
-46.915	-0.23278	-46.914	-0.21729
-46.898	-0.23279	-46.897	-0.21731
-46.882	-0.2328	-46.88	-0.21732
-46.864	-0.23281	-46.863	-0.21733
-46.848	-0.23283	-46.847	-0.21735
-46.832	-0.23284	-46.83	-0.21736
-46.815	-0.23286	-46.813	-0.21737
-46.799	-0.23288	-46.798	-0.21737
-46.781	-0.2329	-46.781	-0.21738
-46.766	-0.23291	-46.765	-0.21739
-46.748	-0.23293	-46.747	-0.21741
-46.732	-0.23295	-46.731	-0.21742
-46.715	-0.23296	-46.714	-0.21743
-46.698	-0.23298	-46.698	-0.21745
-46.682	-0.23299	-46.682	-0.21746
-46.664	-0.23301	-46.665	-0.21747
-46.648	-0.23302	-46.646	-0.21749
-46.632	-0.23303	-46.631	-0.2175
-46.615	-0.23304	-46.613	-0.21751
-46.598	-0.23305	-46.597	-0.21753
-46.581	-0.23306	-46.58	-0.21755
-46.566	-0.23307	-46.563	-0.21757
-46.548	-0.23308	-46.546	-0.21759
-46.531	-0.23309	-46.53	-0.21761
-46.515	-0.2331	-46.514	-0.21763
-46.499	-0.23311	-46.497	-0.21765
-46.483	-0.23313	-46.48	-0.21767
-46.465	-0.23314	-46.463	-0.21768
-46.448	-0.23316	-46.447	-0.2177
-46.433	-0.23317	-46.43	-0.21771
-46.415	-0.23318	-46.414	-0.21773
-46.398	-0.2332	-46.397	-0.21774
-46.383	-0.23322	-46.381	-0.21775
-46.366	-0.23323	-46.364	-0.21776
-46.348	-0.23325	-46.346	-0.21777
-46.333	-0.23326	-46.331	-0.21778
-46.315	-0.23328	-46.315	-0.21779
-46.298	-0.23329	-46.297	-0.21781
-46.281	-0.23331	-46.281	-0.21782
-46.265	-0.23332	-46.264	-0.21784
-46.248	-0.23333	-46.246	-0.21785
-46.231	-0.23335	-46.231	-0.21786
-46.216	-0.23336	-46.212	-0.21788
-46.199	-0.23337	-46.198	-0.21789
-46.183	-0.23339	-46.179	-0.2179
-46.167	-0.2334	-46.164	-0.21792
-46.149	-0.23341	-46.147	-0.21793
-46.133	-0.23343	-46.131	-0.21794
-46.115	-0.23344	-46.115	-0.21796
-46.099	-0.23346	-46.098	-0.21798
-46.083	-0.23347	-46.081	-0.21799
-46.065	-0.23348	-46.064	-0.21801
-46.049	-0.23349	-46.048	-0.21803
-46.032	-0.2335	-46.031	-0.21804
-46.015	-0.23351	-46.013	-0.21806
-46	-0.23352	-45.998	-0.21808
-45.982	-0.23353	-45.981	-0.2181
-45.965	-0.23355	-45.963	-0.21811
-45.949	-0.23356	-45.947	-0.21812
-45.932	-0.23358	-45.93	-0.21813
-45.916	-0.2336	-45.914	-0.21814
-45.9	-0.23361	-45.898	-0.21814
-45.882	-0.23363	-45.88	-0.21815
-45.865	-0.23364	-45.864	-0.21816
-45.849	-0.23365	-45.848	-0.21818
-45.832	-0.23367	-45.832	-0.21819
-45.816	-0.23368	-45.815	-0.21821
-45.799	-0.23369	-45.796	-0.21822
-45.783	-0.2337	-45.781	-0.21824
-45.766	-0.23372	-45.764	-0.21826
-45.75	-0.23373	-45.747	-0.21828
-45.733	-0.23375	-45.731	-0.2183
-45.716	-0.23376	-45.714	-0.21831
-45.699	-0.23377	-45.697	-0.21833
-45.683	-0.23379	-45.681	-0.21834
-45.666	-0.2338	-45.664	-0.21836
-45.648	-0.23381	-45.649	-0.21837
-45.631	-0.23382	-45.63	-0.21839
-45.617	-0.23384	-45.615	-0.21841
-45.598	-0.23385	-45.598	-0.21842
-45.582	-0.23386	-45.581	-0.21844
-45.565	-0.23387	-45.564	-0.21845
-45.548	-0.23389	-45.548	-0.21846
-45.533	-0.2339	-45.53	-0.21848
-45.515	-0.23391	-45.514	-0.21848
-45.5	-0.23392	-45.497	-0.21849
-45.483	-0.23393	-45.48	-0.2185
-45.465	-0.23394	-45.463	-0.21851
-45.449	-0.23395	-45.448	-0.21853
-45.433	-0.23397	-45.431	-0.21854
-45.417	-0.23398	-45.414	-0.21856
-45.4	-0.234	-45.399	-0.21858
-45.383	-0.23402	-45.38	-0.2186
-45.366	-0.23404	-45.364	-0.21861
-45.35	-0.23405	-45.347	-0.21863
-45.332	-0.23407	-45.331	-0.21865
-45.315	-0.23409	-45.315	-0.21866
-45.299	-0.23411	-45.297	-0.21867
-45.282	-0.23412	-45.28	-0.21869
-45.266	-0.23413	-45.264	-0.2187
-45.249	-0.23414	-45.247	-0.21871
-45.232	-0.23415	-45.23	-0.21872
-45.216	-0.23417	-45.214	-0.21873
-45.198	-0.23418	-45.198	-0.21875
-45.182	-0.23419	-45.181	-0.21876
-45.165	-0.23421	-45.165	-0.21877
-45.148	-0.23422	-45.147	-0.21879
-45.132	-0.23424	-45.132	-0.2188
-45.116	-0.23425	-45.115	-0.21882
-45.098	-0.23427	-45.098	-0.21884
-45.083	-0.23429	-45.082	-0.21885
-45.066	-0.23431	-45.064	-0.21886
-45.05	-0.23432	-45.047	-0.21888
-45.032	-0.23433	-45.031	-0.21889
-45.016	-0.23435	-45.014	-0.2189
-44.999	-0.23436	-44.997	-0.21892
-44.983	-0.23437	-44.981	-0.21893
-44.966	-0.23439	-44.964	-0.21894
-44.949	-0.23441	-44.947	-0.21896
-44.932	-0.23442	-44.93	-0.21898
-44.917	-0.23443	-44.914	-0.21899
-44.898	-0.23445	-44.898	-0.21901
-44.882	-0.23446	-44.881	-0.21902
-44.866	-0.23448	-44.865	-0.21903
-44.848	-0.23449	-44.848	-0.21904
-44.832	-0.2345	-44.831	-0.21904
-44.815	-0.23451	-44.815	-0.21905
-44.799	-0.23453	-44.799	-0.21906
-44.783	-0.23454	-44.782	-0.21908
-44.767	-0.23456	-44.765	-0.2191
-44.75	-0.23457	-44.748	-0.21912
-44.733	-0.23459	-44.732	-0.21914
-44.715	-0.23461	-44.714	-0.21916
-44.7	-0.23462	-44.697	-0.21918
-44.682	-0.23464	-44.681	-0.21919
-44.667	-0.23465	-44.665	-0.21921
-44.65	-0.23467	-44.648	-0.21922
-44.633	-0.23468	-44.631	-0.21923
-44.616	-0.23469	-44.615	-0.21924
-44.6	-0.23471	-44.598	-0.21925
-44.583	-0.23472	-44.582	-0.21925
-44.566	-0.23473	-44.565	-0.21926
-44.548	-0.23475	-44.547	-0.21928
-44.533	-0.23476	-44.531	-0.21929
-44.516	-0.23477	-44.514	-0.21931
-44.5	-0.23478	-44.497	-0.21932
-44.482	-0.23479	-44.481	-0.21934
-44.466	-0.2348	-44.464	-0.21936
-44.449	-0.23482	-44.448	-0.21938
-44.434	-0.23483	-44.431	-0.21939
-44.417	-0.23485	-44.414	-0.21941
-44.399	-0.23487	-44.399	-0.21942
-44.383	-0.23488	-44.381	-0.21943
-44.367	-0.2349	-44.364	-0.21945
-44.349	-0.23491	-44.348	-0.21946
-44.333	-0.23493	-44.331	-0.21947
-44.316	-0.23494	-44.316	-0.21948
-44.299	-0.23496	-44.298	-0.21949
-44.282	-0.23497	-44.281	-0.21951
-44.266	-0.23498	-44.265	-0.21952
-44.249	-0.235	-44.248	-0.21953
-44.232	-0.23502	-44.232	-0.21955
-44.217	-0.23503	-44.215	-0.21956
-44.199	-0.23504	-44.198	-0.21958
-44.182	-0.23505	-44.182	-0.21959
-44.165	-0.23507	-44.164	-0.2196
-44.15	-0.23508	-44.147	-0.21961
-44.132	-0.2351	-44.13	-0.21962
-44.116	-0.23511	-44.114	-0.21964
-44.099	-0.23512	-44.098	-0.21965
-44.082	-0.23513	-44.081	-0.21967
-44.065	-0.23515	-44.064	-0.21969
-44.049	-0.23516	-44.047	-0.21971
-44.033	-0.23518	-44.031	-0.21973
-44.015	-0.23519	-44.015	-0.21974
-43.998	-0.23521	-43.998	-0.21976
-43.982	-0.23523	-43.981	-0.21977
-43.964	-0.23525	-43.963	-0.21978
-43.948	-0.23527	-43.947	-0.21979
-43.932	-0.23529	-43.931	-0.21981
-43.915	-0.2353	-43.914	-0.21982
-43.898	-0.23531	-43.898	-0.21983
-43.882	-0.23533	-43.88	-0.21984
-43.866	-0.23533	-43.864	-0.21985
-43.848	-0.23534	-43.847	-0.21987
-43.832	-0.23536	-43.831	-0.21988
-43.816	-0.23537	-43.813	-0.21989
-43.798	-0.23539	-43.797	-0.21991
-43.782	-0.2354	-43.78	-0.21992
-43.766	-0.23542	-43.765	-0.21994
-43.748	-0.23543	-43.748	-0.21995
-43.731	-0.23544	-43.731	-0.21996
-43.715	-0.23545	-43.716	-0.21998
-43.699	-0.23546	-43.698	-0.21999
-43.683	-0.23547	-43.681	-0.22001
-43.665	-0.23548	-43.665	-0.22002
-43.648	-0.23549	-43.647	-0.22003
-43.632	-0.2355	-43.63	-0.22004
-43.615	-0.23552	-43.614	-0.22006
-43.599	-0.23553	-43.598	-0.22007
-43.582	-0.23555	-43.581	-0.22009
-43.565	-0.23557	-43.564	-0.2201
-43.548	-0.23558	-43.547	-0.22012
-43.532	-0.2356	-43.531	-0.22014
-43.514	-0.23562	-43.513	-0.22015
-43.497	-0.23563	-43.496	-0.22017
-43.48	-0.23565	-43.479	-0.22019
-43.465	-0.23567	-43.464	-0.2202
-43.448	-0.23568	-43.446	-0.22022
-43.432	-0.2357	-43.431	-0.22023
-43.415	-0.23571	-43.413	-0.22024
-43.399	-0.23572	-43.398	-0.22026
-43.381	-0.23574	-43.381	-0.22027
-43.366	-0.23575	-43.365	-0.22028
-43.348	-0.23576	-43.348	-0.22029
-43.331	-0.23578	-43.332	-0.2203
-43.315	-0.23579	-43.314	-0.22031
-43.298	-0.23581	-43.298	-0.22032
-43.282	-0.23582	-43.28	-0.22033
-43.264	-0.23584	-43.264	-0.22035
-43.248	-0.23585	-43.247	-0.22036
-43.23	-0.23586	-43.231	-0.22038
-43.213	-0.23588	-43.213	-0.2204
-43.198	-0.23589	-43.197	-0.22041
-43.182	-0.2359	-43.181	-0.22043
-43.164	-0.23591	-43.164	-0.22045
-43.149	-0.23593	-43.148	-0.22047
-43.133	-0.23594	-43.131	-0.22048
-43.115	-0.23595	-43.114	-0.22049
-43.097	-0.23597	-43.097	-0.22051
-43.081	-0.23598	-43.08	-0.22052
-43.064	-0.23599	-43.064	-0.22053
-43.048	-0.236	-43.047	-0.22054
-43.031	-0.23601	-43.03	-0.22056
-43.014	-0.23603	-43.014	-0.22057
-42.998	-0.23604	-42.997	-0.22059
-42.98	-0.23606	-42.981	-0.2206
-42.964	-0.23607	-42.963	-0.22061
-42.948	-0.23608	-42.947	-0.22063
-42.931	-0.23609	-42.929	-0.22064
-42.914	-0.23611	-42.913	-0.22065
-42.898	-0.23612	-42.897	-0.22067
-42.881	-0.23613	-42.88	-0.22068
-42.865	-0.23614	-42.863	-0.22069
-42.847	-0.23615	-42.847	-0.22071
-42.831	-0.23616	-42.83	-0.22072
-42.814	-0.23617	-42.813	-0.22074
-42.797	-0.23619	-42.796	-0.22075
-42.781	-0.2362	-42.78	-0.22077
-42.764	-0.23622	-42.764	-0.22078
-42.747	-0.23623	-42.747	-0.22079
-42.731	-0.23625	-42.729	-0.22081
-42.714	-0.23626	-42.713	-0.22082
-42.698	-0.23627	-42.696	-0.22084
-42.68	-0.23628	-42.68	-0.22085
-42.665	-0.23629	-42.664	-0.22087
-42.649	-0.2363	-42.647	-0.22088
-42.631	-0.23631	-42.63	-0.2209
-42.614	-0.23633	-42.613	-0.22092
-42.598	-0.23634	-42.597	-0.22093
-42.581	-0.23636	-42.579	-0.22094
-42.564	-0.23637	-42.562	-0.22095
-42.547	-0.23638	-42.548	-0.22096
-42.531	-0.23639	-42.531	-0.22097
-42.514	-0.2364	-42.514	-0.22098
-42.497	-0.23641	-42.496	-0.22099
-42.48	-0.23642	-42.48	-0.221
-42.464	-0.23643	-42.462	-0.22101
-42.448	-0.23644	-42.446	-0.22103
-42.43	-0.23645	-42.431	-0.22104
-42.415	-0.23646	-42.413	-0.22105
-42.397	-0.23648	-42.397	-0.22106
-42.38	-0.23649	-42.38	-0.22107
-42.364	-0.2365	-42.363	-0.22109
-42.348	-0.23652	-42.347	-0.22111
-42.331	-0.23653	-42.33	-0.22112
-42.314	-0.23654	-42.314	-0.22114
-42.298	-0.23656	-42.296	-0.22115
-42.28	-0.23657	-42.28	-0.22116
-42.264	-0.23659	-42.263	-0.22118
-42.246	-0.23661	-42.248	-0.22119
-42.231	-0.23662	-42.23	-0.2212
-42.214	-0.23664	-42.213	-0.22122
-42.197	-0.23665	-42.196	-0.22123
-42.18	-0.23667	-42.18	-0.22125
-42.164	-0.23668	-42.163	-0.22126
-42.147	-0.2367	-42.146	-0.22128
-42.13	-0.23672	-42.13	-0.22129
-42.114	-0.23674	-42.114	-0.2213
-42.098	-0.23675	-42.098	-0.22132
-42.081	-0.23676	-42.081	-0.22134
-42.064	-0.23677	-42.063	-0.22135
-42.048	-0.23678	-42.047	-0.22137
-42.031	-0.23679	-42.031	-0.22138
-42.015	-0.2368	-42.014	-0.2214
-41.997	-0.2368	-41.996	-0.22141
-41.98	-0.23681	-41.981	-0.22143
-41.964	-0.23682	-41.964	-0.22144
-41.947	-0.23684	-41.947	-0.22146
-41.93	-0.23685	-41.929	-0.22147
-41.913	-0.23687	-41.913	-0.22148
-41.897	-0.23689	-41.896	-0.2215
-41.881	-0.2369	-41.88	-0.22152
-41.863	-0.23691	-41.863	-0.22154
-41.847	-0.23692	-41.846	-0.22155
-41.83	-0.23693	-41.83	-0.22157
-41.814	-0.23694	-41.813	-0.22158
-41.798	-0.23694	-41.797	-0.22159
-41.781	-0.23695	-41.78	-0.22161
-41.765	-0.23696	-41.763	-0.22162
-41.747	-0.23697	-41.746	-0.22164
-41.73	-0.23699	-41.73	-0.22165
-41.713	-0.237	-41.713	-0.22166
-41.697	-0.23702	-41.696	-0.22168
-41.681	-0.23703	-41.68	-0.22169
-41.663	-0.23704	-41.662	-0.22171
-41.646	-0.23705	-41.646	-0.22172
-41.63	-0.23707	-41.63	-0.22173
-41.613	-0.23708	-41.613	-0.22174
-41.597	-0.2371	-41.596	-0.22176
-41.58	-0.23711	-41.579	-0.22177
-41.563	-0.23712	-41.563	-0.22179
-41.546	-0.23714	-41.546	-0.2218
-41.529	-0.23714	-41.53	-0.22181
-41.514	-0.23716	-41.514	-0.22182
-41.497	-0.23716	-41.497	-0.22184
-41.479	-0.23717	-41.479	-0.22185
-41.464	-0.23718	-41.464	-0.22186
-41.447	-0.23719	-41.446	-0.22188
-41.429	-0.23721	-41.43	-0.2219
-41.413	-0.23722	-41.413	-0.22192
-41.397	-0.23724	-41.397	-0.22194
-41.38	-0.23725	-41.379	-0.22195
-41.364	-0.23727	-41.363	-0.22197
-41.347	-0.23729	-41.346	-0.22198
-41.33	-0.2373	-41.33	-0.22199
-41.314	-0.23731	-41.312	-0.22201
-41.296	-0.23733	-41.297	-0.22202
-41.281	-0.23733	-41.281	-0.22203
-41.264	-0.23735	-41.263	-0.22204
-41.246	-0.23736	-41.246	-0.22206
-41.23	-0.23737	-41.23	-0.22207
-41.213	-0.23738	-41.212	-0.22209
-41.197	-0.23739	-41.196	-0.22211
-41.179	-0.2374	-41.18	-0.22212
-41.163	-0.23741	-41.163	-0.22213
-41.146	-0.23742	-41.146	-0.22215
-41.13	-0.23743	-41.128	-0.22216
-41.114	-0.23744	-41.113	-0.22217
-41.097	-0.23746	-41.096	-0.22219
-41.08	-0.23747	-41.079	-0.2222
-41.063	-0.23749	-41.063	-0.22221
-41.046	-0.2375	-41.046	-0.22223
-41.029	-0.23752	-41.03	-0.22224
-41.013	-0.23753	-41.012	-0.22226
-40.997	-0.23755	-40.998	-0.22227
-40.979	-0.23756	-40.98	-0.22229
-40.963	-0.23757	-40.963	-0.2223
-40.948	-0.23758	-40.945	-0.22232
-40.93	-0.2376	-40.929	-0.22233
-40.913	-0.23761	-40.913	-0.22234
-40.895	-0.23762	-40.896	-0.22235
-40.88	-0.23763	-40.879	-0.22237
-40.863	-0.23764	-40.863	-0.22238
-40.846	-0.23765	-40.846	-0.22239
-40.83	-0.23766	-40.828	-0.22241
-40.813	-0.23768	-40.812	-0.22242
-40.797	-0.23769	-40.796	-0.22244
-40.778	-0.2377	-40.779	-0.22245
-40.763	-0.23772	-40.763	-0.22247
-40.745	-0.23773	-40.745	-0.22249
-40.729	-0.23774	-40.73	-0.2225
-40.713	-0.23775	-40.712	-0.22251
-40.696	-0.23776	-40.696	-0.22253
-40.679	-0.23777	-40.679	-0.22254
-40.662	-0.23778	-40.663	-0.22255
-40.646	-0.2378	-40.645	-0.22256
-40.628	-0.23781	-40.629	-0.22258
-40.613	-0.23782	-40.613	-0.22259
-40.596	-0.23784	-40.596	-0.2226
-40.579	-0.23785	-40.578	-0.22262
-40.563	-0.23786	-40.562	-0.22263
-40.546	-0.23788	-40.545	-0.22264
-40.528	-0.23789	-40.529	-0.22265
-40.512	-0.23791	-40.511	-0.22266
-40.495	-0.23792	-40.495	-0.22268
-40.48	-0.23793	-40.478	-0.2227
-40.462	-0.23794	-40.461	-0.22271
-40.446	-0.23796	-40.444	-0.22273
-40.43	-0.23797	-40.429	-0.22276
-40.412	-0.23798	-40.411	-0.22277
-40.396	-0.23799	-40.394	-0.22279
-40.378	-0.23801	-40.378	-0.22281
-40.362	-0.23802	-40.362	-0.22282
-40.345	-0.23804	-40.345	-0.22283
-40.329	-0.23805	-40.328	-0.22284
-40.313	-0.23806	-40.312	-0.22286
-40.296	-0.23808	-40.295	-0.22287
-40.279	-0.23809	-40.278	-0.22288
-40.262	-0.2381	-40.263	-0.2229
-40.246	-0.23811	-40.246	-0.22291
-40.229	-0.23812	-40.23	-0.22292
-40.212	-0.23814	-40.213	-0.22294
-40.196	-0.23815	-40.195	-0.22295
-40.179	-0.23816	-40.179	-0.22297
-40.162	-0.23818	-40.162	-0.22298
-40.146	-0.23819	-40.146	-0.223
-40.128	-0.23821	-40.128	-0.22302
-40.111	-0.23822	-40.112	-0.22303
-40.095	-0.23823	-40.096	-0.22305
-40.077	-0.23824	-40.077	-0.22306
-40.061	-0.23825	-40.06	-0.22308
-40.046	-0.23826	-40.044	-0.2231
-40.028	-0.23827	-40.028	-0.22312
-40.012	-0.23829	-40.01	-0.22313
-39.995	-0.2383	-39.994	-0.22314
-39.978	-0.23831	-39.977	-0.22316
-39.963	-0.23832	-39.962	-0.22317
-39.946	-0.23833	-39.944	-0.22319
-39.929	-0.23834	-39.927	-0.2232
-39.913	-0.23835	-39.911	-0.22322
-39.895	-0.23836	-39.894	-0.22323
-39.879	-0.23837	-39.878	-0.22324
-39.862	-0.23839	-39.861	-0.22326
-39.846	-0.2384	-39.845	-0.22327
-39.829	-0.23841	-39.828	-0.22329
-39.812	-0.23841	-39.81	-0.2233
-39.795	-0.23843	-39.794	-0.22332
-39.778	-0.23844	-39.778	-0.22333
-39.763	-0.23845	-39.761	-0.22335
-39.745	-0.23847	-39.744	-0.22337
-39.727	-0.23849	-39.727	-0.22339
-39.711	-0.2385	-39.71	-0.2234
-39.695	-0.23851	-39.693	-0.22342
-39.679	-0.23852	-39.677	-0.22344
-39.662	-0.23853	-39.661	-0.22345
-39.645	-0.23854	-39.645	-0.22347
-39.63	-0.23855	-39.628	-0.22348
-39.612	-0.23856	-39.611	-0.2235
-39.595	-0.23857	-39.596	-0.22351
-39.579	-0.23858	-39.577	-0.22353
-39.561	-0.23859	-39.56	-0.22354
-39.545	-0.2386	-39.544	-0.22356
-39.528	-0.23862	-39.527	-0.22357
-39.512	-0.23863	-39.511	-0.22359
-39.495	-0.23864	-39.493	-0.2236
-39.479	-0.23865	-39.478	-0.22362
-39.461	-0.23866	-39.46	-0.22363
-39.445	-0.23867	-39.444	-0.22364
-39.428	-0.23868	-39.428	-0.22365
-39.411	-0.23869	-39.411	-0.22367
-39.394	-0.23871	-39.394	-0.22368
-39.378	-0.23872	-39.378	-0.2237
-39.362	-0.23873	-39.36	-0.22371
-39.344	-0.23875	-39.344	-0.22373
-39.328	-0.23876	-39.328	-0.22375
-39.312	-0.23878	-39.31	-0.22377
-39.295	-0.23879	-39.294	-0.22379
-39.278	-0.2388	-39.277	-0.22381
-39.261	-0.2388	-39.261	-0.22382
-39.246	-0.23881	-39.244	-0.22384
-39.229	-0.23882	-39.227	-0.22385
-39.213	-0.23883	-39.21	-0.22386
-39.196	-0.23884	-39.193	-0.22387
-39.178	-0.23886	-39.178	-0.22388
-39.162	-0.23887	-39.161	-0.22389
-39.144	-0.23889	-39.144	-0.2239
-39.128	-0.2389	-39.127	-0.22391
-39.111	-0.23891	-39.112	-0.22392
-39.095	-0.23892	-39.095	-0.22394
-39.078	-0.23893	-39.077	-0.22396
-39.062	-0.23893	-39.061	-0.22398
-39.044	-0.23894	-39.043	-0.22399
-39.028	-0.23895	-39.027	-0.22401
-39.012	-0.23897	-39.011	-0.22403
-38.995	-0.23898	-38.994	-0.22404
-38.978	-0.23899	-38.976	-0.22406
-38.961	-0.23901	-38.961	-0.22407
-38.944	-0.23902	-38.943	-0.22408
-38.928	-0.23904	-38.927	-0.22409
-38.911	-0.23905	-38.91	-0.2241
-38.894	-0.23907	-38.893	-0.22411
-38.878	-0.23908	-38.878	-0.22412
-38.861	-0.2391	-38.86	-0.22414
-38.845	-0.23911	-38.844	-0.22415
-38.827	-0.23913	-38.829	-0.22417
-38.811	-0.23914	-38.811	-0.22418
-38.794	-0.23916	-38.794	-0.22419
-38.777	-0.23917	-38.776	-0.2242
-38.761	-0.23919	-38.76	-0.22422
-38.744	-0.2392	-38.744	-0.22423
-38.727	-0.23922	-38.726	-0.22425
-38.71	-0.23923	-38.712	-0.22426
-38.694	-0.23924	-38.694	-0.22428
-38.677	-0.23926	-38.677	-0.22429
-38.662	-0.23927	-38.66	-0.22431
-38.644	-0.23929	-38.644	-0.22432
-38.627	-0.2393	-38.627	-0.22434
-38.611	-0.23931	-38.61	-0.22435
-38.593	-0.23933	-38.594	-0.22436
-38.577	-0.23934	-38.577	-0.22437
-38.56	-0.23935	-38.561	-0.22438
-38.544	-0.23935	-38.543	-0.2244
-38.528	-0.23936	-38.526	-0.22441
-38.51	-0.23937	-38.51	-0.22442
-38.495	-0.23938	-38.493	-0.22444
-38.479	-0.23939	-38.478	-0.22445
-38.461	-0.2394	-38.46	-0.22447
-38.444	-0.23941	-38.443	-0.22448
-38.427	-0.23943	-38.427	-0.2245
-38.41	-0.23945	-38.411	-0.22451
-38.393	-0.23946	-38.393	-0.22453
-38.378	-0.23948	-38.376	-0.22454
-38.36	-0.23949	-38.36	-0.22455
-38.344	-0.2395	-38.343	-0.22457
-38.328	-0.23951	-38.326	-0.22458
-38.311	-0.23951	-38.31	-0.22459
-38.294	-0.23952	-38.292	-0.22461
-38.276	-0.23953	-38.276	-0.22462
-38.261	-0.23954	-38.26	-0.22464
-38.243	-0.23955	-38.243	-0.22465
-38.227	-0.23957	-38.227	-0.22466
-38.209	-0.23958	-38.21	-0.22468
-38.194	-0.2396	-38.192	-0.22469
-38.178	-0.23961	-38.176	-0.22471
-38.16	-0.23962	-38.16	-0.22472
-38.144	-0.23964	-38.142	-0.22473
-38.127	-0.23965	-38.127	-0.22475
-38.111	-0.23966	-38.11	-0.22476
-38.094	-0.23968	-38.093	-0.22478
-38.078	-0.23968	-38.078	-0.2248
-38.06	-0.2397	-38.06	-0.22481
-38.043	-0.23971	-38.043	-0.22483
-38.026	-0.23973	-38.026	-0.22484
-38.01	-0.23974	-38.009	-0.22485
-37.993	-0.23976	-37.993	-0.22486
-37.976	-0.23977	-37.975	-0.22487
-37.959	-0.23979	-37.959	-0.22488
-37.943	-0.2398	-37.942	-0.22489
-37.926	-0.23982	-37.927	-0.22491
-37.908	-0.23983	-37.91	-0.22492
-37.892	-0.23984	-37.892	-0.22494
-37.876	-0.23985	-37.876	-0.22495
-37.859	-0.23986	-37.86	-0.22497
-37.842	-0.23988	-37.842	-0.22499
-37.826	-0.23988	-37.826	-0.225
-37.81	-0.23989	-37.81	-0.22502
-37.794	-0.2399	-37.793	-0.22503
-37.776	-0.23991	-37.776	-0.22504
-37.76	-0.23992	-37.759	-0.22505
-37.742	-0.23994	-37.743	-0.22506
-37.726	-0.23995	-37.725	-0.22508
-37.71	-0.23996	-37.71	-0.22509
-37.691	-0.23997	-37.694	-0.22511
-37.676	-0.23999	-37.676	-0.22512
-37.66	-0.24001	-37.659	-0.22514
-37.643	-0.24002	-37.643	-0.22515
-37.626	-0.24004	-37.625	-0.22517
-37.61	-0.24005	-37.61	-0.22519
-37.593	-0.24007	-37.592	-0.2252
-37.576	-0.24008	-37.576	-0.22522
-37.56	-0.24009	-37.559	-0.22523
-37.543	-0.2401	-37.543	-0.22524
-37.527	-0.24011	-37.526	-0.22526
-37.508	-0.24012	-37.51	-0.22527
-37.492	-0.24014	-37.493	-0.22528
-37.476	-0.24016	-37.476	-0.22529
-37.459	-0.24017	-37.459	-0.22531
-37.443	-0.24019	-37.443	-0.22532
-37.425	-0.2402	-37.426	-0.22534
-37.409	-0.24022	-37.409	-0.22536
-37.392	-0.24023	-37.391	-0.22537
-37.375	-0.24024	-37.375	-0.22539
-37.359	-0.24026	-37.358	-0.22541
-37.342	-0.24027	-37.341	-0.22542
-37.325	-0.24029	-37.325	-0.22544
-37.309	-0.2403	-37.309	-0.22545
-37.291	-0.24032	-37.292	-0.22547
-37.274	-0.24033	-37.274	-0.22548
-37.258	-0.24035	-37.258	-0.22549
-37.241	-0.24036	-37.24	-0.2255
-37.224	-0.24037	-37.224	-0.22552
-37.207	-0.24038	-37.207	-0.22553
-37.191	-0.2404	-37.191	-0.22554
-37.175	-0.2404	-37.174	-0.22555
-37.159	-0.24041	-37.158	-0.22557
-37.142	-0.24043	-37.142	-0.22558
-37.125	-0.24044	-37.125	-0.2256
-37.108	-0.24045	-37.109	-0.22561
-37.091	-0.24047	-37.092	-0.22562
-37.074	-0.24048	-37.075	-0.22564
-37.058	-0.24049	-37.058	-0.22565
-37.041	-0.24051	-37.041	-0.22567
-37.024	-0.24052	-37.025	-0.22568
-37.008	-0.24053	-37.008	-0.22569
-36.991	-0.24054	-36.992	-0.22571
-36.975	-0.24055	-36.975	-0.22572
-36.958	-0.24056	-36.958	-0.22573
-36.942	-0.24057	-36.941	-0.22574
-36.924	-0.24058	-36.925	-0.22575
-36.907	-0.24059	-36.908	-0.22577
-36.89	-0.2406	-36.891	-0.22578
-36.875	-0.24061	-36.875	-0.22579
-36.858	-0.24062	-36.858	-0.22581
-36.841	-0.24063	-36.841	-0.22582
-36.824	-0.24064	-36.824	-0.22584
-36.808	-0.24065	-36.808	-0.22585
-36.791	-0.24066	-36.791	-0.22586
-36.774	-0.24066	-36.774	-0.22588
-36.758	-0.24067	-36.758	-0.2259
-36.741	-0.24068	-36.741	-0.22591
-36.725	-0.24069	-36.723	-0.22593
-36.708	-0.2407	-36.706	-0.22594
-36.691	-0.24071	-36.69	-0.22595
-36.675	-0.24073	-36.673	-0.22597
-36.658	-0.24074	-36.657	-0.22598
-36.64	-0.24076	-36.64	-0.22599
-36.624	-0.24077	-36.623	-0.226
-36.607	-0.24079	-36.608	-0.22602
-36.591	-0.2408	-36.592	-0.22603
-36.573	-0.24081	-36.574	-0.22605
-36.557	-0.24082	-36.558	-0.22606
-36.541	-0.24083	-36.541	-0.22608
-36.525	-0.24084	-36.524	-0.22609
-36.508	-0.24085	-36.506	-0.22611
-36.491	-0.24086	-36.491	-0.22612
-36.474	-0.24087	-36.473	-0.22613
-36.457	-0.24088	-36.456	-0.22614
-36.44	-0.24089	-36.441	-0.22615
-36.425	-0.24091	-36.424	-0.22616
-36.408	-0.24092	-36.407	-0.22617
-36.39	-0.24093	-36.392	-0.22618
-36.373	-0.24094	-36.374	-0.2262
-36.357	-0.24095	-36.359	-0.22621
-36.341	-0.24096	-36.341	-0.22622
-36.323	-0.24097	-36.324	-0.22623
-36.308	-0.24098	-36.308	-0.22625
-36.291	-0.24099	-36.29	-0.22626
-36.274	-0.241	-36.274	-0.22628
-36.257	-0.24101	-36.256	-0.2263
-36.241	-0.24102	-36.241	-0.22631
-36.224	-0.24103	-36.224	-0.22632
-36.207	-0.24104	-36.208	-0.22633
-36.191	-0.24105	-36.19	-0.22634
-36.174	-0.24106	-36.175	-0.22635
-36.157	-0.24107	-36.157	-0.22637
-36.141	-0.24108	-36.141	-0.22638
-36.124	-0.24109	-36.125	-0.22639
-36.108	-0.2411	-36.107	-0.2264
-36.092	-0.24111	-36.09	-0.22641
-36.074	-0.24112	-36.074	-0.22643
-36.058	-0.24113	-36.057	-0.22644
-36.041	-0.24115	-36.041	-0.22645
-36.025	-0.24116	-36.025	-0.22646
-36.007	-0.24117	-36.008	-0.22647
-35.991	-0.24118	-35.991	-0.22648
-35.975	-0.24119	-35.975	-0.2265
-35.956	-0.2412	-35.957	-0.22651
-35.94	-0.24122	-35.942	-0.22652
-35.924	-0.24123	-35.924	-0.22653
-35.906	-0.24124	-35.908	-0.22654
-35.891	-0.24126	-35.891	-0.22655
-35.874	-0.24127	-35.874	-0.22656
-35.857	-0.24128	-35.858	-0.22657
-35.841	-0.2413	-35.841	-0.22659
-35.824	-0.24131	-35.824	-0.2266
-35.807	-0.24132	-35.808	-0.22662
-35.789	-0.24133	-35.79	-0.22663
-35.774	-0.24134	-35.773	-0.22665
-35.757	-0.24136	-35.758	-0.22666
-35.741	-0.24137	-35.741	-0.22668
-35.723	-0.24139	-35.724	-0.22669
-35.707	-0.2414	-35.707	-0.2267
-35.69	-0.24141	-35.69	-0.2267
-35.673	-0.24143	-35.673	-0.22671
-35.656	-0.24144	-35.657	-0.22672
-35.639	-0.24145	-35.64	-0.22673
-35.624	-0.24146	-35.623	-0.22674
-35.607	-0.24147	-35.607	-0.22675
-35.591	-0.24148	-35.59	-0.22677
-35.574	-0.24149	-35.573	-0.22678
-35.557	-0.2415	-35.556	-0.2268
-35.541	-0.24151	-35.54	-0.22681
-35.523	-0.24153	-35.524	-0.22683
-35.506	-0.24154	-35.507	-0.22684
-35.49	-0.24155	-35.489	-0.22685
-35.474	-0.24156	-35.473	-0.22687
-35.457	-0.24157	-35.457	-0.22688
-35.44	-0.24158	-35.439	-0.22689
-35.424	-0.24159	-35.424	-0.22691
-35.408	-0.2416	-35.406	-0.22692
-35.392	-0.24161	-35.39	-0.22694
-35.374	-0.24162	-35.374	-0.22695
-35.357	-0.24164	-35.357	-0.22696
-35.34	-0.24165	-35.34	-0.22697
-35.324	-0.24166	-35.324	-0.22698
-35.307	-0.24167	-35.307	-0.227
-35.289	-0.24169	-35.29	-0.22701
-35.274	-0.2417	-35.273	-0.22702
-35.257	-0.24171	-35.257	-0.22703
-35.24	-0.24172	-35.24	-0.22704
-35.223	-0.24173	-35.223	-0.22706
-35.207	-0.24175	-35.207	-0.22707
-35.189	-0.24176	-35.19	-0.22708
-35.172	-0.24178	-35.173	-0.2271
-35.156	-0.2418	-35.157	-0.22711
-35.14	-0.24181	-35.141	-0.22713
-35.123	-0.24183	-35.124	-0.22715
-35.106	-0.24184	-35.108	-0.22716
-35.09	-0.24186	-35.091	-0.22717
-35.072	-0.24187	-35.073	-0.22719
-35.057	-0.24188	-35.056	-0.2272
-35.04	-0.2419	-35.04	-0.22722
-35.024	-0.24191	-35.023	-0.22723
-35.006	-0.24191	-35.005	-0.22724
-34.989	-0.24192	-34.991	-0.22725
-34.973	-0.24193	-34.974	-0.22726
-34.956	-0.24194	-34.958	-0.22727
-34.94	-0.24194	-34.94	-0.22728
-34.924	-0.24195	-34.923	-0.2273
-34.906	-0.24197	-34.907	-0.22731
-34.889	-0.24198	-34.89	-0.22733
-34.873	-0.242	-34.874	-0.22734
-34.856	-0.24202	-34.857	-0.22736
-34.84	-0.24204	-34.84	-0.22738
-34.822	-0.24206	-34.823	-0.2274
-34.805	-0.24207	-34.806	-0.22741
-34.789	-0.24209	-34.79	-0.22743
-34.773	-0.2421	-34.773	-0.22744
-34.754	-0.24211	-34.757	-0.22745
-34.739	-0.24212	-34.74	-0.22746
-34.723	-0.24213	-34.724	-0.22747
-34.707	-0.24213	-34.706	-0.22748
-34.69	-0.24214	-34.688	-0.22749
-34.674	-0.24215	-34.671	-0.2275
-34.656	-0.24216	-34.656	-0.22751
-34.64	-0.24217	-34.64	-0.22752
-34.622	-0.24218	-34.624	-0.22753
-34.606	-0.2422	-34.607	-0.22754
-34.59	-0.24221	-34.591	-0.22756
-34.573	-0.24222	-34.573	-0.22757
-34.555	-0.24223	-34.557	-0.22759
-34.539	-0.24225	-34.54	-0.22761
-34.522	-0.24226	-34.523	-0.22762
-34.506	-0.24227	-34.507	-0.22764
-34.489	-0.24229	-34.489	-0.22765
-34.472	-0.2423	-34.473	-0.22767
-34.457	-0.2423	-34.456	-0.22768
-34.439	-0.24232	-34.439	-0.22769
-34.422	-0.24232	-34.422	-0.2277
-34.406	-0.24234	-34.406	-0.22771
-34.388	-0.24235	-34.388	-0.22773
-34.371	-0.24237	-34.373	-0.22774
-34.355	-0.24238	-34.355	-0.22776
-34.339	-0.2424	-34.339	-0.22777
-34.322	-0.24241	-34.323	-0.22779
-34.305	-0.24242	-34.305	-0.22781
-34.29	-0.24243	-34.289	-0.22782
-34.272	-0.24244	-34.273	-0.22784
-34.255	-0.24244	-34.255	-0.22785
-34.24	-0.24245	-34.24	-0.22787
-34.223	-0.24246	-34.222	-0.22788
-34.207	-0.24247	-34.205	-0.22789
-34.189	-0.24248	-34.189	-0.2279
-34.172	-0.24249	-34.172	-0.22791
-34.155	-0.2425	-34.155	-0.22793
-34.139	-0.24251	-34.138	-0.22794
-34.122	-0.24252	-34.122	-0.22795
-34.105	-0.24254	-34.105	-0.22796
-34.09	-0.24255	-34.089	-0.22798
-34.073	-0.24256	-34.073	-0.22799
-34.056	-0.24258	-34.055	-0.22801
-34.039	-0.24259	-34.039	-0.22802
-34.023	-0.24261	-34.022	-0.22804
-34.006	-0.24262	-34.005	-0.22805
-33.989	-0.24264	-33.989	-0.22806
-33.973	-0.24265	-33.972	-0.22808
-33.956	-0.24266	-33.955	-0.22809
-33.939	-0.24267	-33.938	-0.2281
-33.923	-0.24268	-33.922	-0.22811
-33.907	-0.24269	-33.906	-0.22812
-33.889	-0.2427	-33.888	-0.22813
-33.873	-0.24271	-33.872	-0.22814
-33.856	-0.24272	-33.855	-0.22816
-33.839	-0.24273	-33.838	-0.22817
-33.823	-0.24275	-33.822	-0.22819
-33.807	-0.24276	-33.806	-0.2282
-33.789	-0.24278	-33.788	-0.22822
-33.772	-0.24279	-33.773	-0.22824
-33.756	-0.24281	-33.756	-0.22826
-33.738	-0.24282	-33.738	-0.22828
-33.723	-0.24283	-33.723	-0.22829
-33.704	-0.24285	-33.705	-0.22831
-33.689	-0.24286	-33.689	-0.22832
-33.671	-0.24287	-33.672	-0.22833
-33.655	-0.24288	-33.655	-0.22834
-33.638	-0.24289	-33.638	-0.22836
-33.622	-0.24291	-33.621	-0.22837
-33.606	-0.24292	-33.604	-0.22838
-33.589	-0.24293	-33.588	-0.22839
-33.571	-0.24294	-33.571	-0.22841
-33.556	-0.24295	-33.555	-0.22842
-33.538	-0.24296	-33.538	-0.22843
-33.521	-0.24298	-33.522	-0.22844
-33.505	-0.24299	-33.505	-0.22845
-33.489	-0.24301	-33.488	-0.22846
-33.472	-0.24302	-33.472	-0.22848
-33.456	-0.24303	-33.455	-0.22849
-33.438	-0.24304	-33.439	-0.2285
-33.422	-0.24305	-33.422	-0.22852
-33.406	-0.24306	-33.406	-0.22853
-33.388	-0.24308	-33.389	-0.22855
-33.372	-0.24309	-33.371	-0.22856
-33.354	-0.24311	-33.354	-0.22858
-33.338	-0.24312	-33.338	-0.22859
-33.321	-0.24313	-33.321	-0.2286
-33.304	-0.24314	-33.305	-0.22861
-33.288	-0.24315	-33.289	-0.22862
-33.272	-0.24316	-33.271	-0.22863
-33.254	-0.24317	-33.254	-0.22864
-33.238	-0.24318	-33.238	-0.22865
-33.221	-0.24319	-33.221	-0.22867
-33.205	-0.24321	-33.204	-0.22868
-33.188	-0.24322	-33.188	-0.2287
-33.172	-0.24323	-33.172	-0.22871
-33.154	-0.24324	-33.155	-0.22872
-33.139	-0.24325	-33.139	-0.22874
-33.123	-0.24326	-33.122	-0.22875
-33.105	-0.24327	-33.106	-0.22876
-33.089	-0.24329	-33.088	-0.22877
-33.072	-0.2433	-33.07	-0.22878
-33.054	-0.24331	-33.054	-0.2288
-33.038	-0.24333	-33.038	-0.22881
-33.022	-0.24335	-33.021	-0.22882
-33.005	-0.24336	-33.005	-0.22883
-32.988	-0.24338	-32.987	-0.22885
-32.97	-0.24339	-32.972	-0.22886
-32.955	-0.24341	-32.954	-0.22888
-32.938	-0.24342	-32.938	-0.22889
-32.921	-0.24344	-32.922	-0.22891
-32.904	-0.24345	-32.905	-0.22893
-32.888	-0.24347	-32.887	-0.22894
-32.871	-0.24348	-32.871	-0.22896
-32.855	-0.24349	-32.855	-0.22897
-32.837	-0.2435	-32.837	-0.22898
-32.82	-0.24351	-32.821	-0.229
-32.805	-0.24352	-32.804	-0.22901
-32.787	-0.24353	-32.788	-0.22902
-32.771	-0.24354	-32.772	-0.22903
-32.755	-0.24354	-32.755	-0.22905
-32.738	-0.24355	-32.738	-0.22906
-32.72	-0.24357	-32.721	-0.22907
-32.705	-0.24358	-32.705	-0.22909
-32.688	-0.24359	-32.687	-0.22911
-32.671	-0.2436	-32.672	-0.22912
-32.655	-0.24362	-32.654	-0.22913
-32.638	-0.24363	-32.637	-0.22914
-32.62	-0.24365	-32.62	-0.22916
-32.604	-0.24366	-32.604	-0.22917
-32.587	-0.24368	-32.587	-0.22918
-32.57	-0.24369	-32.571	-0.22919
-32.554	-0.24371	-32.554	-0.2292
-32.537	-0.24372	-32.538	-0.22921
-32.521	-0.24374	-32.52	-0.22922
-32.505	-0.24375	-32.505	-0.22923
-32.487	-0.24376	-32.487	-0.22925
-32.47	-0.24378	-32.472	-0.22926
-32.454	-0.2438	-32.454	-0.22927
-32.438	-0.24381	-32.437	-0.22929
-32.42	-0.24382	-32.42	-0.22931
-32.403	-0.24383	-32.404	-0.22932
-32.387	-0.24384	-32.386	-0.22934
-32.371	-0.24385	-32.37	-0.22936
-32.354	-0.24386	-32.353	-0.22937
-32.338	-0.24387	-32.336	-0.22938
-32.321	-0.24388	-32.32	-0.2294
-32.304	-0.24389	-32.304	-0.22941
-32.287	-0.24391	-32.288	-0.22942
-32.27	-0.24392	-32.271	-0.22943
-32.254	-0.24393	-32.255	-0.22944
-32.237	-0.24394	-32.237	-0.22945
-32.221	-0.24395	-32.221	-0.22947
-32.204	-0.24396	-32.204	-0.22948
-32.187	-0.24398	-32.186	-0.22949
-32.17	-0.24399	-32.171	-0.2295
-32.154	-0.244	-32.154	-0.22951
-32.136	-0.24401	-32.137	-0.22952
-32.12	-0.24401	-32.12	-0.22953
-32.103	-0.24402	-32.102	-0.22955
-32.087	-0.24402	-32.086	-0.22956
-32.07	-0.24403	-32.071	-0.22958
-32.055	-0.24403	-32.053	-0.22959
-32.038	-0.24404	-32.036	-0.22961
-32.021	-0.24405	-32.02	-0.22963
-32.004	-0.24406	-32.003	-0.22965
-31.988	-0.24408	-31.986	-0.22967
-31.972	-0.24409	-31.97	-0.22969
-31.953	-0.24411	-31.954	-0.22971
-31.937	-0.24412	-31.937	-0.22972
-31.92	-0.24413	-31.918	-0.22974
-31.903	-0.24414	-31.903	-0.22975
-31.888	-0.24415	-31.886	-0.22976
-31.871	-0.24416	-31.87	-0.22978
-31.854	-0.24417	-31.853	-0.22979
-31.837	-0.24418	-31.837	-0.2298
-31.821	-0.24419	-31.819	-0.22982
-31.804	-0.2442	-31.802	-0.22983
-31.788	-0.24422	-31.786	-0.22985
-31.771	-0.24423	-31.77	-0.22986
-31.754	-0.24425	-31.752	-0.22988
-31.737	-0.24426	-31.737	-0.2299
-31.72	-0.24427	-31.719	-0.22992
-31.704	-0.24428	-31.703	-0.22993
-31.687	-0.24429	-31.686	-0.22995
-31.669	-0.2443	-31.669	-0.22997
-31.654	-0.24431	-31.652	-0.22999
-31.638	-0.24432	-31.636	-0.23
-31.62	-0.24433	-31.619	-0.23002
-31.605	-0.24434	-31.604	-0.23003
-31.587	-0.24435	-31.585	-0.23004
-31.571	-0.24436	-31.569	-0.23005
-31.554	-0.24437	-31.553	-0.23006
-31.537	-0.24439	-31.536	-0.23007
-31.52	-0.2444	-31.519	-0.23008
-31.503	-0.24441	-31.503	-0.23009
-31.487	-0.24442	-31.486	-0.23011
-31.47	-0.24443	-31.469	-0.23012
-31.453	-0.24445	-31.452	-0.23013
-31.436	-0.24446	-31.436	-0.23014
-31.42	-0.24447	-31.419	-0.23016
-31.403	-0.24449	-31.402	-0.23017
-31.387	-0.2445	-31.387	-0.23018
-31.371	-0.24451	-31.37	-0.23019
-31.353	-0.24452	-31.352	-0.23021
-31.337	-0.24453	-31.336	-0.23023
-31.32	-0.24454	-31.32	-0.23024
-31.303	-0.24455	-31.302	-0.23026
-31.287	-0.24456	-31.286	-0.23028
-31.27	-0.24457	-31.269	-0.2303
-31.253	-0.24458	-31.253	-0.23031
-31.236	-0.2446	-31.236	-0.23032
-31.219	-0.24461	-31.218	-0.23033
-31.204	-0.24463	-31.202	-0.23034
-31.187	-0.24464	-31.186	-0.23035
-31.17	-0.24466	-31.169	-0.23036
-31.153	-0.24467	-31.153	-0.23037
-31.137	-0.24468	-31.136	-0.23038
-31.121	-0.24469	-31.119	-0.23039
-31.103	-0.24469	-31.102	-0.2304
-31.087	-0.2447	-31.086	-0.23042
-31.071	-0.24471	-31.069	-0.23043
-31.053	-0.24472	-31.053	-0.23044
-31.037	-0.24473	-31.035	-0.23046
-31.02	-0.24474	-31.019	-0.23048
-31.003	-0.24476	-31.002	-0.2305
-30.987	-0.24478	-30.985	-0.23051
-30.97	-0.2448	-30.969	-0.23052
-30.954	-0.24481	-30.952	-0.23054
-30.935	-0.24483	-30.936	-0.23055
-30.919	-0.24485	-30.919	-0.23056
-30.902	-0.24486	-30.903	-0.23058
-30.886	-0.24487	-30.885	-0.23059
-30.87	-0.24488	-30.869	-0.2306
-30.853	-0.24489	-30.853	-0.23061
-30.836	-0.2449	-30.836	-0.23063
-30.82	-0.24491	-30.819	-0.23064
-30.804	-0.24493	-30.802	-0.23065
-30.787	-0.24494	-30.786	-0.23067
-30.769	-0.24495	-30.769	-0.23069
-30.753	-0.24496	-30.753	-0.2307
-30.735	-0.24498	-30.736	-0.23071
-30.719	-0.24499	-30.718	-0.23073
-30.702	-0.24501	-30.702	-0.23074
-30.686	-0.24502	-30.686	-0.23075
-30.67	-0.24503	-30.669	-0.23076
-30.652	-0.24504	-30.652	-0.23077
-30.637	-0.24506	-30.636	-0.23078
-30.62	-0.24507	-30.62	-0.23079
-30.603	-0.24508	-30.602	-0.2308
-30.586	-0.2451	-30.586	-0.2308
-30.569	-0.24511	-30.57	-0.23081
-30.553	-0.24513	-30.552	-0.23082
-30.535	-0.24515	-30.537	-0.23083
-30.519	-0.24516	-30.519	-0.23085
-30.502	-0.24518	-30.503	-0.23086
-30.486	-0.24519	-30.485	-0.23088
-30.47	-0.2452	-30.469	-0.23089
-30.452	-0.2452	-30.453	-0.23091
-30.435	-0.24521	-30.435	-0.23092
-30.419	-0.24523	-30.419	-0.23093
-30.402	-0.24524	-30.403	-0.23095
-30.385	-0.24525	-30.385	-0.23096
-30.368	-0.24527	-30.369	-0.23097
-30.351	-0.24528	-30.353	-0.23098
-30.336	-0.2453	-30.336	-0.231
-30.318	-0.24531	-30.319	-0.23101
-30.302	-0.24532	-30.303	-0.23102
-30.285	-0.24533	-30.286	-0.23103
-30.269	-0.24534	-30.269	-0.23105
-30.252	-0.24535	-30.251	-0.23106
-30.236	-0.24536	-30.236	-0.23107
-30.218	-0.24537	-30.219	-0.23109
-30.202	-0.24538	-30.202	-0.2311
-30.185	-0.24539	-30.185	-0.23111
-30.169	-0.24541	-30.169	-0.23112
-30.153	-0.24542	-30.152	-0.23113
-30.136	-0.24544	-30.136	-0.23114
-30.12	-0.24545	-30.119	-0.23115
-30.101	-0.24546	-30.102	-0.23116
-30.085	-0.24547	-30.085	-0.23118
-30.068	-0.24548	-30.069	-0.23119
-30.053	-0.24548	-30.052	-0.2312
-30.036	-0.24549	-30.035	-0.23122
-30.019	-0.2455	-30.018	-0.23123
-30.002	-0.24551	-30.002	-0.23125
-29.985	-0.24552	-29.986	-0.23127
-29.969	-0.24553	-29.968	-0.23128
-29.953	-0.24555	-29.952	-0.2313
-29.936	-0.24556	-29.936	-0.23131
-29.918	-0.24558	-29.919	-0.23133
-29.902	-0.24559	-29.902	-0.23134
-29.885	-0.24561	-29.886	-0.23135
-29.868	-0.24562	-29.868	-0.23136
-29.852	-0.24564	-29.851	-0.23137
-29.835	-0.24565	-29.834	-0.23138
-29.818	-0.24566	-29.818	-0.23139
-29.803	-0.24567	-29.801	-0.2314
-29.786	-0.24568	-29.785	-0.23141
-29.769	-0.24569	-29.768	-0.23143
-29.753	-0.2457	-29.753	-0.23144
-29.736	-0.2457	-29.735	-0.23146
-29.718	-0.24571	-29.718	-0.23148
-29.702	-0.24573	-29.703	-0.23149
-29.685	-0.24574	-29.685	-0.23151
-29.669	-0.24575	-29.668	-0.23152
-29.652	-0.24577	-29.652	-0.23154
-29.636	-0.24578	-29.636	-0.23155
-29.62	-0.2458	-29.619	-0.23156
-29.602	-0.24581	-29.602	-0.23157
-29.586	-0.24581	-29.587	-0.23158
-29.569	-0.24582	-29.569	-0.23159
-29.552	-0.24583	-29.552	-0.23161
-29.536	-0.24584	-29.536	-0.23162
-29.519	-0.24586	-29.519	-0.23163
-29.502	-0.24587	-29.503	-0.23165
-29.486	-0.24588	-29.486	-0.23167
-29.469	-0.2459	-29.469	-0.23168
-29.451	-0.24591	-29.452	-0.2317
-29.436	-0.24592	-29.436	-0.23172
-29.419	-0.24594	-29.42	-0.23174
-29.403	-0.24595	-29.402	-0.23175
-29.387	-0.24596	-29.385	-0.23177
-29.369	-0.24597	-29.369	-0.23178
-29.352	-0.24599	-29.351	-0.2318
-29.336	-0.246	-29.335	-0.23181
-29.318	-0.24601	-29.318	-0.23183
-29.302	-0.24602	-29.301	-0.23184
-29.285	-0.24603	-29.286	-0.23186
-29.268	-0.24604	-29.269	-0.23187
-29.252	-0.24604	-29.252	-0.23188
-29.236	-0.24605	-29.234	-0.2319
-29.219	-0.24605	-29.219	-0.23191
-29.202	-0.24606	-29.202	-0.23192
-29.186	-0.24608	-29.185	-0.23193
-29.169	-0.24609	-29.168	-0.23194
-29.152	-0.24611	-29.152	-0.23195
-29.137	-0.24613	-29.134	-0.23197
-29.118	-0.24615	-29.117	-0.23199
-29.102	-0.24617	-29.102	-0.232
-29.085	-0.24618	-29.085	-0.23202
-29.068	-0.2462	-29.069	-0.23203
-29.052	-0.24621	-29.052	-0.23204
-29.036	-0.24621	-29.035	-0.23205
-29.018	-0.24622	-29.019	-0.23206
-29.003	-0.24623	-29.002	-0.23207
-28.987	-0.24624	-28.986	-0.23208
-28.969	-0.24626	-28.968	-0.23209
-28.953	-0.24627	-28.952	-0.2321
-28.936	-0.24629	-28.935	-0.23211
-28.918	-0.24631	-28.918	-0.23213
-28.901	-0.24632	-28.902	-0.23214
-28.885	-0.24634	-28.885	-0.23216
-28.868	-0.24635	-28.868	-0.23218
-28.851	-0.24636	-28.851	-0.2322
-28.835	-0.24637	-28.834	-0.23222
-28.818	-0.24638	-28.818	-0.23223
-28.802	-0.24639	-28.802	-0.23225
-28.785	-0.2464	-28.785	-0.23226
-28.769	-0.24641	-28.768	-0.23228
-28.752	-0.24642	-28.752	-0.23229
-28.735	-0.24643	-28.735	-0.2323
-28.719	-0.24645	-28.717	-0.23232
-28.702	-0.24647	-28.701	-0.23233
-28.685	-0.24648	-28.685	-0.23234
-28.667	-0.2465	-28.668	-0.23236
-28.651	-0.24652	-28.652	-0.23237
-28.634	-0.24653	-28.635	-0.23238
-28.618	-0.24654	-28.619	-0.23239
-28.601	-0.24655	-28.601	-0.23241
-28.585	-0.24656	-28.585	-0.23242
-28.568	-0.24657	-28.568	-0.23244
-28.552	-0.24658	-28.551	-0.23245
-28.534	-0.24659	-28.535	-0.23246
-28.518	-0.2466	-28.518	-0.23248
-28.502	-0.24661	-28.501	-0.23249
-28.485	-0.24662	-28.485	-0.2325
-28.468	-0.24664	-28.468	-0.23252
-28.452	-0.24665	-28.451	-0.23254
-28.435	-0.24666	-28.434	-0.23255
-28.418	-0.24667	-28.418	-0.23256
-28.401	-0.24669	-28.401	-0.23258
-28.384	-0.2467	-28.383	-0.2326
-28.368	-0.24672	-28.367	-0.23261
-28.351	-0.24673	-28.35	-0.23263
-28.335	-0.24675	-28.334	-0.23264
-28.317	-0.24676	-28.317	-0.23266
-28.301	-0.24677	-28.3	-0.23267
-28.284	-0.24679	-28.284	-0.23268
-28.268	-0.2468	-28.267	-0.23269
-28.251	-0.24681	-28.251	-0.2327
-28.235	-0.24681	-28.234	-0.23271
-28.218	-0.24682	-28.218	-0.23273
-28.201	-0.24684	-28.2	-0.23274
-28.185	-0.24685	-28.184	-0.23276
-28.168	-0.24686	-28.167	-0.23277
-28.151	-0.24688	-28.15	-0.23279
-28.134	-0.2469	-28.134	-0.23281
-28.117	-0.24691	-28.117	-0.23282
-28.101	-0.24693	-28.101	-0.23284
-28.084	-0.24695	-28.083	-0.23285
[truncated: 9,505 more rows]
