# Supplementary material for: Amplification of integrated microscopic motions of high-density [2]rotaxanes in mechanically interlocked networks
Source: Nat Commun. 2022 Nov 4;13:6654. doi: 10.1038/s41467-022-34286-6 (PMC9636211; doi:10.1038/s41467-022-34286-6)
Supplement: Supplementary file 3 — Source Data [file 41467_2022_34286_MOESM3_ESM.zip › source data/Fig.S21.xlsx]

## Sheet: Fig.S21a
Temperature (°C)	E' (MPa)	E'' (MPa)	tan d
-52.842	214.592	22.0708	0.10285
-52.802	220.506	20.5499	0.09319
-52.76	226.734	18.6688	0.08234
-52.717	231.218	17.171	0.07426
-52.67	234.149	16.0744	0.06865
-52.62	236.258	15.326	0.06487
-52.566	237.914	14.7723	0.06209
-52.509	239.241	14.3944	0.06017
-52.447	240.523	14.0932	0.05859
-52.382	241.646	13.8691	0.05739
-52.31	242.616	13.7094	0.05651
-52.235	243.54	13.5434	0.05561
-52.155	244.414	13.4036	0.05484
-52.067	245.08	13.5034	0.0551
-51.973	246.165	13.1021	0.05322
-51.874	246.959	13.014	0.0527
-51.766	247.813	12.9156	0.05212
-51.648	248.618	12.7808	0.05141
-51.525	249.467	12.6783	0.05082
-51.394	250.22	12.5778	0.05027
-51.259	250.948	12.4836	0.04975
-51.119	250.179	12.5454	0.05015
-50.977	252.197	12.3837	0.0491
-50.832	253.107	12.2724	0.04849
-50.684	253.922	12.2078	0.04808
-50.533	254.598	12.1599	0.04776
-50.381	255.368	12.0533	0.0472
-50.224	256.039	12.0314	0.04699
-50.063	256.675	11.9853	0.04669
-49.9	257.389	11.9262	0.04634
-49.733	258.068	11.8593	0.04595
-49.563	258.764	11.765	0.04547
-49.391	259.373	11.7718	0.04539
-49.215	260.037	11.7099	0.04503
-49.037	260.686	11.6568	0.04472
-48.856	261.262	11.6208	0.04448
-48.673	261.858	11.6088	0.04433
-48.487	262.413	11.5806	0.04413
-48.3	263.068	11.521	0.0438
-48.11	263.562	11.5259	0.04373
-47.917	264.118	11.4654	0.04341
-47.719	264.607	11.4399	0.04323
-47.522	265.152	11.3555	0.04283
-47.324	265.704	11.3447	0.0427
-47.122	266.236	11.3048	0.04246
-46.918	266.743	11.2816	0.04229
-46.71	267.225	11.2705	0.04218
-46.505	267.72	11.2475	0.04201
-46.301	268.227	11.2221	0.04184
-46.093	268.688	11.1675	0.04156
-45.884	269.124	11.141	0.0414
-45.672	269.573	11.1398	0.04132
-45.459	270.059	11.0661	0.04098
-45.236	270.518	11.0691	0.04092
-45.015	270.98	11.0379	0.04073
-44.795	271.457	11.0445	0.04069
-44.576	271.903	11.0208	0.04053
-44.359	272.385	10.9751	0.04029
-44.136	272.838	10.952	0.04014
-43.915	273.375	10.9034	0.03988
-43.697	273.761	10.8738	0.03972
-43.48	273.971	10.7281	0.03916
-43.258	274.576	10.8688	0.03958
-43.036	274.89	10.8591	0.0395
-42.817	275.451	10.8403	0.03935
-42.6	275.932	10.7713	0.03904
-42.38	276.299	10.8052	0.03911
-42.154	276.726	10.784	0.03897
-41.929	277.092	10.7548	0.03881
-41.706	277.508	10.7072	0.03858
-41.483	277.879	10.7119	0.03855
-41.258	278.224	10.7202	0.03853
-41.033	278.572	10.673	0.03831
-40.803	278.927	10.6778	0.03828
-40.569	279.274	10.7061	0.03834
-40.335	279.592	10.6865	0.03822
-40.107	279.874	10.6691	0.03812
-39.88	280.229	10.6481	0.038
-39.656	280.543	10.635	0.03791
-39.427	280.851	10.6142	0.03779
-39.198	281.085	10.6797	0.03799
-38.969	281.388	10.6483	0.03784
-38.739	281.662	10.6455	0.0378
-38.509	281.961	10.6248	0.03768
-38.283	282.227	10.643	0.03771
-38.05	282.45	10.6431	0.03768
-37.812	282.74	10.6082	0.03752
-37.576	283.029	10.6315	0.03756
-37.339	283.222	10.6146	0.03748
-37.104	283.398	10.6094	0.03744
-36.87	283.658	10.6087	0.0374
-36.641	283.873	10.5795	0.03727
-36.411	284.072	10.5784	0.03724
-36.168	284.248	10.5685	0.03718
-35.926	284.435	10.5896	0.03723
-35.688	284.574	10.5635	0.03712
-35.451	284.812	10.5493	0.03704
-35.217	284.977	10.5514	0.03703
-34.984	285.06	10.5591	0.03704
-34.747	285.21	10.5198	0.03688
-34.506	285.34	10.562	0.03702
-34.259	285.531	10.5572	0.03697
-34.007	285.683	10.5483	0.03692
-33.759	285.825	10.5254	0.03682
-33.513	285.988	10.5232	0.0368
-33.272	286.153	10.5144	0.03674
-33.033	286.261	10.5083	0.03671
-32.783	286.374	10.5075	0.03669
-32.533	286.541	10.5085	0.03667
-32.29	286.614	10.4986	0.03663
-32.043	286.672	10.4945	0.03661
-31.792	286.772	10.4911	0.03658
-31.536	286.886	10.4611	0.03646
-31.28	287.008	10.4625	0.03645
-31.017	287.11	10.466	0.03645
-30.753	287.149	10.4689	0.03646
-30.495	287.178	10.4804	0.03649
-30.235	287.209	10.4657	0.03644
-29.977	287.239	10.4383	0.03634
-29.722	287.296	10.445	0.03636
-29.468	287.294	10.4682	0.03644
-29.208	287.368	10.4547	0.03638
-28.948	287.435	10.4581	0.03638
-28.69	287.359	10.4512	0.03637
-28.436	287.354	10.4274	0.03629
-28.174	287.31	10.4035	0.03621
-27.921	287.304	10.4199	0.03627
-27.673	287.267	10.4057	0.03622
-27.415	287.283	10.4214	0.03628
-27.16	287.174	10.4273	0.03631
-26.902	287.116	10.4393	0.03636
-26.642	287.133	10.4532	0.03641
-26.383	287.099	10.4691	0.03647
-26.123	286.983	10.423	0.03632
-25.858	286.966	10.4424	0.03639
-25.594	286.933	10.4249	0.03633
-25.335	286.99	10.4359	0.03636
-25.071	286.894	10.4311	0.03636
-24.809	286.984	10.4755	0.0365
-24.545	286.87	10.4313	0.03636
-24.278	286.742	10.4421	0.03642
-24.008	286.582	10.4463	0.03645
-23.743	286.521	10.4713	0.03655
-23.477	286.476	10.4622	0.03652
-23.208	286.361	10.4873	0.03662
-22.939	286.417	10.4808	0.03659
-22.67	286.344	10.4891	0.03663
-22.403	286.08	10.4899	0.03667
-22.144	285.995	10.4688	0.0366
-21.89	286.045	10.4785	0.03663
-21.629	286.053	10.499	0.0367
-21.366	286.195	10.5162	0.03674
-21.114	286.203	10.446	0.0365
-20.852	286.015	10.5018	0.03672
-20.583	286.025	10.4573	0.03656
-20.305	285.891	10.4809	0.03666
-20.029	285.87	10.4773	0.03665
-19.758	285.786	10.5109	0.03678
-19.485	285.62	10.4726	0.03667
-19.218	285.554	10.4642	0.03665
-18.959	285.428	10.472	0.03669
-18.7	285.397	10.5023	0.0368
-18.438	285.24	10.5117	0.03685
-18.18	285.064	10.5326	0.03695
-17.933	284.848	10.5293	0.03696
-17.701	284.541	10.5177	0.03696
-17.486	284.155	10.554	0.03714
-17.296	283.903	10.5108	0.03702
-17.084	283.767	10.5195	0.03707
-16.826	284.257	10.5569	0.03714
-16.552	284.128	10.5824	0.03725
-16.268	284.209	10.6414	0.03744
-15.998	283.916	10.664	0.03756
-15.735	283.722	10.6397	0.0375
-15.467	283.411	10.6351	0.03753
-15.224	283.094	10.6617	0.03766
-14.993	283.052	10.6658	0.03768
-14.792	282.614	10.7091	0.03789
-14.59	282.321	10.6583	0.03775
-14.368	282.51	10.7313	0.03799
-14.128	282.352	10.7813	0.03818
-13.882	282.206	10.7421	0.03806
-13.626	282.284	10.7544	0.0381
-13.359	282.227	10.7895	0.03823
-13.079	282.269	10.8185	0.03833
-12.809	282.05	10.8365	0.03842
-12.56	281.667	10.8108	0.03838
-12.332	281.438	10.8065	0.0384
-12.12	281.41	10.8182	0.03844
-11.886	281.358	10.8361	0.03851
-11.626	281.358	10.8508	0.03857
-11.357	281.135	10.946	0.03893
-11.092	280.859	10.8892	0.03877
-10.836	280.56	10.9433	0.03901
-10.594	280.062	10.9019	0.03893
-10.367	279.868	10.9581	0.03915
-10.155	279.573	10.9836	0.03929
-9.93	279.639	11.0483	0.03951
-9.688	279.61	11.0607	0.03956
-9.442	279.541	11.1214	0.03978
-9.175	279.576	11.1309	0.03981
-8.897	279.307	11.1658	0.03998
-8.639	278.874	11.1764	0.04008
-8.407	278.835	11.1122	0.03985
-8.148	278.957	11.2634	0.04038
-7.884	278.67	11.2889	0.04051
-7.613	278.362	11.2556	0.04044
-7.348	278.498	11.2814	0.04051
-7.088	278.561	11.3363	0.0407
-6.832	278.754	11.3372	0.04067
-6.597	278.612	11.4312	0.04103
-6.369	278.518	11.4196	0.041
-6.138	278.451	11.463	0.04117
-5.899	278.348	11.4803	0.04124
-5.658	278.223	11.5213	0.04141
-5.388	277.978	11.4944	0.04135
-5.113	277.788	11.5616	0.04162
-4.858	277.59	11.5392	0.04157
-4.612	277.412	11.5803	0.04174
-4.36	277.289	11.6402	0.04198
-4.123	277.094	11.6414	0.04201
-3.886	276.965	11.7235	0.04233
-3.646	276.792	11.689	0.04223
-3.407	276.509	11.7556	0.04251
-3.155	276.293	11.776	0.04262
-2.905	275.965	11.8067	0.04278
-2.672	275.8	11.8795	0.04307
-2.438	275.565	11.9019	0.04319
-2.192	275.383	11.8799	0.04314
-1.916	275.237	11.952	0.04342
-1.653	275.093	11.9885	0.04358
-1.394	274.729	12.0226	0.04376
-1.137	274.51	12.0947	0.04406
-0.889	274.13	12.1038	0.04415
-0.632	274.09	12.1533	0.04434
-0.388	273.818	12.1801	0.04448
-0.144	273.547	12.2098	0.04464
0.102	273.441	12.2904	0.04495
0.347	273.344	12.2676	0.04488
0.595	273.122	12.3764	0.04531
0.841	272.859	12.3917	0.04541
1.087	272.8	12.4286	0.04556
1.317	272.464	12.5166	0.04594
1.564	272.134	12.4481	0.04574
1.85	271.921	12.5581	0.04618
2.115	271.924	12.5668	0.04621
2.386	271.689	12.6524	0.04657
2.648	271.404	12.6747	0.0467
2.92	271.044	12.6967	0.04684
3.159	270.841	12.7697	0.04715
3.398	270.518	12.7703	0.04721
3.659	270.219	12.7647	0.04724
3.92	270.008	12.837	0.04754
4.153	269.861	12.8798	0.04773
4.379	269.454	12.9244	0.04797
4.615	269.123	12.9919	0.04827
4.852	268.815	13.0387	0.0485
5.089	268.611	13.0339	0.04852
5.333	268.39	13.0631	0.04867
5.581	268.078	13.1112	0.04891
5.848	267.708	13.1205	0.04901
6.102	267.484	13.2184	0.04942
6.358	267.092	13.1882	0.04938
6.603	266.747	13.2332	0.04961
6.85	266.409	13.2728	0.04982
7.101	266.147	13.2808	0.0499
7.374	265.976	13.3449	0.05017
7.636	265.628	13.3788	0.05037
7.913	265.323	13.389	0.05046
8.193	265.141	13.3791	0.05046
8.465	264.739	13.4574	0.05083
8.723	264.457	13.4945	0.05103
8.974	264.155	13.5031	0.05112
9.199	263.504	13.5666	0.05149
9.385	263.192	13.5896	0.05163
9.599	262.823	13.6026	0.05176
9.843	262.513	13.6706	0.05208
10.1	262.646	13.7222	0.05225
10.356	262.534	13.8	0.05256
10.608	262.484	13.848	0.05276
10.866	261.81	13.817	0.05278
11.114	261.3	13.8796	0.05312
11.334	260.907	13.9293	0.05339
11.584	260.603	13.9557	0.05355
11.847	260.581	14.0011	0.05373
12.107	260.353	14.0182	0.05384
12.35	260.134	14.0767	0.05411
12.57	259.79	14.1061	0.0543
12.817	259.539	14.1637	0.05457
13.065	259.094	14.1605	0.05465
13.29	258.869	14.2229	0.05494
13.485	258.425	14.2669	0.05521
13.687	258.237	14.312	0.05542
13.923	257.786	14.3436	0.05564
14.162	257.398	14.3275	0.05566
14.423	257.039	14.4707	0.0563
14.672	256.956	14.4918	0.0564
14.917	256.778	14.5142	0.05652
15.17	256.506	14.5046	0.05655
15.42	256.107	14.5657	0.05687
15.676	255.776	14.5802	0.057
15.924	255.474	14.6075	0.05718
16.161	254.952	14.641	0.05743
16.399	254.345	14.6321	0.05753
16.665	254.004	14.6961	0.05786
16.942	253.591	14.7076	0.058
17.201	253.205	14.7737	0.05835
17.44	252.788	14.8189	0.05862
17.674	252.254	14.914	0.05912
17.924	251.913	14.9168	0.05921
18.198	251.716	14.9769	0.0595
18.458	251.494	15.0408	0.05981
18.714	251.11	15.04	0.05989
18.965	250.854	15.061	0.06004
19.192	250.471	15.1436	0.06046
19.444	250.176	15.1532	0.06057
19.676	250.007	15.2375	0.06095
19.93	249.499	15.2643	0.06118
20.171	249.331	15.3037	0.06138
20.418	248.992	15.3285	0.06156
20.702	248.528	15.3253	0.06166
20.991	247.906	15.4097	0.06216
21.271	247.573	15.3883	0.06216
21.519	247.415	15.4233	0.06234
21.762	247.034	15.471	0.06263
22.022	246.689	15.4912	0.0628
22.28	246.33	15.527	0.06303
22.545	245.931	15.5549	0.06325
22.811	245.697	15.5408	0.06325
23.079	245.247	15.6327	0.06374
23.316	244.332	15.7035	0.06427
23.544	243.626	15.6741	0.06434
23.797	243.305	15.8612	0.06519
24.035	242.483	15.8053	0.06518
24.27	242.123	15.8976	0.06566
24.518	241.801	15.8786	0.06567
24.792	241.555	15.9608	0.06608
25.067	241.227	16.0095	0.06637
25.326	241.057	16.0377	0.06653
25.562	240.788	15.9943	0.06642
25.813	240.607	16.0696	0.06679
26.068	240.281	16.0657	0.06686
26.318	239.862	16.1486	0.06732
26.566	239.435	16.1628	0.0675
26.817	239.109	16.2406	0.06792
27.07	238.608	16.2803	0.06823
27.322	238.08	16.3356	0.06861
27.575	237.638	16.387	0.06896
27.825	237.241	16.4586	0.06937
28.081	236.651	16.5401	0.06989
28.338	236.339	16.5749	0.07013
28.569	235.917	16.6264	0.07048
28.81	235.449	16.723	0.07103
29.082	234.936	16.7176	0.07116
29.365	234.492	16.8161	0.07171
29.636	233.908	16.8662	0.07211
29.911	233.332	16.9419	0.07261
30.161	232.91	17.0387	0.07316
30.417	232.397	17.1131	0.07364
30.66	231.591	17.2136	0.07433
30.897	230.84	17.2771	0.07484
31.16	230.338	17.4957	0.07596
31.426	229.399	17.5761	0.07662
31.666	228.828	17.7324	0.07749
31.883	228.111	17.8785	0.07838
32.114	227.45	18.0443	0.07933
32.368	227.05	18.1159	0.07979
32.623	226.706	18.2267	0.0804
32.844	226.288	18.3166	0.08094
33.086	225.706	18.395	0.0815
33.318	225.287	18.5435	0.08231
33.557	224.891	18.6508	0.08293
33.789	224.445	18.7573	0.08357
34.05	223.955	18.8938	0.08436
34.336	223.253	19.0392	0.08528
34.613	222.547	19.1862	0.08621
34.871	221.669	19.3837	0.08744
35.118	220.733	19.6093	0.08884
35.352	219.585	19.7904	0.09013
35.589	218.565	20.0204	0.0916
35.841	217.732	20.2867	0.09317
36.112	216.667	20.5745	0.09496
36.356	215.48	20.8714	0.09686
36.587	214.431	21.2073	0.0989
36.814	213.373	21.5216	0.10086
37.015	211.241	21.8666	0.10352
37.214	209.548	22.3175	0.1065
37.458	208.952	22.6301	0.1083
37.723	208.451	22.8925	0.10982
37.994	207.698	23.1059	0.11125
38.271	206.962	23.3231	0.11269
38.531	206.003	23.5719	0.11443
38.752	204.903	23.8758	0.11652
38.995	204.022	24.1897	0.11856
39.263	202.811	24.5008	0.12081
39.513	201.396	24.8735	0.12351
39.756	199.917	25.1577	0.12584
40.001	198.781	25.5461	0.12851
40.254	197.696	25.8933	0.13098
40.504	196.304	26.2252	0.13359
40.742	194.79	26.6478	0.1368
40.987	193.516	27.0766	0.13992
41.222	191.89	27.4616	0.14311
41.477	190.401	27.8964	0.14651
41.735	188.935	28.3396	0.15
41.967	187.056	28.8819	0.1544
42.192	185.132	29.3422	0.15849
42.426	183.308	29.9154	0.1632
42.69	181.537	30.3842	0.16737
42.95	179.877	30.9053	0.17181
43.203	178.063	31.3767	0.17621
43.461	176.333	31.925	0.18105
43.728	174.502	32.4227	0.1858
44.001	172.872	32.994	0.19086
44.274	170.954	33.4408	0.19561
44.559	169.692	33.9518	0.20008
44.838	168.254	34.3749	0.2043
45.108	166.5	34.9294	0.20979
45.351	163.807	35.6238	0.21748
45.58	160.89	36.2744	0.22546
45.834	158.375	36.9603	0.23337
46.101	155.547	37.6161	0.24183
46.361	153.073	38.2643	0.24997
46.613	150.352	38.8976	0.25871
46.862	147.467	39.5735	0.26836
47.081	144.381	40.2499	0.27878
47.313	141.85	40.9041	0.28836
47.558	139.036	41.4626	0.29821
47.809	136.725	41.9839	0.30707
48.083	135.32	42.4489	0.31369
48.335	134.24	42.8936	0.31953
48.579	133.195	43.3787	0.32568
48.854	131.157	43.9541	0.33513
49.103	127.655	44.4381	0.34811
49.338	124.444	44.9866	0.3615
49.566	121.41	45.4261	0.37416
49.79	118.583	45.9394	0.3874
50.046	115.733	46.317	0.4002
50.309	113.445	46.8117	0.41264
50.545	110.112	47.303	0.42959
50.77	106.388	47.5577	0.44702
51.026	103.218	48.0312	0.46534
51.274	99.7421	48.2042	0.48329
51.51	96.3778	48.4169	0.50237
51.737	92.9359	48.5612	0.52252
51.978	89.8634	48.6645	0.54154
52.233	87.249	48.8259	0.55961
52.491	84.6878	48.9869	0.57844
52.73	82.0969	49.0942	0.598
53.002	80.4814	49.1751	0.61101
53.273	79.9066	49.6465	0.62131
53.525	79.0569	50.0147	0.63264
53.781	77.5739	50.2625	0.64793
54.007	76.2783	50.4572	0.66149
54.256	74.3134	50.6394	0.68143
54.548	71.2534	50.377	0.70701
54.832	67.8152	49.8473	0.73505
55.098	65.1343	49.3714	0.75799
55.359	63.3487	49.2003	0.77666
55.607	61.2731	48.995	0.79962
55.869	58.1444	48.387	0.83219
56.134	55.6061	47.6858	0.85756
56.393	53.5967	47.2463	0.88151
56.626	51.2818	46.6169	0.90903
56.869	48.4746	45.752	0.94383
57.132	45.8928	44.6164	0.97219
57.402	43.084	43.3214	1.00551
57.664	40.5519	42.176	1.04005
57.91	38.0114	40.7711	1.0726
58.15	35.542	39.4369	1.10959
58.407	33.1558	37.8489	1.14155
58.654	31.3483	36.7397	1.17198
58.906	29.3605	35.4472	1.20731
59.173	26.9373	33.5926	1.24707
59.435	24.9156	32.0474	1.28623
59.702	23.2599	30.5966	1.31542
59.968	21.6932	29.3009	1.35069
60.221	20.2157	27.9777	1.38396
60.479	18.8933	26.6858	1.41244
60.755	17.6665	25.4641	1.44138
60.996	16.5268	24.318	1.47143
61.243	15.4139	23.2161	1.50618
61.493	14.0108	21.7131	1.54974
61.738	12.8697	20.1896	1.56878
61.978	12.0966	19.2128	1.58828
62.199	11.1742	18.1827	1.6272
62.435	10.3792	17.198	1.65696
62.678	9.58187	16.1051	1.68078
62.932	8.98345	15.2173	1.69392
63.166	8.50755	14.4747	1.7014
63.386	7.97662	13.7562	1.72457
63.632	7.43621	12.9428	1.74051
63.869	6.99058	12.2804	1.75671
64.129	6.50839	11.4525	1.75964
64.384	6.13759	10.8041	1.76032
64.64	5.72865	10.1015	1.76334
64.885	5.42112	9.63142	1.77665
65.12	5.12942	9.01175	1.75687
65.344	4.92754	8.63676	1.75275
65.585	4.62699	8.06539	1.74312
65.852	4.28595	7.41149	1.72925
66.11	4.02542	6.91619	1.71813
66.355	3.84062	6.49124	1.69015
66.596	3.6726	6.14281	1.67261
66.833	3.50133	5.83124	1.66544
67.068	3.34747	5.52287	1.64986
67.303	3.21275	5.17824	1.61178
67.539	3.07727	4.86953	1.58242
67.774	2.93375	4.61492	1.57305
68.013	2.82336	4.32908	1.53331
68.252	2.70701	4.10143	1.51511
68.491	2.6213	3.89566	1.48615
68.732	2.53762	3.66681	1.44498
68.972	2.44774	3.51693	1.43681
69.212	2.37173	3.32257	1.40091
69.443	2.28346	3.15899	1.38342
69.666	2.23311	3.01619	1.35067
69.888	2.15918	2.87445	1.33127
70.123	2.11392	2.76345	1.30726
70.366	2.05548	2.64596	1.28727
70.624	2.00392	2.50979	1.25244
70.873	1.93914	2.40622	1.24087
71.122	1.90618	2.28647	1.19951
71.382	1.84899	2.21251	1.1966
71.643	1.81302	2.09056	1.15308
71.873	1.74321	1.96895	1.1295
72.099	1.71022	1.8916	1.10606
72.336	1.66986	1.80804	1.08275
72.586	1.61369	1.70981	1.05957
72.843	1.57863	1.64359	1.04115
73.106	1.54201	1.57757	1.02306
73.386	1.52724	1.51537	0.99223
73.66	1.49761	1.4574	0.97315
73.907	1.47141	1.41042	0.95855
74.152	1.46034	1.35537	0.92812
74.427	1.40028	1.28929	0.92073
74.705	1.39899	1.24128	0.88727
74.98	1.36028	1.17258	0.86201
75.248	1.33462	1.13057	0.84711
75.502	1.31159	1.09559	0.83532
75.74	1.28549	1.05757	0.8227
75.972	1.26926	1.01017	0.79588
76.201	1.26002	0.98505	0.78177
76.447	1.23085	0.94223	0.76551
76.686	1.20543	0.89307	0.74087
76.922	1.18819	0.85757	0.72174
77.157	1.16796	0.81762	0.70004
77.4	1.15168	0.79568	0.69089
77.64	1.14121	0.76659	0.67173
77.893	1.1093	0.74357	0.67031
78.165	1.10276	0.701	0.63568
78.426	1.08925	0.67956	0.62388
78.701	1.07769	0.66885	0.62063
78.962	1.05579	0.63234	0.59892
79.219	1.0539	0.62356	0.59167
79.502	1.03345	0.59398	0.57475
79.784	1.0271	0.56945	0.55443
80.057	1.00946	0.54784	0.54271
80.306	1.00156	0.51501	0.51421
80.544	1.00733	0.51594	0.51219
80.774	0.98203	0.49773	0.50684
81.009	0.97858	0.48242	0.49298
81.25	0.9665	0.47431	0.49075
81.5	0.96654	0.45039	0.46598
81.765	0.95541	0.43157	0.45171
82.041	0.95463	0.42601	0.44626
82.325	0.94326	0.40959	0.43423
82.598	0.93552	0.4003	0.42789
82.856	0.93152	0.38132	0.40936
83.108	0.92586	0.37091	0.40061
83.349	0.91126	0.35262	0.38696
83.588	0.91353	0.34832	0.38129
83.832	0.9026	0.33692	0.37328
84.074	0.89966	0.31939	0.35502
84.319	0.89055	0.3111	0.34934
84.57	0.88281	0.2981	0.33767
84.828	0.87108	0.2885	0.33119
85.076	0.86591	0.27753	0.32051
85.325	0.88304	0.27462	0.31099
85.569	0.85361	0.25743	0.30158
85.825	0.85838	0.24963	0.29081
86.088	0.85215	0.25003	0.29341
86.341	0.84634	0.23246	0.27466
86.587	0.84483	0.23056	0.27291
86.83	0.83901	0.2182	0.26007
87.076	0.8322	0.2103	0.2527
87.326	0.83417	0.21085	0.25277
87.585	0.83072	0.19871	0.23921
87.847	0.844	0.20278	0.24027
88.094	0.81649	0.18452	0.226
88.343	0.83878	0.18052	0.21522
88.593	0.82898	0.18665	0.22515
88.854	0.82633	0.16615	0.20107
89.121	0.84556	0.17409	0.20588
89.38	0.82981	0.16215	0.19541
89.629	0.81488	0.14871	0.18249
89.88	0.8411	0.16039	0.19069
90.14	0.81449	0.14252	0.17498
90.398	0.83017	0.15498	0.18668
90.642	0.81663	0.14112	0.17281
90.886	0.80425	0.13313	0.16553
91.134	0.81746	0.13769	0.16844
91.384	0.80129	0.12704	0.15854
91.627	0.78302	0.11664	0.14896
91.869	0.79467	0.11867	0.14934
92.11	0.79159	0.10851	0.13707
92.354	0.7987	0.11849	0.14835
92.603	0.78556	0.11022	0.14031
92.852	0.79162	0.11116	0.14042

## Sheet: Fig.S21b
Temperature (°C)	E' (MPa)	E'' (MPa)	tan d
-49.176	619.434	17.5741	0.02839
-49.079	619.343	17.5273	0.0283
-48.984	619.605	17.482	0.02821
-48.89	619.968	17.4381	0.02812
-48.8	620.336	17.3957	0.02804
-48.714	620.636	17.3548	0.02796
-48.624	620.932	17.3154	0.02788
-48.53	621.243	17.2775	0.02781
-48.441	621.512	17.2411	0.02773
-48.343	621.914	17.2061	0.02766
-48.255	622.282	17.1727	0.0276
-48.172	622.57	17.1407	0.02753
-48.093	622.888	17.1102	0.02747
-48.008	623.139	17.0812	0.02741
-47.909	623.515	17.0537	0.02735
-47.806	623.894	17.0277	0.0273
-47.7	624.183	17.0031	0.02725
-47.593	624.295	16.9888	0.02721
-47.489	624.661	16.9675	0.02716
-47.381	624.93	16.9508	0.02712
-47.266	625.191	16.9356	0.02709
-47.146	625.517	16.9189	0.02705
-47.024	625.532	16.9053	0.02702
-46.902	626.026	16.8904	0.02698
-46.777	626.231	16.8744	0.02695
-46.655	626.482	16.8656	0.02692
-46.527	626.682	16.852	0.02689
-46.401	626.903	16.8416	0.02687
-46.272	627.085	16.8275	0.02684
-46.142	627.25	16.8185	0.02681
-46.018	627.472	16.8097	0.02679
-45.889	627.579	16.8027	0.02677
-45.754	627.758	16.7933	0.02675
-45.611	627.986	16.7856	0.02673
-45.458	628.015	16.7774	0.02671
-45.298	628.181	16.7737	0.0267
-45.136	628.328	16.7694	0.02669
-44.964	628.383	16.7658	0.02668
-44.793	628.55	16.7608	0.02666
-44.631	628.614	16.7625	0.02666
-44.471	628.758	16.7576	0.02665
-44.31	628.903	16.7486	0.02663
-44.148	628.955	16.7482	0.02663
-43.989	629.046	16.7419	0.02661
-43.834	629.194	16.7387	0.0266
-43.684	629.301	16.7404	0.0266
-43.535	629.391	16.7346	0.02659
-43.382	629.381	16.7334	0.02659
-43.225	629.509	16.7333	0.02658
-43.065	629.532	16.7304	0.02658
-42.899	629.671	16.7318	0.02657
-42.729	629.618	16.7344	0.02658
-42.562	629.657	16.7352	0.02658
-42.401	629.696	16.7341	0.02657
-42.234	629.764	16.7389	0.02658
-42.067	629.8	16.7394	0.02658
-41.89	629.809	16.7439	0.02658
-41.699	629.896	16.7433	0.02658
-41.513	629.942	16.7448	0.02658
-41.331	630.023	16.7541	0.0266
-41.15	629.971	16.7545	0.0266
-40.969	629.99	16.7599	0.02661
-40.782	629.947	16.7624	0.02661
-40.591	629.867	16.7683	0.02662
-40.394	629.885	16.7735	0.02663
-40.181	629.78	16.7729	0.02663
-39.977	629.819	16.785	0.02665
-39.78	629.691	16.7966	0.02667
-39.581	629.684	16.8038	0.02668
-39.374	629.691	16.8126	0.0267
-39.158	629.638	16.8267	0.02673
-38.937	629.661	16.8481	0.02676
-38.716	629.561	16.8572	0.02678
-38.493	629.403	16.8655	0.0268
-38.272	629.297	16.8756	0.02682
-38.045	629.286	16.8955	0.02685
-37.811	629.046	16.9042	0.02687
-37.574	628.979	16.9192	0.0269
-37.343	628.877	16.9368	0.02693
-37.108	628.745	16.9451	0.02695
-36.872	628.461	16.9567	0.02697
-36.628	628.629	16.9697	0.027
-36.386	628.218	16.9857	0.02703
-36.146	628.253	17.0095	0.02707
-35.908	628.114	17.0045	0.02707
-35.661	627.753	17.0109	0.02709
-35.412	627.943	17.0143	0.0271
-35.174	627.719	17.0176	0.02711
-34.931	627.596	17.0149	0.02711
-34.678	627.609	17.0261	0.02713
-34.419	627.282	17.0321	0.02715
-34.149	627.328	17.0267	0.02714
-33.886	627.227	17.0081	0.02712
-33.634	627.173	17.0143	0.02714
-33.378	627.159	17.0245	0.02716
-33.122	626.984	17.0286	0.02717
-32.862	626.62	17.032	0.02718
-32.603	626.426	17.024	0.02718
-32.339	626.244	17.0402	0.02721
-32.073	626.26	17.0486	0.02723
-31.815	626.078	17.0526	0.02724
-31.562	625.828	17.0509	0.02724
-31.311	625.594	17.0533	0.02725
-31.062	625.344	17.0558	0.02726
-30.822	625.198	17.0484	0.02726
-30.585	624.776	17.0471	0.02727
-30.335	624.951	17.063	0.0273
-30.07	625.012	17.0753	0.02733
-29.819	624.713	17.0897	0.02736
-29.565	624.654	17.1055	0.02739
-29.311	624.647	17.1095	0.0274
-29.072	624.599	17.1347	0.02745
-28.825	624.382	17.1442	0.02747
-28.577	624.336	17.1531	0.02749
-28.34	623.614	17.1703	0.02752
-28.109	623.258	17.1803	0.02755
-27.867	623.02	17.1801	0.02756
-27.609	623.16	17.1998	0.02759
-27.366	623.146	17.2033	0.02761
-27.106	622.852	17.2169	0.02764
-26.854	622.965	17.2232	0.02766
-26.592	622.422	17.2513	0.02771
-26.325	622.381	17.2446	0.02771
-26.09	622.305	17.2394	0.02771
-25.871	622.056	17.2669	0.02777
-25.643	621.803	17.3057	0.02784
-25.415	621.858	17.322	0.02787
-25.195	621.121	17.3464	0.02792
-24.951	620.809	17.3611	0.02796
-24.694	620.614	17.3723	0.02799
-24.435	620.287	17.407	0.02805
-24.207	620.084	17.4218	0.02809
-24.006	620.025	17.4311	0.02811
-23.791	619.666	17.4313	0.02813
-23.552	619.552	17.4517	0.02817
-23.325	619.117	17.4664	0.02821
-23.11	619.039	17.4879	0.02825
-22.884	618.762	17.5058	0.0283
-22.657	618.209	17.5285	0.02835
-22.429	618.01	17.5514	0.0284
-22.192	617.672	17.5825	0.02846
-21.949	618.015	17.6057	0.02851
-21.713	617.078	17.6248	0.02856
-21.479	616.814	17.6652	0.02864
-21.23	616.517	17.6684	0.02866
-20.989	616.261	17.6884	0.02871
-20.749	616.037	17.7276	0.02879
-20.502	615.593	17.7571	0.02885
-20.243	614.772	17.7791	0.02891
-19.993	614.479	17.8032	0.02896
-19.754	614.157	17.8082	0.02899
-19.513	613.792	17.8329	0.02905
-19.246	613.339	17.8557	0.02911
-18.985	613.145	17.8807	0.02917
-18.745	612.595	17.8949	0.02921
-18.487	612.416	17.9265	0.02928
-18.241	611.919	17.9577	0.02935
-17.975	611.592	17.9932	0.02943
-17.723	611.129	18.0276	0.0295
-17.488	610.531	18.0704	0.02959
-17.248	610.253	18.0951	0.02965
-17.008	609.823	18.1247	0.02972
-16.765	609.453	18.1718	0.02982
-16.523	608.444	18.1946	0.02988
-16.277	608.411	18.2358	0.02997
-16.011	607.923	18.271	0.03005
-15.758	607.678	18.3173	0.03014
-15.494	607.314	18.3491	0.03022
-15.216	606.919	18.3804	0.03029
-14.94	606.439	18.4169	0.03037
-14.677	606.009	18.4386	0.03043
-14.416	605.68	18.4925	0.03054
-14.152	604.832	18.5382	0.03064
-13.859	604.119	18.5857	0.03074
-13.559	604.055	18.612	0.03081
-13.276	603.776	18.6571	0.03091
-13.013	603.268	18.7129	0.03103
-12.747	602.849	18.7447	0.0311
-12.485	602.138	18.8028	0.03122
-12.227	601.854	18.8417	0.03132
-11.979	601.128	18.8918	0.03143
-11.716	600.639	18.9327	0.03152
-11.447	600.353	18.9753	0.03162
-11.184	599.699	19.0248	0.03173
-10.931	598.791	19.0415	0.03179
-10.677	598.321	19.1105	0.03193
-10.389	598.019	19.1526	0.03202
-10.089	597.193	19.1996	0.03213
-9.822	596.769	19.2534	0.03224
-9.579	596.131	19.3103	0.03237
-9.322	595.854	19.3662	0.03249
-9.066	595.361	19.3975	0.03258
-8.793	594.199	19.4692	0.03274
-8.514	594.227	19.538	0.03289
-8.267	593.466	19.6114	0.03305
-8.012	593.117	19.6569	0.03317
-7.76	592.146	19.733	0.03335
-7.509	592.031	19.7819	0.03347
-7.254	591.569	19.8208	0.03358
-7.015	590.542	19.8875	0.03374
-6.731	589.467	19.9435	0.03388
-6.424	588.267	20.0053	0.03404
-6.178	586.57	20.0452	0.03415
-5.972	585.537	20.1155	0.03432
-5.775	583.672	20.169	0.03446
-5.539	583.511	20.2374	0.03463
-5.26	583.36	20.3055	0.03479
-4.978	582.969	20.3421	0.03489
-4.757	581.219	20.4064	0.03504
-4.56	580.247	20.4214	0.0351
-4.32	580.865	20.4942	0.03526
-4.055	580.373	20.5401	0.03538
-3.787	580.308	20.6021	0.03553
-3.513	579.795	20.6454	0.03564
-3.279	578.354	20.7038	0.03579
-3.085	577.294	20.7652	0.03593
-2.877	577.19	20.8263	0.03608
-2.632	577.425	20.877	0.0362
-2.385	577.122	20.9271	0.03632
-2.143	577.06	21.0082	0.03649
-1.882	576.004	21.0487	0.0366
-1.613	575.682	21.1071	0.03674
-1.337	574.555	21.2073	0.03696
-1.055	572.857	21.2862	0.03714
-0.822	571.554	21.3937	0.03738
-0.635	570.358	21.4816	0.03759
-0.454	568.535	21.5583	0.03779
-0.259	568.308	21.6363	0.03799
-0.034	568.834	21.7247	0.0382
0.217	568.862	21.8034	0.03839
0.477	568.315	21.8873	0.0386
0.761	567.672	21.9789	0.03881
1.043	567.092	22.056	0.03899
1.328	565.534	22.1317	0.03918
1.599	564.748	22.2151	0.03938
1.805	562.707	22.2876	0.03956
1.969	561.01	22.3544	0.03972
2.129	559.251	22.4367	0.03992
2.321	558.927	22.4768	0.04004
2.578	559.456	22.529	0.04018
2.872	560.137	22.6035	0.04036
3.141	560.037	22.6655	0.04053
3.414	559.751	22.7516	0.04074
3.694	559.252	22.8039	0.04089
3.983	558.414	22.8979	0.04112
4.27	557.992	22.9783	0.04133
4.542	556.784	23.061	0.04152
4.764	554.499	23.1576	0.04175
4.99	552.964	23.2035	0.04188
5.228	552.631	23.2728	0.04206
5.489	551.637	23.4066	0.04235
5.752	551.193	23.4966	0.04257
5.996	550.633	23.5766	0.04277
6.222	549.351	23.6878	0.04304
6.432	548.73	23.8201	0.04336
6.667	547.443	23.9252	0.04364
6.936	547.002	24.0495	0.04395
7.228	546.997	24.1835	0.04428
7.519	546.515	24.2981	0.04456
7.795	546.102	24.4153	0.04485
8.06	544.81	24.5225	0.04511
8.305	543.421	24.6161	0.04535
8.54	541.575	24.7246	0.04562
8.774	540.523	24.848	0.04593
9.047	539.523	24.9853	0.04627
9.327	538.507	25.1266	0.04664
9.578	537.355	25.2612	0.04699
9.808	535.496	25.3927	0.04734
10.021	533.941	25.5373	0.04771
10.258	533.94	25.6997	0.04811
10.536	533.589	25.8412	0.04848
10.816	533.135	26.0038	0.04889
11.059	532.399	26.1453	0.04926
11.309	531.569	26.3024	0.04967
11.555	529.791	26.4415	0.05003
11.765	527.179	26.5622	0.05034
11.97	525.615	26.7121	0.0507
12.159	523.703	26.851	0.05103
12.36	521.858	26.9823	0.05136
12.618	522.122	27.1292	0.05173
12.888	522.439	27.2787	0.05212
13.149	522.029	27.4789	0.05262
13.423	521.561	27.6694	0.0531
13.685	520.338	27.8518	0.05358
13.96	519.634	28.0484	0.0541
14.213	518.403	28.25	0.05462
14.452	517.311	28.4673	0.05518
14.695	516.335	28.6777	0.05573
14.957	515.733	28.8884	0.05627
15.239	514.817	29.0947	0.05682
15.536	513.298	29.3103	0.05738
15.824	510.43	29.5072	0.05791
16.059	506.203	29.7164	0.05848
16.271	503.425	29.9388	0.05909
16.494	501.475	30.1896	0.05976
16.737	501.314	30.4467	0.06047
16.978	500.868	30.7166	0.0612
17.223	499.691	30.9807	0.06192
17.466	499.248	31.245	0.06264
17.742	498.397	31.5136	0.06338
18.006	496.781	31.782	0.06412
18.26	494.928	32.0432	0.06484
18.529	493.19	32.2843	0.06552
18.805	491.229	32.5269	0.06619
19.049	490.144	32.7758	0.06688
19.262	488.162	33.0322	0.0676
19.494	486.122	33.3008	0.06836
19.764	484.293	33.5801	0.06916
20.025	482.861	33.9006	0.07006
20.28	481.905	34.2278	0.07101
20.52	479.744	34.5524	0.07198
20.765	478.237	34.9258	0.07305
21.015	476.261	35.2968	0.07411
21.279	475.146	35.6662	0.07518
21.546	473.225	36.0552	0.07633
21.831	471.623	36.4614	0.07757
22.114	469.322	36.9089	0.07891
22.378	466.638	37.3451	0.08022
22.641	463.397	37.79	0.08158
22.887	459.032	38.272	0.08304
23.116	456.68	38.7522	0.08452
23.319	453.997	39.2413	0.08603
23.496	452.467	39.7654	0.08767
23.683	450.926	40.3076	0.08942
23.915	448.405	40.8704	0.09125
24.173	446.32	41.4538	0.09318
24.443	444.63	42.0474	0.09515
24.697	440.509	42.6548	0.09717
24.912	434.735	43.261	0.09921
25.116	430.997	43.8539	0.10123
25.373	430.118	44.4723	0.10336
25.678	429.186	45.0759	0.10548
25.962	426.042	45.695	0.10766
26.252	421.899	46.3104	0.10988
26.519	418.169	46.9217	0.1121
26.763	414.935	47.538	0.11436
27.012	410.972	48.1759	0.11672
27.247	406.526	48.8152	0.11912
27.48	404.099	49.4607	0.12162
27.723	402.486	50.1054	0.12414
27.999	399.888	50.7547	0.12672
28.265	398.211	51.3944	0.12935
28.523	395.233	52.031	0.13201
28.77	391.049	52.6699	0.13466
29.008	387.101	53.3037	0.13743
29.251	383.248	53.9684	0.14043
29.505	380.469	54.6666	0.14364
29.755	376.531	55.3614	0.14695
29.999	373.52	56.0671	0.15044
30.234	370.02	56.757	0.15401
30.478	365.405	57.4558	0.15774
30.734	360.951	58.1551	0.16157
30.961	355.894	58.8574	0.16545
31.153	351.811	59.5457	0.16934
31.358	348.192	60.2678	0.17356
31.585	342.723	60.9778	0.17793
31.844	337.797	61.6663	0.1824
32.146	333.8	62.3433	0.18708
32.461	327.948	62.9816	0.19184
32.731	320.745	63.5942	0.19643
32.942	316.185	64.2271	0.20124
33.141	311.837	64.8246	0.20633
33.365	306.803	65.382	0.21173
33.602	301.998	65.9003	0.21716
33.876	299.047	66.3958	0.22282
34.171	294.061	66.8427	0.22871
34.462	289.772	67.21	0.23456
34.743	284.138	67.5874	0.24058
34.998	276.441	67.93	0.24678
35.245	268.303	68.2567	0.25304
35.477	263.281	68.4825	0.2598
35.716	257.784	68.6341	0.26676
35.954	251.486	68.7215	0.27401
36.22	247.402	68.735	0.28162
36.494	242.276	68.6859	0.28928
36.79	231.478	68.5866	0.2972
37.047	222.232	68.4594	0.30531
37.306	217.992	68.2815	0.31338
37.565	214.717	68.0791	0.32131
37.83	207.426	67.8416	0.3294
38.104	201.353	67.5247	0.33736
38.346	197.084	67.1696	0.34528
38.558	191.168	66.7516	0.35281
38.78	182.082	66.3203	0.36029
38.997	175.746	65.8299	0.36789
39.212	165.384	65.2895	0.37537
39.452	165.271	64.7233	0.3831
39.754	161.137	64.1007	0.39072
40.027	157.711	63.4444	0.39825
40.28	155.899	62.7495	0.40561
40.547	152.019	62.0496	0.41267
40.816	149.345	61.3471	0.41954
41.087	145.251	60.6537	0.42658
41.325	141.019	59.9102	0.43358
41.57	134.71	59.1386	0.44019
41.83	130.567	58.3897	0.44655
42.062	127.3	57.6401	0.45296
42.299	123.385	56.8662	0.45949
42.579	118.213	56.0464	0.46648
42.85	113.094	55.2311	0.47361
43.096	111.285	54.3534	0.48111
43.332	107.318	53.4573	0.48902
43.582	104.911	52.4651	0.49747
43.825	102.552	51.485	0.50578
44.07	99.7662	50.5033	0.51432
44.324	96.7768	49.4846	0.52336
44.594	92.971	48.4586	0.53228
44.852	89.5333	47.4585	0.54141
45.098	85.742	46.4528	0.55066
45.338	82.082	45.4274	0.56043
45.571	78.3439	44.4085	0.56918
45.823	73.7016	43.3922	0.57923
46.092	69.464	42.3084	0.58983
46.355	65.9628	41.2141	0.60121
46.596	64.784	40.1101	0.61258
46.833	61.8954	38.9929	0.62501
47.065	59.3861	37.7955	0.6386
47.299	56.4806	36.6008	0.65227
47.526	54.0564	35.399	0.66615
47.746	51.1465	34.2127	0.68041
47.995	47.8122	33.0371	0.69582
48.265	46.2985	31.8575	0.71128
48.52	43.7916	30.705	0.72672
48.725	40.4619	29.5733	0.74275
48.936	38.1115	28.4561	0.75871
49.186	36.3799	27.3545	0.77476
49.48	32.6055	26.2707	0.79067
49.778	29.9372	25.2452	0.80607
50.055	28.6188	24.2292	0.82204
50.298	27.3981	23.2185	0.83794
50.529	24.9157	22.2441	0.85312
50.771	23.4337	21.3223	0.86792
51.023	23.0573	20.4378	0.88327
51.263	21.6415	19.5833	0.89821
51.518	20.132	18.7449	0.91401
51.788	18.5827	17.9342	0.92996
52.036	18.0056	17.1704	0.94558
52.285	17.4161	16.4235	0.96051
52.534	16.365	15.7457	0.97588
52.785	15.5645	15.0965	0.99105
53.027	14.9052	14.4325	1.00654
53.272	14.2317	13.7915	1.02184
53.521	13.5427	13.2022	1.0363
53.76	12.2994	12.6339	1.05243
54	11.6728	12.0317	1.06793
54.24	11.0336	11.4447	1.08303
54.497	9.69039	10.8771	1.09697
54.735	8.849	10.308	1.11041
54.986	8.30237	9.73503	1.12323
55.268	7.75975	9.2042	1.1343
55.534	7.47743	8.70581	1.14504
55.775	7.26109	8.21858	1.15485
56.006	6.69049	7.74806	1.16515
56.261	6.10794	7.2857	1.17249
56.506	5.43427	6.8547	1.17746
56.744	5.23276	6.45158	1.18109
56.969	5.29227	6.07123	1.18286
57.205	5.11412	5.72058	1.18224
57.453	4.47092	5.4029	1.17964
57.682	4.11052	5.11397	1.1745
57.886	3.95308	4.84394	1.16914
58.101	3.90326	4.59365	1.16054
58.312	3.88132	4.37736	1.1509
58.539	3.57867	4.15813	1.14083
58.792	3.66103	3.94454	1.13043
59.065	3.55315	3.74313	1.11876
59.339	3.24545	3.55495	1.10652
59.601	3.21209	3.38556	1.0929
59.889	2.82911	3.23957	1.07868
60.148	2.91053	3.10246	1.06372
60.438	2.94233	2.97189	1.04912
60.739	2.74066	2.82658	1.03372
60.991	2.61878	2.69273	1.01801
61.216	2.60256	2.57924	1.00022
61.461	2.50487	2.48152	0.9821
61.749	2.50006	2.36865	0.96365
62.013	2.3657	2.25174	0.9453
62.257	2.36107	2.13911	0.92715
62.516	2.25319	2.03323	0.9081
62.776	2.18459	1.94466	0.89105
63.024	2.1458	1.85444	0.87395
63.276	2.07741	1.77867	0.85637
63.519	2.06714	1.7126	0.83933
63.759	1.96925	1.63938	0.82127
64.023	1.95992	1.5771	0.80444
64.292	1.89857	1.49779	0.78524
64.56	1.83981	1.43111	0.76719
64.788	1.81033	1.37587	0.75011
65.002	1.76746	1.31735	0.73224
65.213	1.77874	1.25767	0.71418
65.457	1.72259	1.20488	0.69667
65.72	1.74701	1.15347	0.67961
66	1.68874	1.10812	0.66278
66.276	1.66117	1.0618	0.64621
66.539	1.66829	1.0225	0.6306
66.798	1.61305	0.98259	0.61476
67.036	1.54708	0.94636	0.60045
67.281	1.55883	0.91122	0.58601
67.547	1.52632	0.87753	0.57199
67.812	1.5279	0.84758	0.55871
68.06	1.50499	0.8164	0.54537
68.3	1.4761	0.78661	0.53187
68.536	1.43665	0.75658	0.51803
68.794	1.43299	0.72738	0.50481
69.052	1.41017	0.69808	0.49118
69.321	1.42433	0.66744	0.47684
69.56	1.38191	0.64209	0.46464
69.778	1.37757	0.61737	0.45282
69.996	1.37554	0.598	0.44302
70.223	1.34267	0.57904	0.43347
70.494	1.32878	0.5594	0.42285
70.775	1.32433	0.54461	0.41427
71.049	1.28421	0.52535	0.4032
71.297	1.28863	0.50665	0.393
71.522	1.25666	0.49085	0.38385
71.772	1.25568	0.47446	0.37457
72.022	1.25295	0.46118	0.36688
72.276	1.24353	0.44664	0.35742
72.539	1.24385	0.43399	0.34973
72.777	1.21885	0.41934	0.34096
73.024	1.20547	0.40561	0.33197
73.273	1.23267	0.39323	0.32401
73.536	1.2358	0.38222	0.31644
73.765	1.2221	0.37111	0.30909
73.97	1.22219	0.36045	0.30173
74.203	1.19543	0.3511	0.29478
74.448	1.18535	0.34006	0.2869
74.704	1.14834	0.32938	0.27908
74.96	1.1889	0.32136	0.27322
75.205	1.16929	0.31207	0.2667
75.423	1.1311	0.30319	0.26016
75.638	1.16659	0.29403	0.25367
75.867	1.17197	0.28485	0.24699
76.112	1.10897	0.27605	0.24075
76.365	1.15209	0.26726	0.23453
76.615	1.18289	0.26052	0.22961
76.856	1.11693	0.25274	0.22435
77.111	1.12025	0.24579	0.21959
77.343	1.1149	0.24012	0.2155
77.561	1.12052	0.23502	0.21154
77.806	1.10283	0.23129	0.20864
78.101	1.07891	0.22677	0.20477
78.392	1.10613	0.22178	0.20089
78.629	1.10068	0.21774	0.19778
78.816	1.09764	0.21375	0.19486
79.04	1.09204	0.21218	0.19382
79.338	1.08039	0.21108	0.19276
79.654	1.07598	0.20823	0.19082
79.955	1.06637	0.2074	0.19006
80.253	1.09792	0.20299	0.18634
80.539	1.10099	0.19937	0.18404
80.819	1.06755	0.19461	0.18051
81.094	1.11737	0.18968	0.17683
81.347	1.07708	0.18456	0.17302
81.579	1.09552	0.17926	0.16907
81.838	1.07681	0.17378	0.16497
82.108	1.05709	0.16812	0.16073
82.377	1.03128	0.16228	0.15636
82.643	1.06149	0.15626	0.15184
82.939	1.06731	0.15006	0.14718
83.22	1.01501	0.14368	0.14238
83.481	1.05228	0.13711	0.13744
83.728	0.9212	0.13037	0.13236
84.784	0.95707	0.12344	0.12714
85.035	0.78606	0.11634	0.12178
85.87	0.92848	0.10905	0.11627
86.938	0.92541	0.10158	0.11063

## Sheet: Fig.S21c
Temperature (°C)	E' (MPa)	E'' (MPa)	tan d
-61.247	422.741	16.2414	0.03839
-61.332	423.72	16.2014	0.03823
-61.41	424.642	16.1622	0.03806
-61.481	425.468	16.1237	0.0379
-61.541	426.313	16.0858	0.03774
-61.59	427.189	16.0487	0.03759
-61.621	427.881	16.0123	0.03744
-61.578	428.471	15.9766	0.03729
-61.482	429.199	15.9416	0.03714
-61.359	429.934	15.9073	0.037
-61.22	430.711	15.8737	0.03686
-61.07	431.432	15.8408	0.03672
-60.914	432.169	15.8086	0.03658
-60.755	432.895	15.7772	0.03645
-60.593	433.599	15.7464	0.03632
-60.433	434.296	15.7163	0.03619
-60.271	434.951	15.687	0.03606
-60.113	435.654	15.6592	0.03595
-59.953	436.294	15.6331	0.03583
-59.795	436.973	15.6075	0.03572
-59.639	437.578	15.582	0.03561
-59.486	438.235	15.5558	0.0355
-59.332	438.886	15.5306	0.03539
-59.181	439.522	15.5063	0.03528
-59.028	440.145	15.4813	0.03517
-58.876	440.756	15.457	0.03507
-58.725	441.348	15.4336	0.03497
-58.571	441.944	15.4102	0.03487
-58.418	442.56	15.3878	0.03477
-58.265	443.152	15.3659	0.03468
-58.108	443.732	15.3449	0.03459
-57.951	444.273	15.3249	0.0345
-57.79	444.81	15.305	0.03441
-57.628	445.366	15.2866	0.03433
-57.462	445.908	15.2677	0.03424
-57.294	446.395	15.2493	0.03416
-57.123	446.892	15.2326	0.03408
-56.949	447.466	15.2158	0.03401
-56.774	447.912	15.1997	0.03393
-56.595	448.443	15.1851	0.03386
-56.415	448.901	15.1696	0.03379
-56.233	449.461	15.155	0.03372
-56.047	449.959	15.1405	0.03365
-55.86	450.45	15.1261	0.03358
-55.668	450.921	15.1126	0.03352
-55.478	451.41	15.0997	0.03345
-55.283	451.897	15.0878	0.03339
-55.087	452.359	15.0756	0.03333
-54.888	452.783	15.0635	0.03327
-54.69	453.21	15.0506	0.03321
-54.49	453.689	15.0371	0.03314
-54.286	454.21	15.0236	0.03308
-54.082	454.615	15.0089	0.03301
-53.878	455.062	14.9945	0.03295
-53.671	455.505	14.9797	0.03288
-53.462	455.939	14.9631	0.03282
-53.253	456.387	14.9466	0.03275
-53.041	456.803	14.9302	0.03268
-52.829	457.251	14.9132	0.03261
-52.614	457.653	14.8944	0.03254
-52.399	458.12	14.8776	0.03247
-52.181	458.565	14.8604	0.03241
-51.962	458.988	14.8438	0.03234
-51.742	459.464	14.8274	0.03227
-51.524	459.87	14.8111	0.03221
-51.305	460.3	14.795	0.03215
-51.084	460.711	14.779	0.03208
-50.863	461.074	14.7644	0.03202
-50.641	461.464	14.7511	0.03197
-50.42	461.815	14.7373	0.03191
-50.199	462.205	14.7246	0.03186
-49.977	462.559	14.7126	0.03181
-49.755	462.937	14.7003	0.03176
-49.532	463.25	14.6903	0.03171
-49.313	463.61	14.68	0.03166
-49.094	463.952	14.6709	0.03162
-48.875	464.276	14.6627	0.03158
-48.655	464.591	14.655	0.03154
-48.437	464.941	14.6484	0.03151
-48.217	465.235	14.6411	0.03147
-48	465.554	14.6345	0.03143
-47.781	465.859	14.6278	0.0314
-47.563	466.154	14.6214	0.03137
-47.344	466.45	14.6153	0.03133
-47.125	466.739	14.6091	0.0313
-46.905	466.991	14.6036	0.03127
-46.686	467.286	14.597	0.03124
-46.467	467.553	14.5915	0.03121
-46.249	467.801	14.5859	0.03118
-46.03	468.052	14.5806	0.03115
-45.81	468.302	14.5749	0.03112
-45.588	468.555	14.5694	0.03109
-45.363	468.821	14.5656	0.03107
-45.136	469.056	14.561	0.03104
-44.907	469.302	14.5561	0.03102
-44.677	469.508	14.5515	0.03099
-44.446	469.718	14.547	0.03097
-44.216	469.958	14.5428	0.03095
-43.985	470.152	14.5386	0.03092
-43.754	470.367	14.5348	0.0309
-43.524	470.537	14.5309	0.03088
-43.294	470.741	14.5268	0.03086
-43.061	470.905	14.5232	0.03084
-42.829	471.079	14.5192	0.03082
-42.596	471.257	14.5155	0.0308
-42.362	471.408	14.5115	0.03078
-42.126	471.569	14.507	0.03076
-41.889	471.712	14.5036	0.03075
-41.65	471.846	14.5004	0.03073
-41.411	471.986	14.4971	0.03072
-41.17	472.088	14.4941	0.0307
-40.927	472.186	14.4908	0.03069
-40.683	472.31	14.488	0.03068
-40.439	472.374	14.4851	0.03066
-40.191	472.48	14.4824	0.03065
-39.942	472.538	14.4792	0.03064
-39.692	472.62	14.4765	0.03063
-39.442	472.655	14.4734	0.03062
-39.189	472.732	14.4704	0.03061
-38.932	472.768	14.4682	0.0306
-38.675	472.797	14.466	0.0306
-38.417	472.808	14.4639	0.03059
-38.156	472.845	14.4614	0.03058
-37.895	472.825	14.4592	0.03058
-37.633	472.852	14.4567	0.03057
-37.368	472.817	14.4543	0.03057
-37.104	472.809	14.4523	0.03057
-36.837	472.803	14.4502	0.03056
-36.57	472.769	14.4486	0.03056
-36.302	472.728	14.4469	0.03056
-36.032	472.692	14.4449	0.03056
-35.762	472.642	14.4435	0.03056
-35.492	472.632	14.4417	0.03056
-35.22	472.524	14.4404	0.03056
-34.947	472.464	14.4391	0.03056
-34.676	472.386	14.4374	0.03056
-34.402	472.318	14.4364	0.03057
-34.129	472.21	14.4351	0.03057
-33.854	472.088	14.4344	0.03057
-33.58	471.981	14.434	0.03058
-33.306	471.907	14.4334	0.03058
-33.031	471.81	14.4327	0.03059
-32.756	471.714	14.4322	0.0306
-32.482	471.585	14.4322	0.0306
-32.207	471.461	14.4323	0.03061
-31.932	471.311	14.4323	0.03062
-31.659	471.158	14.4326	0.03063
-31.384	471.025	14.4328	0.03064
-31.109	470.856	14.4336	0.03065
-30.836	470.724	14.435	0.03067
-30.562	470.55	14.4361	0.03068
-30.289	470.4	14.438	0.03069
-30.016	470.218	14.4399	0.03071
-29.744	470.054	14.4415	0.03072
-29.472	469.857	14.4437	0.03074
-29.2	469.69	14.4459	0.03076
-28.932	469.487	14.4481	0.03077
-28.661	469.297	14.4506	0.03079
-28.39	469.092	14.4535	0.03081
-28.123	468.881	14.4563	0.03083
-27.853	468.682	14.4601	0.03085
-27.586	468.441	14.4636	0.03087
-27.318	468.238	14.467	0.0309
-27.053	468.042	14.4717	0.03092
-26.788	467.804	14.4751	0.03094
-26.524	467.567	14.4799	0.03097
-26.259	467.342	14.4842	0.03099
-25.997	467.099	14.4881	0.03102
-25.735	466.829	14.4933	0.03104
-25.475	466.617	14.4984	0.03107
-25.215	466.368	14.5041	0.0311
-24.955	466.072	14.5097	0.03113
-24.697	465.833	14.5156	0.03116
-24.44	465.583	14.5218	0.03119
-24.183	465.317	14.5279	0.03122
-23.928	465.064	14.5346	0.03125
-23.674	464.777	14.5414	0.03129
-23.421	464.5	14.5485	0.03132
-23.168	464.212	14.5562	0.03136
-22.915	463.892	14.5642	0.03139
-22.664	463.647	14.5726	0.03143
-22.413	463.344	14.5808	0.03147
-22.165	463.016	14.5891	0.03151
-21.916	462.791	14.5984	0.03155
-21.669	462.444	14.6074	0.03159
-21.421	462.139	14.617	0.03163
-21.176	461.84	14.626	0.03167
-20.93	461.51	14.6359	0.03171
-20.686	461.203	14.6457	0.03175
-20.442	460.879	14.6562	0.0318
-20.198	460.583	14.6671	0.03185
-19.955	460.276	14.6783	0.03189
-19.714	459.893	14.6895	0.03194
-19.473	459.595	14.7013	0.03199
-19.232	459.273	14.7132	0.03204
-18.991	458.908	14.7253	0.03209
-18.751	458.605	14.7371	0.03214
-18.513	458.231	14.7503	0.03219
-18.274	457.886	14.7628	0.03224
-18.034	457.53	14.7759	0.03229
-17.797	457.207	14.7895	0.03235
-17.56	456.839	14.8031	0.0324
-17.322	456.481	14.8175	0.03246
-17.084	456.11	14.8322	0.03252
-16.847	455.761	14.8472	0.03258
-16.61	455.381	14.8628	0.03264
-16.374	455.006	14.8784	0.0327
-16.137	454.62	14.8948	0.03276
-15.9	454.247	14.9116	0.03283
-15.664	453.879	14.9285	0.03289
-15.428	453.511	14.9459	0.03296
-15.191	453.137	14.9639	0.03302
-14.955	452.745	14.9816	0.03309
-14.719	452.357	14.9995	0.03316
-14.482	451.924	15.0185	0.03323
-14.246	451.529	15.0374	0.0333
-14.01	451.144	15.0567	0.03337
-13.772	450.743	15.0768	0.03345
-13.536	450.339	15.0964	0.03352
-13.299	449.927	15.1171	0.0336
-13.062	449.527	15.1372	0.03367
-12.824	449.105	15.1585	0.03375
-12.586	448.678	15.1797	0.03383
-12.347	448.259	15.2006	0.03391
-12.109	447.811	15.2215	0.03399
-11.871	447.392	15.2431	0.03407
-11.632	446.941	15.2644	0.03415
-11.393	446.526	15.2863	0.03424
-11.153	446.063	15.3088	0.03432
-10.913	445.63	15.3315	0.03441
-10.671	445.157	15.3543	0.03449
-10.43	444.669	15.3779	0.03458
-10.188	444.206	15.4017	0.03467
-9.947	443.734	15.4265	0.03477
-9.705	443.265	15.4515	0.03486
-9.463	442.793	15.4774	0.03496
-9.22	442.306	15.5032	0.03505
-8.976	441.811	15.5299	0.03515
-8.731	441.331	15.5561	0.03525
-8.482	440.786	15.5833	0.03535
-8.232	440.295	15.6112	0.03545
-7.983	439.786	15.6396	0.03556
-7.732	439.294	15.669	0.03567
-7.483	438.776	15.6985	0.03578
-7.234	438.282	15.7284	0.03589
-6.984	437.781	15.7589	0.036
-6.736	437.263	15.7906	0.03611
-6.487	436.769	15.8224	0.03623
-6.238	436.24	15.8547	0.03635
-5.989	435.713	15.8875	0.03646
-5.74	435.178	15.9204	0.03658
-5.489	434.65	15.9543	0.03671
-5.239	434.118	15.9876	0.03683
-4.989	433.585	16.022	0.03695
-4.738	433.034	16.0563	0.03708
-4.487	432.514	16.0909	0.0372
-4.238	431.961	16.1262	0.03733
-3.986	431.436	16.1622	0.03746
-3.735	430.86	16.1987	0.03759
-3.483	430.33	16.2354	0.03773
-3.231	429.804	16.2727	0.03786
-2.98	429.235	16.3105	0.038
-2.727	428.668	16.348	0.03814
-2.474	428.089	16.3865	0.03828
-2.221	427.516	16.4246	0.03842
-1.968	426.974	16.4636	0.03856
-1.714	426.396	16.5026	0.0387
-1.461	425.81	16.5423	0.03885
-1.206	425.263	16.582	0.03899
-0.952	424.633	16.6222	0.03914
-0.695	424.101	16.6626	0.03929
-0.441	423.472	16.7039	0.03944
-0.186	422.897	16.7454	0.0396
0.069	422.302	16.7876	0.03975
0.325	421.712	16.8301	0.03991
0.582	421.083	16.8729	0.04007
0.839	420.488	16.917	0.04023
1.096	419.831	16.9612	0.04039
1.353	419.253	17.0065	0.04056
1.609	418.657	17.0521	0.04073
1.866	418.021	17.0985	0.0409
2.124	417.424	17.1454	0.04107
2.381	416.789	17.1929	0.04125
2.638	416.177	17.2406	0.04143
2.895	415.529	17.2887	0.0416
3.152	414.919	17.338	0.04179
3.409	414.276	17.3877	0.04197
3.665	413.641	17.4381	0.04216
3.922	413.006	17.4888	0.04235
4.18	412.345	17.5406	0.04254
4.436	411.668	17.5928	0.04274
4.692	410.978	17.6457	0.04294
4.948	410.314	17.6998	0.04314
5.203	409.617	17.7537	0.04334
5.458	408.929	17.8086	0.04355
5.713	408.233	17.8645	0.04376
5.968	407.509	17.9207	0.04397
6.222	406.8	17.9781	0.04419
6.477	406.075	18.0364	0.04441
6.733	405.358	18.0954	0.04464
6.986	404.617	18.1554	0.04487
7.239	403.894	18.2163	0.0451
7.494	403.142	18.2795	0.04534
7.747	402.402	18.3423	0.04558
8	401.622	18.4056	0.04583
8.254	400.871	18.4702	0.04607
8.505	400.112	18.5361	0.04633
8.758	399.339	18.6039	0.04659
9.011	398.561	18.673	0.04685
9.262	397.774	18.7433	0.04712
9.514	396.975	18.815	0.04739
9.766	396.169	18.8878	0.04767
10.018	395.382	18.9619	0.04796
10.269	394.551	19.0368	0.04824
10.519	393.737	19.1138	0.04854
10.769	392.953	19.192	0.04884
11.019	392.14	19.2714	0.04914
11.27	391.311	19.3524	0.04946
11.52	390.522	19.434	0.04977
11.77	389.618	19.5173	0.05009
12.019	388.78	19.6019	0.05042
12.269	387.919	19.6878	0.05075
12.518	387.041	19.7751	0.05109
12.767	386.162	19.8636	0.05144
13.015	385.267	19.9537	0.05179
13.263	384.396	20.0449	0.05215
13.512	383.472	20.1376	0.05251
13.76	382.594	20.232	0.05288
14.008	381.683	20.3271	0.05325
14.256	380.718	20.4247	0.05364
14.504	379.801	20.5236	0.05403
14.751	378.879	20.6237	0.05443
14.999	377.963	20.7262	0.05484
15.246	377.01	20.83	0.05525
15.493	376.059	20.9356	0.05567
15.74	375.065	21.0414	0.0561
15.988	374.092	21.1503	0.05654
16.236	373.092	21.2615	0.05699
16.483	372.093	21.3751	0.05745
16.729	371.059	21.4906	0.05792
16.978	370.03	21.6087	0.0584
17.222	368.972	21.7288	0.05889
17.469	367.925	21.8505	0.05939
17.715	366.813	21.9745	0.0599
17.962	365.776	22.1012	0.06042
18.21	364.681	22.2302	0.06096
18.456	363.582	22.3625	0.0615
18.703	362.478	22.4965	0.06206
18.949	361.335	22.6325	0.06263
19.196	360.178	22.7716	0.06322
19.442	359.024	22.9141	0.06382
19.689	357.85	23.0598	0.06444
19.935	356.675	23.2082	0.06507
20.181	355.454	23.3601	0.06571
20.429	354.233	23.5164	0.06638
20.675	353.018	23.6744	0.06705
20.92	351.78	23.8361	0.06775
21.168	350.519	24.0019	0.06846
21.414	349.262	24.1722	0.0692
21.66	347.96	24.3468	0.06996
21.907	346.68	24.5254	0.07073
22.154	345.375	24.7092	0.07154
22.401	344.042	24.8967	0.07236
22.648	342.674	25.0894	0.07321
22.896	341.321	25.287	0.07408
23.142	339.909	25.49	0.07498
23.39	338.488	25.6989	0.07591
23.636	337.053	25.9128	0.07686
23.884	335.599	26.1318	0.07785
24.132	334.12	26.3558	0.07886
24.379	332.644	26.5863	0.07991
24.626	331.129	26.8216	0.08099
24.875	329.591	27.0634	0.0821
25.123	328.034	27.3118	0.08326
25.371	326.395	27.5658	0.08444
25.619	324.746	27.828	0.08568
25.868	323.068	28.0963	0.08695
26.116	321.381	28.3727	0.08826
26.363	319.684	28.6567	0.08963
26.611	317.9	28.9489	0.09104
26.86	316.121	29.2498	0.0925
27.109	314.28	29.5606	0.09402
27.358	312.418	29.8811	0.09559
27.607	310.531	30.2105	0.09723
27.855	308.642	30.5507	0.09893
28.105	306.711	30.9008	0.10069
28.354	304.695	31.2613	0.10253
28.603	302.719	31.6309	0.10443
28.852	300.689	32.0135	0.10642
29.102	298.581	32.4077	0.10848
29.352	296.495	32.8135	0.11063
29.602	294.283	33.23	0.11286
29.851	292.124	33.6591	0.11518
30.101	289.902	34.1006	0.11759
30.351	287.578	34.5542	0.12011
30.601	285.226	35.0218	0.12273
30.852	282.819	35.502	0.12546
31.102	280.317	35.9963	0.1283
31.352	277.83	36.5017	0.13127
31.603	275.23	37.0184	0.13435
31.854	272.642	37.5485	0.13756
32.105	270.035	38.093	0.14091
32.355	267.32	38.6519	0.14441
32.605	264.632	39.2236	0.14806
32.856	261.843	39.8072	0.15187
33.108	258.992	40.4032	0.15584
33.358	256.133	41.0126	0.15998
33.609	253.197	41.635	0.16432
33.861	250.141	42.2673	0.16883
34.112	247.034	42.91	0.17355
34.362	243.841	43.5649	0.17847
34.614	240.63	44.2287	0.18362
34.865	237.356	44.8993	0.18898
35.117	233.996	45.5789	0.19458
35.369	230.647	46.2614	0.20042
35.62	227.201	46.9478	0.2065
35.872	223.672	47.6352	0.21285
36.123	220.03	48.3201	0.21946
36.376	216.356	49.0005	0.22633
36.627	212.617	49.6752	0.23349
36.879	208.886	50.3391	0.24092
37.131	205.053	50.9899	0.24865
37.382	201.075	51.6234	0.25666
37.634	197.111	52.2374	0.26498
37.886	193.127	52.8287	0.2736
38.138	189.084	53.3922	0.28252
38.389	184.913	53.925	0.29176
38.641	180.765	54.4227	0.30132
38.894	176.578	54.8817	0.31119
39.145	172.238	55.2974	0.32136
39.398	167.968	55.6668	0.33186
39.65	163.621	55.9879	0.34266
39.901	159.235	56.2574	0.3538
40.153	154.844	56.4712	0.36525
40.405	150.444	56.6249	0.37701
40.656	145.987	56.7153	0.38907
40.908	141.567	56.7409	0.40144
41.16	137.119	56.7016	0.41413
41.411	132.73	56.5959	0.42712
41.663	128.325	56.4184	0.44039
41.914	123.932	56.1708	0.45397
42.166	119.59	55.8533	0.46784
42.417	115.269	55.4671	0.48201
42.668	111.008	55.0087	0.49646
42.919	106.776	54.4818	0.51122
43.171	102.582	53.8871	0.52626
43.422	98.4273	53.2224	0.54157
43.673	94.3429	52.4965	0.55719
43.924	90.348	51.7064	0.57309
44.174	86.4182	50.8538	0.58927
44.425	82.5698	49.9423	0.60575
44.676	78.7896	48.9755	0.6225
44.927	75.1059	47.9548	0.63953
45.177	71.504	46.8859	0.65681
45.428	67.9922	45.7722	0.67438
45.679	64.5723	44.6179	0.69218
45.929	61.2553	43.4266	0.7102
46.179	58.0311	42.2032	0.72845
46.428	54.8987	40.9518	0.74688
46.679	51.8941	39.6777	0.7655
46.929	48.9763	38.3857	0.7843
47.18	46.1766	37.0782	0.80324
47.43	43.4884	35.7614	0.82233
47.68	40.8455	34.4372	0.84149
47.93	38.3773	33.1113	0.86074
48.179	36.0239	31.7883	0.88021
48.43	33.789	30.4723	0.89975
48.68	31.6517	29.1659	0.91922
48.93	29.6379	27.8754	0.9389
49.179	27.6994	26.6024	0.95858
49.428	25.8848	25.3509	0.9783
49.678	24.1543	24.1226	0.99787
49.929	22.5146	22.9229	1.01733
50.177	20.9696	21.7536	1.03685
50.427	19.5127	20.6171	1.05629
50.678	18.1224	19.5152	1.07551
50.926	16.8215	18.45	1.09445
51.176	15.6102	17.4219	1.11329
51.426	14.4856	16.434	1.13189
51.676	13.43	15.4875	1.14991
51.925	12.4385	14.5789	1.16755
52.175	11.5428	13.7096	1.18448
52.424	10.6825	12.8824	1.20082
52.673	9.89482	12.0951	1.21611
52.922	9.17963	11.3488	1.23057
53.172	8.50889	10.6432	1.24441
53.421	7.89888	9.97658	1.25673
53.671	7.33149	9.34747	1.26776
53.92	6.80793	8.75664	1.27758
54.168	6.34565	8.20218	1.28593
54.417	5.91622	7.68196	1.29299
54.667	5.51609	7.19599	1.29874
54.916	5.14609	6.74008	1.30223
55.165	4.83313	6.31429	1.30452
55.414	4.53309	5.91622	1.30486
55.664	4.23937	5.54495	1.30364
55.912	3.99441	5.19998	1.30083
56.161	3.77122	4.87812	1.29611
56.409	3.5514	4.57806	1.28988
56.659	3.35705	4.2973	1.28151
56.907	3.17643	4.03822	1.27292
57.157	3.02101	3.79501	1.26205
57.406	2.86305	3.56732	1.24918
57.655	2.72839	3.35495	1.23549
57.903	2.59767	3.15724	1.22024
58.153	2.47341	2.97359	1.20445
58.401	2.37555	2.80202	1.18756
58.65	2.28123	2.64225	1.17
58.898	2.17365	2.49358	1.15211
59.148	2.08923	2.35408	1.13276
59.397	2.00662	2.22459	1.11324
59.645	1.93828	2.103	1.09304
59.894	1.86407	1.98934	1.07272
60.143	1.79871	1.8829	1.05214
60.392	1.74381	1.78381	1.03123
60.64	1.67672	1.69045	1.01012
60.889	1.63544	1.60409	0.98915
61.138	1.58399	1.52221	0.96751
61.387	1.53339	1.44451	0.9454
61.636	1.50265	1.37251	0.92405
61.885	1.45154	1.30554	0.90336
62.134	1.41436	1.242	0.88218
62.383	1.38087	1.18274	0.86209
62.632	1.3467	1.12704	0.84202
62.881	1.32107	1.07452	0.82215
63.13	1.27887	1.02539	0.80265
63.379	1.25224	0.97827	0.78308
63.628	1.23167	0.93403	0.76416
63.877	1.1993	0.89302	0.74648
64.125	1.17849	0.85328	0.72833
64.375	1.16094	0.81581	0.71063
64.624	1.13503	0.78016	0.6932
64.872	1.10437	0.7471	0.67702
65.122	1.08672	0.71311	0.65926
65.371	1.06258	0.68177	0.64246
65.62	1.04348	0.65267	0.62652
65.869	1.03424	0.62547	0.61106
66.118	1.0075	0.59928	0.59573
66.367	0.99528	0.57436	0.5807
66.617	0.97998	0.55068	0.56567
66.866	0.96415	0.52855	0.5516
67.116	0.94079	0.50633	0.53641
67.365	0.92126	0.48663	0.52336
67.614	0.91117	0.46723	0.51014
67.865	0.90319	0.44906	0.49713
68.114	0.88321	0.43162	0.48422
68.364	0.87447	0.41481	0.47136
68.614	0.86631	0.39942	0.45932
68.863	0.85327	0.38436	0.44692
69.114	0.86791	0.3697	0.43507
69.364	0.84827	0.35561	0.42323
69.615	0.83881	0.34277	0.41244
69.865	0.82586	0.33074	0.40189
70.115	0.8281	0.31891	0.39086
70.366	0.8135	0.30834	0.38153
70.617	0.79908	0.29799	0.3719
70.867	0.79093	0.288	0.36244
71.118	0.78832	0.27808	0.35273
71.369	0.7806	0.26952	0.34461
71.618	0.78747	0.26106	0.33673
71.868	0.77856	0.25334	0.32907
72.119	0.7567	0.24489	0.32089
72.37	0.75243	0.23654	0.31265
72.62	0.74949	0.22912	0.30551
72.872	0.72892	0.2215	0.2981
73.122	0.73424	0.21408	0.29081
73.373	0.7479	0.20812	0.28411
73.624	0.74122	0.20165	0.27718
73.874	0.71343	0.19544	0.27057
74.124	0.70396	0.18924	0.26388
74.375	0.72256	0.18383	0.25759
74.626	0.70684	0.17831	0.25122
74.877	0.71241	0.17326	0.2454
75.128	0.70485	0.16778	0.23898
75.378	0.69416	0.1637	0.2343
75.63	0.70414	0.15953	0.22907
75.88	0.66574	0.15493	0.22319
76.132	0.69875	0.15149	0.21855
76.383	0.68882	0.14821	0.21471
76.633	0.68865	0.14481	0.21009
76.885	0.7063	0.14025	0.20428
77.136	0.69338	0.13681	0.20018
77.387	0.65232	0.13295	0.19529
77.637	0.68114	0.12997	0.19122
77.887	0.69566	0.12683	0.18662
78.139	0.68553	0.12333	0.18196
78.389	0.67249	0.12032	0.17843
78.64	0.6793	0.11715	0.17403
78.891	0.67451	0.11417	0.17026
79.141	0.6744	0.11168	0.16692
79.393	0.68167	0.10938	0.16384
79.643	0.63765	0.10633	0.16004
79.894	0.67686	0.10378	0.15661
80.145	0.64048	0.10038	0.15251
80.396	0.67117	0.09775	0.14906
80.646	0.61897	0.09578	0.1464
80.897	0.67341	0.09379	0.14374
81.148	0.65229	0.09222	0.14128
81.398	0.65151	0.09028	0.13843
81.649	0.6584	0.08787	0.13546
81.899	0.62619	0.08557	0.13211
82.15	0.63084	0.08393	0.12958
82.4	0.66206	0.08139	0.12571
82.65	0.63698	0.07953	0.12293
82.901	0.65407	0.07737	0.11961
83.15	0.6393	0.07575	0.11686
83.402	0.63404	0.07425	0.11454
83.653	0.67164	0.07296	0.11226
83.904	0.65463	0.07086	0.10933
84.153	0.66903	0.07069	0.10874
84.403	0.67416	0.06909	0.10616
84.654	0.64185	0.06732	0.10329
84.904	0.64963	0.06579	0.1012
85.154	0.63558	0.06524	0.09996
85.404	0.64918	0.06382	0.09757
85.654	0.66389	0.06271	0.09572
85.903	0.64136	0.06128	0.09336
86.154	0.65662	0.05989	0.09137
86.405	0.6532	0.05851	0.0894
86.655	0.64848	0.05696	0.08693
86.904	0.66031	0.05606	0.08568
87.154	0.62494	0.05513	0.08413
87.404	0.66869	0.05388	0.0825
87.654	0.65406	0.05245	0.0807
87.904	0.67665	0.05121	0.0788
88.155	0.66459	0.05044	0.07772
88.405	0.62626	0.0498	0.07678
88.654	0.67886	0.04902	0.07561
88.903	0.65914	0.04828	0.07449
89.154	0.63869	0.04758	0.07343
89.404	0.63244	0.04692	0.07243
89.653	0.63662	0.0463	0.07149
89.904	0.64937	0.04571	0.0706
90.153	0.64641	0.04516	0.06976
90.402	0.63932	0.04466	0.06898
90.651	0.64273	0.04419	0.06826
90.902	0.63378	0.04376	0.06759
91.151	0.6015	0.04336	0.06698
91.401	0.65565	0.04301	0.06642
91.651	0.66484	0.0427	0.06592
91.9	0.65171	0.04242	0.06548
92.15	0.64404	0.04218	0.06509
92.399	0.66873	0.04199	0.06476

## Sheet: Fig.S21d
Temperature (°C)	E' (MPa)	E'' (MPa)	tan d
-53.743	640.722	26.973	0.0421
-53.673	641.054	26.7268	0.04169
-53.605	641.341	26.6183	0.0415
-53.537	641.758	26.4524	0.04122
-53.471	642.135	26.3725	0.04107
-53.405	642.779	26.2677	0.04087
-53.34	643.111	26.3149	0.04092
-53.275	643.714	26.2827	0.04083
-53.207	644.105	26.2364	0.04073
-53.137	644.399	26.2332	0.04071
-53.064	644.451	26.2213	0.04069
-52.986	644.604	26.198	0.04064
-52.905	644.728	26.1831	0.04061
-52.819	644.737	26.1667	0.04059
-52.73	644.928	26.1504	0.04055
-52.636	645.077	26.1533	0.04054
-52.537	645.284	26.118	0.04048
-52.433	645.56	26.1071	0.04044
-52.323	645.851	26.0723	0.04037
-52.208	646.232	26.0977	0.04038
-52.088	646.537	26.0787	0.04034
-51.964	647.026	26.0601	0.04028
-51.838	647.332	26.0035	0.04017
-51.71	647.841	26.0542	0.04022
-51.578	648.265	26.0497	0.04018
-51.441	648.723	26.01	0.04009
-51.301	649.125	26.0586	0.04014
-51.156	649.502	26.0215	0.04006
-51.008	649.87	26.0287	0.04005
-50.859	650.214	26.0356	0.04004
-50.704	650.484	25.9086	0.03983
-50.548	650.812	26.0575	0.04004
-50.39	651.137	26.017	0.03996
-50.223	651.339	25.9952	0.03991
-50.056	651.681	25.9657	0.03984
-49.886	651.95	25.9848	0.03986
-49.713	652.118	25.8933	0.03971
-49.535	652.35	25.9411	0.03977
-49.355	652.657	25.9584	0.03977
-49.168	652.905	25.8951	0.03966
-48.985	652.848	25.9549	0.03976
-48.8	653.096	25.8817	0.03963
-48.616	653.312	25.929	0.03969
-48.426	653.419	25.9075	0.03965
-48.234	653.616	25.8559	0.03956
-48.04	653.806	25.8354	0.03952
-47.843	653.739	25.8541	0.03955
-47.648	653.786	25.7928	0.03945
-47.448	654.249	25.9051	0.0396
-47.248	654.228	25.819	0.03946
-47.046	654.528	25.5616	0.03905
-46.843	654.698	25.6232	0.03914
-46.64	654.843	25.9094	0.03957
-46.438	654.803	25.7386	0.03931
-46.234	655.132	25.7791	0.03935
-46.031	655.022	25.7521	0.03931
-45.822	654.995	26.0311	0.03974
-45.615	655.214	25.7337	0.03928
-45.407	655.354	25.6836	0.03919
-45.199	655.374	25.8119	0.03938
-44.996	655.427	25.6845	0.03919
-44.795	655.329	25.8255	0.03941
-44.599	655.365	25.7322	0.03926
-44.4	655.441	25.8288	0.03941
-44.209	655.398	25.7701	0.03932
-44.012	655.471	25.8425	0.03943
-43.815	655.569	25.7149	0.03923
-43.611	655.562	25.7638	0.0393
-43.405	655.701	25.8039	0.03935
-43.196	655.637	25.7683	0.0393
-42.985	655.665	25.8158	0.03937
-42.769	655.598	25.8134	0.03937
-42.55	655.536	25.9169	0.03954
-42.332	655.617	25.8379	0.03941
-42.115	655.643	25.7614	0.03929
-41.888	655.499	25.905	0.03952
-41.654	655.463	25.9148	0.03954
-41.414	655.41	25.8647	0.03946
-41.172	655.378	25.924	0.03956
-40.933	655.463	25.9833	0.03964
-40.694	655.354	25.9697	0.03963
-40.456	655.233	25.8804	0.0395
-40.226	655.167	25.9431	0.0396
-39.996	655.227	25.9558	0.03961
-39.754	655.062	25.8895	0.03952
-39.512	655.295	26.0309	0.03972
-39.267	654.671	25.9993	0.03971
-39.02	654.963	26.0716	0.03981
-38.77	654.824	26.1298	0.0399
-38.533	654.988	26.2868	0.04013
-38.304	654.652	25.8461	0.03948
-38.062	654.442	26.1033	0.03989
-37.818	654.123	26.057	0.03984
-37.575	654.192	26.1412	0.03996
-37.33	654.261	26.2387	0.0401
-37.09	654.173	26.3039	0.04021
-36.852	654.012	26.1854	0.04004
-36.623	654.108	26.0641	0.03985
-36.395	653.615	26.0712	0.03989
-36.163	653.356	26.3901	0.04039
-35.919	653.176	26.1506	0.04004
-35.672	652.7	26.2956	0.04029
-35.42	653.03	26.5097	0.04059
-35.176	652.533	26.6396	0.04082
-34.928	652.207	26.1718	0.04013
-34.676	652.101	26.7709	0.04105
-34.417	652.09	26.156	0.04011
-34.16	651.482	27.1014	0.0416
-33.897	651.42	26.2954	0.04037
-33.641	651.255	26.5181	0.04072
-33.394	651.225	25.991	0.03991
-33.139	650.863	27.1723	0.04175
-32.884	650.655	26.5805	0.04085
-32.635	650.19	26.5383	0.04082
-32.371	649.897	26.7434	0.04115
-32.099	649.622	26.6985	0.0411
-31.826	649.334	26.9201	0.04146
-31.552	649.318	26.9417	0.04149
-31.285	649.222	26.9239	0.04147
-31.019	648.399	26.9176	0.04151
-30.745	647.961	27.0846	0.0418
-30.479	648.287	26.865	0.04144
-30.22	647.496	27.2703	0.04212
-29.961	647.74	27.0986	0.04184
-29.711	646.49	26.9813	0.04174
-29.462	646.461	27.3465	0.0423
-29.203	646.17	27.6169	0.04274
-28.939	645.686	27.3386	0.04234
-28.679	645.676	27.9111	0.04323
-28.428	645.056	27.8649	0.0432
-28.168	644.801	27.9555	0.04336
-27.909	644.844	27.7327	0.04301
-27.656	644.586	27.9867	0.04342
-27.403	644.39	27.8808	0.04327
-27.154	643.591	28.3868	0.04411
-26.897	643.17	28.3203	0.04403
-26.641	642.994	28.1218	0.04374
-26.399	642.259	28.8293	0.04489
-26.167	641.912	28.0715	0.04373
-25.918	641.207	28.7119	0.04478
-25.658	641.009	28.0158	0.04371
-25.397	640.223	28.089	0.04387
-25.151	639.243	29.0485	0.04544
-24.89	639.412	28.4801	0.04454
-24.631	638.574	28.7544	0.04503
-24.38	637.652	28.8196	0.0452
-24.127	637.781	29.0097	0.04549
-23.878	637.586	29.1309	0.04569
-23.641	636.054	28.3059	0.0445
-23.403	635.963	29.0841	0.04573
-23.162	635.687	29.7311	0.04677
-22.918	635.202	29.2184	0.046
-22.673	634.209	29.536	0.04657
-22.428	633.978	29.2526	0.04614
-22.186	633.32	29.4095	0.04644
-21.931	632.771	30.4095	0.04806
-21.684	632.165	29.8933	0.04729
-21.444	632.012	30.1848	0.04776
-21.203	631.564	30.5279	0.04834
-20.953	630.432	30.4145	0.04824
-20.712	629.653	29.8357	0.04738
-20.478	629.29	30.9416	0.04917
-20.248	628.752	30.7565	0.04892
-20.017	628.436	30.7258	0.04889
-19.778	627.798	31.2906	0.04984
-19.534	626.981	31.1551	0.04969
-19.288	626.372	31.1723	0.04977
-19.038	626.682	30.8277	0.04919
-18.785	625.713	30.7063	0.04907
-18.536	625.829	31.7807	0.05078
-18.289	625.285	31.7861	0.05083
-18.052	624.438	32.0157	0.05127
-17.809	624.256	31.7491	0.05086
-17.562	623.295	31.5773	0.05066
-17.31	622.888	31.9358	0.05127
-17.059	622.203	32.0133	0.05145
-16.811	621.3	32.2573	0.05192
-16.559	620.777	32.2527	0.05196
-16.306	620.373	32.2343	0.05196
-16.069	619.449	32.5992	0.05263
-15.822	618.741	32.4399	0.05243
-15.574	617.76	32.7322	0.05299
-15.338	617.291	32.9475	0.05337
-15.098	616.673	33.7733	0.05477
-14.85	615.499	33.3679	0.05421
-14.604	614.864	33.231	0.05405
-14.37	614.384	33.3932	0.05435
-14.163	613.687	33.3237	0.0543
-13.952	612.919	33.8607	0.05524
-13.728	612.499	34.6014	0.05649
-13.493	611.629	33.6082	0.05495
-13.256	610.439	34.1915	0.05601
-13.018	610.218	34.5286	0.05658
-12.772	609.277	34.5035	0.05663
-12.54	609.048	34.627	0.05685
-12.308	607.947	34.7553	0.05717
-12.064	607.026	34.8901	0.05748
-11.819	606.906	35.2338	0.05805
-11.578	606.132	34.898	0.05757
-11.325	605.512	35.7474	0.05904
-11.06	605.229	35.0958	0.05799
-10.807	604.235	35.8059	0.05926
-10.539	603.657	36.2217	0.06
-10.269	602.685	35.7205	0.05927
-10.005	602.031	36.4205	0.0605
-9.756	601.586	36.5959	0.06083
-9.518	600.397	36.9534	0.06155
-9.274	600.283	36.8998	0.06147
-8.994	598.355	36.8475	0.06158
-8.724	597.442	37.4855	0.06274
-8.463	596.867	37.2978	0.06249
-8.221	595.421	37.7739	0.06344
-7.973	594.43	37.4905	0.06307
-7.723	592.939	37.6261	0.06346
-7.477	592.489	37.7478	0.06371
-7.231	591.612	37.9752	0.06419
-6.971	590.151	38.2791	0.06486
-6.701	589.603	38.4263	0.06517
-6.438	588.605	38.8539	0.06601
-6.178	587.755	38.8668	0.06613
-5.937	586.392	39.1252	0.06672
-5.706	586.388	38.9778	0.06647
-5.464	585.006	39.0003	0.06667
-5.2	583.933	39.535	0.0677
-4.921	582.607	39.6907	0.06813
-4.644	580.743	39.3954	0.06784
-4.362	579.619	39.7741	0.06862
-4.109	577.932	39.5783	0.06848
-3.875	577.623	40.2803	0.06973
-3.649	576.376	40.0314	0.06945
-3.392	574.887	39.7475	0.06914
-3.111	573.03	40.6731	0.07098
-2.843	572.269	40.1251	0.07012
-2.587	571.948	41.3883	0.07236
-2.328	570.676	40.8536	0.07159
-2.047	569.368	40.6533	0.0714
-1.777	568.678	40.8308	0.0718
-1.474	566.538	41.1565	0.07265
-1.147	566.407	40.9206	0.07225
-0.829	563.905	40.9586	0.07263
-0.525	562.983	41.2434	0.07326
-0.269	561.438	42.161	0.07509
-0.014	560.271	41.4234	0.07393
0.265	558.294	40.8939	0.07325
0.549	557.311	42.1518	0.07563
0.827	557.492	41.4956	0.07443
1.102	555.503	42.5628	0.07662
1.364	555.019	42.7506	0.07703
1.614	553.908	42.633	0.07697
1.852	553.308	43.2714	0.0782
2.103	551.076	42.4082	0.07696
2.366	550.4	43.1736	0.07844
2.625	548.377	43.3364	0.07903
2.875	548.102	43.3709	0.07913
3.112	547.393	43.7054	0.07984
3.36	545.514	43.6611	0.08004
3.591	544.172	43.0031	0.07902
3.768	542.021	42.8557	0.07907
3.929	540.541	43.6893	0.08083
4.095	539.364	44.0876	0.08174
4.276	538.115	43.4686	0.08078
4.475	537.047	44.1504	0.08221
4.681	535.262	44.0757	0.08234
4.898	533.446	44.2612	0.08297
5.122	533.427	44.5838	0.08358
5.346	530.689	44.4546	0.08377
5.561	529.886	44.5828	0.08414
5.77	528.267	44.6962	0.08461
5.981	527.013	45.3861	0.08612
6.208	525.184	44.2991	0.08435
6.466	523.654	45.6489	0.08717
6.711	521.893	45.6593	0.08749
6.982	521.122	45.138	0.08662
7.272	519.881	45.7734	0.08805
7.553	518.226	45.742	0.08827
7.833	516.437	46.556	0.09015
8.1	514.343	46.1706	0.08977
8.356	512.363	46.2919	0.09035
8.564	511.395	45.9075	0.08977
8.747	510.539	46.9867	0.09203
8.943	508.758	46.9344	0.09225
9.156	507.825	45.9289	0.09044
9.392	506.38	47.1058	0.09302
9.626	505.189	46.7178	0.09248
9.858	503.652	47.3742	0.09406
10.111	502.307	47.3483	0.09426
10.351	501.727	46.7697	0.09322
10.601	499.769	47.9844	0.09601
10.836	499.024	47.3188	0.09482
11.084	497.654	47.358	0.09516
11.366	496.597	47.6096	0.09587
11.628	495.712	47.4423	0.09571
11.915	493.804	47.9273	0.09706
12.213	493.154	47.784	0.09689
12.489	490.914	47.6672	0.0971
12.738	489.753	47.1808	0.09634
12.962	487.343	47.1105	0.09667
13.181	485.87	47.0423	0.09682
13.411	485.222	47.8555	0.09863
13.66	483.421	47.6372	0.09854
13.933	483.025	47.1705	0.09766
14.197	482.378	46.9584	0.09735
14.433	481.667	47.3732	0.09835
14.681	480.601	47.6552	0.09916
14.944	479.362	47.1641	0.09839
15.259	478.453	47.176	0.0986
15.587	477.651	47.2186	0.09886
15.926	476.719	47.8364	0.10035
16.24	476.121	47.6168	0.10001
16.559	475.203	47.2613	0.09945
16.827	473.308	47.0602	0.09943
17.081	471.658	47.0687	0.09979
17.336	469.151	46.4292	0.09896
17.572	467.216	46.9179	0.10042
17.813	466.421	46.1381	0.09892
18.093	465.287	46.7011	0.10037
18.377	463.887	46.1743	0.09954
18.667	462.522	46.4736	0.10048
18.935	460.303	46.8698	0.10182
19.185	458.693	46.4927	0.10136
19.419	456.492	46.7012	0.1023
19.651	455.176	47.026	0.10331
19.884	453.407	47.495	0.10475
20.097	451.989	47.8459	0.10586
20.355	449.537	48.276	0.10739
20.623	447.564	48.9826	0.10944
20.855	444.447	48.8883	0.11
21.072	440.167	49.0725	0.11149
21.309	438.288	49.3822	0.11267
21.589	438.015	49.9959	0.11414
21.874	437.024	49.7897	0.11393
22.145	435.19	49.9739	0.11483
22.382	431	50.1339	0.11632
22.616	429.268	50.9539	0.1187
22.893	427.834	50.72	0.11855
23.174	427.037	50.8526	0.11908
23.418	424.997	51.1154	0.12027
23.613	422.398	52.3315	0.12389
23.825	421.47	51.9079	0.12316
24.068	419.398	51.9995	0.12399
24.319	417.019	51.9405	0.12455
24.575	415.491	52.2026	0.12564
24.841	413.637	53.0754	0.12831
25.097	411.363	53.3796	0.12976
25.369	409.587	53.8275	0.13142
25.624	407.136	54.7998	0.1346
25.865	404.848	54.6849	0.13508
26.1	401.552	56.0032	0.13947
26.313	397.294	55.6094	0.13997
26.529	394.134	56.0488	0.14221
26.771	391.734	56.9654	0.14542
27.017	390.693	57.3351	0.14675
27.262	388.829	57.9965	0.14916
27.51	386.251	58.0222	0.15022
27.762	382.854	58.4176	0.15258
28.048	379.519	58.9319	0.15528
28.344	377.168	59.8255	0.15862
28.599	372.848	61.0323	0.16369
28.823	366.399	61.2351	0.16713
29.049	362.009	62.4768	0.17258
29.287	360.559	63.2682	0.17547
29.508	357.736	64.2691	0.17966
29.739	352.429	64.6316	0.18339
29.986	349.228	65.3829	0.18722
30.255	346.343	66.6187	0.19235
30.517	340.569	67.2267	0.1974
30.763	337.117	68.0658	0.20191
31.001	333.308	69.0795	0.20725
31.239	327.73	69.9918	0.21357
31.477	323.831	71.1648	0.21976
31.707	318.045	71.91	0.2261
31.957	313.07	73.4263	0.23454
32.181	306.379	73.996	0.24152
32.428	302.123	75.2705	0.24914
32.676	296.513	76.0574	0.25651
32.932	291.965	76.9618	0.2636
33.186	286.615	77.9333	0.27191
33.43	279.96	79.3144	0.28331
33.668	271.676	80.0121	0.29451
33.894	266.315	80.7818	0.30333
34.114	259.582	81.5595	0.3142
34.364	252.471	82.6176	0.32724
34.61	246.77	83.3126	0.33761
34.859	239.86	83.8629	0.34963
35.139	230.536	84.4546	0.36634
35.396	222.751	84.9111	0.38119
35.659	214.347	84.9722	0.39642
35.915	209.305	85.4724	0.40836
36.215	200.5	85.776	0.42781
36.468	191.152	84.8619	0.44395
36.708	184.812	84.9726	0.45978
36.937	177.503	84.2264	0.47451
37.169	171.715	83.5502	0.48656
37.398	166.047	83.0198	0.49998
37.638	159.74	82.2937	0.51517
37.883	151.926	81.0995	0.53381
38.136	147.64	81.325	0.55083
38.38	145.762	83.2274	0.57098
38.623	142.536	84.4562	0.59253
38.862	137.39	83.7907	0.60987
39.114	131.086	83.0626	0.63365
39.369	123.747	81.1532	0.6558
39.61	116.952	79.5056	0.67981
39.843	110.256	77.5261	0.70315
40.107	104.785	76.2003	0.72721
40.368	99.7977	74.3522	0.74503
40.645	94.2756	72.5198	0.76923
40.905	88.4043	70.3483	0.79576
41.134	82.488	67.9476	0.82373
41.382	77.0817	65.5312	0.85015
41.632	71.4793	62.8524	0.87931
41.899	66.7252	60.7989	0.91118
42.165	61.0817	57.6813	0.94433
42.415	57.3133	55.543	0.96911
42.639	52.9256	53.1083	1.00345
42.881	49.1238	50.9487	1.03715
43.124	44.6559	48.167	1.07863
43.361	41.8269	45.748	1.09375
43.635	36.8522	42.3037	1.14793
43.91	34.5679	40.4556	1.17032
44.183	32.0008	38.5002	1.2031
44.451	29.6819	36.7329	1.23755
44.714	26.8107	33.8731	1.26342
44.981	24.8064	32.5068	1.31042
45.245	22.2598	29.7187	1.33508
45.488	19.9185	27.8884	1.40013
45.733	18.7497	26.695	1.42376
45.979	16.9912	24.7675	1.45767
46.219	15.3027	22.6439	1.47973
46.458	13.8696	21.2023	1.52869
46.692	12.3619	19.1406	1.54835
46.941	12.028	18.7657	1.56017
47.176	10.5979	17.1352	1.61685
47.383	9.54792	15.3633	1.60907
47.626	9.04795	14.7722	1.63266
47.905	8.43234	13.9087	1.64945
48.185	8.19512	13.4024	1.63541
48.444	7.28659	12.2332	1.67886
48.703	6.60285	11.0066	1.66695
48.962	6.351	10.6292	1.67363
49.232	5.97619	9.80435	1.64057
49.469	5.54365	9.19724	1.65906
49.739	5.22824	8.6218	1.64908
50.007	4.77695	7.83963	1.64114
50.245	4.54508	7.35256	1.6177
50.478	4.22979	7.01164	1.65768
50.708	4.07383	6.49889	1.59528
50.911	3.84433	6.03829	1.5707
51.139	3.66615	5.78586	1.57818
51.396	3.52861	5.40932	1.53299
51.646	3.36446	5.0533	1.50196
51.914	3.22697	4.82344	1.49473
52.177	3.13567	4.69792	1.49822
52.489	3.03618	4.32993	1.42611
52.744	2.74305	3.67558	1.33996
52.975	2.73187	3.60214	1.31856
53.233	2.7515	3.66875	1.33336
53.494	2.60046	3.37745	1.29879
53.749	2.50923	3.23622	1.28973
53.988	2.48116	3.1508	1.26989
54.181	2.35877	2.86273	1.21365
54.39	2.30274	2.93066	1.27268
54.679	2.26174	2.7989	1.2375
54.964	2.25355	2.7079	1.20162
55.208	2.02604	2.41984	1.19437
55.458	2.01531	2.40105	1.1914
55.721	2.0143	2.38866	1.18585
55.969	1.95206	2.24438	1.14975
56.231	1.92589	2.12052	1.10106
56.466	1.91947	1.98657	1.03496
56.713	1.80983	1.845	1.01943
56.969	1.80609	1.93462	1.07116
57.206	1.67748	1.72015	1.02544
57.457	1.69442	1.79245	1.05785
57.745	1.73465	1.76077	1.01506
58.014	1.6669	1.62485	0.97477
58.245	1.58785	1.55852	0.98153
58.436	1.5434	1.43718	0.93118
58.645	1.54089	1.40257	0.91023
58.919	1.46118	1.31465	0.89972
59.492	1.46802	1.33179	0.9072
59.786	1.45343	1.28476	0.88395
60.07	1.49745	1.30136	0.86905
60.362	1.47653	1.16742	0.79065
60.639	1.38515	1.14699	0.82806
60.835	1.33899	1.11484	0.8326
60.984	1.32548	0.89101	0.67222
61.159	1.27881	0.90468	0.70744
61.736	1.23905	0.7662	0.61838
61.968	1.11099	0.7447	0.6703
62.534	1.20247	0.68246	0.56755
62.778	1.10095	0.69319	0.62963
63.368	1.10833	0.58473	0.52758
63.578	1.02621	0.60727	0.59176
64.136	0.9844	0.54029	0.54886
64.366	0.95174	0.53679	0.564
64.966	0.94944	0.48581	0.51168
65.247	0.93557	0.49598	0.53014
65.854	0.91445	0.42829	0.46836
66.11	0.89926	0.43788	0.48693
66.777	0.86912	0.39637	0.45606
67.076	0.8214	0.39055	0.47547
67.39	0.57643	0.22292	0.38673
67.672	0.53168	0.09083	0.17083
68.005	0.53674	0.13975	0.26037
68.735	0.59287	0.18933	0.31935
69.899	0.56188	0.16893	0.30065
70.487	0.62338	0.3265	0.52376
70.747	0.60077	0.32624	0.54304
70.979	0.54134	0.14463	0.26717
71.569	0.62167	0.31927	0.51356
71.817	0.59897	0.3078	0.51388
72.066	0.52183	0.12751	0.24436
72.523	0.58344	0.27508	0.47147
72.74	0.54172	0.25901	0.47813
72.95	0.50588	0.11451	0.22635
73.509	0.54482	0.23147	0.42486
73.775	0.50899	0.21723	0.42679
74.083	0.49327	0.10898	0.22093
74.819	0.55169	0.23994	0.43492
75.123	0.51816	0.21881	0.42228
75.97	0.51144	0.21361	0.41767
76.24	0.5167	0.2089	0.40429
77.132	0.50619	0.18363	0.36276
77.345	0.51214	0.19068	0.37231
77.546	0.46108	0.07002	0.15187
78.23	0.48557	0.17372	0.35777
78.494	0.48315	0.16211	0.33553
79.264	0.46878	0.15693	0.33478
79.575	0.46627	0.15066	0.32312
79.844	0.44578	0.05811	0.13035
80.39	0.45174	0.15088	0.33401
80.653	0.46001	0.14916	0.32425
80.935	0.43769	0.05004	0.11433
81.421	0.3491	0.17094	0.48966
81.764	0.43288	0.11005	0.25423
82.094	0.43306	0.12202	0.28176
82.361	0.42932	0.13225	0.30805
83.702	0.40004	0.11005	0.27509
83.918	0.41238	0.11249	0.27279
85.341	0.37868	0.10687	0.28222
85.56	0.37935	0.09166	0.24162
86.666	0.36767	0.09139	0.24857
86.949	0.35064	0.08306	0.23687
87.563	0.34137	0.02658	0.07787
88.101	0.33854	0.02951	0.08717
88.346	0.34466	0.00881	0.02555
89.056	0.33569	0.01165	0.03469
89.588	0.32644	0.01178	0.03607
89.825	0.33718	0.01027	0.03045
90.257	0.34121	0.01994	0.05845
90.512	0.32609	0.00598	0.01834
90.766	0.33533	0.01913	0.05704
91.452	0.31849	0.01494	0.0469
91.704	0.33288	0.01044	0.03136
91.952	0.32478	0.02187	0.06733
92.194	0.332	0.02116	0.06373
92.415	0.29853	0.0291	0.09749
92.653	0.32367	0.02991	0.09241
92.913	0.31444	0.04732	0.15049
93.179	0.32306	0.04215	0.13048
93.528	0.33403	0.05121	0.1533
93.776	0.30229	0.05589	0.18489

## Sheet: Fig.S21e
Temperature (°C)	E' (MPa)	E'' (MPa)	tan d
-60.506	588.695	20.1287	0.0342
-60.496	589.051	20.1371	0.03419
-60.474	589.526	20.1464	0.03418
-60.435	590.107	20.1565	0.03417
-60.384	590.627	20.1675	0.03417
-60.324	591.046	20.1794	0.03416
-60.252	591.28	20.1921	0.03416
-60.172	591.562	20.2057	0.03417
-60.085	592.435	20.2202	0.03417
-59.992	592.743	20.2355	0.03418
-59.895	592.883	20.2517	0.03419
-59.794	592.912	20.2687	0.0342
-59.689	593.208	20.2866	0.03421
-59.582	593.628	20.3054	0.03423
-59.47	593.091	20.3251	0.03424
-59.357	592.891	20.3456	0.03426
-59.24	593.217	20.367	0.03429
-59.121	593.672	20.3972	0.03431
-58.998	593.944	20.4262	0.03434
-58.874	594.036	20.4521	0.03437
-58.746	593.692	20.4755	0.0344
-58.616	593.812	20.5014	0.03443
-58.484	594.203	20.5291	0.03447
-58.349	594.549	20.5551	0.03451
-58.212	594.868	20.5792	0.03455
-58.071	595.116	20.6044	0.03459
-57.929	595.087	20.6288	0.03463
-57.785	595.535	20.6567	0.03468
-57.638	595.799	20.6912	0.03474
-57.49	595.645	20.7202	0.03479
-57.338	595.629	20.7444	0.03484
-57.183	595.84	20.7806	0.0349
-57.027	595.987	20.8125	0.03496
-56.868	596.192	20.8466	0.03502
-56.706	596.488	20.8838	0.03509
-56.542	596.486	20.9135	0.03516
-56.379	596.405	20.9608	0.03523
-56.212	596.26	21.0105	0.0353
-56.044	596.32	21.0563	0.03537
-55.872	596.27	21.1033	0.03545
-55.698	596.201	21.1458	0.03553
-55.521	596.135	21.1914	0.03561
-55.343	596.137	21.2406	0.0357
-55.164	596.005	21.2946	0.03578
-54.983	596.113	21.3515	0.03586
-54.799	596.108	21.4065	0.03595
-54.613	595.872	21.4697	0.03604
-54.423	595.817	21.5305	0.03614
-54.231	595.751	21.5878	0.03624
-54.04	595.798	21.6466	0.03633
-53.847	595.763	21.7052	0.03641
-53.654	595.478	21.7611	0.0365
-53.457	595.25	21.8153	0.03658
-53.258	595.232	21.869	0.03667
-53.059	595.285	21.9208	0.03675
-52.859	595.269	21.9651	0.03682
-52.66	594.958	22.0135	0.0369
-52.462	594.853	22.0592	0.03699
-52.262	594.763	22.1031	0.03707
-52.065	594.81	22.1484	0.03714
-51.868	594.576	22.1801	0.03721
-51.668	594.266	22.207	0.03728
-51.467	593.764	22.2325	0.03734
-51.266	593.285	22.2606	0.03741
-51.065	593.227	22.2828	0.03748
-50.863	593.078	22.2983	0.03754
-50.661	592.874	22.3116	0.0376
-50.459	592.531	22.3277	0.03767
-50.258	592.354	22.3481	0.03774
-50.057	592.122	22.3634	0.03781
-49.856	591.758	22.3775	0.03789
-49.654	591.392	22.3935	0.03796
-49.452	591.03	22.4092	0.03803
-49.25	590.752	22.4285	0.03809
-49.048	590.345	22.4553	0.03816
-48.844	590.145	22.4844	0.03822
-48.643	589.864	22.5124	0.03828
-48.442	589.6	22.5402	0.03835
-48.242	589.346	22.5767	0.03842
-48.04	589.059	22.6153	0.03849
-47.839	588.597	22.6575	0.03857
-47.64	588.396	22.7028	0.03864
-47.441	588.126	22.7485	0.03871
-47.244	587.574	22.7927	0.03878
-47.047	587.555	22.8312	0.03885
-46.851	587.451	22.867	0.03893
-46.655	587.139	22.9015	0.03899
-46.457	586.723	22.9378	0.03906
-46.255	586.247	22.9775	0.03912
-46.053	586.068	23.0155	0.03918
-45.849	585.516	23.0475	0.03924
-45.642	585.347	23.0747	0.03931
-45.435	584.877	23.0953	0.03938
-45.226	584.142	23.1188	0.03945
-45.014	583.955	23.1383	0.03951
-44.8	583.355	23.1558	0.03957
-44.585	582.76	23.1621	0.03963
-44.368	582.322	23.1612	0.03969
-44.149	581.703	23.1665	0.03975
-43.927	581.343	23.1647	0.03981
-43.703	580.751	23.1612	0.03986
-43.478	580.491	23.1565	0.03992
-43.249	579.806	23.1577	0.03997
-43.016	579.34	23.1595	0.04001
-42.777	579.065	23.1598	0.04006
-42.537	578.69	23.1601	0.04011
-42.294	578.159	23.1637	0.04016
-42.051	577.589	23.1662	0.0402
-41.806	576.889	23.1717	0.04025
-41.559	576.494	23.1797	0.04031
-41.312	575.923	23.1898	0.04035
-41.063	575.496	23.1967	0.0404
-40.814	574.926	23.2053	0.04044
-40.563	573.875	23.2149	0.04049
-40.312	573.406	23.2245	0.04053
-40.06	572.599	23.2291	0.04057
-39.806	572.043	23.2289	0.04062
-39.549	571.386	23.2341	0.04067
-39.293	570.702	23.2466	0.04072
-39.034	570.138	23.2634	0.04078
-38.774	569.568	23.279	0.04083
-38.514	568.887	23.2866	0.04088
-38.253	568.1	23.2896	0.04094
-37.989	567.291	23.2943	0.04099
-37.724	566.693	23.297	0.04104
-37.457	565.995	23.2934	0.0411
-37.188	565.513	23.2838	0.04114
-36.919	564.679	23.2756	0.04119
-36.65	563.883	23.2648	0.04125
-36.379	563.034	23.2585	0.0413
-36.108	562.37	23.255	0.04136
-35.836	561.616	23.244	0.04141
-35.565	560.818	23.2362	0.04145
-35.294	559.754	23.2324	0.04149
-35.023	559.14	23.2259	0.04153
-34.751	558.422	23.2218	0.04157
-34.479	557.912	23.2116	0.04161
-34.206	556.987	23.2008	0.04164
-33.934	556.227	23.1935	0.04168
-33.663	555.234	23.1855	0.04171
-33.392	554.412	23.1758	0.04175
-33.121	553.589	23.1622	0.04179
-32.85	552.874	23.1478	0.04183
-32.58	552.107	23.1297	0.04188
-32.31	551.272	23.1142	0.04193
-32.04	550.569	23.099	0.04197
-31.769	549.846	23.0844	0.04202
-31.502	548.996	23.0684	0.04206
-31.233	548.108	23.0547	0.04211
-30.965	547.171	23.0494	0.04216
-30.698	546.526	23.0404	0.04221
-30.432	545.792	23.0344	0.04226
-30.166	544.967	23.0278	0.04231
-29.901	543.832	23.0197	0.04236
-29.636	543.065	23.0134	0.04241
-29.372	542.087	23.0073	0.04246
-29.108	541.441	22.9978	0.04252
-28.846	540.71	22.993	0.04257
-28.585	539.598	22.9925	0.04262
-28.325	538.989	22.9981	0.04268
-28.065	538.214	23.0017	0.04274
-27.806	537.425	22.9988	0.0428
-27.548	536.713	22.9958	0.04285
-27.291	535.73	22.992	0.04291
-27.035	534.746	22.9907	0.04297
-26.779	533.924	22.9944	0.04303
-26.525	533.369	22.991	0.04309
-26.271	532.439	22.9919	0.04314
-26.019	531.452	22.9856	0.0432
-25.768	530.404	22.9811	0.04326
-25.517	529.418	22.9739	0.04332
-25.267	528.563	22.9637	0.04339
-25.018	527.657	22.9494	0.04345
-24.77	526.609	22.9368	0.04351
-24.523	525.528	22.925	0.04357
-24.277	524.617	22.9076	0.04364
-24.031	523.645	22.8941	0.04372
-23.786	522.949	22.882	0.04378
-23.543	521.855	22.8681	0.04386
-23.298	520.756	22.8515	0.04392
-23.055	519.928	22.8384	0.04399
-22.813	518.944	22.8273	0.04405
-22.572	518.031	22.8147	0.04412
-22.331	516.934	22.8083	0.04418
-22.091	515.58	22.7969	0.04425
-21.851	514.548	22.7879	0.04431
-21.613	513.521	22.7794	0.04437
-21.375	512.676	22.7721	0.04443
-21.137	511.499	22.7664	0.0445
-20.899	510.34	22.7647	0.04456
-20.662	509.179	22.7593	0.04463
-20.426	508.164	22.75	0.04471
-20.191	507.227	22.7384	0.04478
-19.954	506.243	22.728	0.04485
-19.719	505.037	22.7214	0.04494
-19.484	504.007	22.7154	0.04502
-19.25	503.024	22.7058	0.0451
-19.016	501.928	22.6943	0.04519
-18.782	500.734	22.6817	0.04527
-18.547	499.398	22.6731	0.04537
-18.315	498.157	22.6582	0.04546
-18.082	497.14	22.6494	0.04556
-17.849	496.291	22.6378	0.04565
-17.615	495.214	22.6287	0.04575
-17.382	493.812	22.6245	0.04585
-17.148	492.808	22.6239	0.04596
-16.915	491.616	22.6217	0.04606
-16.683	490.484	22.6137	0.04617
-16.449	489.359	22.6121	0.04628
-16.216	487.961	22.6082	0.04638
-15.982	486.55	22.6074	0.0465
-15.747	485.335	22.6052	0.04662
-15.514	484.16	22.6091	0.04675
-15.279	482.696	22.615	0.04687
-15.045	481.236	22.6224	0.04701
-14.81	479.781	22.6349	0.04714
-14.575	478.68	22.6473	0.04728
-14.339	477.762	22.6639	0.04742
-14.104	476.813	22.6771	0.04756
-13.867	475.405	22.6896	0.04771
-13.631	474.121	22.7041	0.04786
-13.394	472.762	22.7246	0.04801
-13.156	471.941	22.7404	0.04817
-12.918	471.093	22.7636	0.04833
-12.68	469.761	22.7866	0.04849
-12.44	468.366	22.8117	0.04865
-12.2	467.004	22.8379	0.04882
-11.96	466.094	22.8597	0.04899
-11.718	465.033	22.8786	0.04918
-11.478	464.013	22.9	0.04935
-11.235	462.812	22.9252	0.04953
-10.992	461.552	22.9503	0.0497
-10.75	460.487	22.9738	0.04988
-10.506	459.434	23.0034	0.05005
-10.262	457.929	23.0287	0.05023
-10.016	456.275	23.0544	0.05041
-9.771	454.901	23.0835	0.05059
-9.525	453.958	23.1092	0.05079
-9.277	452.953	23.1374	0.051
-9.031	451.55	23.1674	0.05121
-8.783	449.873	23.1977	0.05142
-8.535	448.427	23.2267	0.05163
-8.286	447.294	23.2559	0.05188
-8.036	446.293	23.2861	0.05214
-7.785	445.01	23.3225	0.05243
-7.535	443.532	23.3585	0.0527
-7.284	442.094	23.4011	0.05299
-7.031	440.905	23.4466	0.05331
-6.778	439.715	23.5014	0.05362
-6.525	438.647	23.5638	0.05394
-6.272	437.483	23.6342	0.05426
-6.017	436.271	23.7067	0.05459
-5.763	435.273	23.7796	0.05494
-5.508	434.285	23.8772	0.05529
-5.252	433.148	23.9847	0.05565
-4.997	431.553	24.1049	0.05602
-4.74	430.103	24.2124	0.05639
-4.485	428.746	24.3287	0.0568
-4.226	427.482	24.4522	0.05722
-3.969	426.243	24.5705	0.05765
-3.711	424.761	24.6956	0.05809
-3.453	423.365	24.8139	0.05853
-3.194	421.747	24.931	0.05901
-2.936	420.598	25.056	0.0595
-2.677	419.126	25.1707	0.06
-2.416	417.596	25.2806	0.06049
-2.157	415.739	25.3877	0.061
-1.897	414.153	25.4938	0.06152
-1.636	413.08	25.6142	0.06205
-1.376	411.29	25.7393	0.06258
-1.115	409.392	25.8629	0.06311
-0.854	407.436	25.9828	0.06365
-0.593	405.911	26.0955	0.0642
-0.33	404.436	26.2125	0.06478
-0.067	402.679	26.3297	0.06536
0.195	400.932	26.4483	0.06594
0.458	399.137	26.5504	0.06652
0.721	396.902	26.6561	0.06711
0.984	395.442	26.7725	0.06772
1.248	393.692	26.8891	0.06832
1.51	392.423	27.0039	0.06892
1.775	391.343	27.1117	0.06952
2.038	389.719	27.2131	0.07013
2.301	387.629	27.3175	0.07074
2.564	385.814	27.4448	0.07136
2.826	384.027	27.5831	0.07198
3.089	381.969	27.7128	0.07259
3.351	380.062	27.8261	0.0732
3.613	378.288	27.9326	0.07381
3.874	376.614	28.0568	0.07444
4.136	374.782	28.1695	0.07504
4.396	372.692	28.2713	0.07566
4.657	371.01	28.3673	0.07627
4.916	369.096	28.4635	0.07688
5.175	367.344	28.5639	0.07748
5.435	365.832	28.6684	0.07808
5.694	364.106	28.7614	0.07869
5.951	362.448	28.8466	0.07928
6.209	361.201	28.9425	0.07986
6.467	359.951	29.0359	0.08043
6.724	358.124	29.1375	0.081
6.98	356.362	29.2162	0.08157
7.236	354.523	29.2859	0.08214
7.492	353.192	29.3565	0.08272
7.748	351.564	29.4246	0.08331
8.002	349.677	29.4872	0.08392
8.257	348.142	29.5324	0.08454
8.511	346.503	29.5706	0.08515
8.764	344.966	29.5998	0.08578
9.017	343.496	29.6441	0.08643
9.27	341.712	29.6865	0.0871
9.523	339.573	29.7132	0.08779
9.775	337.339	29.7374	0.08847
10.026	334.878	29.7737	0.08919
10.277	332.515	29.8166	0.0899
10.527	330.51	29.88	0.09063
10.776	328.95	29.9481	0.09138
11.025	327.172	30.0069	0.09212
11.275	325.144	30.0724	0.09286
11.524	322.947	30.1375	0.09364
11.772	320.703	30.2135	0.09445
12.019	318.425	30.2948	0.09528
12.266	316.246	30.3688	0.09611
12.514	313.928	30.4498	0.09696
12.761	311.315	30.5389	0.09784
13.008	308.722	30.6308	0.09876
13.254	306.266	30.7175	0.09969
13.501	303.747	30.805	0.10066
13.747	301.481	30.8734	0.10164
13.992	299.453	30.9345	0.10265
14.237	297.19	31.0052	0.10369
14.482	294.633	31.0644	0.10478
14.726	291.8	31.1228	0.10592
14.971	288.892	31.1696	0.10709
15.216	286.012	31.2257	0.10831
15.46	283.437	31.2808	0.10959
15.704	280.944	31.3312	0.11094
15.948	277.966	31.3774	0.11234
16.192	274.646	31.4299	0.11378
16.435	271.772	31.4965	0.11526
16.678	269.43	31.5646	0.1168
16.922	266.108	31.6471	0.11844
17.165	262.871	31.7384	0.12014
17.408	260.108	31.8436	0.12191
17.651	257.363	31.9716	0.12375
17.894	254.797	32.121	0.12569
18.136	252.519	32.2893	0.12775
18.378	249.953	32.4788	0.12991
18.62	247.094	32.6742	0.13216
18.863	243.969	32.8775	0.13453
19.104	241.236	33.0963	0.13705
19.346	238.606	33.3409	0.13971
19.586	236.039	33.6047	0.14253
19.828	232.427	33.8844	0.14549
20.069	229.459	34.1824	0.14862
20.311	226.894	34.4971	0.15194
20.552	223.893	34.8339	0.15545
20.793	220.608	35.1859	0.15918
21.034	217.501	35.5579	0.16313
21.276	214.609	35.9473	0.1673
21.517	211.526	36.3454	0.17171
21.76	208.098	36.7667	0.17638
22.001	204.825	37.1976	0.18132
22.243	201.56	37.6399	0.18652
22.485	199.093	38.0956	0.19195
22.726	196.815	38.5557	0.19763
22.969	193.633	39.0295	0.20358
23.211	190.091	39.5054	0.2098
23.453	186.845	39.9943	0.21626
23.696	184.067	40.4961	0.223
23.939	180.658	41.0074	0.23
24.182	177.16	41.5188	0.23724
24.425	173.679	42.0278	0.24476
24.669	170.28	42.5353	0.25253
24.914	166.832	43.0312	0.26052
25.157	162.848	43.4968	0.26877
25.401	159	43.932	0.27728
25.646	155.658	44.3413	0.28601
25.891	152.376	44.7172	0.29496
26.137	148.735	45.0481	0.30411
26.383	144.936	45.3287	0.31347
26.628	141.574	45.5589	0.32301
26.874	137.66	45.7461	0.3327
27.121	134.332	45.8861	0.34256
27.367	130.646	45.9677	0.35257
27.613	126.734	45.9884	0.36272
27.861	122.806	45.9614	0.37297
28.108	119.026	45.8795	0.38332
28.355	115.192	45.737	0.3938
28.603	111.575	45.5307	0.4044
28.851	107.792	45.2672	0.41517
29.1	104.472	44.9426	0.4261
29.349	101.092	44.557	0.4372
29.596	97.5045	44.1172	0.44847
29.845	93.9529	43.6305	0.45993
30.095	90.5555	43.1038	0.47162
30.346	87.1974	42.5327	0.4835
30.597	84.0847	41.9199	0.49566
30.847	80.958	41.2799	0.50803
31.097	77.8109	40.613	0.52057
31.349	74.7166	39.9338	0.53336
31.601	71.7817	39.2408	0.54637
31.853	68.7726	38.5358	0.55957
32.105	65.9125	37.8176	0.57304
32.357	63.2718	37.0865	0.5867
32.609	60.7573	36.3413	0.60061
32.863	58.0067	35.5822	0.61484
33.115	55.586	34.8081	0.6294
33.37	53.1689	34.0335	0.64402
33.623	50.7304	33.2514	0.65912
33.877	48.3079	32.4529	0.67475
34.131	45.9478	31.6371	0.69138
34.386	43.7563	30.8044	0.7083
34.64	41.6589	29.9544	0.72585
34.895	39.5974	29.0901	0.74428
35.15	37.5774	28.2077	0.7635
35.405	35.5571	27.3068	0.78326
35.661	33.6029	26.3843	0.8038
35.917	31.6275	25.4469	0.82477
36.172	29.6854	24.4816	0.84632
36.427	27.8482	23.4944	0.86834
36.682	26.0378	22.4951	0.89072
36.938	24.3126	21.4881	0.91293
37.194	22.5805	20.4665	0.93516
37.45	20.9246	19.4394	0.95718
37.707	19.3567	18.4136	0.97898
37.963	17.845	17.3893	1.00038
38.219	16.44	16.3668	1.02091
38.475	15.0764	15.3526	1.04054
38.73	13.7429	14.3553	1.05925
38.988	12.533	13.3833	1.07575
39.244	11.3721	12.4424	1.09133
39.501	10.3127	11.5379	1.10641
39.757	9.36134	10.6718	1.11969
40.013	8.45478	9.8465	1.13119
40.27	7.63053	9.06178	1.14098
40.527	6.90162	8.31995	1.14976
40.782	6.22078	7.62498	1.15624
41.038	5.68706	6.97564	1.16098
41.295	5.10216	6.37258	1.16373
41.55	4.62664	5.8138	1.16497
41.806	4.20217	5.29386	1.16448
42.061	3.8427	4.81686	1.16213
42.318	3.52392	4.38323	1.15828
42.573	3.24307	3.98851	1.15284
42.829	2.98782	3.63039	1.14555
43.084	2.77948	3.30578	1.13713
43.34	2.59549	3.01349	1.12672
43.595	2.419	2.74934	1.11529
43.85	2.26982	2.51291	1.10238
44.104	2.14563	2.3019	1.08838
44.358	2.02919	2.11327	1.07281
44.612	1.93275	1.95013	1.05583
44.867	1.84307	1.80572	1.03806
45.121	1.76714	1.67861	1.01972
45.375	1.67476	1.56552	0.99992
45.629	1.60159	1.46511	0.97992
45.882	1.51499	1.37701	0.95956
46.136	1.45666	1.29575	0.93875
46.388	1.42522	1.22331	0.91862
46.641	1.36477	1.1583	0.89775
46.893	1.31439	1.09791	0.87646
47.145	1.26147	1.04272	0.85597
47.397	1.23677	0.99228	0.83666
47.648	1.21559	0.94616	0.81785
47.9	1.1694	0.90327	0.79917
48.15	1.14133	0.86358	0.78155
48.402	1.11727	0.82744	0.76459
48.652	1.07419	0.79407	0.74881
48.902	1.07104	0.76263	0.73358
49.151	1.03448	0.73451	0.71916
49.401	1.01678	0.70799	0.7054
49.651	0.99115	0.68111	0.69177
49.9	0.96781	0.65679	0.67911
50.15	0.94891	0.63605	0.66685
50.398	0.91634	0.61586	0.65459
50.647	0.90455	0.5953	0.64261
50.896	0.92317	0.57663	0.63066
51.144	0.90684	0.5587	0.62048
51.392	0.88494	0.5413	0.60943
51.64	0.88241	0.52311	0.59862
51.887	0.85713	0.50769	0.58806
52.134	0.845	0.4921	0.57804
52.381	0.84053	0.47758	0.5677
52.627	0.83187	0.46316	0.55805
52.874	0.83212	0.44899	0.54999
53.12	0.79632	0.43621	0.54226
53.367	0.78506	0.42298	0.53386
53.613	0.80919	0.41016	0.52561
53.859	0.76763	0.39927	0.51819
54.105	0.76562	0.38687	0.5105
54.351	0.76036	0.3759	0.50215
54.598	0.73293	0.36444	0.49484
54.844	0.72717	0.35336	0.48754
55.09	0.70852	0.34269	0.48096
55.335	0.71526	0.33366	0.47378
55.581	0.72358	0.32598	0.46703
55.826	0.69678	0.31907	0.46014
56.071	0.69388	0.31142	0.45471
56.316	0.6715	0.30462	0.4483
56.561	0.69323	0.29845	0.44262
56.806	0.66927	0.29189	0.43691
57.051	0.65043	0.28628	0.43141
57.297	0.66253	0.27924	0.42571
57.542	0.63561	0.27285	0.42026
57.786	0.6506	0.26886	0.41426
58.113	0.63437	0.26327	0.40858
58.359	0.6234	0.25784	0.40375
58.686	0.61635	0.2518	0.39895
59.013	0.62875	0.24811	0.39418
59.341	0.62398	0.24221	0.38976
59.668	0.62013	0.23694	0.38567
59.996	0.58884	0.23179	0.38124
60.323	0.57381	0.22649	0.37742
60.651	0.58175	0.22057	0.37266
60.98	0.58749	0.21477	0.36841
61.309	0.57159	0.20882	0.36497
61.638	0.57218	0.20311	0.36129
61.966	0.54939	0.19779	0.35732
62.295	0.55249	0.19273	0.35358
62.623	0.55224	0.18818	0.34995
62.871	0.53385	0.18411	0.34628
63.201	0.53173	0.17909	0.34273
63.53	0.51403	0.17503	0.33894
63.861	0.53867	0.1715	0.33567
64.109	0.49062	0.1679	0.33198
64.437	0.51346	0.16435	0.32767
64.686	0.49962	0.16198	0.32423
65.018	0.49211	0.15949	0.31974
65.349	0.49839	0.15641	0.3154
65.597	0.49742	0.15313	0.31198
65.929	0.49692	0.14984	0.30864
66.51	0.48651	0.14737	0.30539
66.759	0.48552	0.14416	0.30223
67.093	0.46133	0.14171	0.29915
67.426	0.4572	0.13945	0.29616
67.676	0.45961	0.13694	0.29325
68.01	0.43386	0.13417	0.29043
68.344	0.45093	0.13141	0.28769
68.595	0.44361	0.12877	0.28504
68.929	0.42955	0.12598	0.28248
69.181	0.42237	0.12349	0.28
69.514	0.43454	0.12104	0.27761
69.766	0.42279	0.11863	0.2753
70.102	0.42138	0.11627	0.27308
70.354	0.43176	0.11395	0.27094
70.689	0.42188	0.11167	0.26889
71.025	0.40149	0.10943	0.26693
71.278	0.4098	0.10724	0.26505
71.53	0.40164	0.10509	0.26325
71.865	0.39391	0.10299	0.26155
72.117	0.39507	0.10093	0.25993
72.454	0.38774	0.09891	0.25839
72.791	0.39178	0.09693	0.25694
73.044	0.37784	0.095	0.25557
74.312	0.37001	0.09311	0.2543
74.567	0.35673	0.09127	0.2531

## Sheet: Fig.S21f
Temperature (°C)	E' (MPa)	E'' (MPa)	tan d
-50.091	1345.65	82.0987	0.0592
-50.036	1349.85	81.3115	0.05874
-49.983	1353.96	80.5494	0.05828
-49.93	1357.96	79.8125	0.05783
-49.88	1361.87	79.1006	0.05739
-49.831	1365.67	78.4139	0.05696
-49.779	1369.38	77.7523	0.05653
-49.72	1372.99	77.1158	0.05611
-49.654	1376.49	76.5044	0.0557
-49.582	1379.9	75.918	0.0553
-49.502	1383.22	75.3568	0.0549
-49.415	1386.43	74.8208	0.05451
-49.318	1389.54	74.3098	0.05413
-49.215	1392.56	73.8239	0.05376
-49.106	1395.47	73.3631	0.05339
-48.991	1398.29	72.9275	0.05303
-48.873	1401.01	72.5169	0.05268
-48.749	1403.28	72.2507	0.05233
-48.622	1405.54	71.9774	0.05199
-48.491	1407.76	71.7069	0.05166
-48.36	1409.94	71.4389	0.05134
-48.225	1412.08	71.1739	0.05102
-48.085	1414.2	70.9182	0.05072
-47.943	1416.29	70.669	0.05042
-47.797	1418.34	70.4232	0.05012
-47.65	1420.34	70.1946	0.04984
-47.503	1422.28	69.9664	0.04956
-47.355	1424.17	69.749	0.04929
-47.21	1426.01	69.5481	0.04902
-47.065	1427.78	69.3439	0.04876
-46.918	1429.51	69.1466	0.04852
-46.77	1431.2	68.96	0.04827
-46.623	1432.85	68.7826	0.04804
-46.472	1434.46	68.5984	0.04781
-46.319	1436.03	68.4281	0.04759
-46.16	1437.56	68.2611	0.04738
-46.001	1439.05	68.1037	0.04717
-45.835	1440.48	67.9487	0.04698
-45.664	1441.87	67.7923	0.04678
-45.487	1443.22	67.654	0.04669
-45.302	1444.52	67.5211	0.04658
-45.124	1445.8	67.3788	0.04647
-44.942	1447.05	67.2598	0.04636
-44.758	1448.26	67.1322	0.04624
-44.574	1449.45	67.0046	0.04613
-44.386	1450.63	66.8876	0.04602
-44.192	1451.77	66.7711	0.04592
-43.991	1452.89	66.6656	0.04582
-43.788	1453.96	66.5591	0.04572
-43.579	1454.99	66.4537	0.04562
-43.368	1456	66.3503	0.04552
-43.165	1456.97	66.2535	0.04543
-42.955	1457.91	66.1553	0.04534
-42.746	1458.81	66.0643	0.04526
-42.533	1459.67	65.973	0.04518
-42.325	1460.5	65.8913	0.0451
-42.123	1461.29	65.8104	0.04502
-41.927	1462.04	65.7358	0.04495
-41.727	1462.75	65.6575	0.04488
-41.526	1463.41	65.5839	0.04481
-41.331	1464.05	65.5173	0.04475
-41.137	1464.64	65.4454	0.04468
-40.94	1465.23	65.3821	0.04462
-40.742	1465.77	65.3322	0.04456
-40.539	1466.27	65.2843	0.0445
-40.324	1466.74	65.2391	0.04446
-40.103	1467.16	65.1972	0.04442
-39.889	1467.54	65.1554	0.04438
-39.67	1467.89	65.1231	0.04434
-39.446	1468.24	65.0953	0.04431
-39.215	1468.54	65.0524	0.04427
-38.98	1468.84	65.0242	0.04424
-38.747	1469.12	64.9894	0.04422
-38.519	1469.39	64.9564	0.04419
-38.285	1469.65	64.9375	0.04416
-38.045	1469.92	64.9224	0.04414
-37.811	1470.18	64.8855	0.04411
-37.579	1470.44	64.8824	0.0441
-37.337	1470.65	64.861	0.04409
-37.099	1470.86	64.8604	0.04407
-36.853	1471.06	64.8387	0.04406
-36.606	1471.24	64.8031	0.04405
-36.365	1471.37	64.8039	0.04404
-36.123	1471.44	64.7774	0.04403
-35.883	1471.5	64.7693	0.04404
-35.648	1471.48	64.7778	0.04406
-35.402	1471.46	64.7587	0.04406
-35.158	1471.39	64.8197	0.04406
-34.92	1471.32	64.8499	0.04407
-34.681	1471.24	64.8751	0.04409
-34.431	1471.1	64.8852	0.04411
-34.193	1470.99	64.9096	0.04412
-33.955	1470.84	64.9357	0.04414
-33.714	1470.63	64.9622	0.04417
-33.473	1470.37	65.0194	0.04419
-33.234	1470.02	65.0411	0.04421
-32.996	1469.67	65.056	0.04425
-32.76	1469.25	65.0829	0.04428
-32.527	1468.87	65.1058	0.04432
-32.287	1468.47	65.1609	0.04436
-32.048	1468.08	65.1906	0.04441
-31.803	1467.6	65.2057	0.04444
-31.563	1467.04	65.2364	0.04449
-31.335	1466.52	65.2581	0.04453
-31.088	1465.94	65.2758	0.04457
-30.83	1465.34	65.3249	0.04462
-30.569	1464.77	65.4039	0.04467
-30.315	1464.21	65.5089	0.04472
-30.052	1463.67	65.5296	0.04477
-29.787	1463.19	65.6036	0.04483
-29.531	1462.65	65.6521	0.04489
-29.275	1462.09	65.7102	0.04495
-29.027	1461.49	65.7692	0.045
-28.777	1460.83	65.8144	0.04507
-28.521	1460.12	65.9155	0.04514
-28.26	1459.39	65.9707	0.04522
-28.001	1458.7	66.0877	0.04529
-27.74	1457.96	66.1566	0.04537
-27.481	1457.32	66.2899	0.04545
-27.232	1456.65	66.4349	0.04554
-26.985	1456.02	66.5154	0.04562
-26.736	1455.36	66.6219	0.04571
-26.492	1454.7	66.7124	0.0458
-26.236	1454.04	66.7956	0.04588
-25.978	1453.29	66.8854	0.04596
-25.72	1452.54	66.9743	0.04605
-25.459	1451.8	67.0339	0.04613
-25.198	1451.05	67.1189	0.04623
-24.956	1450.26	67.1941	0.04632
-24.72	1449.45	67.3016	0.04643
-24.482	1448.67	67.3892	0.04651
-24.247	1447.81	67.4921	0.04662
-24.008	1446.91	67.5786	0.04673
-23.757	1445.91	67.6634	0.04684
-23.5	1444.92	67.7456	0.04694
-23.242	1443.96	67.8474	0.04706
-22.989	1442.92	67.9982	0.04719
-22.735	1441.89	68.1681	0.04728
-22.495	1440.85	68.3149	0.04741
-22.258	1439.78	68.4404	0.04753
-22.01	1438.69	68.5484	0.04767
-21.755	1437.57	68.6951	0.04781
-21.51	1436.37	68.8416	0.04793
-21.26	1435.14	68.984	0.04808
-21.008	1433.88	69.1294	0.04821
-20.757	1432.58	69.2402	0.04835
-20.514	1431.27	69.3813	0.0485
-20.267	1429.92	69.5064	0.04863
-20.022	1428.59	69.6162	0.04877
-19.776	1427.26	69.7615	0.04891
-19.523	1425.93	69.9472	0.04906
-19.252	1424.48	70.0826	0.04921
-19.003	1423.04	70.2202	0.04935
-18.768	1421.61	70.3751	0.04951
-18.53	1420.16	70.5317	0.04967
-18.292	1418.63	70.6673	0.04981
-18.053	1417.08	70.8198	0.04995
-17.812	1415.54	70.9749	0.05008
-17.567	1413.96	71.159	0.05023
-17.318	1412.39	71.2846	0.05039
-17.063	1410.81	71.4139	0.05056
-16.812	1409.16	71.5858	0.05073
-16.569	1407.5	71.7811	0.0509
-16.32	1405.76	71.9802	0.0511
-16.065	1404.03	72.1518	0.05131
-15.788	1402.24	72.3551	0.05152
-15.525	1400.5	72.5407	0.05173
-15.278	1398.74	72.7681	0.05193
-15.022	1396.97	72.9913	0.05215
-14.765	1395.17	73.1174	0.05237
-14.508	1393.38	73.2974	0.05259
-14.238	1391.6	73.4925	0.05279
-13.98	1389.84	73.6689	0.05303
-13.736	1388.07	73.8406	0.05324
-13.479	1386.32	73.9732	0.05346
-13.213	1384.63	74.1664	0.05368
-12.941	1382.93	74.3673	0.0539
-12.689	1381.23	74.4759	0.05407
-12.444	1379.48	74.594	0.05429
-12.177	1377.66	74.7213	0.05448
-11.918	1375.81	74.8627	0.05472
-11.67	1373.8	75.0897	0.05494
-11.422	1371.51	75.2941	0.05515
-11.178	1369.03	75.5358	0.0554
-10.924	1366.36	75.7896	0.05564
-10.658	1363.54	76.0735	0.05587
-10.405	1360.61	76.3809	0.05613
-10.162	1357.67	76.6581	0.05636
-9.924	1354.87	76.9238	0.0566
-9.668	1352.1	77.1879	0.05687
-9.412	1349.36	77.4735	0.05712
-9.144	1346.68	77.6995	0.05739
-8.854	1343.99	78.0123	0.05766
-8.563	1341.28	78.2501	0.05793
-8.297	1338.72	78.552	0.0582
-8.091	1336.25	78.8008	0.05845
-7.898	1333.92	79.0372	0.05876
-7.707	1331.56	79.2809	0.05903
-7.491	1329.26	79.4741	0.05933
-7.262	1327.12	79.5283	0.05961
-6.997	1325.28	79.7448	0.05993
-6.754	1323.55	79.8668	0.06026
-6.524	1321.77	80.1853	0.06056
-6.292	1319.73	80.3538	0.06091
-6.035	1317.42	80.5286	0.06123
-5.759	1315.02	80.7694	0.06155
-5.502	1312.64	80.9893	0.06184
-5.234	1310.33	81.212	0.06221
-4.948	1307.88	81.4472	0.06253
-4.668	1305.35	81.5754	0.06285
-4.412	1302.79	81.7817	0.06322
-4.162	1300.19	82.1104	0.06357
-3.896	1297.39	82.4279	0.06392
-3.628	1294.23	82.8216	0.06428
-3.37	1290.7	83.1774	0.06464
-3.095	1287.1	83.5748	0.06502
-2.856	1283.45	83.9298	0.06541
-2.655	1279.89	84.274	0.06581
-2.467	1276.49	84.7695	0.06622
-2.238	1273.16	85.1394	0.06663
-1.966	1269.81	85.5399	0.06701
-1.689	1266.27	85.9113	0.06743
-1.408	1262.66	86.358	0.06786
-1.136	1259.12	86.7762	0.06826
-0.869	1255.65	87.1055	0.0687
-0.601	1252.31	87.5302	0.06913
-0.345	1248.99	87.9097	0.06956
-0.105	1245.8	88.2375	0.07003
0.087	1242.71	88.5055	0.07052
0.303	1239.61	88.9377	0.07102
0.559	1236.61	89.2355	0.07146
0.822	1233.64	89.534	0.07196
1.08	1230.58	90.1325	0.07252
1.322	1227.24	90.5496	0.07316
1.529	1223.55	91.0246	0.07386
1.722	1219.67	91.423	0.07458
1.921	1215.89	91.8702	0.07528
2.141	1212.2	92.3837	0.07599
2.366	1208.44	92.8574	0.07675
2.594	1204.43	93.3734	0.07753
2.829	1200.49	93.9909	0.0783
3.064	1196.64	94.5046	0.07909
3.299	1192.99	95.0864	0.07985
3.534	1189.03	95.7743	0.0806
3.766	1184.83	96.4257	0.08139
3.994	1180.37	97.0508	0.08223
4.233	1175.94	97.6979	0.08307
4.479	1171.65	98.3975	0.084
4.722	1167.38	99.1263	0.08497
4.971	1162.73	99.9613	0.08589
5.23	1157.63	100.882	0.08677
5.478	1152.24	101.62	0.08765
5.722	1147.13	102.434	0.08858
5.969	1141.81	103.359	0.08958
6.226	1136.04	104.392	0.09081
6.488	1129.86	105.437	0.0921
6.744	1123.59	106.534	0.09351
7.002	1117.36	107.723	0.09498
7.262	1111.35	108.769	0.0965
7.528	1105.34	109.885	0.09811
7.791	1098.99	111.055	0.09979
8.057	1092.49	112.354	0.10152
8.349	1086.02	113.437	0.1032
8.632	1079.62	114.696	0.10483
8.894	1073.43	115.921	0.10649
9.162	1067.43	117.051	0.1082
9.457	1061.09	118.26	0.1101
9.737	1054.59	119.605	0.11218
9.972	1047.86	120.898	0.11422
10.211	1040.4	122.317	0.11615
10.475	1032.84	123.759	0.11826
10.758	1025.62	125.188	0.12064
11.039	1018.86	126.572	0.12323
11.313	1012.03	127.962	0.12573
11.572	1004.81	129.451	0.12844
11.829	996.933	131.104	0.13139
12.106	988.315	132.878	0.13443
12.38	978.916	134.657	0.13757
12.625	969.318	136.601	0.14098
12.911	959.349	138.609	0.14448
13.181	949.337	140.655	0.148
13.42	938.81	142.776	0.15153
13.655	927.941	144.868	0.1551
13.923	917.387	146.972	0.15877
14.202	907.392	149.104	0.16265
14.479	896.948	151.325	0.16683
14.742	886.186	153.477	0.17135
14.999	875.386	155.657	0.17594
15.229	864.262	157.904	0.18084
15.452	852.723	160.087	0.18598
15.685	841.274	162.153	0.19139
15.923	830.036	164.232	0.19723
16.139	818.202	166.372	0.20338
16.386	805.89	168.504	0.20987
16.629	793.283	170.582	0.21668
16.878	780.931	172.621	0.22361
17.157	768.297	174.644	0.23075
17.444	754.887	176.691	0.23815
17.726	741.067	178.7	0.24563
18.006	727.154	180.678	0.25308
18.262	712.745	182.526	0.26034
18.517	698.306	184.297	0.26819
18.78	684.418	185.953	0.2765
19.023	670.937	187.522	0.28518
19.235	657.075	189.06	0.29402
19.474	642.711	190.646	0.30294
19.744	627.282	192.126	0.31206
19.987	611.186	193.55	0.32135
20.232	594.218	194.729	0.33098
20.448	577.571	195.733	0.34052
20.686	561.113	196.539	0.35038
20.927	544.827	197.181	0.36072
21.158	528.677	197.518	0.37146
21.391	512.148	197.575	0.38252
21.645	496.05	197.449	0.39397
21.901	480.437	197.014	0.40569
22.166	465.147	196.302	0.41816
22.468	449.895	195.499	0.4309
22.738	434.714	194.587	0.44386
22.999	419.599	193.57	0.45729
23.257	404.733	192.482	0.47056
23.508	390.699	191.168	0.48483
23.752	377.836	189.864	0.49944
23.975	364.732	188.361	0.51447
24.203	350.656	186.582	0.53009
24.451	336.753	184.54	0.54601
24.692	323.694	182.415	0.56239
24.938	311.314	180.128	0.57949
25.187	298.939	177.815	0.59711
25.424	286.949	175.386	0.61509
25.668	275.541	172.702	0.63331
25.91	264.506	169.942	0.65153
26.153	253.71	167.021	0.67025
26.394	243.337	163.706	0.68901
26.626	233.216	160.213	0.70796
26.861	223.229	156.542	0.72752
27.106	213.039	152.708	0.74693
27.344	202.682	148.68	0.76672
27.565	191.858	144.331	0.78653
27.772	181.228	139.826	0.80684
28.006	170.827	135.297	0.82761
28.258	160.837	130.666	0.84865
28.517	150.911	126.036	0.87001
28.756	141.156	121.271	0.89158
29.015	131.424	116.275	0.91292
29.282	121.967	111.207	0.93475
29.55	113.166	106.263	0.95673
29.823	104.666	101.239	0.97868
30.087	96.8974	96.3631	1.0009
30.336	89.8781	91.6986	1.02325
30.582	83.3703	87.2079	1.04556
30.799	77.3885	82.8722	1.06792
31.033	72.0476	78.8148	1.08999
31.271	67.0975	74.9192	1.11189
31.516	62.4696	71.2608	1.13407
31.8	57.6081	67.5288	1.15536
32.052	53.2694	63.9693	1.17664
32.307	49.5728	60.7455	1.19787
32.574	46.4372	57.7889	1.21867
32.826	43.5678	54.9909	1.23948
33.079	40.9823	52.4055	1.26022
33.282	38.5532	49.9022	1.28065
33.468	36.1561	47.4165	1.30005
33.697	34.0119	45.0846	1.31899
33.941	31.7792	42.705	1.33675
34.181	29.5769	40.3254	1.35341
34.43	27.6589	38.1593	1.36952
34.698	25.9179	36.148	1.38493
34.975	24.3103	34.2669	1.39996
35.233	22.7865	32.452	1.41377
35.471	21.3508	30.7372	1.42645
35.711	20.131	29.1817	1.43811
35.947	19.0496	27.7687	1.44858
36.212	17.9024	26.2755	1.45817
36.487	16.8767	24.9009	1.46623
36.723	15.6767	23.3678	1.47367
36.915	14.5612	21.8789	1.48003
37.103	13.5489	20.5037	1.48579
37.307	12.6424	19.2583	1.49055
37.55	11.7937	18.0582	1.49349
37.827	11.0118	16.9373	1.49464
38.108	10.326	15.9393	1.49456
38.38	9.71773	15.0186	1.49345
38.642	9.18224	14.1799	1.4919
38.907	8.73628	13.4496	1.48911
39.176	8.29315	12.7229	1.4854
39.421	7.86681	12.0242	1.48102
39.685	7.441	11.3081	1.4754
39.961	7.02246	10.6109	1.4689
40.227	6.63669	9.96468	1.46106
40.484	6.27394	9.34141	1.45303
40.74	5.95162	8.79027	1.44406
41.009	5.63563	8.24392	1.43374
41.284	5.30547	7.68539	1.42239
41.534	5.00958	7.17594	1.40962
41.788	4.72584	6.68472	1.39621
42.037	4.46154	6.22327	1.3824
42.267	4.24911	5.84452	1.36817
42.444	4.06226	5.50247	1.35308
42.622	3.90882	5.22132	1.33768
42.84	3.76965	4.96061	1.32153
43.066	3.6388	4.72053	1.30485
43.336	3.50761	4.48561	1.28734
43.645	3.37862	4.25151	1.26965
43.963	3.25525	4.02469	1.25102
44.268	3.1414	3.81934	1.23195
44.538	3.03876	3.63115	1.21223
44.79	2.94312	3.45861	1.19203
45.051	2.85228	3.29792	1.17244
45.309	2.76677	3.14073	1.15217
45.567	2.68559	3.00026	1.13194
45.82	2.60293	2.85648	1.11156
46.072	2.5237	2.72049	1.09094
46.348	2.44845	2.59573	1.07075
46.599	2.37723	2.47415	1.05072
46.812	2.30519	2.35244	1.0309
47.052	2.23619	2.23001	1.0117
47.313	2.16953	2.1163	0.99211
47.596	2.10205	2.00236	0.97313
47.867	2.04262	1.90403	0.95451
48.117	1.99237	1.82535	0.93576
48.344	1.94325	1.74998	0.9173
48.588	1.89681	1.67968	0.9155
48.841	1.8509	1.60695	0.89664
49.083	1.80665	1.53915	0.87702
49.326	1.76777	1.479	0.8579
49.576	1.72993	1.41972	0.85102
49.831	1.69065	1.36248	0.83189
50.094	1.65298	1.30647	0.81301
50.316	1.61673	1.25435	0.7973
50.565	1.58206	1.20437	0.77884
50.819	1.5491	1.15732	0.76067
51.057	1.51487	1.10975	0.74597
51.279	1.4783	1.05789	0.72852
51.516	1.44622	1.01307	0.71132
51.772	1.41914	0.97654	0.69769
52.03	1.39727	0.94632	0.68192
52.291	1.37388	0.91668	0.66576
52.556	1.34704	0.88417	0.65251
52.81	1.32144	0.85369	0.63711
53.05	1.29766	0.8252	0.62146
53.316	1.2749	0.79854	0.61001
53.55	1.24987	0.77217	0.5963
53.799	1.22815	0.74685	0.58277
54.038	1.21943	0.7495	0.57261
54.277	1.19221	0.71689	0.55911
54.492	1.16765	0.68323	0.54629
54.709	1.14329	0.6532	0.53667
54.966	1.13242	0.64392	0.52464
55.239	1.1044	0.61219	0.5129
55.524	1.07888	0.58295	0.50384
55.78	1.06508	0.56184	0.49285
56.05	1.03751	0.53287	0.48165
56.308	1.01283	0.50632	0.47341
56.551	0.99746	0.48619	0.46302
56.798	0.97032	0.45902	0.45214
57.035	0.94301	0.43145	0.44439
57.229	0.92805	0.41452	0.43517
57.392	0.89936	0.38911	0.42596
57.587	0.87279	0.36498	0.41992
57.946	0.85682	0.3487	0.41124
58.332	0.83132	0.32765	0.40321
58.566	0.8065	0.30833	0.3971
58.831	0.79142	0.29549	0.38938
59.09	0.7661	0.27741	0.38192
59.443	0.7436	0.26179	0.37643
59.686	0.73195	0.25523	0.37282
59.958	0.71056	0.24324	0.36652
60.314	0.69261	0.23436	0.35863
60.567	0.68202	0.23103	0.35356
60.826	0.66251	0.22404	0.34941
61.206	0.64712	0.2185	0.34441
61.47	0.64311	0.22149	0.33823
61.705	0.62954	0.21924	0.33222
61.953	0.61772	0.2182	0.32641
62.173	0.62015	0.22646	0.32078
62.409	0.61247	0.23124	0.31533
62.726	0.58993	0.20275	0.31007
62.994	0.59162	0.20473	0.305
63.251	0.58399	0.20526	0.30011
63.59	0.57952	0.20694	0.29541
63.873	0.56951	0.1892	0.29089
64.154	0.56505	0.18635	0.28656
64.485	0.56137	0.18439	0.28242
64.725	0.5528	0.17717	0.27846
65.006	0.54741	0.17487	0.27469
65.383	0.544	0.17293	0.2711
65.644	0.53638	0.16668	0.2677
65.893	0.53903	0.16903	0.26448
66.231	0.5324	0.16806	0.26145
66.482	0.51812	0.15788	0.25861
66.736	0.52109	0.15744	0.25595
67.074	0.52215	0.15797	0.25348
67.324	0.50339	0.14788	0.25119
67.577	0.49719	0.1435	0.24909
67.921	0.49103	0.1391	0.24718
68.18	0.48491	0.13466	0.24545
68.439	0.47882	0.13019	0.24391
68.777	0.47277	0.1257	0.24255
69.029	0.46676	0.12117	0.24138
69.282	0.46078	0.11662	0.24039
69.616	0.45483	0.11204	0.23959
69.865	0.44892	0.10742	0.23898
70.116	0.44305	0.10278	0.23855
70.366	0.43721	0.09811	0.2383
70.701	0.43141	0.09341	0.23825
70.95	0.42564	0.08868	0.23838
71.199	0.41991	0.08392	0.23869
71.448	0.41421	0.07914	0.23919
71.836	0.40855	0.07432	0.23988

## Sheet: Fig.S21g
Temperature (°C)	E' (MPa)	E'' (MPa)	tan d
-59.595	699.396	22.7519	0.03253
-59.608	689.76	26.2865	0.03811
-59.609	688.769	26.2076	0.03805
-59.602	688.787	26.2314	0.03808
-59.581	689.034	26.0694	0.03783
-59.55	689.086	26.0388	0.03779
-59.506	689.196	26.0538	0.0378
-59.452	689.374	25.9249	0.03761
-59.386	689.668	25.8918	0.03754
-59.315	689.979	25.929	0.03758
-59.238	690.301	25.8765	0.03749
-59.154	690.756	25.8921	0.03748
-59.065	691.085	25.8447	0.0374
-58.974	691.321	25.7304	0.03722
-58.881	691.638	25.7069	0.03717
-58.786	691.908	25.6959	0.03714
-58.684	692.277	25.8077	0.03728
-58.575	692.617	25.6471	0.03703
-58.463	692.888	25.6347	0.037
-58.35	692.974	25.5498	0.03687
-58.23	693.32	25.5301	0.03682
-58.103	693.498	25.4607	0.03671
-57.97	693.809	25.5998	0.0369
-57.839	694.068	25.4835	0.03672
-57.702	694.305	25.4297	0.03663
-57.562	694.524	25.4319	0.03662
-57.414	694.662	25.3693	0.03652
-57.261	695.111	25.399	0.03654
-57.109	695.347	25.3881	0.03651
-56.949	695.589	25.2771	0.03634
-56.792	696.004	25.2937	0.03634
-56.632	696.326	25.2838	0.03631
-56.469	696.528	25.2403	0.03624
-56.304	696.678	25.3142	0.03634
-56.136	696.862	25.2386	0.03622
-55.959	696.989	25.1896	0.03614
-55.778	697.26	25.1772	0.03611
-55.592	697.404	25.1051	0.036
-55.407	697.784	25.1459	0.03604
-55.224	698.031	25.1057	0.03597
-55.043	698.273	25.0966	0.03594
-54.853	698.44	25.0737	0.0359
-54.661	698.509	25.0579	0.03587
-54.47	698.579	25.0595	0.03587
-54.273	698.723	25.0294	0.03582
-54.076	698.855	25.0207	0.0358
-53.875	698.988	24.9234	0.03566
-53.676	699.178	24.996	0.03575
-53.478	699.195	25.11	0.03591
-53.278	699.443	24.9355	0.03565
-53.075	699.598	24.9809	0.03571
-52.872	699.765	24.9143	0.0356
-52.667	699.817	24.9277	0.03562
-52.456	699.99	24.8549	0.03551
-52.246	700.163	24.9128	0.03558
-52.035	700.41	24.8656	0.0355
-51.828	700.525	24.936	0.0356
-51.628	700.399	24.8112	0.03542
-51.428	700.451	24.8678	0.0355
-51.231	700.508	24.8156	0.03543
-51.035	700.583	24.8363	0.03545
-50.841	700.451	24.8317	0.03545
-50.642	700.335	24.8419	0.03547
-50.441	700.324	24.853	0.03549
-50.239	700.197	24.8113	0.03543
-50.034	700.174	24.8381	0.03547
-49.828	700.07	24.8173	0.03545
-49.618	700.03	24.8277	0.03547
-49.41	700.03	24.7994	0.03543
-49.203	699.909	24.8481	0.0355
-48.995	699.823	24.8269	0.03548
-48.788	699.558	24.8662	0.03555
-48.582	699.425	24.7636	0.03541
-48.368	699.368	24.7773	0.03543
-48.148	699.258	24.7465	0.03539
-47.93	699.212	24.7209	0.03536
-47.714	698.993	24.8627	0.03557
-47.496	699.057	24.8664	0.03557
-47.27	698.941	24.8979	0.03562
-47.044	698.717	24.7341	0.0354
-46.819	698.584	24.8019	0.0355
-46.593	698.331	24.7754	0.03548
-46.366	698.25	24.7464	0.03544
-46.141	697.715	24.6578	0.03534
-45.918	697.922	24.5781	0.03522
-45.693	697.836	24.7832	0.03551
-45.468	697.766	24.7824	0.03552
-45.246	697.38	25.0822	0.03597
-45.027	697.409	24.7352	0.03547
-44.802	697.329	24.8653	0.03566
-44.573	696.885	24.8446	0.03565
-44.339	697.133	24.6819	0.0354
-44.109	696.776	24.8291	0.03563
-43.877	696.557	24.8991	0.03575
-43.646	696.344	25.1162	0.03607
-43.412	696.188	24.767	0.03558
-43.179	695.843	24.7697	0.0356
-42.947	695.624	24.8138	0.03567
-42.714	695.042	24.9128	0.03584
-42.482	694.737	25.2996	0.03642
-42.245	694.581	24.7608	0.03565
-42.004	694.685	25.0887	0.03612
-41.762	693.948	24.8748	0.03585
-41.516	693.423	24.5582	0.03542
-41.269	693.504	24.9426	0.03597
-41.021	693.014	25.077	0.03619
-40.774	693.216	24.8997	0.03592
-40.528	692.836	25.3156	0.03654
-40.28	692.173	25.2317	0.03645
-40.024	691.816	24.9827	0.03611
-39.769	691.056	25.1855	0.03644
-39.518	690.797	25.1055	0.03634
-39.269	690.445	25.4671	0.03688
-39.018	690.169	24.9948	0.03622
-38.768	689.8	25.1378	0.03644
-38.52	688.717	25.0947	0.03644
-38.274	688.314	25.2006	0.03661
-38.031	687.37	25.1343	0.03657
-37.782	687.796	25.4746	0.03704
-37.524	687.853	25.2601	0.03672
-37.263	686.724	25.3446	0.03691
-36.998	686.644	25.4236	0.03703
-36.733	686.425	25.3476	0.03693
-36.473	686.125	25.3153	0.0369
-36.218	684.852	25.3736	0.03705
-35.944	684.547	25.2799	0.03693
-35.611	681.535	25.7939	0.03785
-35.251	682.163	25.8211	0.03785
-34.887	682.802	25.2383	0.03696
-34.559	683.148	25.2701	0.03699
-34.275	683.257	25.6	0.03747
-33.971	681.788	25.4324	0.0373
-33.653	679.501	25.8233	0.038
-33.331	679.334	25.5352	0.03759
-33.019	679.018	25.0959	0.03696
-32.709	678.649	25.8285	0.03806
-32.399	678.637	25.825	0.03805
-32.108	677.146	25.9248	0.03829
-31.845	676.236	25.913	0.03832
-31.598	677.14	26.0697	0.0385
-31.382	677.71	26.183	0.03863
-31.172	676.829	25.8808	0.03824
-30.956	676.011	26.0438	0.03853
-30.734	674.911	26.1351	0.03872
-30.512	674.559	25.6066	0.03796
-30.301	674.196	26.0472	0.03863
-30.089	673.5	25.9827	0.03858
-29.861	673.482	26.2305	0.03895
-29.638	672.739	26.0314	0.03869
-29.413	672.319	26.1441	0.03889
-29.19	671.553	26.1745	0.03898
-28.968	671.61	26.0938	0.03885
-28.742	671.121	26.0621	0.03883
-28.514	670.211	26.5709	0.03965
-28.28	669.756	26.0463	0.03889
-28.052	669.168	26.6509	0.03983
-27.821	668.984	26.5956	0.03976
-27.591	667.947	26.3862	0.0395
-27.358	667.647	26.822	0.04017
-27.126	667.117	26.676	0.03999
-26.9	666.484	26.76	0.04015
-26.665	664.934	26.3378	0.03961
-26.432	664.595	26.6277	0.04007
-26.199	663.892	26.743	0.04028
-25.969	663.172	26.7001	0.04026
-25.742	662.809	26.8339	0.04049
-25.506	661.985	26.8723	0.04059
-25.271	661.611	26.9388	0.04072
-25.034	660.298	27.2186	0.04122
-24.792	660.252	26.9562	0.04083
-24.553	658.702	27.0991	0.04114
-24.316	658.529	27.1051	0.04116
-24.073	657.873	27.1729	0.0413
-23.828	656.859	27.2385	0.04147
-23.583	656.312	27.5176	0.04193
-23.344	655.586	27.7409	0.04231
-23.098	654.682	27.3344	0.04175
-22.846	654.198	27.5651	0.04214
-22.597	653.944	27.5106	0.04207
-22.341	653.691	27.5422	0.04213
-22.085	653.507	27.7846	0.04252
-21.83	652.424	27.627	0.04235
-21.581	651.842	27.6696	0.04245
-21.329	650.252	27.6058	0.04245
-21.062	649.97	28.1519	0.04331
-20.811	648.962	27.7562	0.04277
-20.564	648.276	28.1281	0.04339
-20.316	647.366	28.263	0.04366
-20.067	647.228	28.3046	0.04373
-19.82	646.376	28.0929	0.04346
-19.571	645.909	28.3703	0.04392
-19.319	644.861	28.3009	0.04389
-19.062	643.784	28.4445	0.04418
-18.797	643.496	28.4178	0.04416
-18.536	642.931	28.5487	0.0444
-18.273	642.004	28.5892	0.04453
-18.004	641.278	28.697	0.04475
-17.737	640.587	28.7722	0.04492
-17.484	639.636	28.4967	0.04455
-17.236	639.078	28.7987	0.04506
-16.979	638.433	28.8427	0.04518
-16.725	637.672	29.0648	0.04558
-16.466	636.97	29.0613	0.04562
-16.206	635.72	29.2036	0.04594
-15.948	634.66	29.3042	0.04617
-15.693	633.94	29.1427	0.04597
-15.441	633.375	29.3712	0.04637
-15.187	632.327	29.6215	0.04685
-14.932	631.377	29.4952	0.04672
-14.674	630.351	29.7371	0.04718
-14.418	629.015	29.6402	0.04712
-14.166	628.093	29.7731	0.0474
-13.913	627.604	29.8985	0.04764
-13.656	626.815	30.1222	0.04806
-13.403	626.112	30.1853	0.04821
-13.155	624.776	30.632	0.04903
-12.911	623.307	30.4822	0.0489
-12.663	621.596	30.6184	0.04926
-12.409	620.836	30.7906	0.0496
-12.152	619.672	30.6742	0.0495
-11.898	619.165	31.0526	0.05015
-11.644	618.18	30.9723	0.0501
-11.392	617.57	31.2477	0.0506
-11.136	616.464	31.3822	0.05091
-10.882	615.502	31.5032	0.05118
-10.629	614.281	31.7824	0.05174
-10.378	613.233	31.6017	0.05153
-10.132	612.438	31.719	0.05179
-9.878	611.384	31.7503	0.05193
-9.624	610.364	32.0649	0.05253
-9.371	609.644	32.0539	0.05258
-9.116	608.233	32.3348	0.05316
-8.865	607.225	32.2883	0.05317
-8.614	605.837	32.5439	0.05372
-8.365	604.604	32.7315	0.05414
-8.117	603.838	32.8582	0.05442
-7.87	602.634	32.8011	0.05443
-7.628	601.574	33.1858	0.05516
-7.378	600.515	33.1406	0.05519
-7.125	599.507	33.2803	0.05551
-6.88	598.464	33.3463	0.05572
-6.642	597.156	33.8919	0.05676
-6.397	595.826	33.7227	0.0566
-6.147	594.927	34.0047	0.05716
-5.896	593.228	34.1418	0.05755
-5.647	592.318	34.3972	0.05807
-5.398	590.988	34.4486	0.05829
-5.157	589.801	34.599	0.05866
-4.913	588.799	34.6592	0.05886
-4.667	587.601	34.9631	0.0595
-4.417	585.74	35.0344	0.05981
-4.171	584.703	35.2895	0.06035
-3.918	583.62	35.5238	0.06087
-3.676	581.95	35.6874	0.06132
-3.437	580.205	35.8043	0.06171
-3.195	579.226	36.0252	0.0622
-2.951	578.045	36.0874	0.06243
-2.704	577.146	36.4185	0.0631
-2.46	575.684	36.647	0.06366
-2.215	574.187	36.8063	0.0641
-1.965	573.185	36.9863	0.06453
-1.711	571.292	37.1284	0.06499
-1.461	569.313	37.5008	0.06587
-1.215	567.837	37.7399	0.06646
-0.97	566.544	38.0712	0.0672
-0.726	564.668	38.4181	0.06804
-0.482	563.439	38.4181	0.06818
-0.237	562.55	38.5409	0.06851
0.012	560.975	38.8291	0.06922
0.265	559.505	39.2973	0.07024
0.518	557.492	39.2929	0.07048
0.763	555.807	39.7535	0.07152
1.008	554.436	39.9161	0.07199
1.259	552.896	40.2557	0.07281
1.508	551.208	40.498	0.07347
1.757	549.543	40.9055	0.07444
2.009	547.478	41.3034	0.07544
2.263	545.156	41.616	0.07634
2.513	543.174	42.0338	0.07739
2.764	541.313	42.3055	0.07815
3.012	539.726	42.5206	0.07878
3.259	537.9	43.0571	0.08005
3.508	536.057	43.2632	0.08071
3.755	534.227	43.6106	0.08163
4.004	531.767	44.1452	0.08302
4.251	529.259	44.5939	0.08426
4.5	527.26	44.9387	0.08523
4.75	524.791	45.6484	0.08698
5	522.774	45.87	0.08774
5.25	521.072	46.3615	0.08897
5.503	518.897	46.7034	0.09001
5.752	516.569	47.1059	0.09119
6.004	514.118	47.664	0.09271
6.252	511.414	48.2332	0.09431
6.498	509.046	48.6785	0.09563
6.749	506.476	49.4157	0.09757
6.997	503.304	49.9851	0.09931
7.245	501.186	50.4429	0.10065
7.497	498.728	50.977	0.10221
7.748	495.176	51.7091	0.10443
7.997	491.501	52.7117	0.10725
8.245	488.427	53.3574	0.10924
8.488	484.834	54.1392	0.11167
8.741	481.541	55.007	0.11423
8.994	478.95	55.5014	0.11588
9.245	476.108	56.1414	0.11792
9.499	472.582	56.9456	0.1205
9.753	468.937	57.8997	0.12347
10.005	465.616	58.5096	0.12566
10.258	461.737	59.7227	0.12934
10.508	456.56	60.815	0.1332
10.758	452.273	61.9161	0.1369
11.008	447.691	63.1973	0.14116
11.257	443.762	63.9573	0.14413
11.506	439.131	65.2371	0.14856
11.751	434.777	66.1402	0.15212
12	431.188	67.1578	0.15575
12.251	426.627	68.1946	0.15985
12.499	421.914	69.2947	0.16424
12.752	417.145	70.5318	0.16908
13.004	411.995	71.8003	0.17427
13.256	405.742	73.4355	0.18099
13.51	398.511	75.4893	0.18943
13.762	391.999	77.3504	0.19732
14.016	384.828	79.1328	0.20563
14.267	377.819	80.873	0.21405
14.52	370.165	82.8109	0.22371
14.772	363.672	84.4019	0.23208
15.026	356.305	85.9942	0.24135
15.278	347.04	88.3757	0.25466
15.528	338.476	90.0563	0.26606
15.78	331.073	91.504	0.27639
16.035	323.191	93.0304	0.28785
16.287	308.548	96.0832	0.3114
16.54	293.524	98.6963	0.33625
16.796	284.797	99.7555	0.35027
17.052	273.184	100.886	0.3693
17.3	263.432	100.826	0.38274
17.544	256.794	100.557	0.39159
17.79	246.811	100.574	0.40749
18.04	235.585	100.584	0.42695
18.291	223.429	100.404	0.44938
18.54	212.455	99.8861	0.47015
18.787	197.105	99.0733	0.50264
19.038	183.396	97.3197	0.53065
19.287	172.399	95.1578	0.55196
19.538	161.401	93.065	0.57661
19.789	149.526	90.2976	0.60389
20.04	139.398	87.5654	0.62817
20.294	128.963	84.8211	0.65772
20.552	117.024	80.7974	0.69043
20.803	107.34	77.287	0.72002
21.052	99.6716	73.9699	0.74214
21.301	92.7135	71.1725	0.76766
21.552	86.9253	68.3219	0.78598
21.806	80.7131	65.8253	0.81555
22.059	72.3635	61.8413	0.85459
22.304	63.8053	57.2582	0.89739
22.547	60.8947	55.5818	0.91275
22.794	56.4675	53.5573	0.94846
23.047	50.3771	49.9081	0.99069
23.299	46.5027	47.5384	1.02227
23.55	45.5687	46.9837	1.03105
23.798	43.1359	45.8221	1.06227
24.043	38.4302	42.2949	1.10056
24.297	35.9617	40.7315	1.13264
24.549	33.7823	39.1683	1.15943
24.8	32.3977	38.3258	1.18298
25.052	31.1483	37.3226	1.19822
25.304	28.5595	35.4206	1.24024
25.55	26.5546	33.6516	1.26726
25.796	24.7628	32.1594	1.2987
26.046	22.8795	30.5712	1.33618
26.294	21.2415	29.0493	1.36758
26.544	20.4963	28.4627	1.38867
26.796	19.9122	27.9398	1.40315
27.045	18.9243	27.0025	1.42687
27.296	17.2823	25.1772	1.45682
27.547	16.4294	24.3145	1.47994
27.798	15.7565	23.6138	1.49866
28.051	14.6825	22.3343	1.52116
28.301	14.0553	21.6015	1.53689
28.551	13.9427	21.4689	1.53979
28.801	13.3243	20.8679	1.56616
29.049	12.1937	19.1941	1.57409
29.296	11.4209	18.3693	1.60839
29.542	10.7902	17.3471	1.60768
29.792	10.7554	17.4657	1.62389
30.039	9.92874	16.2524	1.63691
30.285	9.02563	14.7939	1.6391
30.535	8.91804	14.6298	1.64047
30.79	8.89217	14.7532	1.65912
31.043	8.41404	13.9536	1.65837
31.292	7.91073	13.0789	1.65331
31.541	7.57475	12.6084	1.66453
31.789	7.20945	11.9318	1.65503
32.041	7.02	11.6205	1.65534
32.293	6.80792	11.2519	1.65277
32.544	6.52723	10.7742	1.65065
32.792	6.17478	10.144	1.64281
33.04	5.96246	9.73235	1.63227
33.285	5.74224	9.31712	1.62256
33.535	5.69533	9.29619	1.63225
33.782	5.35006	8.61107	1.60953
34.027	5.10604	8.12358	1.59097
34.274	4.94179	7.79706	1.57778
34.524	4.77712	7.48378	1.56659
34.777	4.67424	7.28275	1.55806
35.024	4.48062	6.91104	1.54243
35.269	4.26374	6.44742	1.51215
35.515	4.11998	6.15329	1.49353
35.76	4.02029	5.96691	1.4842
36.008	4.00033	5.9554	1.48873
36.253	3.86665	5.69434	1.47268
36.497	3.69811	5.34267	1.4447
36.747	3.54927	5.02883	1.41686
36.997	3.46823	4.85676	1.40036
37.242	3.35999	4.62796	1.37737
37.491	3.26601	4.44662	1.36148
37.74	3.19325	4.31818	1.35228
37.983	3.07871	4.07156	1.32249
38.226	2.95601	3.79871	1.28508
38.472	2.88638	3.66422	1.26948
38.72	2.82781	3.56188	1.25959
38.965	2.75357	3.43839	1.2487
39.211	2.65381	3.2159	1.2118
39.461	2.58694	3.09061	1.1947
39.716	2.57976	3.09885	1.20122
39.97	2.51698	2.9956	1.19016
40.221	2.44283	2.84993	1.16665
40.464	2.35068	2.63637	1.12154
40.709	2.30563	2.56543	1.11268
40.955	2.25857	2.46481	1.09131
41.205	2.20901	2.38111	1.07791
41.455	2.15396	2.27098	1.05433
41.707	2.11878	2.21167	1.04384
41.961	2.05981	2.10638	1.02261
42.211	2.01709	2.00175	0.9924
42.464	1.97557	1.95101	0.98757
42.721	1.94017	1.88085	0.96943
42.975	1.89641	1.80354	0.95103
43.222	1.85705	1.72756	0.93027
43.472	1.82287	1.6679	0.91499
43.73	1.79904	1.63204	0.90718
43.989	1.76472	1.5675	0.88824
44.249	1.74427	1.53454	0.87976
44.507	1.71346	1.47829	0.86275
44.761	1.67615	1.42201	0.84838
45.015	1.64473	1.36035	0.82709
45.271	1.6193	1.32205	0.81643
45.53	1.58918	1.28281	0.80721
45.783	1.57471	1.24595	0.79123
46.038	1.54022	1.1945	0.77554
46.293	1.51887	1.15418	0.75989
46.549	1.50103	1.11817	0.74493
46.805	1.46835	1.08259	0.73728
47.06	1.44851	1.04	0.71798
47.31	1.42747	1.0089	0.70678
47.558	1.41153	0.98781	0.69981
47.81	1.38823	0.94759	0.68259
48.062	1.36693	0.91857	0.67199
48.308	1.3502	0.88101	0.6525
48.557	1.32888	0.85379	0.64249
48.805	1.31977	0.83359	0.63162
49.056	1.30468	0.81433	0.62416
49.308	1.28894	0.79555	0.61721
49.559	1.26741	0.75468	0.59545
49.808	1.25748	0.75747	0.60237
50.057	1.24626	0.7278	0.58399
50.306	1.22295	0.70036	0.57269
50.556	1.21766	0.68532	0.56282
50.803	1.19958	0.65233	0.5438
51.05	1.19277	0.65571	0.54973
51.303	1.1842	0.63176	0.53349
51.553	1.16164	0.61805	0.53205
51.8	1.16125	0.60679	0.52253
52.047	1.13702	0.57288	0.50384
52.293	1.13809	0.57979	0.50944
52.536	1.11389	0.54547	0.4897
52.779	1.11235	0.541	0.48635
53.026	1.09749	0.52362	0.47711
53.274	1.08878	0.51298	0.47115
53.522	1.07593	0.50031	0.465
53.766	1.07379	0.48191	0.44879
54.013	1.05797	0.47939	0.45312
54.258	1.06438	0.47453	0.44583
54.505	1.04209	0.45435	0.436
54.748	1.02704	0.44732	0.43554
54.992	1.02655	0.42976	0.41865
55.238	1.01402	0.42733	0.42142
55.485	1.01231	0.41564	0.41059
55.733	1.00011	0.4082	0.40815
55.982	0.9989	0.40724	0.40768
56.233	0.99279	0.39377	0.39662
56.484	0.99119	0.39277	0.39626
56.738	0.96632	0.37624	0.38935
56.99	0.96822	0.36676	0.3788
57.241	0.95009	0.3594	0.37827
57.489	0.95294	0.35018	0.36747
57.737	0.95632	0.3534	0.36954
57.984	0.95591	0.34116	0.3569
58.234	0.95132	0.34129	0.35876
58.487	0.93459	0.32544	0.34822
58.743	0.93576	0.33392	0.35685
58.995	0.9189	0.31623	0.34414
59.246	0.92052	0.30915	0.33584
59.495	0.92132	0.30903	0.33542
59.745	0.91085	0.29938	0.32868
59.997	0.90335	0.29465	0.32617
60.246	0.89765	0.29461	0.3282
60.49	0.89974	0.28855	0.32071
60.731	0.88516	0.27732	0.3133
60.975	0.887	0.27782	0.31321
61.223	0.88808	0.27453	0.30912
61.472	0.86418	0.26552	0.30725
61.718	0.86728	0.26213	0.30224
61.963	0.86308	0.25574	0.29631
62.213	0.86215	0.25429	0.29494
62.462	0.85584	0.24918	0.29115
62.714	0.84673	0.24292	0.28689
62.968	0.85107	0.24775	0.2911
63.219	0.83708	0.23755	0.28378
63.472	0.83829	0.24098	0.28747
63.726	0.83794	0.23474	0.28014
63.983	0.82492	0.22143	0.26842
64.236	0.81233	0.21986	0.27065
64.483	0.82431	0.22294	0.27046
64.729	0.81501	0.20995	0.25761
64.971	0.81676	0.21506	0.26331
65.214	0.80457	0.20485	0.2546
65.46	0.81065	0.21227	0.26185
65.71	0.81174	0.20815	0.25642
65.958	0.80834	0.19945	0.24675
66.206	0.80713	0.19981	0.24756
66.453	0.8146	0.20176	0.24768
66.705	0.80058	0.19534	0.244
66.957	0.77938	0.18713	0.2401
67.207	0.80183	0.19402	0.24198
67.459	0.78717	0.18736	0.23802
67.715	0.78441	0.18712	0.23855
67.969	0.79434	0.18456	0.23234
68.222	0.77644	0.18059	0.23259
68.477	0.78034	0.17514	0.22445
68.732	0.77793	0.17186	0.22091
68.984	0.76717	0.16703	0.21773
69.237	0.77098	0.17034	0.22094
69.487	0.75564	0.16355	0.21644
69.738	0.77057	0.17197	0.22317
69.988	0.767	0.16335	0.21298
70.235	0.75796	0.15501	0.20451
70.481	0.7581	0.15677	0.20679
70.727	0.75724	0.15603	0.20605
70.975	0.76467	0.15895	0.20787
71.225	0.75481	0.15085	0.19985
71.476	0.7551	0.1487	0.19693
71.723	0.75525	0.15017	0.19883
71.975	0.73675	0.1399	0.18988
72.227	0.73891	0.14738	0.19945
72.481	0.73633	0.13488	0.18317
72.733	0.75526	0.14445	0.19126
72.989	0.75033	0.14248	0.18988
73.244	0.74102	0.13339	0.18001
73.494	0.73896	0.13829	0.18715
73.745	0.73479	0.13111	0.17844
73.998	0.73229	0.12505	0.17076
74.252	0.72997	0.13078	0.17916
74.503	0.74427	0.13077	0.1757
74.752	0.75468	0.13767	0.18243
74.999	0.73572	0.12577	0.17095
75.249	0.72865	0.12075	0.16572
75.505	0.72635	0.12936	0.1781
75.761	0.72624	0.1168	0.16083
76.013	0.73745	0.1294	0.17548
76.261	0.72365	0.1191	0.16459
76.512	0.72257	0.11255	0.15577
76.763	0.71891	0.12096	0.16825
77.015	0.72662	0.11195	0.15407
77.265	0.71015	0.1091	0.15364
77.516	0.72812	0.11799	0.16205
77.769	0.72108	0.10714	0.14859
78.023	0.72576	0.11254	0.15507
78.276	0.70601	0.10556	0.14951
78.526	0.71009	0.11078	0.156
78.776	0.71729	0.11231	0.15657
79.026	0.72649	0.10747	0.14793
79.277	0.71388	0.10925	0.15303
79.529	0.71997	0.10816	0.15023
79.781	0.71293	0.10241	0.14364
80.029	0.7041	0.10387	0.14753
80.278	0.71281	0.09499	0.13326
80.529	0.72759	0.10405	0.14301
80.777	0.72403	0.10268	0.14181
81.03	0.71438	0.10236	0.14329
81.283	0.71972	0.09486	0.1318
81.537	0.71871	0.10345	0.14393
81.789	0.70948	0.09986	0.14076
82.037	0.71141	0.09079	0.12763
82.289	0.70316	0.09307	0.13237
82.539	0.7013	0.09115	0.12997
82.791	0.71523	0.09166	0.12816
83.044	0.69966	0.09359	0.13377
83.293	0.71272	0.09791	0.13738
83.546	0.70914	0.08948	0.12617
83.795	0.69902	0.09006	0.12884
84.042	0.6991	0.09031	0.12918
84.293	0.69555	0.08382	0.12051
84.544	0.69735	0.08696	0.1247
84.792	0.68918	0.08205	0.11905
85.041	0.69993	0.08781	0.12545
85.294	0.70149	0.09329	0.133
85.546	0.69691	0.08273	0.11871
85.797	0.69835	0.08239	0.11798
86.048	0.69641	0.08239	0.1183
86.3	0.68777	0.0811	0.11791
86.551	0.70012	0.08242	0.11772
86.803	0.68743	0.07772	0.11306
87.054	0.68948	0.0804	0.11661
87.305	0.71772	0.08858	0.12341
87.554	0.7028	0.07766	0.1105
87.805	0.70685	0.08613	0.12185
88.056	0.70851	0.07151	0.10093
88.308	0.70392	0.079	0.11222
88.558	0.69425	0.06975	0.10046
88.807	0.70031	0.0791	0.11295
89.056	0.6969	0.07311	0.10491
89.307	0.69175	0.07173	0.1037
89.56	0.69425	0.06978	0.10051
89.813	0.68196	0.06472	0.0949
90.065	0.68609	0.07584	0.11054
90.316	0.69996	0.07671	0.10959
90.563	0.70114	0.06813	0.09718
90.809	0.69642	0.07039	0.10108
91.057	0.69254	0.06345	0.09162
91.303	0.69074	0.06904	0.09995
91.548	0.68875	0.06438	0.09348
91.793	0.68622	0.06237	0.09089
92.043	0.68364	0.05813	0.08503
92.289	0.68724	0.05831	0.08485
92.538	0.69209	0.0624	0.09016
92.788	0.68478	0.05921	0.08646
93.036	0.68948	0.06556	0.09508
93.284	0.67843	0.05585	0.08232
93.533	0.68481	0.05712	0.08341
93.785	0.68816	0.06366	0.09251
94.037	0.68613	0.05555	0.08097
94.288	0.70388	0.06519	0.09261
94.537	0.69873	0.06066	0.08681
94.787	0.69697	0.04907	0.0704
95.034	0.69829	0.05794	0.08297
95.281	0.70872	0.05792	0.08172
