# Supplementary material for: Amplification of integrated microscopic motions of high-density [2]rotaxanes in mechanically interlocked networks
Source: Nat Commun. 2022 Nov 4;13:6654. doi: 10.1038/s41467-022-34286-6 (PMC9636211; doi:10.1038/s41467-022-34286-6)
Supplement: Supplementary file 3 — Source Data [file 41467_2022_34286_MOESM3_ESM.zip › source data/Fig.S22.xlsx]

## Sheet: Fig.S22
MIN-4		control
Temperature (°C)	E' (MPa)	Temperature (°C)	E' (MPa)
-53.743	640.722	-59.595	699.396
-53.673	641.054	-59.608	689.76
-53.605	641.341	-59.609	688.769
-53.537	641.758	-59.602	688.787
-53.471	642.135	-59.581	689.034
-53.405	642.779	-59.55	689.086
-53.34	643.111	-59.506	689.196
-53.275	643.714	-59.452	689.374
-53.207	644.105	-59.386	689.668
-53.137	644.399	-59.315	689.979
-53.064	644.451	-59.238	690.301
-52.986	644.604	-59.154	690.756
-52.905	644.728	-59.065	691.085
-52.819	644.737	-58.974	691.321
-52.73	644.928	-58.881	691.638
-52.636	645.077	-58.786	691.908
-52.537	645.284	-58.684	692.277
-52.433	645.56	-58.575	692.617
-52.323	645.851	-58.463	692.888
-52.208	646.232	-58.35	692.974
-52.088	646.537	-58.23	693.32
-51.964	647.026	-58.103	693.498
-51.838	647.332	-57.97	693.809
-51.71	647.841	-57.839	694.068
-51.578	648.265	-57.702	694.305
-51.441	648.723	-57.562	694.524
-51.301	649.125	-57.414	694.662
-51.156	649.502	-57.261	695.111
-51.008	649.87	-57.109	695.347
-50.859	650.214	-56.949	695.589
-50.704	650.484	-56.792	696.004
-50.548	650.812	-56.632	696.326
-50.39	651.137	-56.469	696.528
-50.223	651.339	-56.304	696.678
-50.056	651.681	-56.136	696.862
-49.886	651.95	-55.959	696.989
-49.713	652.118	-55.778	697.26
-49.535	652.35	-55.592	697.404
-49.355	652.657	-55.407	697.784
-49.168	652.905	-55.224	698.031
-48.985	652.848	-55.043	698.273
-48.8	653.096	-54.853	698.44
-48.616	653.312	-54.661	698.509
-48.426	653.419	-54.47	698.579
-48.234	653.616	-54.273	698.723
-48.04	653.806	-54.076	698.855
-47.843	653.739	-53.875	698.988
-47.648	653.786	-53.676	699.178
-47.448	654.249	-53.478	699.195
-47.248	654.228	-53.278	699.443
-47.046	654.528	-53.075	699.598
-46.843	654.698	-52.872	699.765
-46.64	654.843	-52.667	699.817
-46.438	654.803	-52.456	699.99
-46.234	655.132	-52.246	700.163
-46.031	655.022	-52.035	700.41
-45.822	654.995	-51.828	700.525
-45.615	655.214	-51.628	700.399
-45.407	655.354	-51.428	700.451
-45.199	655.374	-51.231	700.508
-44.996	655.427	-51.035	700.583
-44.795	655.329	-50.841	700.451
-44.599	655.365	-50.642	700.335
-44.4	655.441	-50.441	700.324
-44.209	655.398	-50.239	700.197
-44.012	655.471	-50.034	700.174
-43.815	655.569	-49.828	700.07
-43.611	655.562	-49.618	700.03
-43.405	655.701	-49.41	700.03
-43.196	655.637	-49.203	699.909
-42.985	655.665	-48.995	699.823
-42.769	655.598	-48.788	699.558
-42.55	655.536	-48.582	699.425
-42.332	655.617	-48.368	699.368
-42.115	655.643	-48.148	699.258
-41.888	655.499	-47.93	699.212
-41.654	655.463	-47.714	698.993
-41.414	655.41	-47.496	699.057
-41.172	655.378	-47.27	698.941
-40.933	655.463	-47.044	698.717
-40.694	655.354	-46.819	698.584
-40.456	655.233	-46.593	698.331
-40.226	655.167	-46.366	698.25
-39.996	655.227	-46.141	697.715
-39.754	655.062	-45.918	697.922
-39.512	655.295	-45.693	697.836
-39.267	654.671	-45.468	697.766
-39.02	654.963	-45.246	697.38
-38.77	654.824	-45.027	697.409
-38.533	654.988	-44.802	697.329
-38.304	654.652	-44.573	696.885
-38.062	654.442	-44.339	697.133
-37.818	654.123	-44.109	696.776
-37.575	654.192	-43.877	696.557
-37.33	654.261	-43.646	696.344
-37.09	654.173	-43.412	696.188
-36.852	654.012	-43.179	695.843
-36.623	654.108	-42.947	695.624
-36.395	653.615	-42.714	695.042
-36.163	653.356	-42.482	694.737
-35.919	653.176	-42.245	694.581
-35.672	652.7	-42.004	694.685
-35.42	653.03	-41.762	693.948
-35.176	652.533	-41.516	693.423
-34.928	652.207	-41.269	693.504
-34.676	652.101	-41.021	693.014
-34.417	652.09	-40.774	693.216
-34.16	651.482	-40.528	692.836
-33.897	651.42	-40.28	692.173
-33.641	651.255	-40.024	691.816
-33.394	651.225	-39.769	691.056
-33.139	650.863	-39.518	690.797
-32.884	650.655	-39.269	690.445
-32.635	650.19	-39.018	690.169
-32.371	649.897	-38.768	689.8
-32.099	649.622	-38.52	688.717
-31.826	649.334	-38.274	688.314
-31.552	649.318	-38.031	687.37
-31.285	649.222	-37.782	687.796
-31.019	648.399	-37.524	687.853
-30.745	647.961	-37.263	686.724
-30.479	648.287	-36.998	686.644
-30.22	647.496	-36.733	686.425
-29.961	647.74	-36.473	686.125
-29.711	646.49	-36.218	684.852
-29.462	646.461	-35.944	684.547
-29.203	646.17	-35.611	681.535
-28.939	645.686	-35.251	682.163
-28.679	645.676	-34.887	682.802
-28.428	645.056	-34.559	683.148
-28.168	644.801	-34.275	683.257
-27.909	644.844	-33.971	681.788
-27.656	644.586	-33.653	679.501
-27.403	644.39	-33.331	679.334
-27.154	643.591	-33.019	679.018
-26.897	643.17	-32.709	678.649
-26.641	642.994	-32.399	678.637
-26.399	642.259	-32.108	677.146
-26.167	641.912	-31.845	676.236
-25.918	641.207	-31.598	677.14
-25.658	641.009	-31.382	677.71
-25.397	640.223	-31.172	676.829
-25.151	639.243	-30.956	676.011
-24.89	639.412	-30.734	674.911
-24.631	638.574	-30.512	674.559
-24.38	637.652	-30.301	674.196
-24.127	637.781	-30.089	673.5
-23.878	637.586	-29.861	673.482
-23.641	636.054	-29.638	672.739
-23.403	635.963	-29.413	672.319
-23.162	635.687	-29.19	671.553
-22.918	635.202	-28.968	671.61
-22.673	634.209	-28.742	671.121
-22.428	633.978	-28.514	670.211
-22.186	633.32	-28.28	669.756
-21.931	632.771	-28.052	669.168
-21.684	632.165	-27.821	668.984
-21.444	632.012	-27.591	667.947
-21.203	631.564	-27.358	667.647
-20.953	630.432	-27.126	667.117
-20.712	629.653	-26.9	666.484
-20.478	629.29	-26.665	664.934
-20.248	628.752	-26.432	664.595
-20.017	628.436	-26.199	663.892
-19.778	627.798	-25.969	663.172
-19.534	626.981	-25.742	662.809
-19.288	626.372	-25.506	661.985
-19.038	626.682	-25.271	661.611
-18.785	625.713	-25.034	660.298
-18.536	625.829	-24.792	660.252
-18.289	625.285	-24.553	658.702
-18.052	624.438	-24.316	658.529
-17.809	624.256	-24.073	657.873
-17.562	623.295	-23.828	656.859
-17.31	622.888	-23.583	656.312
-17.059	622.203	-23.344	655.586
-16.811	621.3	-23.098	654.682
-16.559	620.777	-22.846	654.198
-16.306	620.373	-22.597	653.944
-16.069	619.449	-22.341	653.691
-15.822	618.741	-22.085	653.507
-15.574	617.76	-21.83	652.424
-15.338	617.291	-21.581	651.842
-15.098	616.673	-21.329	650.252
-14.85	615.499	-21.062	649.97
-14.604	614.864	-20.811	648.962
-14.37	614.384	-20.564	648.276
-14.163	613.687	-20.316	647.366
-13.952	612.919	-20.067	647.228
-13.728	612.499	-19.82	646.376
-13.493	611.629	-19.571	645.909
-13.256	610.439	-19.319	644.861
-13.018	610.218	-19.062	643.784
-12.772	609.277	-18.797	643.496
-12.54	609.048	-18.536	642.931
-12.308	607.947	-18.273	642.004
-12.064	607.026	-18.004	641.278
-11.819	606.906	-17.737	640.587
-11.578	606.132	-17.484	639.636
-11.325	605.512	-17.236	639.078
-11.06	605.229	-16.979	638.433
-10.807	604.235	-16.725	637.672
-10.539	603.657	-16.466	636.97
-10.269	602.685	-16.206	635.72
-10.005	602.031	-15.948	634.66
-9.756	601.586	-15.693	633.94
-9.518	600.397	-15.441	633.375
-9.274	600.283	-15.187	632.327
-8.994	598.355	-14.932	631.377
-8.724	597.442	-14.674	630.351
-8.463	596.867	-14.418	629.015
-8.221	595.421	-14.166	628.093
-7.973	594.43	-13.913	627.604
-7.723	592.939	-13.656	626.815
-7.477	592.489	-13.403	626.112
-7.231	591.612	-13.155	624.776
-6.971	590.151	-12.911	623.307
-6.701	589.603	-12.663	621.596
-6.438	588.605	-12.409	620.836
-6.178	587.755	-12.152	619.672
-5.937	586.392	-11.898	619.165
-5.706	586.388	-11.644	618.18
-5.464	585.006	-11.392	617.57
-5.2	583.933	-11.136	616.464
-4.921	582.607	-10.882	615.502
-4.644	580.743	-10.629	614.281
-4.362	579.619	-10.378	613.233
-4.109	577.932	-10.132	612.438
-3.875	577.623	-9.878	611.384
-3.649	576.376	-9.624	610.364
-3.392	574.887	-9.371	609.644
-3.111	573.03	-9.116	608.233
-2.843	572.269	-8.865	607.225
-2.587	571.948	-8.614	605.837
-2.328	570.676	-8.365	604.604
-2.047	569.368	-8.117	603.838
-1.777	568.678	-7.87	602.634
-1.474	566.538	-7.628	601.574
-1.147	566.407	-7.378	600.515
-0.829	563.905	-7.125	599.507
-0.525	562.983	-6.88	598.464
-0.269	561.438	-6.642	597.156
-0.014	560.271	-6.397	595.826
0.265	558.294	-6.147	594.927
0.549	557.311	-5.896	593.228
0.827	557.492	-5.647	592.318
1.102	555.503	-5.398	590.988
1.364	555.019	-5.157	589.801
1.614	553.908	-4.913	588.799
1.852	553.308	-4.667	587.601
2.103	551.076	-4.417	585.74
2.366	550.4	-4.171	584.703
2.625	548.377	-3.918	583.62
2.875	548.102	-3.676	581.95
3.112	547.393	-3.437	580.205
3.36	545.514	-3.195	579.226
3.591	544.172	-2.951	578.045
3.768	542.021	-2.704	577.146
3.929	540.541	-2.46	575.684
4.095	539.364	-2.215	574.187
4.276	538.115	-1.965	573.185
4.475	537.047	-1.711	571.292
4.681	535.262	-1.461	569.313
4.898	533.446	-1.215	567.837
5.122	533.427	-0.97	566.544
5.346	530.689	-0.726	564.668
5.561	529.886	-0.482	563.439
5.77	528.267	-0.237	562.55
5.981	527.013	0.012	560.975
6.208	525.184	0.265	559.505
6.466	523.654	0.518	557.492
6.711	521.893	0.763	555.807
6.982	521.122	1.008	554.436
7.272	519.881	1.259	552.896
7.553	518.226	1.508	551.208
7.833	516.437	1.757	549.543
8.1	514.343	2.009	547.478
8.356	512.363	2.263	545.156
8.564	511.395	2.513	543.174
8.747	510.539	2.764	541.313
8.943	508.758	3.012	539.726
9.156	507.825	3.259	537.9
9.392	506.38	3.508	536.057
9.626	505.189	3.755	534.227
9.858	503.652	4.004	531.767
10.111	502.307	4.251	529.259
10.351	501.727	4.5	527.26
10.601	499.769	4.75	524.791
10.836	499.024	5	522.774
11.084	497.654	5.25	521.072
11.366	496.597	5.503	518.897
11.628	495.712	5.752	516.569
11.915	493.804	6.004	514.118
12.213	493.154	6.252	511.414
12.489	490.914	6.498	509.046
12.738	489.753	6.749	506.476
12.962	487.343	6.997	503.304
13.181	485.87	7.245	501.186
13.411	485.222	7.497	498.728
13.66	483.421	7.748	495.176
13.933	483.025	7.997	491.501
14.197	482.378	8.245	488.427
14.433	481.667	8.488	484.834
14.681	480.601	8.741	481.541
14.944	479.362	8.994	478.95
15.259	478.453	9.245	476.108
15.587	477.651	9.499	472.582
15.926	476.719	9.753	468.937
16.24	476.121	10.005	465.616
16.559	475.203	10.258	461.737
16.827	473.308	10.508	456.56
17.081	471.658	10.758	452.273
17.336	469.151	11.008	447.691
17.572	467.216	11.257	443.762
17.813	466.421	11.506	439.131
18.093	465.287	11.751	434.777
18.377	463.887	12	431.188
18.667	462.522	12.251	426.627
18.935	460.303	12.499	421.914
19.185	458.693	12.752	417.145
19.419	456.492	13.004	411.995
19.651	455.176	13.256	405.742
19.884	453.407	13.51	398.511
20.097	451.989	13.762	391.999
20.355	449.537	14.016	384.828
20.623	447.564	14.267	377.819
20.855	444.447	14.52	370.165
21.072	440.167	14.772	363.672
21.309	438.288	15.026	356.305
21.589	438.015	15.278	347.04
21.874	437.024	15.528	338.476
22.145	435.19	15.78	331.073
22.382	431	16.035	323.191
22.616	429.268	16.287	308.548
22.893	427.834	16.54	293.524
23.174	427.037	16.796	284.797
23.418	424.997	17.052	273.184
23.613	422.398	17.3	263.432
23.825	421.47	17.544	256.794
24.068	419.398	17.79	246.811
24.319	417.019	18.04	235.585
24.575	415.491	18.291	223.429
24.841	413.637	18.54	212.455
25.097	411.363	18.787	197.105
25.369	409.587	19.038	183.396
25.624	407.136	19.287	172.399
25.865	404.848	19.538	161.401
26.1	401.552	19.789	149.526
26.313	397.294	20.04	139.398
26.529	394.134	20.294	128.963
26.771	391.734	20.552	117.024
27.017	390.693	20.803	107.34
27.262	388.829	21.052	99.6716
27.51	386.251	21.301	92.7135
27.762	382.854	21.552	86.9253
28.048	379.519	21.806	80.7131
28.344	377.168	22.059	72.3635
28.599	372.848	22.304	63.8053
28.823	366.399	22.547	60.8947
29.049	362.009	22.794	56.4675
29.287	360.559	23.047	50.3771
29.508	357.736	23.299	46.5027
29.739	352.429	23.55	45.5687
29.986	349.228	23.798	43.1359
30.255	346.343	24.043	38.4302
30.517	340.569	24.297	35.9617
30.763	337.117	24.549	33.7823
31.001	333.308	24.8	32.3977
31.239	327.73	25.052	31.1483
31.477	323.831	25.304	28.5595
31.707	318.045	25.55	26.5546
31.957	313.07	25.796	24.7628
32.181	306.379	26.046	22.8795
32.428	302.123	26.294	21.2415
32.676	296.513	26.544	20.4963
32.932	291.965	26.796	19.9122
33.186	286.615	27.045	18.9243
33.43	279.96	27.296	17.2823
33.668	271.676	27.547	16.4294
33.894	266.315	27.798	15.7565
34.114	259.582	28.051	14.6825
34.364	252.471	28.301	14.0553
34.61	246.77	28.551	13.9427
34.859	239.86	28.801	13.3243
35.139	230.536	29.049	12.1937
35.396	222.751	29.296	11.4209
35.659	214.347	29.542	10.7902
35.915	209.305	29.792	10.7554
36.215	200.5	30.039	9.92874
36.468	191.152	30.285	9.02563
36.708	184.812	30.535	8.91804
36.937	177.503	30.79	8.89217
37.169	171.715	31.043	8.41404
37.398	166.047	31.292	7.91073
37.638	159.74	31.541	7.57475
37.883	151.926	31.789	7.20945
38.136	147.64	32.041	7.02
38.38	145.762	32.293	6.80792
38.623	142.536	32.544	6.52723
38.862	137.39	32.792	6.17478
39.114	131.086	33.04	5.96246
39.369	123.747	33.285	5.74224
39.61	116.952	33.535	5.69533
39.843	110.256	33.782	5.35006
40.107	104.785	34.027	5.10604
40.368	99.7977	34.274	4.94179
40.645	94.2756	34.524	4.77712
40.905	88.4043	34.777	4.67424
41.134	82.488	35.024	4.48062
41.382	77.0817	35.269	4.26374
41.632	71.4793	35.515	4.11998
41.899	66.7252	35.76	4.02029
42.165	61.0817	36.008	4.00033
42.415	57.3133	36.253	3.86665
42.639	52.9256	36.497	3.69811
42.881	49.1238	36.747	3.54927
43.124	44.6559	36.997	3.46823
43.361	41.8269	37.242	3.35999
43.635	36.8522	37.491	3.26601
43.91	34.5679	37.74	3.19325
44.183	32.0008	37.983	3.07871
44.451	29.6819	38.226	2.95601
44.714	26.8107	38.472	2.88638
44.981	24.8064	38.72	2.82781
45.245	22.2598	38.965	2.75357
45.488	19.9185	39.211	2.65381
45.733	18.7497	39.461	2.58694
45.979	16.9912	39.716	2.57976
46.219	15.3027	39.97	2.51698
46.458	13.8696	40.221	2.44283
46.692	12.3619	40.464	2.35068
46.941	12.028	40.709	2.30563
47.176	10.5979	40.955	2.25857
47.383	9.54792	41.205	2.20901
47.626	9.04795	41.455	2.15396
47.905	8.43234	41.707	2.11878
48.185	8.19512	41.961	2.05981
48.444	7.28659	42.211	2.01709
48.703	6.60285	42.464	1.97557
48.962	6.351	42.721	1.94017
49.232	5.97619	42.975	1.89641
49.469	5.54365	43.222	1.85705
49.739	5.22824	43.472	1.82287
50.007	4.77695	43.73	1.79904
50.245	4.54508	43.989	1.76472
50.478	4.22979	44.249	1.74427
50.708	4.07383	44.507	1.71346
50.911	3.84433	44.761	1.67615
51.139	3.66615	45.015	1.64473
51.396	3.52861	45.271	1.6193
51.646	3.36446	45.53	1.58918
51.914	3.22697	45.783	1.57471
52.177	3.13567	46.038	1.54022
52.489	3.03618	46.293	1.51887
52.744	2.74305	46.549	1.50103
52.975	2.73187	46.805	1.46835
53.233	2.7515	47.06	1.44851
53.494	2.60046	47.31	1.42747
53.749	2.50923	47.558	1.41153
53.988	2.48116	47.81	1.38823
54.181	2.35877	48.062	1.36693
54.39	2.30274	48.308	1.3502
54.679	2.26174	48.557	1.32888
54.964	2.25355	48.805	1.31977
55.208	2.02604	49.056	1.30468
55.458	2.01531	49.308	1.28894
55.721	2.0143	49.559	1.26741
55.969	1.95206	49.808	1.25748
56.231	1.92589	50.057	1.24626
56.466	1.91947	50.306	1.22295
56.713	1.80983	50.556	1.21766
56.969	1.80609	50.803	1.19958
57.206	1.67748	51.05	1.19277
57.457	1.69442	51.303	1.1842
57.745	1.73465	51.553	1.16164
58.014	1.6669	51.8	1.16125
58.245	1.58785	52.047	1.13702
58.436	1.5434	52.293	1.13809
58.645	1.54089	52.536	1.11389
58.919	1.46118	52.779	1.11235
59.492	1.46802	53.026	1.09749
59.786	1.45343	53.274	1.08878
60.07	1.49745	53.522	1.07593
60.362	1.47653	53.766	1.07379
60.639	1.38515	54.013	1.05797
60.835	1.33899	54.258	1.06438
60.984	1.32548	54.505	1.04209
61.159	1.27881	54.748	1.02704
61.736	1.23905	54.992	1.02655
61.968	1.11099	55.238	1.01402
62.534	1.20247	55.485	1.01231
62.778	1.10095	55.733	1.00011
63.368	1.10833	55.982	0.9989
63.578	1.02621	56.233	0.99279
64.136	0.9844	56.484	0.99119
64.366	0.95174	56.738	0.96632
64.966	0.94944	56.99	0.96822
65.247	0.93557	57.241	0.95009
65.854	0.91445	57.489	0.95294
66.11	0.89926	57.737	0.95632
66.777	0.86912	57.984	0.95591
67.076	0.8214	58.234	0.95132
67.39	0.57643	58.487	0.93459
67.672	0.53168	58.743	0.93576
68.005	0.53674	58.995	0.9189
68.735	0.59287	59.246	0.92052
69.899	0.56188	59.495	0.92132
70.487	0.62338	59.745	0.91085
70.747	0.60077	59.997	0.90335
70.979	0.54134	60.246	0.89765
71.569	0.62167	60.49	0.89974
71.817	0.59897	60.731	0.88516
72.066	0.52183	60.975	0.887
72.523	0.58344	61.223	0.88808
72.74	0.54172	61.472	0.86418
72.95	0.50588	61.718	0.86728
73.509	0.54482	61.963	0.86308
73.775	0.50899	62.213	0.86215
74.083	0.49327	62.462	0.85584
74.819	0.55169	62.714	0.84673
75.123	0.51816	62.968	0.85107
75.97	0.51144	63.219	0.83708
76.24	0.5167	63.472	0.83829
77.132	0.50619	63.726	0.83794
77.345	0.51214	63.983	0.82492
77.546	0.46108	64.236	0.81233
78.23	0.48557	64.483	0.82431
78.494	0.48315	64.729	0.81501
79.264	0.46878	64.971	0.81676
79.575	0.46627	65.214	0.80457
79.844	0.44578	65.46	0.81065
80.39	0.45174	65.71	0.81174
80.653	0.46001	65.958	0.80834
80.935	0.43769	66.206	0.80713
81.421	0.3491	66.453	0.8146
81.764	0.43288	66.705	0.80058
82.094	0.43306	66.957	0.77938
82.361	0.42932	67.207	0.80183
83.702	0.40004	67.459	0.78717
83.918	0.41238	67.715	0.78441
85.341	0.37868	67.969	0.79434
85.56	0.37935	68.222	0.77644
86.666	0.36767	68.477	0.78034
86.949	0.35064	68.732	0.77793
87.563	0.34137	68.984	0.76717
88.101	0.33854	69.237	0.77098
88.346	0.34466	69.487	0.75564
89.056	0.33569	69.738	0.77057
89.588	0.32644	69.988	0.767
89.825	0.33718	70.235	0.75796
90.257	0.34121	70.481	0.7581
90.512	0.32609	70.727	0.75724
90.766	0.33533	70.975	0.76467
91.452	0.31849	71.225	0.75481
91.704	0.33288	71.476	0.7551
91.952	0.32478	71.723	0.75525
92.194	0.332	71.975	0.73675
92.415	0.29853	72.227	0.73891
92.653	0.32367	72.481	0.73633
92.913	0.31444	72.733	0.75526
93.179	0.32306	72.989	0.75033
93.528	0.33403	73.244	0.74102
93.776	0.30229	73.494	0.73896
		73.745	0.73479
		73.998	0.73229
		74.252	0.72997
		74.503	0.74427
		74.752	0.75468
		74.999	0.73572
		75.249	0.72865
		75.505	0.72635
		75.761	0.72624
		76.013	0.73745
		76.261	0.72365
		76.512	0.72257
		76.763	0.71891
		77.015	0.72662
		77.265	0.71015
		77.516	0.72812
		77.769	0.72108
		78.023	0.72576
		78.276	0.70601
		78.526	0.71009
		78.776	0.71729
		79.026	0.72649
		79.277	0.71388
		79.529	0.71997
		79.781	0.71293
		80.029	0.7041
		80.278	0.71281
		80.529	0.72759
		80.777	0.72403
		81.03	0.71438
		81.283	0.71972
		81.537	0.71871
		81.789	0.70948
		82.037	0.71141
		82.289	0.70316
		82.539	0.7013
		82.791	0.71523
		83.044	0.69966
		83.293	0.71272
		83.546	0.70914
		83.795	0.69902
		84.042	0.6991
		84.293	0.69555
		84.544	0.69735
		84.792	0.68918
		85.041	0.69993
		85.294	0.70149
		85.546	0.69691
		85.797	0.69835
		86.048	0.69641
		86.3	0.68777
		86.551	0.70012
		86.803	0.68743
		87.054	0.68948
		87.305	0.71772
		87.554	0.7028
		87.805	0.70685
		88.056	0.70851
		88.308	0.70392
		88.558	0.69425
		88.807	0.70031
		89.056	0.6969
		89.307	0.69175
		89.56	0.69425
		89.813	0.68196
		90.065	0.68609
		90.316	0.69996
		90.563	0.70114
		90.809	0.69642
		91.057	0.69254
		91.303	0.69074
		91.548	0.68875
		91.793	0.68622
		92.043	0.68364
		92.289	0.68724
		92.538	0.69209
		92.788	0.68478
		93.036	0.68948
		93.284	0.67843
		93.533	0.68481
		93.785	0.68816
		94.037	0.68613
		94.288	0.70388
		94.537	0.69873
		94.787	0.69697
		95.034	0.69829
		95.281	0.70872
