# Supplementary material for: Amplification of integrated microscopic motions of high-density [2]rotaxanes in mechanically interlocked networks
Source: Nat Commun. 2022 Nov 4;13:6654. doi: 10.1038/s41467-022-34286-6 (PMC9636211; doi:10.1038/s41467-022-34286-6)
Supplement: Supplementary file 3 — Source Data [file 41467_2022_34286_MOESM3_ESM.zip › source data/Fig.S23.xlsx]

## Sheet: Fig.S23a
30 °C		40 °C		50 °C		60 °C		70 °C		80 °C		90 °C		100 °C		110 °C		120 °C		130 °C		140 °C		150 °C
aTw (rad/s)	tan d	aTw (rad/s)	tan d	aTw (rad/s)	tan d	aTw (rad/s)	tan d	aTw (rad/s)	tan d	aTw (rad/s)	tan d	aTw (rad/s)	tan d	aTw (rad/s)	tan d	aTw (rad/s)	tan d	aTw (rad/s)	tan d	aTw (rad/s)	tan d	aTw (rad/s)	tan d	aTw (rad/s)	tan d
396.241	0.26021	9.95314	0.9427	0.92323	1.48219	0.06825	1.05835	0.01282	0.6682	0.000839753	0.25836	0.000271757	0.16964	0.000133105	0.12095	5.29916e-05	0.08601	2.1593e-05	0.06279	1.36266e-05	0.0458	5.81495e-06	0.03593	8.38669e-07	0.02772
250.011	0.31496	6.28	1.06558	0.58252	1.46548	0.04306	0.92008	0.00809	0.56386	0.000529848	0.21776	0.000171467	0.14207	8.39835e-05	0.10174	3.34354e-05	0.07158	1.36243e-05	0.0515	8.5978e-06	0.03745	3.66898e-06	0.02929	5.29164e-07	0.02305
157.746	0.37887	3.96241	1.1847	0.36754	1.39466	0.02717	0.80603	0.0051	0.47947	0.000334312	0.18584	0.000108188	0.11998	5.299e-05	0.08548	2.10963e-05	0.05999	8.59632e-06	0.0427	5.42484e-06	0.0318	2.31497e-06	0.0247	3.3388e-07	0.01971
99.5313	0.44818	2.50012	1.28735	0.2319	1.30875	0.01714	0.70693	0.00322	0.40621	0.000210937	0.15822	6.82624e-05	0.10221	3.34345e-05	0.07099	1.33109e-05	0.05	5.42392e-06	0.03616	3.42285e-06	0.02752	1.46065e-06	0.02151	2.10664e-07	0.01755
62.8	0.51697	1.57747	1.36771	0.14632	1.20884	0.01082	0.6128	0.00203	0.34583	0.000133092	0.13363	4.30705e-05	0.08519	2.10957e-05	0.06054	8.39859e-06	0.04238	3.42225e-06	0.03145	2.15967e-06	0.02451	9.21606e-07	0.0192	1.3292e-07	0.01659
39.6241	0.59926	0.99531	1.40084	0.09232	1.09656	0.00683	0.52677	0.00128	0.29103	8.39753e-05	0.11344	2.71757e-05	0.07019	1.33105e-05	0.0507	5.29916e-06	0.03622	2.1593e-06	0.02659	1.36266e-06	0.0226	5.81495e-07	0.01708	8.38669e-08	0.01486
25.0011	0.68802	0.628	1.41025	0.05825	0.97437	0.00431	0.45131	0.000808876	0.2489	5.29848e-05	0.09506	1.71467e-05	0.05804	8.39835e-06	0.04305	3.34354e-06	0.03121	1.36243e-06	0.02468	8.5978e-07	0.02067	3.66898e-07	0.01603	5.29164e-08	0.01358
15.7746	0.7904	0.39624	1.37322	0.03675	0.87512	0.00272	0.3848	0.000510365	0.21353	3.34312e-05	0.08048	1.08188e-05	0.04825	5.299e-06	0.03716	2.10963e-06	0.02698	8.59632e-07	0.02182	5.42484e-07	0.01912	2.31497e-07	0.01537	3.3388e-08	0.01265
9.95313	0.90712	0.25001	1.31853	0.02319	0.76586	0.00171	0.32545	0.00032202	0.18193	2.10937e-05	0.06618	6.82624e-06	0.04067	3.34345e-06	0.0319	1.33109e-06	0.02393	5.42392e-07	0.02148	3.42285e-07	0.01739	1.46065e-07	0.01444	2.10664e-08	0.01128
6.28	1.00254	0.15775	1.26723	0.01463	0.65996	0.00108	0.27333	0.000203181	0.15745	1.33092e-05	0.0542	4.30705e-06	0.03504	2.10957e-06	0.02964	8.39859e-07	0.02548	3.42225e-07	0.01879	2.15967e-07	0.01644	9.21606e-08	0.01526	1.3292e-08	0.01135
3.96241	1.12348	0.09953	1.12948	0.00923	0.57856	0.000682529	0.23371	0.000128198	0.13109	8.39753e-06	0.05205	2.71757e-06	0.03081	1.33105e-06	0.02542	5.29916e-07	0.02088	2.1593e-07	0.0167	1.36266e-07	0.01606	5.81495e-08	0.01294	8.38669e-09	0.01075
		0.0628	1.03529	0.00583	0.49139	0.000430646	0.20468	8.08876e-05	0.11217	5.29848e-06	0.03755	1.71467e-06	0.02231	8.39835e-07	0.02188	3.34354e-07	0.02014	1.36243e-07	0.01753	8.5978e-08	0.01571	1.46065e-08	0.01268	5.29164e-09	0.01004
		0.03962	0.88873	0.00368	0.41048	0.000271719	0.17331	5.10365e-05	0.09256					5.299e-07	0.01891	2.10963e-07	0.01954	8.59632e-08	0.01931	5.42484e-08	0.01607	5.81495e-09	0.01113	3.3388e-09	0.00874
				0.00232	0.34728	0.000171444	0.14805	3.2202e-05	0.07682					3.34345e-07	0.01656	1.33109e-07	0.02204	5.42392e-08	0.01556	3.42285e-08	0.01718	3.48897e-09	0.01031	2.10664e-09	0.00795
				0.00146	0.31189	0.000108174	0.11951	2.03181e-05	0.06268							8.39859e-08	0.01752	3.42225e-08	0.01203	2.15967e-08	0.0125			1.3292e-09	0.00891
				0.000923229	0.24691	6.82529e-05	0.106	1.28198e-05	0.06007							3.1795e-08	0.0144							8.38669e-10	0.01191
				0.000582518	0.21264	4.30646e-05	0.09273	8.08876e-06	0.05167															5.29164e-10	0.01247
				0.000367544	0.23376	2.71719e-05	0.06917

## Sheet: Fig.S23b
1000/T (K-1)	ln aT
3.30028	0
3.19474	-3.68413
3.09551	-6.52242
3.00257	-8.66656
2.91508	-10.3388
2.83244	-11.6876
2.75452	-12.8158
2.68058	-13.5295
2.61067	-14.4505
2.54421	-15.3483
2.48114	-15.8087
2.42106	-16.6603
2.36388	-18.5966
2.30937	-20.7561
