# Supplementary material for: Amplification of integrated microscopic motions of high-density [2]rotaxanes in mechanically interlocked networks
Source: Nat Commun. 2022 Nov 4;13:6654. doi: 10.1038/s41467-022-34286-6 (PMC9636211; doi:10.1038/s41467-022-34286-6)
Supplement: Supplementary file 3 — Source Data [file 41467_2022_34286_MOESM3_ESM.zip › source data/Fig.S24.xlsx]

## Sheet: Fig.S24a
30 °C			40 °C			50 °C			60 °C			70 °C			80 °C
aTw (rad/s)	bTG' (Pa)	bTG'' (Pa)	aTw (rad/s)	bTG' (Pa)	bTG'' (Pa)	aTw (rad/s)	bTG' (Pa)	bTG'' (Pa)	aTw (rad/s)	bTG' (Pa)	bTG'' (Pa)	aTw (rad/s)	bTG' (Pa)	bTG'' (Pa)	aTw (rad/s)	bTG' (Pa)	bTG'' (Pa)
628	2363950	3723510	61.858	888633	903071	11.7813	527730	369900	2.95788	358900	209452	0.97968	263667	147383	0.36772	196281	109616
396.241	1796810	2777990	39.0297	736820	672428	7.43348	452093	291796	1.8663	308935	173890	0.61814	225921	124249	0.23201	168839	92226.3
250.011	1434570	2015980	24.6261	633909	513358	4.69021	395382	236127	1.17755	269226	146549	0.39002	196714	105043	0.14639	141626	76824.7
157.746	1178190	1479740	15.538	550340	401397	2.95931	347343	196102	0.74298	235879	125037	0.24608	170365	90076.2	0.09237	127157	66032.3
99.5313	986391	1105810	9.80383	480491	321796	1.86721	304935	166099	0.46879	205982	108067	0.15527	148317	77386.6	0.05828	111021	56214.2
62.8	838331	839428	6.1858	420786	262640	1.17813	267181	142561	0.29579	179292	93648.3	0.09797	129009	66470	0.03677	97284.7	47884.7
39.6241	719325	646694	3.90297	369077	218104	0.74335	233758	123226	0.18663	156100	81166.9	0.06181	112519	56921.2	0.0232	85671.2	40599.2
25.0011	621396	505610	2.46261	324273	183872	0.46902	204150	106821	0.11776	135990	70032.9	0.039	98531	48478.6	0.01464	75739.4	34203
15.7746	540702	402159	1.5538	284719	156766	0.29593	178079	92865.1	0.0743	118700	60326.6	0.02461	86729.4	41111.5	0.00924	67758.3	28866.7
9.95313	471349	324552	0.98038	249586	134646	0.18672	155367	80348.1	0.04688	103814	51522.9	0.01553	76668.3	34902.4	0.00583	60752.2	24362.6
6.28	412256	265945	0.61858	218696	116515	0.11781	135614	69431.9	0.02958	91263.1	43911.6	0.0098	68332.4	29508.8	0.00368	54960.7	20379
3.96241	363767	222659	0.3903	191403	100785	0.07433	118208	59738.3	0.01866	80649	37283.6	0.00618	61345.8	24731.5	0.00232	50169.7	17100
2.50011	321287	189179	0.24626	167157	87337.6	0.0469	103813	51475.1	0.01178	71697.6	31539	0.0039	55409.9	20768.4	0.00146	46135.7	14296
1.57746	282419	161837	0.15538	146368	75723.4	0.02959	91561.2	43597.4	0.00743	64158.9	26455.3	0.00246	50485.6	17489.7	0.000923661	42828.9	12072.9
0.99531	248349	139207	0.09804	128519	65409.9	0.01867	81131.5	37181.1	0.00469	57686.2	22332.7	0.00155	46319.7	14644.2	0.000582793	39938.8	10143.4
0.628	217766	119822	0.06186	112803	56116.7	0.01178	72474.5	31617.7	0.00296	52470.7	18865.6	0.00097968	42801.2	12298.5	0.000367717	37622.5	8507.46
0.39624	187709	101079	0.03903	99768.7	48248.2	0.00743	65123.3	26752.7	0.00187	48129.7	15902.3	0.000618136	40221	10353.6	0.000232014	35658.2	7177.92
0.25001	168028	89720.7	0.02463	89032.2	42051.3	0.00469	58618.6	22763.7	0.00118	44492.9	13403.7	0.000390017	37629.9	8777.54	0.000146391	33943.7	6132.88
0.15775	148165	76863.2	0.01554	80029.2	35523.7	0.00296	54095.2	18978.2	0.000742984	41292.1	11263.2	0.000246084	35934.8	7334.28	9.23661e-05	32683.4	5243.6
0.09953	133219	67454.8	0.0098	72268.2	31107.3	0.00187	49911.4	16662.2	0.000468792	38637.1	9470.09	0.000155269	34107.3	6295.34	5.82793e-05	31559.4	4508.96
0.0628	115415	56030.5	0.00619	64338.4	25205.9	0.00118	45305.1	13560.3	0.000295788	36885.8	8049.36	9.7968e-05	32824.5	5530.26	3.67717e-05	30666.6	3877.98
0.05	109514	53765.3	0.00493	60116.5	23755.8	0.000938	44101.1	13188.7	0.0002355	35530.5	7714.19	7.8e-05	32399.3	5110.39	2.32014e-05	29936.4	3396.94
															1.46391e-05	29479.3	3080.18
															1.17107e-05	29436.6	2905.35

## Sheet: Fig.S24b
30 °C		40 °C		50 °C		60 °C		70 °C		80 °C
aTw (rad/s)	tan d	aTw (rad/s)	tan d	aTw (rad/s)	tan d	aTw (rad/s)	tan d	aTw (rad/s)	tan d	aTw (rad/s)	tan d
628	1.57512	61.858	1.01625	11.7813	0.70093	2.95788	0.5836	0.97968	0.55897	0.36772	0.55846
396.241	1.54607	39.0297	0.91261	7.43348	0.64543	1.8663	0.56287	0.61814	0.54996	0.23201	0.54624
250.011	1.40529	24.6261	0.80983	4.69021	0.59721	1.17755	0.54434	0.39002	0.53399	0.14639	0.54245
157.746	1.25594	15.538	0.72936	2.95931	0.56458	0.74298	0.53009	0.24608	0.52873	0.09237	0.5193
99.5313	1.12107	9.80383	0.66972	1.86721	0.5447	0.46879	0.52464	0.15527	0.52177	0.05828	0.50634
62.8	1.00131	6.1858	0.62417	1.17813	0.53358	0.29579	0.52232	0.09797	0.51524	0.03677	0.49221
39.6241	0.89903	3.90297	0.59094	0.74335	0.52715	0.18663	0.51997	0.06181	0.50588	0.0232	0.4739
25.0011	0.81367	2.46261	0.56703	0.46902	0.52325	0.11776	0.51498	0.039	0.49201	0.01464	0.45159
15.7746	0.74377	1.5538	0.5506	0.29593	0.52148	0.0743	0.50823	0.02461	0.47402	0.00924	0.42602
9.95313	0.68856	0.98038	0.53948	0.18672	0.51715	0.04688	0.4963	0.01553	0.45524	0.00583	0.40101
6.28	0.6451	0.61858	0.53277	0.11781	0.51198	0.02958	0.48115	0.0098	0.43184	0.00368	0.37079
3.96241	0.61209	0.3903	0.52656	0.07433	0.50537	0.01866	0.46229	0.00618	0.40315	0.00232	0.34084
2.50011	0.58882	0.24626	0.52249	0.0469	0.49584	0.01178	0.43989	0.0039	0.37481	0.00146	0.30987
1.57746	0.57304	0.15538	0.51735	0.02959	0.47616	0.00743	0.41234	0.00246	0.34643	0.000923661	0.28189
0.99531	0.56053	0.09804	0.50895	0.01867	0.45828	0.00469	0.38714	0.00155	0.31615	0.000582793	0.25397
0.628	0.55023	0.06186	0.49748	0.01178	0.43626	0.00296	0.35955	0.00097968	0.28734	0.000367717	0.22613
0.39624	0.53849	0.03903	0.4836	0.00743	0.4108	0.00187	0.33041	0.000618136	0.25742	0.000232014	0.2013
0.25001	0.53396	0.02463	0.47232	0.00469	0.38834	0.00118	0.30125	0.000390017	0.23326	0.000146391	0.18068
0.15775	0.51877	0.01554	0.44388	0.00296	0.35083	0.000742984	0.27277	0.000246084	0.2041	9.23661e-05	0.16044
0.09953	0.50635	0.0098	0.43044	0.00187	0.33384	0.000468792	0.2451	0.000155269	0.18457	5.82793e-05	0.14287
0.0628	0.48547	0.00619	0.39177	0.00118	0.29931	0.000295788	0.21822	9.7968e-05	0.16848	3.67717e-05	0.12646
0.05	0.49094	0.00493	0.39516	0.000938	0.29906	0.0002355	0.21711	7.8e-05	0.15773	2.32014e-05	0.11347
										1.46391e-05	0.10449
										1.17107e-05	0.0987

## Sheet: Fig.S24c
1000/T (K-1)	ln aT
3.30033	0
3.19478	-2.31771
3.09589	-3.97583
3.0029	-5.35809
2.91537	-6.46328
2.83279	-7.44298
