# Supplementary material for: Amplification of integrated microscopic motions of high-density [2]rotaxanes in mechanically interlocked networks
Source: Nat Commun. 2022 Nov 4;13:6654. doi: 10.1038/s41467-022-34286-6 (PMC9636211; doi:10.1038/s41467-022-34286-6)
Supplement: Supplementary file 3 — Source Data [file 41467_2022_34286_MOESM3_ESM.zip › source data/Fig.S25.xlsx]

## Sheet: Fig.S25a
Time (s)	Swelling ratio (%)
0	0
10	0
20	0
30	0
40	0
50	0
60	0
80	0
100	0
120	0
140	0
160	0
180	0
200	0
250	0
300	0
350	0
400	0
450	0
500	0
600	0
700	0
800	0
900	0
1000	0
2000	0
3000	0
5000	0

## Sheet: Fig.S25b
Time (s)	Swelling ratio (%)
0	0
10	24
20	54
60	118
100	160
180	205
400	295
800	330
1000	335
3000	336
5000	336

## Sheet: Fig.S25c
Time (s)	Swelling ratio (%)
0	0
10	87
20	156
60	251
100	330
180	367
400	367
800	367
1000	367
3000	367
5000	367

## Sheet: Fig.S25d
Time (s)	Swelling ratio (%)
0	0
10	27
20	46
60	87
100	117
180	143
400	153
800	153
1000	153
3000	153
5000	153

## Sheet: Fig.S25e
Time (s)	Swelling ratio (%)
0	0
10	25
20	50
60	100
100	132
180	144
400	167
800	167
1000	167
3000	167
5000	167

## Sheet: Fig.S25f
Time (s)	Swelling ratio (%)
0	0
10	13
20	24
60	51
100	55
180	60
400	75
800	78
1000	78
3000	78
5000	78

## Sheet: Fig.S25g
Time (s)	Swelling ratio (%)
0	0
10	35
20	67
60	161
100	216
180	271
400	337
800	433
1000	466
3000	480
5000	480

## Sheet: Fig.S25h
	Hexane	CHCl3	CH2Cl2	THF	Acetone	Acetonitrile	DMF
Time (s)	Normalizaed swelling ratio (g/g)	Normalizaed swelling ratio (g/g)	Normalizaed swelling ratio (g/g)	Normalizaed swelling ratio (g/g)	Normalizaed swelling ratio (g/g)	Normalizaed swelling ratio (g/g)	Normalizaed swelling ratio (g/g)
0	0	0	0	0	0	0	0
10	0	0.07	0.23	0.18	0.15	0.17	0.07
20	0	0.16	0.43	0.3	0.3	0.31	0.14
60	0	0.35	0.68	0.57	0.6	0.61	0.34
100	0	0.48	0.9	0.76	0.79	0.67	0.45
180	0	0.61	0.995	0.93	0.86	0.8	0.56
400	0	0.88	1	1	0.99	0.96	0.7
800	0	0.98	1	1	1	1	0.9
1000	0	0.997	1	1	1	1	0.97
3000	0	1	1	1	1	1	0.998
5000	0	1	1	1	1	1	1
