# Supplementary material for: Amplification of integrated microscopic motions of high-density [2]rotaxanes in mechanically interlocked networks
Source: Nat Commun. 2022 Nov 4;13:6654. doi: 10.1038/s41467-022-34286-6 (PMC9636211; doi:10.1038/s41467-022-34286-6)
Supplement: Supplementary file 3 — Source Data [file 41467_2022_34286_MOESM3_ESM.zip › source data/Fig.S26.xlsx]

## Sheet: Fig.S26
	MIN-4	control
Time (s)	Swelling ratio (%)	Swelling ratio (%)
0	0	0
10	24	27
20	54	89
60	118	183
100	160	289
180	205	389
1000	335	400
3000	336	405
5000	336	405
