# Supplementary material for: Amplification of integrated microscopic motions of high-density [2]rotaxanes in mechanically interlocked networks
Source: Nat Commun. 2022 Nov 4;13:6654. doi: 10.1038/s41467-022-34286-6 (PMC9636211; doi:10.1038/s41467-022-34286-6)
Supplement: Supplementary file 3 — Source Data [file 41467_2022_34286_MOESM3_ESM.zip › source data/Fig.S28.xlsx]

## Sheet: Fig.S28a
MIN-4 (24.5 °C)		MIN-4 (37.4 °C)		control (24.5 °C)
Strain (%）	Stress (MPa)	Strain (%）	Stress (MPa)	Strain (%）	Stress (MPa)
0	0.3399	0	0.000982261	0.06745	0.011
0.1815	0.3449	0	0.000982261	1.74002	0.0568
0.9447	0.7053	0	0.00123	4.30717	0.11942
1.7146	1.6941	0	0.00123	10.0455	0.1811
2.5046	2.7383	0	0.00128	18.5021	0.24839
3.3081	3.5469	0	0.00128	25.9015	0.29418
4.1116	4.1153	0	0.00128	36.0191	0.33624
4.8983	4.5143	0	0.00329	45.0797	0.37175
5.6682	4.7741	0	0.00329	53.5362	0.40259
6.4145	4.9339	0.00611	0.00417	67.5801	0.44465
7.1441	5.0295	0.0224	0.00691	79.3588	0.46988
7.8971	5.1074	0.04481	0.01068	94.3087	0.50073
8.6334	5.1862	0.07536	0.01581	109.41	0.52689
9.3562	5.2449	0.11609	0.03466	124.36	0.55774
10.0925	5.2771	0.16293	0.05633	136.893	0.59418
10.8119	5.3145	0.21793	0.0727	146.86	0.61475
11.4876	5.3269	0.28106	0.0915	160.3	0.64559
12.2071	5.3172	0.35235	0.11271	174.344	0.69232
12.9635	5.3463	0.42974	0.14373	186.122	0.73904
13.6931	5.4	0.51732	0.17882	192.767	0.75961
14.4125	5.4284	0.61101	0.20132	203.639	0.80073
15.1151	5.4279	0.71488	0.22627	211.945	0.83718
15.8211	5.4165	0.82282	0.2522	214.512	0.86802
16.5473	5.4155	0.94095	0.28899	219.495	0.89886
17.2567	5.4256	1.06519	0.32768	225.234	0.93998
17.966	5.4288	1.19553	0.35057	235.351	0.99138
18.6754	5.4267	1.33199	0.37453	240.335	1.03344
19.4049	5.4314	1.4766	0.39993	246.979	1.07923
20.1412	5.4556	1.62731	0.43783	256.191	1.1568
20.8573	5.4732	1.78617	0.47777	261.929	1.21849
21.5767	5.4709	1.95114	0.50297	266.912	1.26054
22.3164	5.4713	2.12019	0.52879	269.479	1.1568
23.0089	5.4735	2.29738	0.55586	268.724	1.04839
23.725	5.457	2.48068	0.59347	270.385	0.8783
24.4344	5.4488	2.67009	0.63233	270.385	0.74933
25.1572	5.445	2.86358	0.65664	270.385	0.63531
25.9001	5.4554	3.06317	0.68172	270.385	0.46521
26.6162	5.4763	3.26888	0.70757
27.3054	5.4704	3.48273	0.74399
28.0013	5.4474	3.69862	0.78075
28.7174	5.4288	3.92265	0.80386
29.4503	5.4424	4.15076	0.82738
30.1631	5.4668	4.38294	0.85133
30.8623	5.4716	4.62327	0.88561
31.5919	5.4661	4.86564	0.92018
32.3248	5.478	5.11615	0.94367
33.0274	5.4887	5.37073	0.96754
33.7569	5.4796	5.62939	0.99179
34.4831	5.4822	5.89213	1.01435
35.1925	5.4811	6.16097	1.03743
35.9254	5.4752	6.43185	1.06069
36.6179	5.4758	6.71087	1.09341
37.3508	5.473	6.99194	1.12636
38.0703	5.4811	7.27911	1.14595
38.7763	5.4866	7.57035	1.16582
39.4991	5.4827	7.86364	1.18583
40.2118	5.4913	8.16099	1.21138
40.9144	5.4944	8.46446	1.23745
41.644	5.4956	8.76996	1.25543
42.3365	5.4992	9.07954	1.27364
43.0661	5.4912	9.39522	1.29221
43.7889	5.5035	9.71294	1.32218
44.4982	5.5116	10.0368	1.35272
45.221	5.5134	10.3627	1.37226
45.9102	5.5117	10.6946	1.39217
46.6633	5.5044	11.0286	1.4122
47.3996	5.5273	11.3647	1.43539
48.1156	5.5451	11.7069	1.459
48.8317	5.5438	12.049	1.47171
49.5243	5.5332	12.3973	1.48464
50.2437	5.5113	12.7476	1.49765
50.9766	5.5142	13.102	1.51877
51.6658	5.5214	13.4604	1.54014
52.3819	5.513	13.8189	1.55595
53.1081	5.5131	14.1814	1.57195
53.8107	5.5198	14.548	1.58812
54.5167	5.5145	14.9167	1.61119
55.2395	5.5141	15.2873	1.63438
55.959	5.5228	15.6621	1.64804
56.6851	5.5307	16.0389	1.66176
57.3945	5.5349	16.4197	1.67564
58.1173	5.536	16.8047	1.69627
58.8267	5.5389	17.1896	1.71689
59.5562	5.5405	17.5786	1.72954
60.2891	5.5505	17.9697	1.74226
61.0018	5.5588	18.3648	1.7551
61.7146	5.5607	18.7599	1.77774
62.4172	5.5542	19.1571	1.80048
63.1501	5.5519	19.5583	1.8145
63.883	5.5603	19.9636	1.82866
64.5957	5.5687	20.3689	1.84282
65.3253	5.5714	20.7762	1.85845
66.0346	5.5772	21.1856	1.87415
66.7305	5.5751	21.599	1.88344
67.45	5.5627	22.0145	1.89277
68.1627	5.5661	22.43	1.9021
68.8654	5.5712	22.8496	1.91262
69.5882	5.5781	23.2732	1.92325
70.3076	5.5869	23.6968	1.93388
71.0338	5.5939	24.1245	1.95045
71.76	5.6048	24.5522	1.96703
72.5029	5.6179	24.984	1.97842
73.1921	5.6232	25.4158	1.98982
73.8981	5.6104	25.8475	2.00121
74.6209	5.6041	26.2834	2.01405
75.3438	5.6103	26.7192	2.0269
76.0699	5.6196	27.1592	2.03656
76.7793	5.6302	27.5991	2.04622
77.5189	5.6367	28.0431	2.05597
78.2283	5.6478	28.4871	2.07134
78.941	5.6454	28.9311	2.08672
79.6604	5.6405	29.3792	2.09277
80.39	5.644	29.8272	2.09883
81.1262	5.6543	30.2753	2.10489
81.8457	5.6642	30.7275	2.11704
82.5651	5.6676	31.1816	2.12925
83.2711	5.6658	31.6378	2.13888
83.9872	5.6632	32.0961	2.14855
84.6999	5.6629	32.5523	2.15818
85.4026	5.6637	33.0126	2.16711
86.1187	5.6613	33.4729	2.17605
86.8516	5.6676	33.9332	2.18629
87.5777	5.6843	34.3976	2.19662
88.3106	5.6986	34.864	2.20699
89.02	5.7058	35.3304	2.21925
89.7428	5.7079	35.7968	2.2315
90.4522	5.7095	36.2652	2.23219
91.1918	5.7174	36.7357	2.23288
91.8911	5.7247	37.2061	2.23356
92.6038	5.7207	37.6786	2.24469
93.3367	5.7223	38.1512	2.25581
94.0595	5.7341	38.6277	2.26486
94.7722	5.7414	39.1023	2.27387
95.4446	5.7335	39.5789	2.28292
96.1573	5.7163	40.0555	2.29823
96.8734	5.7155	40.5361	2.31367
97.5962	5.7262	41.0168	2.32544
98.3157	5.7437	41.4974	2.33721
99.0217	5.754	41.9801	2.34903
99.7512	5.7596	42.4628	2.35352
100.471	5.7707	42.9475	2.35803
101.19	5.7777	43.4323	2.36253
101.913	5.7859	43.919	2.36731
102.612	5.7874	44.4079	2.37211
103.342	5.7848	44.8967	2.3797
104.041	5.7875	45.3855	2.38729
104.747	5.7867	45.8783	2.39495
105.473	5.7893	46.3692	2.40023
106.203	5.8039	46.86	2.40551
106.922	5.8163	47.3529	2.41214
107.645	5.8227	47.8478	2.41879
108.374	5.8298	48.3427	2.42545
109.087	5.8367	48.8397	2.42545
109.783	5.8393	49.3366	2.42545
110.516	5.8372	49.8336	2.43694
111.232	5.8455	50.3326	2.44848
111.938	5.8507	50.8295	2.45998
112.671	5.8533	51.3285	2.46149
113.364	5.8565	51.8295	2.46302
114.093	5.8529	52.3306	2.46472
114.829	5.8631	52.8336	2.46642
115.546	5.8801	53.3367	2.46813
116.258	5.8856	53.8397	2.47972
116.984	5.8926	54.3428	2.49131
117.7	5.9001	54.8459	2.4967
118.413	5.9054	55.3509	2.50211
119.129	5.911	55.8561	2.50752
119.822	5.9134	56.3632	2.51595
120.541	5.9114	56.8724	2.52441
121.261	5.9158	57.3795	2.52886
121.98	5.9252	57.8866	2.53331
122.703	5.9346	58.3958	2.53777
123.426	5.9476	58.905	2.53951
124.122	5.953	59.4121	2.54123
124.844	5.952	59.9233	2.54298
125.547	5.9573	60.4345	2.54665
126.246	5.9578	60.9478	2.55034
126.963	5.9613	61.461	2.55548
127.692	5.9721	61.9742	2.56062
128.415	5.9869	62.4875	2.56576
129.134	5.9981	63.0007	2.5766
129.847	6.0018	63.516	2.58747
130.556	6.0059	64.0293	2.59389
131.286	6.0123	64.5425	2.60031
132.022	6.0244	65.0558	2.60672
132.748	6.0401	65.571	2.61143
133.461	6.0465	66.0884	2.61615
134.194	6.0529	66.6077	2.61832
134.876	6.0569	67.1271	2.62048
135.566	6.0484	67.6464	2.62264
136.295	6.0459	68.1678	2.62584
136.998	6.0559	68.6872	2.62902
137.721	6.0655	69.2086	2.63725
138.453	6.0787	69.7279	2.64545
139.183	6.0918	70.2493	2.65368
139.906	6.1037	70.7686	2.6634
140.615	6.1066	71.288	2.67313
141.351	6.1092	71.8094	2.67499
142.068	6.1161	72.3287	2.67686
142.784	6.1197	72.8501	2.67872
143.503	6.1228	73.3715	2.68667
144.222	6.1288	73.895	2.69464
144.932	6.1351	74.4184	2.69849
145.651	6.1407	74.9438	2.70236
146.361	6.1456	75.4693	2.70623
147.07	6.1504	75.9948	2.7077
147.769	6.1558	76.5202	2.70917
148.512	6.1626	77.0477	2.71062
149.245	6.1785	77.5712	2.71206
149.971	6.1933	78.0966	2.7135
150.684	6.1996	78.6221	2.72081
151.393	6.2026	79.1476	2.72813
152.096	6.2039	79.673	2.73516
152.822	6.2083	80.2005	2.74222
153.528	6.2209	80.726	2.74925
154.218	6.2227	81.2515	2.76153
154.957	6.2281	81.7769	2.77381
155.68	6.2451	82.3024	2.77364
156.403	6.2609	82.8278	2.77348
157.112	6.2724	83.3533	2.77332
157.821	6.2737	83.8788	2.77429
158.554	6.2804	84.4104	2.77528
159.267	6.2927	84.9399	2.77626
159.97	6.3011	85.4715	2.79038
160.686	6.3037	86.0051	2.80455
161.405	6.3103	86.5346	2.80954
162.131	6.3243	87.0682	2.81457
162.831	6.3353	87.5998	2.81958
163.547	6.341	88.1314	2.82262
164.233	6.3439	88.665	2.82567
164.952	6.343	89.1966	2.82711
165.682	6.3568	89.7281	2.82855
166.377	6.3706	90.2618	2.82999
167.134	6.383	90.7933	2.83657
167.857	6.4023	91.3249	2.84316
168.576	6.4148	91.8565	2.84701
169.279	6.4214	92.3901	2.85089
170.002	6.4237	92.9217	2.85475
170.725	6.433	93.4532	2.86136
171.427	6.439	93.9868	2.86801
172.16	6.4439	94.5184	2.8723
172.886	6.4568	95.05	2.87658
173.592	6.4677	95.5816	2.88087
174.335	6.4774	96.1152	2.88501
175.051	6.4888	96.6467	2.88913
175.761	6.4951	97.1804	2.89411
176.477	6.501	97.7119	2.89908
177.183	6.5095	98.2435	2.90406
177.892	6.5167	98.7751	2.91137
178.625	6.5266	99.3067	2.91869
179.341	6.5411	99.8403	2.92544
180.071	6.5541	100.372	2.93216
180.783	6.5653	100.907	2.93893
181.503	6.5741	101.445	2.94217
182.212	6.581	101.983	2.94541
182.918	6.5858	102.521	2.94734
183.665	6.5962	103.058	2.94927
184.374	6.6146	103.596	2.9512
185.097	6.6293	104.134	2.95553
185.809	6.6386	104.671	2.95985
186.539	6.6463	105.211	2.96251
187.258	6.6583	105.749	2.96516
187.958	6.6676	106.286	2.9678
188.664	6.6709	106.824	2.96991
189.4	6.6782	107.364	2.97203
190.139	6.6943	107.901	2.97598
190.862	6.7116	108.439	2.97994
191.575	6.7243	108.979	2.98391
192.291	6.7315	109.517	2.98827
192.997	6.7378	110.054	2.99262
193.73	6.7443	110.592	2.99698
194.45	6.7575	111.132	2.99949
195.139	6.7685	111.667	3.00199
195.885	6.7784	112.207	3.00192
196.591	6.7961	112.745	3.00186
197.284	6.8019	113.282	3.00179
197.996	6.8035	113.82	3.00169
198.736	6.8164	114.36	3.00159
199.455	6.8337	114.895	3.00733
200.192	6.8493	115.435	3.01312
200.928	6.8639	115.973	3.01888
201.644	6.8773	116.511	3.02821
202.353	6.8868	117.048	3.03754
203.049	6.8898	117.586	3.04343
203.759	6.8943	118.124	3.04932
204.475	6.9033	118.663	3.05523
205.181	6.9151	119.201	3.05832
205.9	6.9289	119.739	3.06141
206.606	6.9397	120.276	3.06341
207.342	6.9517	120.814	3.0654
208.069	6.968	121.354	3.06741
208.778	6.9821	121.891	3.07006
209.504	6.994	122.429	3.07271
210.22	7.0052	122.969	3.07553
210.94	7.0164	123.507	3.07834
211.649	7.0252	124.044	3.08116
212.345	7.0314	124.582	3.09008
213.074	7.0391	125.122	3.09903
213.791	7.0546	125.659	3.10342
214.503	7.0695	126.197	3.10781
215.216	7.0808	126.735	3.1122
215.915	7.0902	127.274	3.11495
216.631	7.099	127.812	3.1177
217.374	7.1173	128.35	3.12044
218.101	7.1399	128.889	3.1232
218.813	7.1575	129.427	3.12595
219.502	7.1655	129.965	3.13065
220.225	7.1694	130.505	3.13538
220.948	7.1811	131.042	3.14055
221.667	7.1966	131.58	3.14572
222.363	7.2075	132.118	3.1509
223.093	7.2176	132.655	3.16082
223.826	7.2326	133.193	3.17074
224.549	7.2493	133.733	3.17386
225.285	7.2664	134.268	3.17695
225.981	7.2778	134.808	3.18007
226.71	7.285	135.346	3.18337
227.413	7.2966	135.883	3.18668
228.109	7.3044	136.423	3.18999
228.838	7.3116	136.965	3.1944
229.565	7.3283	137.509	3.19883
230.287	7.346	138.053	3.2042
230.99	7.3598	138.596	3.20957
231.703	7.3675	139.14	3.21494
232.422	7.3762	139.686	3.21937
233.125	7.3876	140.23	3.22378
233.844	7.3984	140.776	3.22847
234.587	7.4161	141.319	3.23314
235.307	7.4373	141.865	3.23783
236.033	7.4524	142.409	3.24729
236.736	7.4659	142.955	3.25679
237.438	7.4719	143.497	3.25901
238.174	7.4834	144.04	3.26124
238.887	7.5003	144.584	3.26346
239.597	7.5128	145.128	3.26317
240.306	7.5216	145.672	3.26288
241.008	7.5272	146.218	3.2663
241.751	7.5418	146.761	3.26971
242.481	7.5644	147.301	3.27309
243.177	7.5806	147.843	3.28065
243.893	7.5895	148.385	3.28822
244.596	7.5978	148.928	3.29093
245.322	7.6094	149.472	3.29365
246.041	7.6248	150.018	3.29637
246.774	7.6414	150.562	3.30402
247.497	7.6581	151.108	3.31169
248.213	7.6707	151.651	3.31431
248.933	7.6836	152.195	3.31693
249.622	7.6928	152.741	3.31955
250.324	7.697	153.285	3.32576
251.071	7.7082	153.825	3.33193
251.8	7.7299	154.366	3.33706
252.523	7.7515	154.908	3.3422
253.232	7.7657	155.452	3.34735
253.939	7.7746	155.996	3.35642
254.665	7.7831	156.542	3.36552
255.377	7.7961	157.085	3.37043
256.087	7.8104	157.631	3.37535
256.772	7.8169	158.175	3.38026
257.532	7.8272	158.721	3.38425
258.252	7.8501	159.263	3.38821
258.934	7.8651	159.804	3.38968
259.671	7.8724	160.348	3.39115
260.38	7.8864	160.894	3.39263
261.093	7.9006	161.438	3.39593
261.812	7.9139	161.982	3.39924
262.525	7.9283	162.527	3.40255
263.261	7.9462	163.071	3.41138
263.97	7.9616	163.611	3.42014
264.697	7.9738	164.153	3.42406
265.413	7.9858	164.694	3.42798
266.112	7.9949	165.238	3.43192
266.828	8.0031	165.782	3.4386
267.558	8.0149	166.326	3.44528
268.297	8.032	166.872	3.44827
269.03	8.0507	167.415	3.45124
269.723	8.0619	167.959	3.45422
270.405	8.0635	168.505	3.46022
271.118	8.0638	169.049	3.4662
271.83	8.0726	169.593	3.46895
272.547	8.0875	170.138	3.47171
273.256	8.1047	170.682	3.47445
273.962	8.1184	171.222	3.48083
274.692	8.1333	171.764	3.48722
275.424	8.1506	172.305	3.49222
276.164	8.1717	172.849	3.49724
276.87	8.1905	173.393	3.50225
277.589	8.2025	173.937	3.51093
278.299	8.2128	174.483	3.51964
279.022	8.224	175.026	3.52222
279.758	8.24	175.572	3.52482
280.464	8.2556	176.116	3.5274
281.167	8.2666	176.66	3.5321
281.906	8.2794	177.206	3.53683
282.629	8.2968	177.748	3.53954
283.325	8.3127	178.289	3.54226
284.028	8.3204	178.833	3.54498
284.75	8.3312	179.377	3.55367
285.483	8.3505	179.921	3.56237
286.203	8.3693	180.466	3.57142
286.936	8.3868	181.01	3.58043
287.638	8.4017	181.55	3.58938
288.354	8.4121	182.092	3.59409
289.074	8.4259	182.633	3.59881
289.766	8.4361	183.177	3.603
290.493	8.4461	183.721	3.60719
291.222	8.4634	184.265	3.61138
291.945	8.4841	184.809	3.6136
292.668	8.5041	185.355	3.61583
293.387	8.5216	185.9	3.61806
294.113	8.5366	186.444	3.6286
294.846	8.5534	186.99	3.63918
295.555	8.5687	187.534	3.64265
296.285	8.5821	188.078	3.64612
297.008	8.5967	188.621	3.64959
297.737	8.6089	189.161	3.65729
298.45	8.6196	189.703	3.66501
299.139	8.6277	190.245	3.66975
299.852	8.6345	190.788	3.6745
300.568	8.6483	191.332	3.67926
301.267	8.6633	191.876	3.68456
302.007	8.6793	192.42	3.68986
302.737	8.7038	192.966	3.69127
303.466	8.7266	193.509	3.69268
304.202	8.7454	194.055	3.69409
304.912	8.7617	194.599	3.69453
305.618	8.7713	195.145	3.69497
306.344	8.7824	195.689	3.70354
307.063	8.7986	196.232	3.71211
307.766	8.8135	196.772	3.72061
308.499	8.8268	197.314	3.72758
309.212	8.8442	197.856	3.73456
309.931	8.861	198.399	3.73695
310.644	8.8771	198.943	3.73934
311.343	8.8904	199.487	3.74173
312.046	8.9017	200.033	3.74611
312.769	8.9146	200.577	3.75047
313.491	8.9335	201.12	3.75819
314.191	8.9508	201.666	3.76593
314.917	8.9654	202.21	3.77365
315.64	8.9821	202.754	3.78238
316.356	9.0002	203.3	3.79114
317.068	9.0187	203.844	3.79711
317.768	9.0335	204.387	3.80308
318.48	9.0464	204.927	3.80901
319.217	9.0619	205.469	3.81564
319.94	9.0835	206.011	3.82227
320.625	9.0988	206.554	3.82551
321.351	9.1114	207.098	3.82876
322.071	9.1283	207.642	3.832
322.794	9.146	208.188	3.83603
323.517	9.1656	208.732	3.84005
324.202	9.1779	209.275	3.84276
324.949	9.1912	209.821	3.84548
325.665	9.2108	210.367	3.8482
326.388	9.2284	210.911	3.8597
327.124	9.2479	211.457	3.87123
327.81	9.2636	211.998	3.88268
328.539	9.2766	212.538	3.88783
329.252	9.2921	213.08	3.893
329.948	9.3053	213.622	3.89496
330.671	9.3198	214.165	3.89692
331.387	9.3368	214.709	3.89889
332.13	9.3578	215.253	3.90665
332.846	9.3781	215.797	3.91441
333.552	9.3911	216.343	3.92247
334.268	9.4052	216.888	3.93054
334.977	9.4188	217.432	3.93857
335.717	9.4363	217.978	3.94753
336.436	9.4578	218.522	3.95645
337.149	9.4759	219.068	3.96
337.889	9.4919	219.612	3.96354
338.591	9.5104	220.151	3.96706
339.291	9.5241	220.691	3.9788
340.01	9.5341	221.235	3.99063
340.729	9.5486	221.779	3.99596
341.435	9.5623	222.322	4.00129
342.148	9.576	222.868	4.00664
342.868	9.5911	223.412	4.01277
343.597	9.6081	223.958	4.01892
344.31	9.6268	224.502	4.01977
345.033	9.6425	225.047	4.02063
345.729	9.6574	225.589	4.02148
346.458	9.673	226.131	4.03074
347.171	9.6901	226.675	4.04004
347.894	9.7074	227.219	4.04754
348.63	9.7243	227.764	4.05506
349.336	9.742	228.306	4.06253
350.052	9.7574	228.848	4.07028
350.775	9.775	229.392	4.07805
351.457	9.789	229.935	4.08437
352.167	9.7982	230.479	4.09068
352.9	9.8134	231.025	4.09701
353.636	9.8372	231.569	4.11135
354.359	9.8623	232.113	4.12569
355.098	9.8833	232.659	4.13204
355.818	9.9018	233.2	4.13835
356.524	9.9171	233.742	4.14465
357.223	9.9277	234.286	4.14809
357.956	9.9417	234.83	4.15153
358.652	9.9569	235.375	4.15613
359.354	9.9672	235.917	4.16071
360.084	9.9833	236.459	4.16528
360.776	10.0018	237.003	4.16839
361.503	10.018	237.547	4.1715
362.226	10.0354	238.09	4.17461
362.932	10.0542	238.634	4.18711
363.651	10.0719	239.18	4.19966
364.37	10.089	239.726	4.20443
365.1	10.1071	240.268	4.20917
365.833	10.1263	240.809	4.2139
366.549	10.1466	241.353	4.21945
367.262	10.1646	241.897	4.225
367.958	10.1785	242.441	4.23345
368.674	10.1917	242.987	4.24193
369.393	10.2083	243.528	4.25034
370.119	10.2289	244.072	4.26213
370.829	10.2484	244.616	4.27392
371.555	10.2654	245.16	4.28173
372.291	10.2855	245.703	4.28955
372.994	10.3046	246.249	4.29739
373.696	10.3177	246.791	4.30347
374.433	10.3298	247.335	4.30957
375.125	10.3446	247.877	4.3143
375.851	10.3589	248.422	4.31907
376.561	10.3739	248.966	4.32382
377.277	10.3903	249.508	4.33246
378	10.4087	250.05	4.3411
378.709	10.4274	250.594	4.34795
379.432	10.4454	251.137	4.35479
380.138	10.4616	251.681	4.36163
380.857	10.4773	252.227	4.37029
381.587	10.4972	252.771	4.37892
382.279	10.5165	253.315	4.38585
383.002	10.53	253.858	4.39279
383.742	10.5502	254.404	4.39974
384.448	10.5731	254.948	4.40788
385.15	10.5903	255.488	4.41595
385.853	10.6035	256.029	4.4202
386.596	10.6172	256.573	4.42446
387.339	10.6405	257.117	4.42872
388.045	10.6641	257.661	4.43916
388.778	10.6835	258.207	4.44964
389.491	10.7024	258.75	4.45425
390.203	10.717	259.296	4.45888
390.933	10.7333	259.84	4.46349
391.625	10.7491	260.38	4.47119
392.325	10.7623	260.922	4.47891
393.044	10.7762	261.463	4.4845
393.774	10.7953	262.007	4.49011
394.49	10.8187	262.551	4.49571
395.223	10.8406	263.097	4.50292
395.942	10.8612	263.641	4.51011
396.675	10.8819	264.186	4.51732
397.378	10.8999	264.73	4.52371
398.097	10.9143	265.274	4.53009
398.813	10.9303	265.82	4.53423
399.533	10.948	266.364	4.53836
400.269	10.9695	266.905	4.54247
400.982	10.9897	267.445	4.55201
401.688	11.0057	267.989	4.56162
402.411	11.0194	268.533	4.5695
403.133	11.0371	269.076	4.57738
403.859	11.0601	269.622	4.58529
404.565	11.0828	270.166	4.59578
405.302	11.1032	270.712	4.60631
406.031	11.1259	271.256	4.61
406.731	11.1465	271.795	4.61365
407.433	11.158	272.337	4.61732
408.149	11.1687	272.879	4.62668
408.875	11.1851	273.423	4.63608
409.595	11.2062	273.967	4.64232
410.314	11.2288	274.51	4.64857
411.03	11.2492	275.056	4.65484
411.76	11.2689	275.6	4.66557
412.5	11.2925	276.146	4.67635
413.185	11.3126	276.692	4.6799
413.905	11.3261	277.235	4.68343
414.614	11.3376	277.777	4.68696
415.344	11.3547	278.319	4.6976
416.083	11.377	278.863	4.70827
416.783	11.3971	279.407	4.71808
417.505	11.4152	279.95	4.72789
418.211	11.4312	280.496	4.73774
418.907	11.4449	281.04	4.74603
419.627	11.459	281.586	4.75434
420.323	11.4741	282.128	4.76095
421.049	11.4917	282.669	4.76755
421.782	11.5153	283.213	4.77418
422.505	11.5402	283.757	4.78292
423.238	11.562	284.301	4.79167
423.94	11.5804	284.847	4.80091
424.649	11.5961	285.39	4.81013
425.359	11.611	285.93	4.81927
426.075	11.6299	286.472	4.83037
426.781	11.6478	287.014	4.84147
427.514	11.6666	287.557	4.84798
428.223	11.6876	288.101	4.85448
428.946	11.7078	288.647	4.86101
429.669	11.7283	289.191	4.86759
430.392	11.7484	289.737	4.87419
431.114	11.771	290.28	4.88076
431.82	11.79	290.824	4.89429
432.54	11.8076	291.37	4.90787
433.266	11.826	291.914	4.91559
433.982	11.8445	292.454	4.92326
434.692	11.8617	292.995	4.93095
435.397	11.8753	293.537	4.94012
436.103	11.8894	294.081	4.94932
436.826	11.9059	294.625	4.95772
437.546	11.9257	295.168	4.96613
438.265	11.9472	295.714	4.97456
438.995	11.9687	296.258	4.98682
439.721	11.9932	296.804	4.99912
440.434	12.0157	297.348	5.00991
441.146	12.0336	297.894	5.02074
441.859	12.0505	298.437	5.03154
442.568	12.0671	298.981	5.04243
443.305	12.0873	299.521	5.05324
443.991	12.1044	300.063	5.06021
444.707	12.1173	300.604	5.06717
445.436	12.1353	301.148	5.07417
446.152	12.1587	301.692	5.08305
446.858	12.1796	302.236	5.09194
447.578	12.1965	302.78	5.09871
448.301	12.2145	303.325	5.10551
449.017	12.2332	303.869	5.11228
449.716	12.2526	304.415	5.12158
450.449	12.2719	304.959	5.13084
451.161	12.2933	305.505	5.13084
451.878	12.3109	306.046	5.13084
452.617	12.3292	306.588	5.13084
453.313	12.3503	307.132	5.139
454.026	12.3644	307.676	5.14716
454.752	12.3799	308.219	5.15532
455.471	12.3996	308.765	5.16807
456.188	12.4181	309.309	5.18077
456.92	12.4408	309.855	5.18963
457.63	12.4631	310.397	5.19841
458.346	12.4808	310.938	5.2072
459.072	12.4985	311.482	5.21543
459.771	12.514	312.026	5.22365
460.474	12.5268	312.57	5.2303
461.19	12.5397	313.114	5.23695
461.926	12.5583	313.659	5.24362
462.646	12.581	314.203	5.25473
463.365	12.6006	314.743	5.26575
464.085	12.6202	315.285	5.27559
464.811	12.6394	315.827	5.28543
465.537	12.6585	316.37	5.29531
466.23	12.6754	316.914	5.30411
466.939	12.6863	317.46	5.31294
467.682	12.7052	318.004	5.32174
468.395	12.7291	318.55	5.33508
469.107	12.7463	319.093	5.34837
469.817	12.7599	319.639	5.3571
470.526	12.7733	320.181	5.36576
471.249	12.7914	320.723	5.37441
471.975	12.8105	321.266	5.37392
472.705	12.8326	321.81	5.37343
473.411	12.8501	322.356	5.37599
474.16	12.8675	322.9	5.37853
474.843	12.8842	323.444	5.38107
475.545	12.8935	323.99	5.39794
476.262	12.9048	324.533	5.41475
476.981	12.9234	325.073	5.42263
477.67	12.9439	325.615	5.43053
478.403	12.962	326.157	5.43844
479.136	12.9847	326.7	5.45087
479.862	13.0109	327.244	5.46331
480.572	13.0304	327.79	5.47108
481.294	13.0452	328.334	5.47883
482.004	13.0617	328.88	5.48661
482.706	13.078	329.423	5.50029
483.436	13.0954	329.969	5.51402
484.138	13.1135	330.511	5.52386
484.861	13.1318	331.053	5.5337
485.571	13.148	331.597	5.54358
486.287	13.1652	332.14	5.5568
486.996	13.1814	332.684	5.57001
487.699	13.1961	333.23	5.57799
488.425	13.2116	333.774	5.58593
489.168	13.2337	334.32	5.5939
489.887	13.2589	334.861	5.60585
490.607	13.2796	335.403	5.61779
491.323	13.2968	335.943	5.6287
492.036	13.3124	336.487	5.63969
492.758	13.3281	337.03	5.65068
493.471	13.3444	337.574	5.66524
494.167	13.3562	338.12	5.67986
494.89	13.3664	338.664	5.68748
495.609	13.3813	339.21	5.69514
496.329	13.4003	339.753	5.70276
497.068	13.4195	340.297	5.71332
497.781	13.4378	340.843	5.72391
498.5	13.4542	341.387	5.73231
499.22	13.4696	341.929	5.74067
499.926	13.4843	342.466	5.74897
500.642	13.4982	343.006	5.75625
501.372	13.5125	343.55	5.76357
502.098	13.5307	344.094	5.7709
502.834	13.5493	344.637	5.78089
503.543	13.5661	345.181	5.79087
504.246	13.5785	345.727	5.79806
504.962	13.5883	346.271	5.80522
505.668	13.6014	346.817	5.81241
506.377	13.6161	347.36	5.82886
507.104	13.6335	347.904	5.8453
507.837	13.6554	348.45	5.85453
508.553	13.6774	348.996	5.86375
509.252	13.6928	349.538	5.87291
509.971	13.7025	350.079	5.88014
510.704	13.7171	350.623	5.8874
511.41	13.7325	351.167	5.89451
512.136	13.7455	351.713	5.90164
512.859	13.762	352.257	5.90874
513.579	13.7782	352.803	5.92279
514.308	13.7969	353.344	5.93674
515.011	13.8138	353.888	5.9472
515.73	13.8258	354.43	5.95761
516.477	13.841	354.974	5.96807
517.189	13.8588	355.519	5.98183
517.905	13.8727	356.061	5.99548
518.622	13.8841	356.603	6.0044
519.355	13.8984	357.147	6.01335
520.087	13.9148	357.691	6.0223
520.8	13.9329	358.234	6.03295
521.506	13.9463	358.78	6.04365
522.209	13.956	359.324	6.0516
522.932	13.9655	359.868	6.05955
523.685	13.9799	360.414	6.06753
524.391	13.9986	360.955	6.07428
525.09	14.011	361.499	6.08104
525.786	14.017	362.043	6.08405
526.499	14.0232	362.587	6.08705
527.215	14.0344	363.131	6.09005
527.914	14.047	363.67	6.10011
528.62	14.0582	364.212	6.11022
529.346	14.07	364.754	6.1192
530.086	14.088	365.298	6.12822
530.805	14.1059	365.841	6.13724
531.535	14.1191	366.385	6.15346
532.274	14.1326	366.931	6.16974
532.97	14.1453	367.475	6.18232
533.656	14.1504	368.019	6.1949
534.372	14.1539	368.564	6.20753
535.085	14.1638	369.108	6.21991
535.811	14.1781	369.654	6.23234
536.517	14.1957	370.198	6.24473
537.226	14.2077	370.74	6.25826
537.929	14.2165	371.279	6.27175
538.635	14.2232	371.823	6.28173
539.375	14.231	372.367	6.29172
540.091	14.241	372.911	6.30171
540.827	14.246	373.457	6.31661
541.57	9.6347	374	6.33147
541.718	8.012	374.546	6.34023
		375.092	6.349
		375.634	6.3577
		376.175	6.37187
		376.719	6.38609
		377.263	6.39183
		377.807	6.39757
		378.353	6.40332
		378.896	6.41551
		379.436	6.4276
		379.978	6.43973
		380.52	6.45185
		381.064	6.46402
		381.607	6.4742
		382.151	6.48438
		382.697	6.49191
		383.241	6.4994
		383.785	6.5069
		384.33	6.52338
		384.874	6.53979
		385.42	6.54747
		385.962	6.55508
		386.503	6.5627
		387.047	6.57318
		387.591	6.58365
		388.135	6.59193
		388.681	6.60024
		389.225	6.60852
		389.77	6.625
		390.314	6.64141
		390.854	6.6532
		391.396	6.66502
		391.937	6.67685
		392.481	6.69281
		393.025	6.70877
		393.569	6.71952
		394.115	6.73032
		394.658	6.74107
		395.204	6.74872
		395.748	6.75633
		396.294	6.76398
		396.836	6.78245
		397.379	6.80099
		397.923	6.80897
		398.465	6.81692
		399.007	6.82487
		399.55	6.83271
		400.094	6.84054
		400.638	6.84999
		401.182	6.85944
		401.728	6.86893
		402.272	6.88007
		402.817	6.89125
		403.359	6.90011
		403.901	6.90898
		404.445	6.91788
		404.988	6.93217
		405.532	6.94646
		406.076	6.95702
		406.622	6.96762
		407.166	6.97818
		407.707	6.99466
		408.247	7.01108
		408.791	7.021
		409.335	7.03092
		409.879	7.04084
		410.424	7.05221
		410.968	7.06355
		411.512	7.0715
		412.058	7.07948
		412.602	7.08744
		413.141	7.10209
		413.683	7.11681
		414.225	7.12423
		414.769	7.13168
		415.312	7.13913
		415.856	7.14706
		416.4	7.15499
		416.946	7.16328
		417.492	7.17158
		418.035	7.17985
		418.579	7.19246
		419.125	7.20511
		419.669	7.21067
		420.213	7.21623
		420.752	7.22175
		421.292	7.22779
		421.836	7.23388
		422.38	7.23996
		422.923	7.25543
		423.467	7.2709
		424.013	7.28181
		424.557	7.29268
		425.103	7.3036
		425.647	7.31366
		426.192	7.32376
		426.736	7.32998
		427.28	7.33619
		427.82	7.34236
		428.361	7.35137
		428.903	7.36038
		429.447	7.36586
		429.991	7.37134
		430.535	7.37682
		431.08	7.38899
		431.624	7.4011
		432.17	7.4109
		432.714	7.42067
		433.26	7.43047
		433.803	7.44165
		434.345	7.45279
		434.887	7.46067
		435.431	7.46858
		435.975	7.47648
		436.52	7.48894
		437.064	7.50135
		437.608	7.5078
		438.154	7.51428
		438.698	7.52073
		439.237	7.5306
		439.779	7.54051
		440.323	7.54893
		440.865	7.55732
		441.41	7.56577
		441.954	7.57869
		442.498	7.59161
		443.042	7.59617
		443.588	7.60075
		444.131	7.60532
		444.677	7.60951
		445.221	7.61369
		445.763	7.61785
		446.303	7.63667
		446.846	7.65564
		447.39	7.66575
		447.934	7.67587
		448.478	7.68599
		449.024	7.69756
		449.567	7.70909
		450.113	7.71708
		450.655	7.72501
		451.199	7.73298
		451.743	7.74003
		452.286	7.74707
		452.83	7.75379
		453.376	7.76053
		453.92	7.76724
		454.459	7.77594
		455.001	7.78467
		455.543	7.79085
		456.087	7.79706
		456.631	7.80327
		457.174	7.81227
		457.718	7.82128
		458.264	7.82684
		458.81	7.83239
		459.354	7.83792
		459.897	7.84818
		460.443	7.85848
		460.985	7.86559
		461.527	7.87269
		462.071	7.87982
		462.614	7.88824
		463.158	7.89666
		463.704	7.90132
		464.248	7.90596
		464.788	7.91056
		465.327	7.91866
		465.871	7.92682
		466.415	7.93209
		466.959	7.93737
		467.504	7.94267
		468.048	7.9545
		468.594	7.96637
		469.138	7.97681
		469.684	7.98729
		470.225	7.99769
		470.767	8.00388
		471.311	8.01009
		471.855	8.01629
		472.399	8.02362
		472.944	8.03098
		473.488	8.03906
		474.032	8.04714
		474.578	8.05526
		475.12	8.06769
		475.661	8.08012
		476.205	8.08619
		476.749	8.09226
		477.293	8.09833
		477.839	8.11049
		478.382	8.12261
		478.922	8.13067
		479.464	8.13877
		480.008	8.14689
		480.551	8.15932
		481.095	8.17176
		481.639	8.17938
		482.183	8.18701
		482.729	8.19466
		483.272	8.20414
		483.818	8.21366
		484.362	8.20907
		484.902	8.20452
		485.444	8.19995
		485.987	8.19887
		486.529	8.1978
		487.075	8.21029
		487.619	8.22274
		488.163	8.23519
		488.706	8.24809
		489.252	8.26104
		489.796	8.26808
		490.342	8.27515
		490.886	8.28219
		491.425	8.28903
		491.967	8.29589
		492.509	8.30182
		493.053	8.30776
		493.596	8.31371
		494.14	8.31811
		494.684	8.32252
		495.23	8.3252
		495.774	8.32787
		496.319	8.33055
		496.863	8.33427
		497.409	8.338
		497.951	8.34171
		498.493	8.34982
		499.036	8.35796
		499.58	8.36461
		500.124	8.37126
		500.67	8.37793
		501.214	8.38751
		501.759	8.39712
		502.303	8.40334
		502.843	8.40952
		503.385	8.41572
		503.926	8.42236
		504.47	8.42903
		505.014	8.43353
		505.56	8.43804
		506.104	8.44254
		506.647	8.45026
		507.193	8.45801
		507.739	8.46483
		508.281	8.4716
		508.823	8.47837
		509.366	8.48278
		509.91	8.48718
		510.454	8.48953
		511	8.49189
		511.544	8.49423
		512.087	8.49551
		512.631	8.49678
		513.173	8.49665
		513.713	8.49652
		514.257	8.49639
		514.798	8.49239
		515.344	8.48836
		515.888	8.48497
		516.432	8.48158
		516.978	8.47818
		517.521	8.47319
		518.067	8.46819
		518.611	8.13031
		519.155	7.79243
		519.699	7.45455
		520.238	5.35537

## Sheet: Fig.S28b
MIN-4 (24.5 °C)		MIN-4 (37.4 °C)		control (24.5 °C)
Young's modulus (MPa)	Toughness (MJ/m3)	Young's modulus (MPa)	Toughness (MJ/m3)	Young's modulus (MPa)	Toughness (MJ/m3)
101	47.2	19.3	25.2	1.68	1.7
