# Supplementary material for: Amplification of integrated microscopic motions of high-density [2]rotaxanes in mechanically interlocked networks
Source: Nat Commun. 2022 Nov 4;13:6654. doi: 10.1038/s41467-022-34286-6 (PMC9636211; doi:10.1038/s41467-022-34286-6)
Supplement: Supplementary file 3 — Source Data [file 41467_2022_34286_MOESM3_ESM.zip › source data/Fig.S30.xlsx]

## Sheet: Fig.S30
Strain (%)	Normalized GN0
1	1
3	0.92077
5	0.85785
7	0.83339
9	0.72877
11	0.62657
13	0.51694
15	0.45557
17	0.36636
19	0.3083
21	0.26883
23	0.25022
25	0.21093
