# Supplementary material for: Amplification of integrated microscopic motions of high-density [2]rotaxanes in mechanically interlocked networks
Source: Nat Commun. 2022 Nov 4;13:6654. doi: 10.1038/s41467-022-34286-6 (PMC9636211; doi:10.1038/s41467-022-34286-6)
Supplement: Supplementary file 3 — Source Data [file 41467_2022_34286_MOESM3_ESM.zip › source data/Fig.S31.xlsx]

## Sheet: Fig.S31a
SR-1		SR-2		SR-3		SR-4		SR-5
Step time (s)	Modulus (Pa)	Step time (s)	Modulus (Pa)	Step time (s)	Modulus (Pa)	Step time (s)	Modulus (Pa)	Step time (s)	Modulus (Pa)
0.0105	148760	0.01034	130673	0.01032	133491	0.01051	133490	0.01035	134051
0.11058	148777	0.11043	130670	0.11041	133470	0.1106	133459	0.11044	133986
0.21066	148793	0.21052	130667	0.2105	133448	0.21069	133427	0.21053	133922
0.31074	148809	0.31061	130664	0.31059	133426	0.31078	133396	0.31062	133857
0.41082	148825	0.4107	130660	0.41068	133405	0.41087	133365	0.41071	133792
0.5109	148841	0.51079	130657	0.51077	133383	0.51096	133334	0.5108	133728
0.61098	148858	0.61088	130654	0.61086	133362	0.61106	133303	0.61089	133663
0.71106	148874	0.71097	130651	0.71095	133340	0.71115	133272	0.71098	133598
0.81114	148890	0.81106	130647	0.81104	133319	0.81124	133241	0.81107	133534
0.91122	148906	0.91115	130644	0.91113	133297	0.91133	133210	0.91116	133469
1.0113	148923	1.01124	130641	1.01122	133276	1.01142	133178	1.01125	133405
1.11138	148939	1.11133	130638	1.11131	133254	1.11151	133147	1.11134	133340
1.21146	148955	1.21142	130634	1.2114	133233	1.2116	133116	1.21143	133276
1.31154	148971	1.31151	130631	1.31149	133211	1.31169	133085	1.31152	133211
1.41162	148988	1.4116	130628	1.41158	133190	1.41178	133054	1.41161	133147
1.5117	149004	1.51169	130625	1.51167	133168	1.51187	133023	1.5117	133083
1.61178	149020	1.61178	130621	1.61176	133146	1.61196	132992	1.61179	133018
1.71186	149036	1.71186	130618	1.71185	133125	1.71205	132961	1.71188	132954
1.81194	149053	1.81195	130615	1.81194	133103	1.81214	132930	1.81197	132890
1.91202	149069	1.91204	130612	1.91203	133082	1.91223	132899	1.91206	132825
2.0121	149085	2.01213	130608	2.01212	133060	2.01232	132868	2.01215	132761
2.11218	149101	2.11222	130605	2.1122	133039	2.11241	132837	2.11224	132697
2.21226	149118	2.21231	130602	2.21229	133018	2.2125	132806	2.21233	132633
2.31234	149134	2.3124	130599	2.31238	132996	2.3126	132775	2.31242	132569
2.41242	149150	2.41249	130596	2.41247	132975	2.41269	132744	2.41251	132505
2.5125	149167	2.51258	130592	2.51256	132953	2.51278	132713	2.5126	132441
2.61258	149183	2.61267	130589	2.61265	132932	2.61287	132682	2.61269	132377
2.71266	149199	2.71276	130586	2.71274	132910	2.71296	132651	2.71278	132313
2.81274	149215	2.81285	130583	2.81283	132889	2.81305	132620	2.81287	132249
2.91282	149232	2.91294	130579	2.91292	132867	2.91314	132589	2.91296	132185
3.0129	149248	3.01303	130576	3.01301	132846	3.01323	132558	3.01305	132121
3.11298	149264	3.11312	130573	3.1131	132824	3.11332	132527	3.11314	132057
3.21306	149281	3.21321	130570	3.21319	132803	3.21341	132496	3.21323	131993
3.31314	149297	3.3133	130566	3.31328	132781	3.3135	132465	3.31332	131929
3.41322	149313	3.41339	130563	3.41337	132760	3.41359	132434	3.41341	131866
3.5133	149329	3.51348	130560	3.51346	132738	3.51368	132404	3.51349	131802
3.61338	149346	3.61357	130557	3.61355	132717	3.61377	132373	3.61358	131738
3.71346	149362	3.71366	130553	3.71364	132696	3.71386	132342	3.71367	131674
3.81354	149378	3.81375	130550	3.81373	132674	3.81395	132311	3.81376	131611
3.91362	149395	3.91384	130547	3.91382	132653	3.91404	132280	3.91385	131547
4.0137	149411	4.01393	130544	4.01391	132631	4.01414	132249	4.01394	131484
4.11378	149427	4.11402	130540	4.114	132610	4.11423	132218	4.11403	131420
4.21386	149443	4.21411	130537	4.21409	132588	4.21432	132187	4.21412	131356
4.31394	149460	4.3142	130534	4.31418	132567	4.31441	132157	4.31421	131293
4.41402	149476	4.41429	130531	4.41427	132546	4.4145	132126	4.4143	131229
4.5141	149492	4.51438	130527	4.51436	132524	4.51459	132095	4.51439	131166
4.61418	149509	4.61447	130524	4.61445	132503	4.61468	132064	4.61448	131103
4.71426	149525	4.71456	130521	4.71454	132481	4.71477	132033	4.71457	131039
4.81434	149541	4.81465	130518	4.81463	132460	4.81486	132002	4.81466	130976
4.91442	149558	4.91474	130515	4.91472	132439	4.91495	131972	4.91475	130913
5.0145	149574	5.01483	130511	5.01481	132417	5.01504	131941	5.01484	130849
5.11458	149590	5.11492	130508	5.1149	132396	5.11513	131910	5.11493	130786
5.21466	149607	5.21501	130505	5.21499	132374	5.21522	131879	5.21502	130723
5.31474	149623	5.3151	130502	5.31508	132353	5.31531	131848	5.31511	130660
5.41482	149639	5.41519	130498	5.41517	132332	5.4154	131818	5.4152	130596
5.5149	149656	5.51528	130495	5.51526	132310	5.51549	131787	5.51529	130533
5.61498	149672	5.61537	130492	5.61535	132289	5.61558	131756	5.61538	130470
5.71506	149688	5.71545	130489	5.71544	132268	5.71567	131725	5.71547	130407
5.81514	149705	5.81554	130485	5.81553	132246	5.81577	131695	5.81556	130344
5.91522	149721	5.91563	130482	5.91562	132225	5.91586	131664	5.91565	130281
6.0153	149737	6.01572	130479	6.01571	132203	6.01595	131633	6.01574	130218
6.11538	149754	6.11581	130476	6.1158	132182	6.11604	131602	6.11583	130155
6.21547	149770	6.2159	130472	6.21589	132161	6.21613	131572	6.21592	130092
6.31555	149786	6.31599	130469	6.31598	132139	6.31622	131541	6.31601	130029
6.41563	149803	6.41608	130466	6.41607	132118	6.41631	131510	6.4161	129967
6.51571	149819	6.51617	130463	6.51615	132097	6.5164	131480	6.51619	129904
6.61579	149835	6.61626	130459	6.61624	132075	6.61649	131449	6.61628	129841
6.71587	149852	6.71635	130456	6.71633	132054	6.71658	131418	6.71637	129778
6.81595	149868	6.81644	130453	6.81642	132033	6.81667	131388	6.81646	129715
6.91603	149884	6.91653	130450	6.91651	132011	6.91676	131357	6.91655	129653
7.01611	149901	7.01662	130447	7.0166	131990	7.01685	131326	7.01664	129590
7.11619	149917	7.11671	130443	7.11669	131969	7.11694	131296	7.11673	129527
7.21627	149933	7.2168	130440	7.21678	131947	7.21703	131265	7.21682	129465
7.31635	149950	7.31689	130437	7.31687	131926	7.31712	131234	7.3169	129402
7.41643	149966	7.41698	130434	7.41696	131905	7.41721	131204	7.41699	129340
7.51651	149982	7.51707	130430	7.51705	131884	7.51731	131173	7.51708	129277
7.61659	149999	7.61716	130427	7.61714	131862	7.6174	131142	7.61717	129215
7.71667	150015	7.71725	130424	7.71723	131841	7.71749	131112	7.71726	129152
7.81675	150032	7.81734	130421	7.81732	131820	7.81758	131081	7.81735	129090
7.91683	150048	7.91743	130417	7.91741	131798	7.91767	131051	7.91744	129027
8.01691	150064	8.01752	130414	8.0175	131777	8.01776	131020	8.01753	128965
8.11699	150081	8.11761	130411	8.11759	131756	8.11785	130989	8.11762	128903
8.21707	150097	8.2177	130408	8.21768	131734	8.21794	130959	8.21771	128840
8.31715	150113	8.31779	130404	8.31777	131713	8.31803	130928	8.3178	128778
8.41723	150130	8.41788	130401	8.41786	131692	8.41812	130898	8.41789	128716
8.51731	150146	8.51797	130398	8.51795	131671	8.51821	130867	8.51798	128654
8.61739	150163	8.61806	130395	8.61804	131649	8.6183	130837	8.61807	128591
8.71747	150179	8.71815	130392	8.71813	131628	8.71839	130806	8.71816	128529
8.81755	150195	8.81824	130388	8.81822	131607	8.81848	130776	8.81825	128467
8.91763	150212	8.91833	130385	8.91831	131586	8.91857	130745	8.91834	128405
9.01771	150228	9.01842	130382	9.0184	131564	9.01866	130715	9.01843	128343
9.11779	150245	9.11851	130379	9.11849	131543	9.11875	130684	9.11852	128281
9.21787	150261	9.2186	130375	9.21858	131522	9.21885	130654	9.21861	128219
9.31795	150277	9.31869	130372	9.31867	131501	9.31894	130623	9.3187	128157
9.41803	150294	9.41878	130369	9.41876	131479	9.41903	130593	9.41879	128095
9.51811	150310	9.51887	130366	9.51885	131458	9.51912	130562	9.51888	128033
9.61819	150327	9.61896	130362	9.61894	131437	9.61921	130532	9.61897	127971
9.71827	150343	9.71904	130359	9.71903	131416	9.7193	130501	9.71906	127909
9.81835	150359	9.81913	130356	9.81912	131394	9.81939	130471	9.81915	127847
9.91843	150376	9.91922	130353	9.91921	131373	9.91948	130440	9.91924	127786
10.0185	150392	10.0193	130349	10.0193	131352	10.0196	130410	10.0193	127724
10.1186	150409	10.1194	130346	10.1194	131331	10.1197	130379	10.1194	127662
10.2187	150425	10.2195	130343	10.2195	131310	10.2197	130349	10.2195	127600
10.3187	150441	10.3196	130340	10.3196	131288	10.3198	130318	10.3196	127539
10.4188	150458	10.4197	130337	10.4197	131267	10.4199	130288	10.4197	127477
10.5189	150474	10.5198	130333	10.5198	131246	10.52	130258	10.5198	127415
10.619	150491	10.6198	130330	10.6198	131225	10.6201	130227	10.6199	127354
10.7191	150507	10.7199	130327	10.7199	131204	10.7202	130197	10.72	127292
10.8192	150523	10.82	130324	10.82	131182	10.8203	130166	10.8201	127231
10.9192	150540	10.9201	130320	10.9201	131161	10.9204	130136	10.9201	127169
11.0193	150556	11.0202	130317	11.0202	131140	11.0205	130106	11.0202	127108
11.1194	150573	11.1203	130314	11.1203	131119	11.1206	130075	11.1203	127046
11.2195	150589	11.2204	130311	11.2204	131098	11.2207	130045	11.2204	126985
11.3195	150606	11.3205	130307	11.3205	131076	11.3208	130015	11.3205	126923
11.4196	150622	11.4206	130304	11.4206	131055	11.4208	129984	11.4206	126862
11.5197	150638	11.5207	130301	11.5206	131034	11.5209	129954	11.5207	126801
11.6198	150655	11.6207	130298	11.6207	131013	11.621	129924	11.6208	126739
11.7199	150671	11.7208	130294	11.7208	130992	11.7211	129893	11.7209	126678
11.82	150688	11.8209	130291	11.8209	130971	11.8212	129863	11.8209	126617
11.92	150704	11.921	130288	11.921	130949	11.9213	129833	11.921	126556
12.0201	150721	12.0211	130285	12.0211	130928	12.0214	129802	12.0211	126495
12.1202	150737	12.1212	130282	12.1212	130907	12.1215	129772	12.1212	126433
12.2203	150754	12.2213	130278	12.2213	130886	12.2216	129742	12.2213	126372
12.3203	150770	12.3214	130275	12.3214	130865	12.3216	129711	12.3214	126311
12.4204	150786	12.4215	130272	12.4215	130844	12.4217	129681	12.4215	126250
12.5205	150803	12.5216	130269	12.5215	130823	12.5218	129651	12.5216	126189
12.6206	150819	12.6217	130265	12.6216	130801	12.6219	129621	12.6217	126128
12.7207	150836	12.7217	130262	12.7217	130780	12.722	129590	12.7218	126067
12.8208	150852	12.8218	130259	12.8218	130759	12.8221	129560	12.8218	126006
12.9208	150869	12.9219	130256	12.9219	130738	12.9222	129530	12.9219	125945
13.0209	150885	13.022	130252	13.022	130717	13.0223	129500	13.022	125884
13.121	150902	13.1221	130249	13.1221	130696	13.1224	129469	13.1221	125824
13.2211	150918	13.2222	130246	13.2222	130675	13.2225	129439	13.2222	125763
13.3211	150935	13.3223	130243	13.3223	130654	13.3226	129409	13.3223	125702
13.4212	150951	13.4224	130240	13.4223	130633	13.4227	129379	13.4224	125641
13.5213	150967	13.5225	130236	13.5224	130611	13.5227	129349	13.5225	125580
13.6214	150984	13.6226	130233	13.6225	130590	13.6228	129318	13.6226	125520
13.7215	151000	13.7226	130230	13.7226	130569	13.7229	129288	13.7226	125459
13.8216	151017	13.8227	130227	13.8227	130548	13.823	129258	13.8227	125398
13.9216	151033	13.9228	130223	13.9228	130527	13.9231	129228	13.9228	125338
14.0217	151050	14.0229	130220	14.0229	130506	14.0232	129198	14.0229	125277
14.1218	151066	14.123	130217	14.123	130485	14.1233	129168	14.123	125217
14.2219	151083	14.2231	130214	14.2231	130464	14.2234	129137	14.2231	125156
14.3219	151099	14.3232	130210	14.3232	130443	14.3235	129107	14.3232	125096
14.422	151116	14.4233	130207	14.4232	130422	14.4236	129077	14.4233	125035
14.5221	151132	14.5234	130204	14.5233	130401	14.5236	129047	14.5234	124975
14.6222	151149	14.6234	130201	14.6234	130380	14.6237	129017	14.6235	124914
14.7223	151165	14.7235	130198	14.7235	130359	14.7238	128987	14.7235	124854
14.8224	151182	14.8236	130194	14.8236	130337	14.8239	128957	14.8236	124794
14.9224	151198	14.9237	130191	14.9237	130316	14.924	128927	14.9237	124733
15.0225	151215	15.0238	130188	15.0238	130295	15.0241	128897	15.0238	124673
15.1226	151231	15.1239	130185	15.1239	130274	15.1242	128866	15.1239	124613
15.2227	151248	15.224	130181	15.224	130253	15.2243	128836	15.224	124552
15.3227	151264	15.3241	130178	15.324	130232	15.3244	128806	15.3241	124492
15.4228	151281	15.4242	130175	15.4241	130211	15.4245	128776	15.4242	124432
15.5229	151297	15.5243	130172	15.5242	130190	15.5245	128746	15.5243	124372
15.623	151314	15.6243	130168	15.6243	130169	15.6246	128716	15.6243	124312
15.7231	151330	15.7244	130165	15.7244	130148	15.7247	128686	15.7244	124252
15.8232	151347	15.8245	130162	15.8245	130127	15.8248	128656	15.8245	124192
15.9232	151363	15.9246	130159	15.9246	130106	15.9249	128626	15.9246	124132
16.0233	151380	16.0247	130156	16.0247	130085	16.025	128596	16.0247	124072
16.1234	151396	16.1248	130152	16.1248	130064	16.1251	128566	16.1248	124012
16.2235	151413	16.2249	130149	16.2249	130043	16.2252	128536	16.2249	123952
16.3236	151429	16.325	130146	16.325	130022	16.3253	128506	16.325	123892
16.4236	151446	16.4251	130143	16.425	130001	16.4254	128476	16.4251	123832
16.5237	151462	16.5252	130139	16.5251	129980	16.5255	128446	16.5252	123772
16.6238	151479	16.6252	130136	16.6252	129959	16.6256	128416	16.6253	123712
16.7239	151495	16.7253	130133	16.7253	129938	16.7256	128386	16.7253	123652
16.8239	151512	16.8254	130130	16.8254	129917	16.8257	128356	16.8254	123593
16.924	151529	16.9255	130126	16.9255	129896	16.9258	128326	16.9255	123533
17.0241	151545	17.0256	130123	17.0256	129875	17.0259	128296	17.0256	123473
17.1242	151562	17.1257	130120	17.1257	129854	17.126	128266	17.1257	123413
17.2243	151578	17.2258	130117	17.2258	129833	17.2261	128236	17.2258	123354
17.3243	151595	17.3259	130114	17.3258	129812	17.3262	128206	17.3259	123294
17.4244	151611	17.426	130110	17.4259	129791	17.4263	128176	17.426	123235
17.5245	151628	17.5261	130107	17.526	129770	17.5264	128146	17.5261	123175
17.6246	151644	17.6261	130104	17.6261	129749	17.6264	128117	17.6261	123115
17.7247	151661	17.7262	130101	17.7262	129728	17.7265	128087	17.7262	123056
17.8248	151677	17.8263	130097	17.8263	129707	17.8266	128057	17.8263	122996
17.9248	151694	17.9264	130094	17.9264	129686	17.9267	128027	17.9264	122937
18.0249	151710	18.0265	130091	18.0265	129665	18.0268	127997	18.0265	122878
18.125	151727	18.1266	130088	18.1266	129644	18.1269	127967	18.1266	122818
18.2251	151744	18.2267	130084	18.2267	129624	18.227	127937	18.2267	122759
18.3252	151760	18.3268	130081	18.3268	129603	18.3271	127907	18.3268	122699
18.4252	151777	18.4269	130078	18.4268	129582	18.4272	127878	18.4269	122640
18.5253	151793	18.5269	130075	18.5269	129561	18.5273	127848	18.527	122581
18.6254	151810	18.627	130072	18.627	129540	18.6274	127818	18.6271	122522
18.7255	151826	18.7271	130068	18.7271	129519	18.7275	127788	18.7271	122462
18.8256	151843	18.8272	130065	18.8272	129498	18.8275	127758	18.8272	122403
18.9256	151860	18.9273	130062	18.9273	129477	18.9276	127728	18.9273	122344
19.0257	151876	19.0274	130059	19.0274	129456	19.0277	127699	19.0274	122285
19.1258	151893	19.1275	130055	19.1275	129435	19.1278	127669	19.1275	122226
19.2259	151909	19.2276	130052	19.2276	129414	19.2279	127639	19.2276	122167
19.326	151926	19.3277	130049	19.3276	129393	19.328	127609	19.3277	122108
19.426	151942	19.4277	130046	19.4277	129373	19.4281	127579	19.4278	122049
19.5261	151959	19.5278	130043	19.5278	129352	19.5282	127550	19.5279	121990
19.6262	151976	19.6279	130039	19.6279	129331	19.6283	127520	19.6279	121931
19.7263	151992	19.728	130036	19.728	129310	19.7284	127490	19.728	121872
19.8264	152009	19.8281	130033	19.8281	129289	19.8285	127460	19.8281	121813
19.9264	152025	19.9282	130030	19.9282	129268	19.9285	127431	19.9282	121754
20.0265	152042	20.0283	130026	20.0283	129247	20.0286	127401	20.0283	121695
20.1266	152058	20.1284	130023	20.1284	129226	20.1287	127371	20.1284	121636
20.2267	152075	20.2285	130020	20.2284	129205	20.2288	127341	20.2285	121577
20.3268	152092	20.3286	130017	20.3285	129185	20.3289	127312	20.3286	121519
20.4268	152108	20.4287	130013	20.4286	129164	20.429	127282	20.4287	121460
20.5269	152125	20.5287	130010	20.5287	129143	20.5291	127252	20.5287	121401
20.627	152141	20.6288	130007	20.6288	129122	20.6292	127223	20.6288	121342
20.7271	152158	20.7289	130004	20.7289	129101	20.7293	127193	20.7289	121284
20.8272	152175	20.829	130001	20.829	129080	20.8294	127163	20.829	121225
20.9272	152191	20.9291	129997	20.9291	129059	20.9294	127133	20.9291	121167
21.0273	152208	21.0292	129994	21.0292	129039	21.0295	127104	21.0292	121108
21.1274	152224	21.1293	129991	21.1293	129018	21.1296	127074	21.1293	121049
21.2275	152241	21.2294	129988	21.2294	128997	21.2297	127044	21.2294	120991
21.3276	152258	21.3295	129984	21.3294	128976	21.3298	127015	21.3295	120932
21.4276	152274	21.4295	129981	21.4295	128955	21.4299	126985	21.4296	120874
21.5277	152291	21.5296	129978	21.5296	128934	21.53	126956	21.5297	120815
21.6278	152308	21.6297	129975	21.6297	128914	21.6301	126926	21.6297	120757
21.7279	152324	21.7298	129972	21.7298	128893	21.7302	126896	21.7298	120699
21.828	152341	21.8299	129968	21.8299	128872	21.8303	126867	21.8299	120640
21.928	152357	21.93	129965	21.93	128851	21.9304	126837	21.93	120582
22.0281	152374	22.0301	129962	22.0301	128830	22.0304	126807	22.0301	120524
22.1282	152391	22.1302	129959	22.1302	128809	22.1305	126778	22.1302	120466
22.2283	152407	22.2303	129955	22.2303	128789	22.2306	126748	22.2303	120407
22.3284	152424	22.3303	129952	22.3303	128768	22.3307	126719	22.3304	120349
22.4284	152441	22.4304	129949	22.4304	128747	22.4308	126689	22.4305	120291
22.5285	152457	22.5305	129946	22.5305	128726	22.5309	126660	22.5305	120233
22.6286	152474	22.6306	129943	22.6306	128705	22.631	126630	22.6306	120175
22.7287	152490	22.7307	129939	22.7307	128685	22.7311	126600	22.7307	120117
22.8288	152507	22.8308	129936	22.8308	128664	22.8312	126571	22.8308	120058
22.9288	152524	22.9309	129933	22.9309	128643	22.9312	126541	22.9309	120000
23.0289	152540	23.031	129930	23.031	128622	23.0313	126512	23.031	119942
23.129	152557	23.1311	129926	23.1311	128602	23.1314	126482	23.1311	119884
23.2291	152574	23.2312	129923	23.2311	128581	23.2315	126453	23.2312	119826
23.3292	152590	23.3313	129920	23.3312	128560	23.3316	126423	23.3313	119769
23.4292	152607	23.4313	129917	23.4313	128539	23.4317	126394	23.4313	119711
23.5293	152624	23.5314	129914	23.5314	128519	23.5318	126364	23.5314	119653
23.6294	152640	23.6315	129910	23.6315	128498	23.6319	126335	23.6315	119595
23.7295	152657	23.7316	129907	23.7316	128477	23.732	126305	23.7316	119537
23.8296	152674	23.8317	129904	23.8317	128456	23.8321	126276	23.8317	119479
23.9296	152690	23.9318	129901	23.9318	128435	23.9322	126246	23.9318	119422
24.0297	152707	24.0319	129897	24.0319	128415	24.0323	126217	24.0319	119364
24.1298	152723	24.132	129894	24.1319	128394	24.1323	126187	24.132	119306
24.2299	152740	24.2321	129891	24.232	128373	24.2324	126158	24.2321	119248
24.33	152757	24.3321	129888	24.3321	128353	24.3325	126128	24.3322	119191
24.43	152773	24.4322	129884	24.4322	128332	24.4326	126099	24.4322	119133
24.5301	152790	24.5323	129881	24.5323	128311	24.5327	126070	24.5323	119076
24.6302	152807	24.6324	129878	24.6324	128290	24.6328	126040	24.6324	119018
24.7303	152824	24.7325	129875	24.7325	128270	24.7329	126011	24.7325	118961
24.8304	152840	24.8326	129872	24.8326	128249	24.833	125981	24.8326	118903
24.9304	152857	24.9327	129868	24.9327	128228	24.9331	125952	24.9327	118846
25.0305	152874	25.0328	129865	25.0328	128207	25.0332	125923	25.0328	118788
25.1306	152890	25.1329	129862	25.1329	128187	25.1333	125893	25.1329	118731
25.2307	152907	25.233	129859	25.2329	128166	25.2333	125864	25.233	118673
25.3308	152924	25.3331	129855	25.333	128145	25.3334	125834	25.3331	118616
25.4308	152940	25.4331	129852	25.4331	128125	25.4335	125805	25.4332	118559
25.5309	152957	25.5332	129849	25.5332	128104	25.5336	125776	25.5332	118501
25.631	152974	25.6333	129846	25.6333	128083	25.6337	125746	25.6333	118444
25.7311	152990	25.7334	129843	25.7334	128063	25.7338	125717	25.7334	118387
25.8312	153007	25.8335	129839	25.8335	128042	25.8339	125688	25.8335	118329
25.9312	153024	25.9336	129836	25.9336	128021	25.934	125658	25.9336	118272
26.0313	153040	26.0337	129833	26.0337	128001	26.0341	125629	26.0337	118215
26.1314	153057	26.1338	129830	26.1337	127980	26.1342	125600	26.1338	118158
26.2315	153074	26.2339	129826	26.2338	127959	26.2342	125570	26.2339	118101
26.3316	153091	26.3339	129823	26.3339	127939	26.3343	125541	26.334	118044
26.4316	153107	26.434	129820	26.434	127918	26.4344	125512	26.434	117987
26.5317	153124	26.5341	129817	26.5341	127897	26.5345	125482	26.5341	117930
26.6318	153141	26.6342	129814	26.6342	127877	26.6346	125453	26.6342	117873
26.7319	153157	26.7343	129810	26.7343	127856	26.7347	125424	26.7343	117816
26.832	153174	26.8344	129807	26.8344	127835	26.8348	125395	26.8344	117759
26.932	153191	26.9345	129804	26.9345	127815	26.9349	125365	26.9345	117702
27.0321	153207	27.0346	129801	27.0346	127794	27.035	125336	27.0346	117645
27.1322	153224	27.1347	129798	27.1347	127773	27.1351	125307	27.1347	117588
27.2323	153241	27.2347	129794	27.2347	127753	27.2352	125277	27.2348	117531
27.3324	153258	27.3348	129791	27.3348	127732	27.3352	125248	27.3348	117474
27.4324	153274	27.4349	129788	27.4349	127711	27.4353	125219	27.4349	117418
27.5325	153291	27.535	129785	27.535	127691	27.5354	125190	27.535	117361
27.6326	153308	27.6351	129781	27.6351	127670	27.6355	125161	27.6351	117304
27.7327	153325	27.7352	129778	27.7352	127650	27.7356	125131	27.7352	117247
27.8328	153341	27.8353	129775	27.8353	127629	27.8357	125102	27.8353	117191
27.9328	153358	27.9354	129772	27.9354	127608	27.9358	125073	27.9354	117134
28.0329	153375	28.0355	129769	28.0355	127588	28.0359	125044	28.0355	117077
28.133	153391	28.1356	129765	28.1355	127567	28.136	125015	28.1356	117021
28.2331	153408	28.2356	129762	28.2356	127546	28.2361	124985	28.2357	116964
28.3332	153425	28.3357	129759	28.3357	127526	28.3361	124956	28.3358	116908
28.4332	153442	28.4358	129756	28.4358	127505	28.4362	124927	28.4358	116851
28.5333	153458	28.5359	129752	28.5359	127485	28.5363	124898	28.5359	116795
28.6334	153475	28.636	129749	28.636	127464	28.6364	124869	28.636	116738
28.7335	153492	28.7361	129746	28.7361	127443	28.7365	124840	28.7361	116682
28.8336	153509	28.8362	129743	28.8362	127423	28.8366	124810	28.8362	116625
28.9336	153525	28.9363	129740	28.9363	127402	28.9367	124781	28.9363	116569
29.0337	153542	29.0364	129736	29.0363	127382	29.0368	124752	29.0364	116513
29.1338	153559	29.1365	129733	29.1364	127361	29.1369	124723	29.1365	116456
29.2339	153576	29.2366	129730	29.2365	127341	29.237	124694	29.2366	116400
29.334	153592	29.3366	129727	29.3366	127320	29.3371	124665	29.3366	116344
29.434	153609	29.4367	129723	29.4367	127299	29.4371	124636	29.4367	116288
29.5341	153626	29.5368	129720	29.5368	127279	29.5372	124607	29.5368	116231
29.6342	153643	29.6369	129717	29.6369	127258	29.6373	124578	29.6369	116175
29.7343	153659	29.737	129714	29.737	127238	29.7374	124549	29.737	116119
29.8344	153676	29.8371	129711	29.8371	127217	29.8375	124519	29.8371	116063
29.9344	153693	29.9372	129707	29.9372	127197	29.9376	124490	29.9372	116007
30.0345	153710	30.0373	129704	30.0373	127176	30.0377	124461	30.0373	115951
30.1346	153726	30.1374	129701	30.1373	127156	30.1378	124432	30.1374	115895
30.2347	153743	30.2374	129698	30.2374	127135	30.2379	124403	30.2374	115839
30.3348	153760	30.3375	129694	30.3375	127114	30.338	124374	30.3375	115783
30.4348	153777	30.4376	129691	30.4376	127094	30.4381	124345	30.4376	115727
30.5349	153794	30.5377	129688	30.5377	127073	30.5381	124316	30.5377	115671
30.635	153810	30.6378	129685	30.6378	127053	30.6382	124287	30.6378	115615
30.7351	153827	30.7379	129682	30.7379	127032	30.7383	124258	30.7379	115559
30.8352	153844	30.838	129678	30.838	127012	30.8384	124229	30.838	115503
30.9352	153861	30.9381	129675	30.9381	126991	30.9385	124200	30.9381	115447
31.0353	153878	31.0382	129672	31.0382	126971	31.0386	124171	31.0382	115391
31.1354	153894	31.1382	129669	31.1382	126950	31.1387	124142	31.1383	115336
31.2355	153911	31.2383	129666	31.2383	126930	31.2388	124113	31.2384	115280
31.3356	153928	31.3384	129662	31.3384	126909	31.3389	124084	31.3384	115224
31.4356	153945	31.4385	129659	31.4385	126889	31.4389	124055	31.4385	115168
31.5357	153961	31.5386	129656	31.5386	126868	31.539	124026	31.5386	115113
31.6358	153978	31.6387	129653	31.6387	126848	31.6391	123997	31.6387	115057
31.7359	153995	31.7388	129649	31.7388	126827	31.7392	123968	31.7388	115001
31.836	154012	31.8389	129646	31.8389	126807	31.8393	123939	31.8389	114946
31.9361	154029	31.939	129643	31.939	126786	31.9394	123911	31.939	114890
32.0361	154045	32.0391	129640	32.0391	126766	32.0395	123882	32.0391	114835
32.1362	154062	32.1392	129637	32.1391	126745	32.1396	123853	32.1392	114779
32.2363	154079	32.2392	129633	32.2392	126725	32.2397	123824	32.2392	114724
32.3364	154096	32.3393	129630	32.3393	126704	32.3398	123795	32.3393	114668
32.4365	154113	32.4394	129627	32.4394	126684	32.4399	123766	32.4394	114613
32.5365	154130	32.5395	129624	32.5395	126664	32.5399	123737	32.5395	114557
32.6366	154146	32.6396	129620	32.6396	126643	32.64	123708	32.6396	114502
32.7367	154163	32.7397	129617	32.7397	126623	32.7401	123679	32.7397	114447
32.8368	154180	32.8398	129614	32.8398	126602	32.8402	123651	32.8398	114391
32.9368	154197	32.9399	129611	32.9398	126582	32.9403	123622	32.9399	114336
33.0369	154214	33.04	129608	33.0399	126561	33.0404	123593	33.04	114281
33.137	154230	33.1401	129604	33.14	126541	33.1405	123564	33.1401	114226
33.2371	154247	33.2401	129601	33.2401	126520	33.2406	123535	33.2401	114170
33.3372	154264	33.3402	129598	33.3402	126500	33.3407	123506	33.3402	114115
33.4372	154281	33.4403	129595	33.4403	126480	33.4408	123477	33.4403	114060
33.5373	154298	33.5404	129592	33.5404	126459	33.5409	123449	33.5404	114005
33.6374	154315	33.6405	129588	33.6405	126439	33.6409	123420	33.6405	113950
33.7375	154331	33.7406	129585	33.7406	126418	33.741	123391	33.7406	113895
33.8376	154348	33.8407	129582	33.8407	126398	33.8411	123362	33.8407	113840
33.9376	154365	33.9408	129579	33.9408	126377	33.9412	123333	33.9408	113785
34.0377	154382	34.0408	129575	34.0408	126357	34.0413	123305	34.0409	113730
34.1378	154399	34.1409	129572	34.1409	126337	34.1414	123276	34.1409	113675
34.2379	154416	34.241	129569	34.241	126316	34.2415	123247	34.241	113620
34.338	154433	34.3411	129566	34.3411	126296	34.3416	123218	34.3411	113565
34.438	154449	34.4412	129563	34.4412	126275	34.4417	123190	34.4412	113510
34.5381	154466	34.5413	129559	34.5413	126255	34.5418	123161	34.5413	113455
34.6382	154483	34.6414	129556	34.6414	126235	34.6418	123132	34.6414	113400
34.7383	154500	34.7415	129553	34.7415	126214	34.7419	123103	34.7415	113345
34.8384	154517	34.8416	129550	34.8416	126194	34.842	123075	34.8416	113291
34.9385	154534	34.9417	129547	34.9417	126173	34.9421	123046	34.9417	113236
35.0385	154551	35.0418	129543	35.0417	126153	35.0422	123017	35.0418	113181
35.1386	154567	35.1418	129540	35.1418	126133	35.1423	122988	35.1418	113126
35.2387	154584	35.2419	129537	35.2419	126112	35.2424	122960	35.2419	113072
35.3388	154601	35.342	129534	35.342	126092	35.3425	122931	35.342	113017
35.4389	154618	35.4421	129530	35.4421	126072	35.4426	122902	35.4421	112962
35.5389	154635	35.5422	129527	35.5422	126051	35.5427	122874	35.5422	112908
35.639	154652	35.6423	129524	35.6423	126031	35.6428	122845	35.6423	112853
35.7391	154669	35.7424	129521	35.7424	126010	35.7428	122816	35.7424	112799
35.8392	154685	35.8425	129518	35.8425	125990	35.8429	122788	35.8425	112744
35.9393	154702	35.9426	129514	35.9425	125970	35.943	122759	35.9426	112690
36.0393	154719	36.0427	129511	36.0426	125949	36.0431	122730	36.0427	112635
36.1394	154736	36.1427	129508	36.1427	125929	36.1432	122702	36.1427	112581
36.2395	154753	36.2428	129505	36.2428	125909	36.2433	122673	36.2428	112526
36.3396	154770	36.3429	129502	36.3429	125888	36.3434	122644	36.3429	112472
36.4397	154787	36.443	129498	36.443	125868	36.4435	122616	36.443	112417
36.5397	154804	36.5431	129495	36.5431	125848	36.5436	122587	36.5431	112363
36.6398	154821	36.6432	129492	36.6432	125827	36.6437	122559	36.6432	112309
36.7399	154837	36.7433	129489	36.7433	125807	36.7437	122530	36.7433	112255
36.84	154854	36.8434	129485	36.8434	125787	36.8438	122501	36.8434	112200
36.94	154871	36.9435	129482	36.9434	125766	36.9439	122473	36.9435	112146
37.0401	154888	37.0436	129479	37.0435	125746	37.044	122444	37.0436	112092
37.1402	154905	37.1436	129476	37.1436	125726	37.1441	122416	37.1437	112038
37.2403	154922	37.2437	129473	37.2437	125706	37.2442	122387	37.2437	111983
37.3404	154939	37.3438	129469	37.3438	125685	37.3443	122358	37.3438	111929
37.4404	154956	37.4439	129466	37.4439	125665	37.4444	122330	37.4439	111875
37.5405	154973	37.544	129463	37.544	125645	37.5445	122301	37.544	111821
37.6406	154990	37.6441	129460	37.6441	125624	37.6446	122273	37.6441	111767
37.7407	155006	37.7442	129457	37.7442	125604	37.7447	122244	37.7442	111713
37.8408	155023	37.8443	129453	37.8443	125584	37.8447	122216	37.8443	111659
37.9408	155040	37.9444	129450	37.9443	125563	37.9448	122187	37.9444	111605
38.0409	155057	38.0444	129447	38.0444	125543	38.0449	122159	38.0444	111551
38.141	155074	38.1445	129444	38.1445	125523	38.145	122130	38.1445	111497
38.2411	155091	38.2446	129440	38.2446	125503	38.2451	122102	38.2446	111443
38.3412	155108	38.3447	129437	38.3447	125482	38.3452	122073	38.3447	111389
38.4412	155125	38.4448	129434	38.4448	125462	38.4453	122045	38.4448	111336
38.5413	155142	38.5449	129431	38.5449	125442	38.5454	122016	38.5449	111282
38.6414	155159	38.645	129428	38.645	125422	38.6455	121988	38.645	111228
38.7415	155176	38.7451	129424	38.7451	125401	38.7456	121959	38.7451	111174
38.8416	155193	38.8452	129421	38.8451	125381	38.8457	121931	38.8452	111120
38.9417	155209	38.9453	129418	38.9452	125361	38.9457	121902	38.9453	111067
39.0417	155226	39.0453	129415	39.0453	125341	39.0458	121874	39.0453	111013
39.1418	155243	39.1454	129412	39.1454	125320	39.1459	121845	39.1454	110959
39.2419	155260	39.2455	129408	39.2455	125300	39.246	121817	39.2455	110906
39.342	155277	39.3456	129405	39.3456	125280	39.3461	121789	39.3456	110852
39.4421	155294	39.4457	129402	39.4457	125260	39.4462	121760	39.4457	110799
39.5421	155311	39.5458	129399	39.5458	125239	39.5463	121732	39.5458	110745
39.6422	155328	39.6459	129396	39.6459	125219	39.6464	121703	39.6459	110691
39.7423	155345	39.746	129392	39.746	125199	39.7465	121675	39.746	110638
39.8424	155362	39.8461	129389	39.846	125179	39.8466	121646	39.8461	110584
39.9425	155379	39.9462	129386	39.9461	125158	39.9466	121618	39.9462	110531
40.0425	155396	40.0462	129383	40.0462	125138	40.0467	121590	40.0463	110478
40.1426	155413	40.1463	129379	40.1463	125118	40.1468	121561	40.1463	110424
40.2427	155430	40.2464	129376	40.2464	125098	40.2469	121533	40.2464	110371
40.3428	155447	40.3465	129373	40.3465	125078	40.347	121505	40.3465	110317
40.4428	155464	40.4466	129370	40.4466	125057	40.4471	121476	40.4466	110264
40.5429	155481	40.5467	129367	40.5467	125037	40.5472	121448	40.5467	110211
40.643	155498	40.6468	129363	40.6468	125017	40.6473	121420	40.6468	110158
40.7431	155515	40.7469	129360	40.7469	124997	40.7474	121391	40.7469	110104
40.8432	155532	40.847	129357	40.8469	124977	40.8475	121363	40.847	110051
40.9432	155549	40.947	129354	40.947	124956	40.9476	121335	40.9471	109998
41.0433	155566	41.0471	129351	41.0471	124936	41.0476	121306	41.0472	109945
41.1434	155582	41.1472	129347	41.1472	124916	41.1477	121278	41.1472	109892
41.2435	155599	41.2473	129344	41.2473	124896	41.2478	121250	41.2473	109838
41.3436	155616	41.3474	129341	41.3474	124876	41.3479	121221	41.3474	109785
41.4436	155633	41.4475	129338	41.4475	124856	41.448	121193	41.4475	109732
41.5437	155650	41.5476	129335	41.5476	124835	41.5481	121165	41.5476	109679
41.6438	155667	41.6477	129331	41.6477	124815	41.6482	121136	41.6477	109626
41.7439	155684	41.7478	129328	41.7478	124795	41.7483	121108	41.7478	109573
41.844	155701	41.8479	129325	41.8478	124775	41.8484	121080	41.8479	109520
41.944	155718	41.9479	129322	41.9479	124755	41.9485	121052	41.9479	109467
42.0441	155735	42.048	129318	42.048	124735	42.0485	121023	42.048	109414
42.1442	155752	42.1481	129315	42.1481	124714	42.1487	120995	42.1481	109361
42.2443	155769	42.2482	129312	42.2482	124694	42.2487	120967	42.2482	109309
42.3444	155786	42.3483	129309	42.3483	124674	42.3488	120939	42.3483	109256
42.4445	155803	42.4484	129306	42.4484	124654	42.4489	120910	42.4484	109203
42.5445	155820	42.5485	129302	42.5485	124634	42.549	120882	42.5485	109150
42.6446	155837	42.6486	129299	42.6486	124614	42.6491	120854	42.6486	109097
42.7447	155854	42.7487	129296	42.7486	124594	42.7492	120826	42.7487	109045
42.8448	155871	42.8488	129293	42.8487	124573	42.8493	120798	42.8488	108992
42.9449	155888	42.9488	129290	42.9488	124553	42.9494	120769	42.9489	108939
43.0449	155905	43.0489	129286	43.0489	124533	43.0495	120741	43.0489	108887
43.145	155922	43.149	129283	43.149	124513	43.1495	120713	43.149	108834
43.2451	155939	43.2491	129280	43.2491	124493	43.2496	120685	43.2491	108781
43.3452	155956	43.3492	129277	43.3492	124473	43.3497	120657	43.3492	108729
43.4453	155973	43.4493	129274	43.4493	124453	43.4498	120628	43.4493	108676
43.5453	155990	43.5494	129270	43.5494	124433	43.5499	120600	43.5494	108624
43.6454	156007	43.6495	129267	43.6495	124413	43.65	120572	43.6495	108571
43.7455	156024	43.7496	129264	43.7495	124393	43.7501	120544	43.7496	108519
43.8456	156041	43.8496	129261	43.8496	124372	43.8502	120516	43.8497	108466
43.9457	156058	43.9497	129258	43.9497	124352	43.9503	120488	43.9498	108414
44.0457	156075	44.0498	129254	44.0498	124332	44.0504	120460	44.0498	108361
44.1458	156093	44.1499	129251	44.1499	124312	44.1505	120432	44.1499	108309
44.2459	156110	44.25	129248	44.25	124292	44.2505	120403	44.25	108257
44.346	156127	44.3501	129245	44.3501	124272	44.3506	120375	44.3501	108204
44.4461	156144	44.4502	129241	44.4502	124252	44.4507	120347	44.4502	108152
44.5461	156161	44.5503	129238	44.5503	124232	44.5508	120319	44.5503	108100
44.6462	156178	44.6504	129235	44.6504	124212	44.6509	120291	44.6504	108047
44.7463	156195	44.7505	129232	44.7505	124192	44.751	120263	44.7505	107995
44.8464	156212	44.8505	129229	44.8505	124172	44.8511	120235	44.8506	107943
44.9465	156229	44.9506	129225	44.9506	124152	44.9512	120207	44.9507	107891
45.0465	156246	45.0507	129222	45.0507	124132	45.0513	120179	45.0507	107839
45.1466	156263	45.1508	129219	45.1508	124112	45.1514	120151	45.1508	107787
45.2467	156280	45.2509	129216	45.2509	124091	45.2514	120123	45.2509	107734
45.3468	156297	45.351	129213	45.351	124071	45.3515	120095	45.351	107682
45.4469	156314	45.4511	129209	45.4511	124051	45.4516	120067	45.4511	107630
45.5469	156331	45.5512	129206	45.5512	124031	45.5517	120039	45.5512	107578
45.647	156348	45.6513	129203	45.6512	124011	45.6518	120011	45.6513	107526
45.7471	156365	45.7514	129200	45.7513	123991	45.7519	119983	45.7514	107474
45.8472	156382	45.8514	129197	45.8514	123971	45.852	119955	45.8514	107422
45.9473	156399	45.9515	129193	45.9515	123951	45.9521	119927	45.9515	107370
46.0473	156416	46.0516	129190	46.0516	123931	46.0522	119899	46.0516	107318
46.1474	156433	46.1517	129187	46.1517	123911	46.1523	119871	46.1517	107267
46.2475	156451	46.2518	129184	46.2518	123891	46.2524	119843	46.2518	107215
46.3476	156468	46.3519	129181	46.3519	123871	46.3524	119815	46.3519	107163
46.4477	156485	46.452	129177	46.452	123851	46.4525	119787	46.452	107111
46.5477	156502	46.5521	129174	46.5521	123831	46.5526	119759	46.5521	107059
46.6478	156519	46.6522	129171	46.6521	123811	46.6527	119731	46.6522	107008
46.7479	156536	46.7522	129168	46.7522	123791	46.7528	119703	46.7523	106956
46.848	156553	46.8523	129165	46.8523	123771	46.8529	119675	46.8524	106904
46.9481	156570	46.9524	129161	46.9524	123751	46.953	119647	46.9524	106852
47.0481	156587	47.0525	129158	47.0525	123731	47.0531	119619	47.0525	106801
47.1482	156604	47.1526	129155	47.1526	123711	47.1532	119591	47.1526	106749
47.2483	156621	47.2527	129152	47.2527	123691	47.2533	119563	47.2527	106698
47.3484	156638	47.3528	129148	47.3528	123671	47.3534	119535	47.3528	106646
47.4485	156656	47.4529	129145	47.4529	123651	47.4534	119507	47.4529	106594
47.5485	156673	47.553	129142	47.553	123631	47.5535	119479	47.553	106543
47.6486	156690	47.6531	129139	47.6531	123611	47.6536	119452	47.6531	106491
47.7487	156707	47.7531	129136	47.7531	123591	47.7537	119424	47.7532	106440
47.8488	156724	47.8532	129132	47.8532	123571	47.8538	119396	47.8533	106388
47.9489	156741	47.9533	129129	47.9533	123551	47.9539	119368	47.9533	106337
48.0489	156758	48.0534	129126	48.0534	123531	48.054	119340	48.0534	106286
48.149	156775	48.1535	129123	48.1535	123511	48.1541	119312	48.1535	106234
48.2491	156792	48.2536	129120	48.2536	123492	48.2542	119284	48.2536	106183
48.3492	156809	48.3537	129116	48.3537	123472	48.3543	119257	48.3537	106132
48.4493	156827	48.4538	129113	48.4538	123452	48.4543	119229	48.4538	106080
48.5493	156844	48.5539	129110	48.5539	123432	48.5544	119201	48.5539	106029
48.6494	156861	48.654	129107	48.654	123412	48.6545	119173	48.654	105978
48.7495	156878	48.754	129104	48.754	123392	48.7546	119145	48.7541	105927
48.8496	156895	48.8541	129100	48.8541	123372	48.8547	119117	48.8541	105875
48.9497	156912	48.9542	129097	48.9542	123352	48.9548	119090	48.9542	105824
49.0497	156929	49.0543	129094	49.0543	123332	49.0549	119062	49.0543	105773
49.1498	156946	49.1544	129091	49.1544	123312	49.155	119034	49.1544	105722
49.2499	156963	49.2545	129088	49.2545	123292	49.2551	119006	49.2545	105671
49.35	156981	49.3546	129084	49.3546	123272	49.3552	118979	49.3546	105620
49.4501	156998	49.4547	129081	49.4547	123252	49.4553	118951	49.4547	105569
49.5501	157015	49.5548	129078	49.5548	123232	49.5553	118923	49.5548	105518
49.6502	157032	49.6549	129075	49.6549	123213	49.6554	118895	49.6549	105467
49.7503	157049	49.755	129072	49.7549	123193	49.7555	118867	49.755	105416
49.8504	157066	49.855	129068	49.855	123173	49.8556	118840	49.855	105365
49.9505	157083	49.9551	129065	49.9551	123153	49.9557	118812	49.9551	105314
50.0505	157101	50.0552	129062	50.0552	123133	50.0558	118784	50.0552	105263
50.1506	157118	50.1553	129059	50.1553	123113	50.1559	118757	50.1553	105212
50.2507	157135	50.2554	129056	50.2554	123093	50.256	118729	50.2554	105161
50.3508	157152	50.3555	129052	50.3555	123073	50.3561	118701	50.3555	105110
50.4509	157169	50.4556	129049	50.4556	123053	50.4562	118673	50.4556	105059
50.5509	157186	50.5557	129046	50.5556	123034	50.5562	118646	50.5557	105009
50.651	157203	50.6557	129043	50.6557	123014	50.6563	118618	50.6558	104958
50.7511	157221	50.7558	129040	50.7558	122994	50.7564	118590	50.7559	104907
50.8512	157238	50.8559	129036	50.8559	122974	50.8565	118563	50.8559	104856
50.9513	157255	50.956	129033	50.956	122954	50.9566	118535	50.956	104806
51.0513	157272	51.0561	129030	51.0561	122934	51.0567	118507	51.0561	104755
51.1514	157289	51.1562	129027	51.1562	122914	51.1568	118480	51.1562	104704
51.2515	157306	51.2563	129024	51.2563	122895	51.2569	118452	51.2563	104654
51.3516	157323	51.3564	129020	51.3564	122875	51.357	118424	51.3564	104603
51.4517	157341	51.4565	129017	51.4565	122855	51.4571	118397	51.4565	104553
51.5517	157358	51.5566	129014	51.5566	122835	51.5572	118369	51.5566	104502
51.6518	157375	51.6566	129011	51.6566	122815	51.6572	118341	51.6567	104452
51.7519	157392	51.7567	129008	51.7567	122795	51.7573	118314	51.7567	104401
51.852	157409	51.8568	129004	51.8568	122775	51.8574	118286	51.8568	104351
51.9521	157427	51.9569	129001	51.9569	122756	51.9575	118259	51.9569	104300
52.0521	157444	52.057	128998	52.057	122736	52.0576	118231	52.057	104250
52.1522	157461	52.1571	128995	52.1571	122716	52.1577	118203	52.1571	104199
52.2523	157478	52.2572	128992	52.2572	122696	52.2578	118176	52.2572	104149
52.3524	157495	52.3573	128988	52.3573	122676	52.3579	118148	52.3573	104099
52.4525	157512	52.4574	128985	52.4574	122657	52.458	118121	52.4574	104048
52.5525	157530	52.5575	128982	52.5575	122637	52.5581	118093	52.5575	103998
52.6526	157547	52.6576	128979	52.6575	122617	52.6582	118066	52.6576	103948
52.7527	157564	52.7576	128976	52.7576	122597	52.7582	118038	52.7576	103897
52.8528	157581	52.8577	128972	52.8577	122577	52.8583	118010	52.8577	103847
52.9529	157598	52.9578	128969	52.9578	122558	52.9584	117983	52.9578	103797
53.0529	157616	53.0579	128966	53.0579	122538	53.0585	117955	53.0579	103747
53.153	157633	53.158	128963	53.158	122518	53.1586	117928	53.158	103697
53.2531	157650	53.2581	128960	53.2581	122498	53.2587	117900	53.2581	103647
53.3532	157667	53.3582	128956	53.3582	122478	53.3588	117873	53.3582	103596
53.4533	157684	53.4583	128953	53.4583	122459	53.4589	117845	53.4583	103546
53.5533	157702	53.5584	128950	53.5583	122439	53.559	117818	53.5584	103496
53.6534	157719	53.6585	128947	53.6584	122419	53.6591	117790	53.6585	103446
53.7535	157736	53.7585	128944	53.7585	122399	53.7591	117763	53.7585	103396
53.8536	157753	53.8586	128940	53.8586	122379	53.8592	117735	53.8586	103346
53.9537	157770	53.9587	128937	53.9587	122360	53.9593	117708	53.9587	103296
54.0537	157788	54.0588	128934	54.0588	122340	54.0594	117680	54.0588	103246
54.1538	157805	54.1589	128931	54.1589	122320	54.1595	117653	54.1589	103197
54.2539	157822	54.259	128928	54.259	122300	54.2596	117625	54.259	103147
54.354	157839	54.3591	128924	54.3591	122281	54.3597	117598	54.3591	103097
54.4541	157856	54.4592	128921	54.4592	122261	54.4598	117570	54.4592	103047
54.5541	157874	54.5592	128918	54.5592	122241	54.5599	117543	54.5593	102997
54.6542	157891	54.6593	128915	54.6593	122221	54.66	117516	54.6594	102947
54.7543	157908	54.7594	128912	54.7594	122202	54.7601	117488	54.7594	102898
54.8544	157925	54.8595	128908	54.8595	122182	54.8601	117461	54.8595	102848
54.9545	157943	54.9596	128905	54.9596	122162	54.9602	117433	54.9596	102798
55.0545	157960	55.0597	128902	55.0597	122142	55.0603	117406	55.0597	102748
55.1546	157977	55.1598	128899	55.1598	122123	55.1604	117379	55.1598	102699
55.2547	157994	55.2599	128896	55.2599	122103	55.2605	117351	55.2599	102649
55.3548	158012	55.36	128892	55.36	122083	55.3606	117324	55.36	102599
55.4549	158029	55.4601	128889	55.4601	122064	55.4607	117296	55.4601	102550
55.5549	158046	55.5602	128886	55.5601	122044	55.5608	117269	55.5602	102500
55.655	158063	55.6602	128883	55.6602	122024	55.6609	117242	55.6602	102451
55.7551	158081	55.7603	128880	55.7603	122004	55.761	117214	55.7603	102401
55.8552	158098	55.8604	128876	55.8604	121985	55.861	117187	55.8604	102352
55.9553	158115	55.9605	128873	55.9605	121965	55.9612	117160	55.9605	102302
56.0553	158132	56.0606	128870	56.0606	121945	56.0612	117132	56.0606	102253
56.1554	158150	56.1607	128867	56.1607	121926	56.1613	117105	56.1607	102203
56.2555	158167	56.2608	128864	56.2608	121906	56.2614	117078	56.2608	102154
56.3556	158184	56.3609	128860	56.3609	121886	56.3615	117050	56.3609	102105
56.4557	158201	56.461	128857	56.4609	121867	56.4616	117023	56.461	102055
56.5558	158219	56.5611	128854	56.561	121847	56.5617	116996	56.5611	102006
56.6558	158236	56.6611	128851	56.6611	121827	56.6618	116968	56.6611	101957
56.7559	158253	56.7612	128848	56.7612	121807	56.7619	116941	56.7612	101907
56.856	158270	56.8613	128844	56.8613	121788	56.862	116914	56.8613	101858
56.9561	158288	56.9614	128841	56.9614	121768	56.962	116886	56.9614	101809
57.0562	158305	57.0615	128838	57.0615	121748	57.0621	116859	57.0615	101760
57.1562	158322	57.1616	128835	57.1616	121729	57.1622	116832	57.1616	101710
57.2563	158339	57.2617	128832	57.2617	121709	57.2623	116805	57.2617	101661
57.3564	158357	57.3618	128828	57.3618	121689	57.3624	116777	57.3618	101612
57.4565	158374	57.4619	128825	57.4618	121670	57.4625	116750	57.4619	101563
57.5566	158391	57.562	128822	57.5619	121650	57.5626	116723	57.562	101514
57.6566	158409	57.662	128819	57.662	121631	57.6627	116696	57.662	101465
57.7567	158426	57.7621	128816	57.7621	121611	57.7628	116668	57.7621	101416
57.8568	158443	57.8622	128812	57.8622	121591	57.8629	116641	57.8622	101367
57.9569	158460	57.9623	128809	57.9623	121572	57.963	116614	57.9623	101318
58.057	158478	58.0624	128806	58.0624	121552	58.063	116587	58.0624	101269
58.157	158495	58.1625	128803	58.1625	121532	58.1631	116559	58.1625	101220
58.2571	158512	58.2626	128800	58.2626	121513	58.2632	116532	58.2626	101171
58.3572	158530	58.3627	128796	58.3627	121493	58.3633	116505	58.3627	101122
58.4573	158547	58.4627	128793	58.4627	121473	58.4634	116478	58.4628	101073
58.5573	158564	58.5628	128790	58.5628	121454	58.5635	116451	58.5628	101024
58.6574	158581	58.6629	128787	58.6629	121434	58.6636	116423	58.6629	100975
58.7575	158599	58.763	128784	58.763	121415	58.7637	116396	58.763	100927
58.8576	158616	58.8631	128780	58.8631	121395	58.8638	116369	58.8631	100878
58.9577	158633	58.9632	128777	58.9632	121375	58.9639	116342	58.9632	100829
59.0577	158651	59.0633	128774	59.0633	121356	59.0639	116315	59.0633	100780
59.1578	158668	59.1634	128771	59.1634	121336	59.164	116288	59.1634	100732
59.2579	158685	59.2635	128768	59.2635	121317	59.2641	116260	59.2635	100683
59.358	158703	59.3636	128764	59.3635	121297	59.3642	116233	59.3636	100634
59.4581	158720	59.4637	128761	59.4636	121277	59.4643	116206	59.4637	100586
59.5581	158737	59.5637	128758	59.5637	121258	59.5644	116179	59.5637	100537
59.6582	158755	59.6638	128755	59.6638	121238	59.6645	116152	59.6638	100488
59.7583	158772	59.7639	128752	59.7639	121219	59.7646	116125	59.7639	100440
59.8584	158789	59.864	128749	59.864	121199	59.8647	116098	59.864	100391
59.9585	158807	59.9641	128745	59.9641	121179	59.9648	116071	59.9641	100343
60.0585	158824	60.0642	128742	60.0642	121160	60.0649	116044	60.0642	100294
60.1586	158841	60.1643	128739	60.1643	121140	60.1649	116017	60.1643	100246
60.2587	158859	60.2644	128736	60.2644	121121	60.265	115989	60.2644	100197
60.3588	158876	60.3645	128733	60.3644	121101	60.3651	115962	60.3645	100149
60.4589	158893	60.4646	128729	60.4645	121082	60.4652	115935	60.4646	100100
60.559	158911	60.5646	128726	60.5646	121062	60.5653	115908	60.5646	100052
60.659	158928	60.6647	128723	60.6647	121043	60.6654	115881	60.6647	100004
60.7591	158945	60.7648	128720	60.7648	121023	60.7655	115854	60.7648	99955.3
60.8592	158963	60.8649	128717	60.8649	121003	60.8656	115827	60.8649	99906.9
60.9593	158980	60.965	128713	60.965	120984	60.9657	115800	60.965	99858.6
61.0594	158997	61.0651	128710	61.0651	120964	61.0658	115773	61.0651	99810.4
61.1594	159015	61.1652	128707	61.1652	120945	61.1659	115746	61.1652	99762.1
61.2595	159032	61.2653	128704	61.2653	120925	61.2659	115719	61.2653	99713.9
61.3596	159049	61.3654	128701	61.3653	120906	61.366	115692	61.3654	99665.7
61.4597	159067	61.4654	128697	61.4654	120886	61.4661	115665	61.4654	99617.5
61.5598	159084	61.5655	128694	61.5655	120867	61.5662	115638	61.5655	99569.4
61.6598	159101	61.6656	128691	61.6656	120847	61.6663	115611	61.6656	99521.2
61.7599	159119	61.7657	128688	61.7657	120828	61.7664	115584	61.7657	99473.1
61.86	159136	61.8658	128685	61.8658	120808	61.8665	115557	61.8658	99425
61.9601	159153	61.9659	128681	61.9659	120789	61.9666	115530	61.9659	99377
62.0602	159171	62.066	128678	62.066	120769	62.0667	115503	62.066	99328.9
62.1602	159188	62.1661	128675	62.1661	120750	62.1668	115476	62.1661	99280.9
62.2603	159206	62.2662	128672	62.2662	120730	62.2668	115449	62.2662	99232.9
62.3604	159223	62.3663	128669	62.3663	120711	62.3669	115422	62.3663	99184.9
62.4605	159240	62.4663	128665	62.4663	120691	62.467	115395	62.4663	99137
62.5605	159258	62.5664	128662	62.5664	120672	62.5671	115368	62.5664	99089.1
62.6606	159275	62.6665	128659	62.6665	120652	62.6672	115341	62.6665	99041.2
62.7607	159292	62.7666	128656	62.7666	120633	62.7673	115315	62.7666	98993.3
62.8608	159310	62.8667	128653	62.8667	120613	62.8674	115288	62.8667	98945.4
62.9609	159327	62.9668	128650	62.9668	120594	62.9675	115261	62.9668	98897.6
63.0609	159345	63.0669	128646	63.0669	120574	63.0676	115234	63.0669	98849.8
63.161	159362	63.167	128643	63.167	120555	63.1677	115207	63.167	98802
63.2611	159379	63.2671	128640	63.267	120535	63.2678	115180	63.2671	98754.3
63.3612	159397	63.3672	128637	63.3671	120516	63.3678	115153	63.3672	98706.5
63.4613	159414	63.4672	128634	63.4672	120496	63.4679	115126	63.4672	98658.8
63.5613	159431	63.5673	128630	63.5673	120477	63.568	115099	63.5673	98611.1
63.6614	159449	63.6674	128627	63.6674	120457	63.6681	115072	63.6674	98563.4
63.7615	159466	63.7675	128624	63.7675	120438	63.7682	115046	63.7675	98515.8
63.8616	159484	63.8676	128621	63.8676	120418	63.8683	115019	63.8676	98468.2
63.9617	159501	63.9677	128618	63.9677	120399	63.9684	114992	63.9677	98420.6
64.0618	159518	64.0678	128614	64.0678	120380	64.0685	114965	64.0678	98373
64.1618	159536	64.1679	128611	64.1679	120360	64.1686	114938	64.1679	98325.4
64.2619	159553	64.268	128608	64.2679	120341	64.2687	114911	64.268	98277.9
64.362	159571	64.368	128605	64.368	120321	64.3688	114885	64.368	98230.4
64.4621	159588	64.4681	128602	64.4681	120302	64.4688	114858	64.4681	98182.9
64.5622	159606	64.5682	128598	64.5682	120282	64.5689	114831	64.5682	98135.5
64.6622	159623	64.6683	128595	64.6683	120263	64.669	114804	64.6683	98088
64.7623	159640	64.7684	128592	64.7684	120243	64.7691	114777	64.7684	98040.6
64.8624	159658	64.8685	128589	64.8685	120224	64.8692	114751	64.8685	97993.2
64.9625	159675	64.9686	128586	64.9686	120205	64.9693	114724	64.9686	97945.8
65.0626	159693	65.0687	128582	65.0687	120185	65.0694	114697	65.0687	97898.5
65.1626	159710	65.1688	128579	65.1688	120166	65.1695	114670	65.1688	97851.2
65.2627	159727	65.2689	128576	65.2689	120146	65.2696	114644	65.2689	97803.9
65.3628	159745	65.3689	128573	65.3689	120127	65.3697	114617	65.3689	97756.6
65.4629	159762	65.469	128570	65.469	120108	65.4698	114590	65.469	97709.3
65.563	159780	65.5691	128567	65.5691	120088	65.5698	114563	65.5691	97662.1
65.663	159797	65.6692	128563	65.6692	120069	65.6699	114537	65.6692	97614.9
65.7631	159815	65.7693	128560	65.7693	120049	65.77	114510	65.7693	97567.7
65.8632	159832	65.8694	128557	65.8694	120030	65.8701	114483	65.8694	97520.5
65.9633	159849	65.9695	128554	65.9695	120011	65.9702	114456	65.9695	97473.4
66.0633	159867	66.0696	128551	66.0696	119991	66.0703	114430	66.0696	97426.3
66.1634	159884	66.1697	128547	66.1697	119972	66.1704	114403	66.1697	97379.2
66.2635	159902	66.2698	128544	66.2698	119952	66.2705	114376	66.2698	97332.1
66.3636	159919	66.3698	128541	66.3698	119933	66.3706	114350	66.3698	97285
66.4637	159937	66.4699	128538	66.4699	119914	66.4707	114323	66.4699	97238
66.5637	159954	66.57	128535	66.57	119894	66.5708	114296	66.57	97191
66.6638	159972	66.6701	128531	66.6701	119875	66.6708	114269	66.6701	97144
66.7639	159989	66.7702	128528	66.7702	119856	66.7709	114243	66.7702	97097.1
66.864	160007	66.8703	128525	66.8703	119836	66.871	114216	66.8703	97050.1
66.9641	160024	66.9704	128522	66.9704	119817	66.9711	114189	66.9704	97003.2
67.0641	160041	67.0705	128519	67.0705	119798	67.0712	114163	67.0705	96956.3
67.1642	160059	67.1706	128515	67.1706	119778	67.1713	114136	67.1706	96909.5
67.2643	160076	67.2707	128512	67.2707	119759	67.2714	114110	67.2707	96862.6
67.3644	160094	67.3707	128509	67.3707	119740	67.3715	114083	67.3708	96815.8
67.4645	160111	67.4708	128506	67.4708	119720	67.4716	114056	67.4708	96769
67.5645	160129	67.5709	128503	67.5709	119701	67.5717	114030	67.5709	96722.2
67.6646	160146	67.671	128500	67.671	119681	67.6717	114003	67.671	96675.4
67.7647	160164	67.7711	128496	67.7711	119662	67.7718	113976	67.7711	96628.7
67.8648	160181	67.8712	128493	67.8712	119643	67.8719	113950	67.8712	96582
67.9649	160199	67.9713	128490	67.9713	119624	67.972	113923	67.9713	96535.3
68.0649	160216	68.0714	128487	68.0714	119604	68.0721	113897	68.0714	96488.6
68.165	160234	68.1715	128484	68.1714	119585	68.1722	113870	68.1715	96442
68.2651	160251	68.2716	128480	68.2715	119566	68.2723	113843	68.2716	96395.4
68.3652	160269	68.3716	128477	68.3716	119546	68.3724	113817	68.3716	96348.8
68.4653	160286	68.4717	128474	68.4717	119527	68.4725	113790	68.4717	96302.2
68.5653	160304	68.5718	128471	68.5718	119508	68.5726	113764	68.5718	96255.7
68.6654	160321	68.6719	128468	68.6719	119488	68.6727	113737	68.6719	96209.1
68.7655	160339	68.772	128464	68.772	119469	68.7727	113711	68.772	96162.6
68.8656	160356	68.8721	128461	68.8721	119450	68.8728	113684	68.8721	96116.1
68.9657	160374	68.9722	128458	68.9722	119430	68.9729	113658	68.9722	96069.7
69.0658	160391	69.0723	128455	69.0723	119411	69.073	113631	69.0723	96023.2
69.1658	160409	69.1724	128452	69.1723	119392	69.1731	113605	69.1724	95976.8
69.2659	160426	69.2725	128449	69.2724	119373	69.2732	113578	69.2725	95930.4
69.366	160444	69.3725	128445	69.3725	119353	69.3733	113552	69.3725	95884
69.4661	160461	69.4726	128442	69.4726	119334	69.4734	113525	69.4726	95837.7
69.5662	160479	69.5727	128439	69.5727	119315	69.5735	113499	69.5727	95791.4
69.6662	160496	69.6728	128436	69.6728	119295	69.6736	113472	69.6728	95745
69.7663	160514	69.7729	128433	69.7729	119276	69.7737	113446	69.7729	95698.8
69.8664	160531	69.873	128429	69.873	119257	69.8737	113419	69.873	95652.5
69.9665	160549	69.9731	128426	69.9731	119238	69.9738	113393	69.9731	95606.3
70.0666	160566	70.0732	128423	70.0732	119218	70.0739	113366	70.0732	95560
70.1666	160584	70.1732	128420	70.1732	119199	70.174	113340	70.1733	95513.9
70.2667	160601	70.2733	128417	70.2733	119180	70.2741	113313	70.2733	95467.7
70.3668	160619	70.3734	128413	70.3734	119161	70.3742	113287	70.3734	95421.5
70.4669	160636	70.4735	128410	70.4735	119141	70.4743	113260	70.4735	95375.4
70.567	160654	70.5736	128407	70.5736	119122	70.5744	113234	70.5736	95329.3
70.667	160671	70.6737	128404	70.6737	119103	70.6745	113207	70.6737	95283.2
70.7671	160689	70.7738	128401	70.7738	119084	70.7746	113181	70.7738	95237.2
70.8672	160706	70.8739	128398	70.8739	119064	70.8746	113155	70.8739	95191.1
70.9673	160724	70.974	128394	70.974	119045	70.9747	113128	70.974	95145.1
71.0674	160741	71.0741	128391	71.0741	119026	71.0748	113102	71.0741	95099.1
71.1674	160759	71.1741	128388	71.1741	119007	71.1749	113075	71.1742	95053.1
71.2675	160776	71.2742	128385	71.2742	118988	71.275	113049	71.2742	95007.2
71.3676	160794	71.3743	128382	71.3743	118968	71.3751	113023	71.3743	94961.3
71.4677	160812	71.4744	128378	71.4744	118949	71.4752	112996	71.4744	94915.4
71.5678	160829	71.5745	128375	71.5745	118930	71.5753	112970	71.5745	94869.5
71.6678	160847	71.6746	128372	71.6746	118911	71.6754	112944	71.6746	94823.6
71.7679	160864	71.7747	128369	71.7747	118891	71.7755	112917	71.7747	94777.8
71.868	160882	71.8748	128366	71.8748	118872	71.8756	112891	71.8748	94732
71.9681	160899	71.9749	128363	71.9749	118853	71.9756	112864	71.9749	94686.2
72.0682	160917	72.075	128359	72.075	118834	72.0757	112838	72.075	94640.4
72.1682	160934	72.175	128356	72.175	118815	72.1758	112812	72.175	94594.6
72.2683	160952	72.2751	128353	72.2751	118795	72.2759	112785	72.2751	94548.9
72.3684	160970	72.3752	128350	72.3752	118776	72.376	112759	72.3752	94503.2
72.4685	160987	72.4753	128347	72.4753	118757	72.4761	112733	72.4753	94457.5
72.5686	161005	72.5754	128343	72.5754	118738	72.5762	112706	72.5754	94411.9
72.6686	161022	72.6755	128340	72.6755	118719	72.6763	112680	72.6755	94366.2
72.7687	161040	72.7756	128337	72.7756	118700	72.7764	112654	72.7756	94320.6
72.8688	161057	72.8757	128334	72.8757	118680	72.8765	112628	72.8757	94275
72.9689	161075	72.9758	128331	72.9758	118661	72.9765	112601	72.9758	94229.4
73.069	161092	73.0759	128327	73.0759	118642	73.0766	112575	73.0759	94183.9
73.169	161110	73.176	128324	73.1759	118623	73.1767	112549	73.176	94138.4
73.2691	161128	73.276	128321	73.276	118604	73.2768	112522	73.276	94092.8
73.3692	161145	73.3761	128318	73.3761	118585	73.3769	112496	73.3761	94047.4
73.4693	161163	73.4762	128315	73.4762	118565	73.477	112470	73.4762	94001.9
73.5694	161180	73.5763	128312	73.5763	118546	73.5771	112444	73.5763	93956.5
73.6694	161198	73.6764	128308	73.6764	118527	73.6772	112417	73.6764	93911
73.7695	161216	73.7765	128305	73.7765	118508	73.7773	112391	73.7765	93865.6
73.8696	161233	73.8766	128302	73.8766	118489	73.8774	112365	73.8766	93820.3
73.9697	161251	73.9767	128299	73.9767	118470	73.9775	112339	73.9767	93774.9
74.0698	161268	74.0768	128296	74.0768	118451	74.0775	112313	74.0768	93729.6
74.1698	161286	74.1768	128292	74.1768	118431	74.1776	112286	74.1769	93684.3
74.2699	161304	74.2769	128289	74.2769	118412	74.2777	112260	74.2769	93639
74.37	161321	74.377	128286	74.377	118393	74.3778	112234	74.377	93593.7
74.4701	161339	74.4771	128283	74.4771	118374	74.4779	112208	74.4771	93548.5
74.5702	161356	74.5772	128280	74.5772	118355	74.578	112182	74.5772	93503.2
74.6702	161374	74.6773	128277	74.6773	118336	74.6781	112155	74.6773	93458
74.7703	161392	74.7774	128273	74.7774	118317	74.7782	112129	74.7774	93412.9
74.8704	161409	74.8775	128270	74.8775	118298	74.8783	112103	74.8775	93367.7
74.9705	161427	74.9776	128267	74.9776	118278	74.9784	112077	74.9776	93322.6
75.0706	161444	75.0777	128264	75.0777	118259	75.0785	112051	75.0777	93277.5
75.1706	161462	75.1777	128261	75.1777	118240	75.1785	112025	75.1778	93232.4
75.2707	161480	75.2778	128257	75.2778	118221	75.2786	111998	75.2778	93187.3
75.3708	161497	75.3779	128254	75.3779	118202	75.3787	111972	75.3779	93142.3
75.4709	161515	75.478	128251	75.478	118183	75.4788	111946	75.478	93097.2
75.571	161532	75.5781	128248	75.5781	118164	75.5789	111920	75.5781	93052.2
75.671	161550	75.6782	128245	75.6782	118145	75.679	111894	75.6782	93007.2
75.7711	161568	75.7783	128242	75.7783	118126	75.7791	111868	75.7783	92962.3
75.8712	161585	75.8784	128238	75.8784	118107	75.8792	111842	75.8784	92917.3
75.9713	161603	75.9785	128235	75.9785	118088	75.9793	111816	75.9785	92872.4
76.0714	161621	76.0786	128232	76.0785	118068	76.0794	111789	76.0786	92827.5
76.1714	161638	76.1786	128229	76.1786	118049	76.1794	111763	76.1786	92782.7
76.2715	161656	76.2787	128226	76.2787	118030	76.2795	111737	76.2787	92737.8
76.3716	161674	76.3788	128222	76.3788	118011	76.3796	111711	76.3788	92693
76.4717	161691	76.4789	128219	76.4789	117992	76.4797	111685	76.4789	92648.2
76.5718	161709	76.579	128216	76.579	117973	76.5798	111659	76.579	92603.4
76.6718	161726	76.6791	128213	76.6791	117954	76.6799	111633	76.6791	92558.6
76.7719	161744	76.7792	128210	76.7792	117935	76.78	111607	76.7792	92513.9
76.872	161762	76.8793	128207	76.8793	117916	76.8801	111581	76.8793	92469.2
76.9721	161779	76.9794	128203	76.9793	117897	76.9802	111555	76.9794	92424.5
77.0722	161797	77.0794	128200	77.0794	117878	77.0803	111529	77.0794	92379.8
77.1722	161815	77.1795	128197	77.1795	117859	77.1804	111503	77.1795	92335.1
77.2723	161832	77.2796	128194	77.2796	117840	77.2804	111477	77.2796	92290.5
77.3724	161850	77.3797	128191	77.3797	117821	77.3805	111451	77.3797	92245.9
77.4725	161868	77.4798	128187	77.4798	117802	77.4806	111425	77.4798	92201.3
77.5726	161885	77.5799	128184	77.5799	117783	77.5807	111399	77.5799	92156.7
77.6726	161903	77.68	128181	77.68	117764	77.6808	111373	77.68	92112.2
77.7727	161921	77.7801	128178	77.7801	117745	77.7809	111347	77.7801	92067.6
77.8728	161938	77.8802	128175	77.8802	117726	77.881	111321	77.8802	92023.1
77.9729	161956	77.9802	128172	77.9802	117707	77.9811	111295	77.9803	91978.6
78.073	161974	78.0803	128168	78.0803	117688	78.0812	111269	78.0803	91934.2
78.173	161991	78.1804	128165	78.1804	117669	78.1813	111243	78.1804	91889.7
78.2731	162009	78.2805	128162	78.2805	117650	78.2813	111217	78.2805	91845.3
78.3732	162027	78.3806	128159	78.3806	117631	78.3814	111191	78.3806	91800.9
78.4733	162044	78.4807	128156	78.4807	117612	78.4815	111165	78.4807	91756.5
78.5734	162062	78.5808	128152	78.5808	117593	78.5816	111139	78.5808	91712.2
78.6734	162080	78.6809	128149	78.6809	117574	78.6817	111113	78.6809	91667.8
78.7735	162097	78.781	128146	78.781	117555	78.7818	111087	78.781	91623.5
78.8736	162115	78.8811	128143	78.8811	117536	78.8819	111061	78.8811	91579.2
78.9737	162133	78.9811	128140	78.9811	117517	78.982	111035	78.9812	91535
79.0738	162150	79.0812	128137	79.0812	117498	79.0821	111009	79.0812	91490.7
79.1738	162168	79.1813	128133	79.1813	117479	79.1822	110983	79.1813	91446.5
79.2739	162186	79.2814	128130	79.2814	117460	79.2823	110957	79.2814	91402.3
79.374	162204	79.3815	128127	79.3815	117441	79.3823	110932	79.3815	91358.1
79.4741	162221	79.4816	128124	79.4816	117422	79.4824	110906	79.4816	91313.9
79.5742	162239	79.5817	128121	79.5817	117403	79.5825	110880	79.5817	91269.8
79.6742	162257	79.6818	128117	79.6818	117384	79.6826	110854	79.6818	91225.7
79.7743	162274	79.7819	128114	79.7819	117365	79.7827	110828	79.7819	91181.6
79.8744	162292	79.882	128111	79.882	117346	79.8828	110802	79.882	91137.5
79.9745	162310	79.9821	128108	79.9821	117327	79.9829	110776	79.9821	91093.4
80.0746	162327	80.0821	128105	80.0821	117308	80.083	110750	80.0821	91049.4
80.1746	162345	80.1822	128102	80.1822	117289	80.1831	110725	80.1822	91005.4
80.2747	162363	80.2823	128098	80.2823	117270	80.2832	110699	80.2823	90961.4
80.3748	162381	80.3824	128095	80.3824	117251	80.3833	110673	80.3824	90917.4
80.4749	162398	80.4825	128092	80.4825	117232	80.4833	110647	80.4825	90873.5
80.575	162416	80.5826	128089	80.5826	117213	80.5834	110621	80.5826	90829.5
80.675	162434	80.6827	128086	80.6827	117194	80.6835	110595	80.6827	90785.6
80.7751	162451	80.7828	128082	80.7828	117175	80.7836	110570	80.7828	90741.8
80.8752	162469	80.8829	128079	80.8829	117157	80.8837	110544	80.8829	90697.9
80.9753	162487	80.983	128076	80.9829	117138	80.9838	110518	80.983	90654
81.0754	162505	81.083	128073	81.083	117119	81.0839	110492	81.083	90610.2
81.1754	162522	81.1831	128070	81.1831	117100	81.184	110466	81.1831	90566.4
81.2755	162540	81.2832	128067	81.2832	117081	81.2841	110441	81.2832	90522.6
81.3756	162558	81.3833	128063	81.3833	117062	81.3842	110415	81.3833	90478.9
81.4757	162576	81.4834	128060	81.4834	117043	81.4842	110389	81.4834	90435.1
81.5758	162593	81.5835	128057	81.5835	117024	81.5843	110363	81.5835	90391.4
81.6758	162611	81.6836	128054	81.6836	117005	81.6844	110338	81.6836	90347.7
81.7759	162629	81.7837	128051	81.7837	116986	81.7845	110312	81.7837	90304.1
81.876	162647	81.8838	128048	81.8838	116967	81.8846	110286	81.8838	90260.4
81.9761	162664	81.9838	128044	81.9838	116949	81.9847	110260	81.9839	90216.8
82.0762	162682	82.0839	128041	82.0839	116930	82.0848	110235	82.0839	90173.2
82.1762	162700	82.184	128038	82.184	116911	82.1849	110209	82.184	90129.6
82.2763	162718	82.2841	128035	82.2841	116892	82.285	110183	82.2841	90086
82.3764	162735	82.3842	128032	82.3842	116873	82.3851	110157	82.3842	90042.4
82.4765	162753	82.4843	128028	82.4843	116854	82.4852	110132	82.4843	89998.9
82.5766	162771	82.5844	128025	82.5844	116835	82.5852	110106	82.5844	89955.4
82.6766	162789	82.6845	128022	82.6845	116816	82.6853	110080	82.6845	89911.9
82.7767	162806	82.7846	128019	82.7846	116797	82.7854	110055	82.7846	89868.5
82.8768	162824	82.8846	128016	82.8846	116779	82.8855	110029	82.8847	89825
82.9769	162842	82.9847	128013	82.9847	116760	82.9856	110003	82.9847	89781.6
83.077	162860	83.0848	128009	83.0848	116741	83.0857	109978	83.0848	89738.2
83.177	162877	83.1849	128006	83.1849	116722	83.1858	109952	83.1849	89694.8
83.2771	162895	83.285	128003	83.285	116703	83.2859	109926	83.285	89651.5
83.3772	162913	83.3851	128000	83.3851	116684	83.386	109901	83.3851	89608.1
83.4773	162931	83.4852	127997	83.4852	116665	83.4861	109875	83.4852	89564.8
83.5774	162948	83.5853	127994	83.5853	116647	83.5862	109849	83.5853	89521.5
83.6774	162966	83.6854	127990	83.6854	116628	83.6862	109824	83.6854	89478.2
83.7775	162984	83.7855	127987	83.7855	116609	83.7863	109798	83.7855	89435
83.8776	163002	83.8855	127984	83.8855	116590	83.8864	109772	83.8855	89391.7
83.9777	163020	83.9856	127981	83.9856	116571	83.9865	109747	83.9856	89348.5
84.0778	163037	84.0857	127978	84.0857	116552	84.0866	109721	84.0857	89305.3
84.1779	163055	84.1858	127974	84.1858	116534	84.1867	109696	84.1858	89262.2
84.2779	163073	84.2859	127971	84.2859	116515	84.2868	109670	84.2859	89219
84.378	163091	84.386	127968	84.386	116496	84.3869	109644	84.386	89175.9
84.4781	163109	84.4861	127965	84.4861	116477	84.487	109619	84.4861	89132.8
84.5782	163126	84.5862	127962	84.5862	116458	84.5871	109593	84.5862	89089.7
84.6783	163144	84.6863	127959	84.6863	116440	84.6871	109568	84.6863	89046.6
84.7783	163162	84.7864	127955	84.7863	116421	84.7872	109542	84.7864	89003.6
84.8784	163180	84.8864	127952	84.8864	116402	84.8873	109516	84.8864	88960.6
84.9785	163198	84.9865	127949	84.9865	116383	84.9874	109491	84.9865	88917.6
85.0786	163215	85.0866	127946	85.0866	116364	85.0875	109465	85.0866	88874.6
85.1787	163233	85.1867	127943	85.1867	116346	85.1876	109440	85.1867	88831.6
85.2787	163251	85.2868	127940	85.2868	116327	85.2877	109414	85.2868	88788.7
85.3788	163269	85.3869	127936	85.3869	116308	85.3878	109389	85.3869	88745.7
85.4789	163287	85.487	127933	85.487	116289	85.4879	109363	85.487	88702.8
85.579	163304	85.5871	127930	85.5871	116270	85.588	109338	85.5871	88660
85.6791	163322	85.6872	127927	85.6872	116252	85.6881	109312	85.6872	88617.1
85.7791	163340	85.7873	127924	85.7873	116233	85.7881	109287	85.7873	88574.3
85.8792	163358	85.8873	127920	85.8873	116214	85.8882	109261	85.8873	88531.4
85.9793	163376	85.9874	127917	85.9874	116195	85.9883	109236	85.9874	88488.7
86.0794	163394	86.0875	127914	86.0875	116177	86.0884	109210	86.0875	88445.9
86.1795	163411	86.1876	127911	86.1876	116158	86.1885	109185	86.1876	88403.1
86.2795	163429	86.2877	127908	86.2877	116139	86.2886	109159	86.2877	88360.4
86.3796	163447	86.3878	127905	86.3878	116120	86.3887	109134	86.3878	88317.7
86.4797	163465	86.4879	127901	86.4879	116101	86.4888	109108	86.4879	88275
86.5798	163483	86.588	127898	86.588	116083	86.5889	109083	86.588	88232.3
86.6799	163501	86.6881	127895	86.6881	116064	86.689	109057	86.6881	88189.7
86.7799	163518	86.7882	127892	86.7882	116045	86.789	109032	86.7882	88147
86.88	163536	86.8882	127889	86.8882	116026	86.8891	109006	86.8882	88104.4
86.9801	163554	86.9883	127886	86.9883	116008	86.9892	108981	86.9883	88061.8
87.0802	163572	87.0884	127882	87.0884	115989	87.0893	108955	87.0884	88019.2
87.1803	163590	87.1885	127879	87.1885	115970	87.1894	108930	87.1885	87976.7
87.2803	163608	87.2886	127876	87.2886	115952	87.2895	108905	87.2886	87934.2
87.3804	163625	87.3887	127873	87.3887	115933	87.3896	108879	87.3887	87891.7
87.4805	163643	87.4888	127870	87.4888	115914	87.4897	108854	87.4888	87849.2
87.5806	163661	87.5889	127867	87.5889	115895	87.5898	108828	87.5889	87806.7
87.6806	163679	87.689	127863	87.689	115877	87.6899	108803	87.689	87764.3
87.7807	163697	87.7891	127860	87.7891	115858	87.79	108778	87.7891	87721.8
87.8808	163715	87.8891	127857	87.8891	115839	87.89	108752	87.8891	87679.4
87.9809	163733	87.9892	127854	87.9892	115820	87.9901	108727	87.9892	87637
88.081	163750	88.0893	127851	88.0893	115802	88.0902	108701	88.0893	87594.7
88.181	163768	88.1894	127848	88.1894	115783	88.1903	108676	88.1894	87552.3
88.2811	163786	88.2895	127844	88.2895	115764	88.2904	108651	88.2895	87510
88.3812	163804	88.3896	127841	88.3896	115746	88.3905	108625	88.3896	87467.7
88.4813	163822	88.4897	127838	88.4897	115727	88.4906	108600	88.4897	87425.4
88.5814	163840	88.5898	127835	88.5898	115708	88.5907	108575	88.5898	87383.2
88.6814	163858	88.6899	127832	88.6899	115690	88.6908	108549	88.6899	87340.9
88.7815	163876	88.79	127828	88.79	115671	88.7909	108524	88.79	87298.7
88.8816	163893	88.89	127825	88.89	115652	88.891	108499	88.89	87256.5
88.9817	163911	88.9901	127822	88.9901	115634	88.991	108473	88.9901	87214.3
89.0818	163929	89.0902	127819	89.0902	115615	89.0911	108448	89.0902	87172.2
89.1818	163947	89.1903	127816	89.1903	115596	89.1912	108423	89.1903	87130
89.2819	163965	89.2904	127813	89.2904	115578	89.2913	108397	89.2904	87087.9
89.382	163983	89.3905	127809	89.3905	115559	89.3914	108372	89.3905	87045.8
89.4821	164001	89.4906	127806	89.4906	115540	89.4915	108347	89.4906	87003.7
89.5822	164019	89.5907	127803	89.5907	115522	89.5916	108322	89.5907	86961.7
89.6822	164037	89.6908	127800	89.6907	115503	89.6917	108296	89.6908	86919.6
89.7823	164054	89.7909	127797	89.7908	115484	89.7918	108271	89.7909	86877.6
89.8824	164072	89.8909	127794	89.8909	115466	89.8919	108246	89.8909	86835.6
89.9825	164090	89.991	127790	89.991	115447	89.9919	108220	89.991	86793.6
90.0826	164108	90.0911	127787	90.0911	115428	90.092	108195	90.0911	86751.7
90.1826	164126	90.1912	127784	90.1912	115410	90.1921	108170	90.1912	86709.7
90.2827	164144	90.2913	127781	90.2913	115391	90.2922	108145	90.2913	86667.8
90.3828	164162	90.3914	127778	90.3914	115372	90.3923	108119	90.3914	86625.9
90.4829	164180	90.4915	127775	90.4915	115354	90.4924	108094	90.4915	86584.1
90.583	164198	90.5916	127771	90.5916	115335	90.5925	108069	90.5916	86542.2
90.683	164216	90.6916	127768	90.6916	115316	90.6926	108044	90.6916	86500.4
90.7831	164234	90.7917	127765	90.7917	115298	90.7927	108019	90.7917	86458.5
90.8832	164251	90.8918	127762	90.8918	115279	90.8928	107993	90.8918	86416.8
90.9833	164269	90.9919	127759	90.9919	115261	90.9929	107968	90.9919	86375
91.0834	164287	91.092	127756	91.092	115242	91.0929	107943	91.092	86333.2
91.1834	164305	91.1921	127752	91.1921	115223	91.193	107918	91.1921	86291.5
91.2835	164323	91.2922	127749	91.2922	115205	91.2931	107893	91.2922	86249.8
91.3836	164341	91.3923	127746	91.3923	115186	91.3932	107867	91.3923	86208.1
91.4837	164359	91.4924	127743	91.4924	115168	91.4933	107842	91.4924	86166.4
91.5838	164377	91.5925	127740	91.5925	115149	91.5934	107817	91.5925	86124.8
91.6839	164395	91.6925	127737	91.6925	115130	91.6935	107792	91.6925	86083.1
91.7839	164413	91.7926	127733	91.7926	115112	91.7936	107767	91.7926	86041.5
91.884	164431	91.8927	127730	91.8927	115093	91.8937	107741	91.8927	85999.9
91.9841	164449	91.9928	127727	91.9928	115075	91.9938	107716	91.9928	85958.3
92.0842	164467	92.0929	127724	92.0929	115056	92.0938	107691	92.0929	85916.8
92.1843	164485	92.193	127721	92.193	115037	92.1939	107666	92.193	85875.3
92.2843	164503	92.2931	127717	92.2931	115019	92.294	107641	92.2931	85833.7
92.3844	164520	92.3932	127714	92.3932	115000	92.3941	107616	92.3932	85792.3
92.4845	164538	92.4933	127711	92.4933	114982	92.4942	107591	92.4933	85750.8
92.5846	164556	92.5934	127708	92.5934	114963	92.5943	107566	92.5934	85709.3
92.6847	164574	92.6934	127705	92.6934	114944	92.6944	107540	92.6934	85667.9
92.7847	164592	92.7935	127702	92.7935	114926	92.7945	107515	92.7935	85626.5
92.8848	164610	92.8936	127698	92.8936	114907	92.8946	107490	92.8936	85585.1
92.9849	164628	92.9937	127695	92.9937	114889	92.9947	107465	92.9937	85543.7
93.085	164646	93.0938	127692	93.0938	114870	93.0948	107440	93.0938	85502.4
93.1851	164664	93.1939	127689	93.1939	114852	93.1948	107415	93.1939	85461
93.2851	164682	93.294	127686	93.294	114833	93.2949	107390	93.294	85419.7
93.3852	164700	93.3941	127683	93.3941	114815	93.395	107365	93.3941	85378.4
93.4853	164718	93.4942	127679	93.4942	114796	93.4951	107340	93.4942	85337.2
93.5854	164736	93.5943	127676	93.5943	114777	93.5952	107315	93.5943	85295.9
93.6855	164754	93.6944	127673	93.6943	114759	93.6953	107290	93.6944	85254.7
93.7855	164772	93.7944	127670	93.7944	114740	93.7954	107265	93.7944	85213.5
93.8856	164790	93.8945	127667	93.8945	114722	93.8955	107240	93.8945	85172.3
93.9857	164808	93.9946	127664	93.9946	114703	93.9956	107215	93.9946	85131.1
94.0858	164826	94.0947	127660	94.0947	114685	94.0957	107190	94.0947	85089.9
94.1859	164844	94.1948	127657	94.1948	114666	94.1958	107165	94.1948	85048.8
94.2859	164862	94.2949	127654	94.2949	114648	94.2958	107140	94.2949	85007.7
94.386	164880	94.395	127651	94.395	114629	94.3959	107115	94.395	84966.6
94.4861	164898	94.4951	127648	94.4951	114611	94.496	107090	94.4951	84925.5
94.5862	164916	94.5952	127645	94.5952	114592	94.5961	107065	94.5952	84884.5
94.6863	164934	94.6952	127641	94.6952	114574	94.6962	107040	94.6952	84843.4
94.7863	164952	94.7953	127638	94.7953	114555	94.7963	107015	94.7953	84802.4
94.8864	164970	94.8954	127635	94.8954	114537	94.8964	106990	94.8954	84761.4
94.9865	164988	94.9955	127632	94.9955	114518	94.9965	106965	94.9955	84720.5
95.0866	165006	95.0956	127629	95.0956	114500	95.0966	106940	95.0956	84679.5
95.1867	165024	95.1957	127626	95.1957	114481	95.1967	106915	95.1957	84638.6
95.2867	165042	95.2958	127622	95.2958	114463	95.2967	106890	95.2958	84597.6
95.3868	165060	95.3959	127619	95.3959	114444	95.3968	106865	95.3959	84556.8
95.4869	165078	95.496	127616	95.496	114426	95.4969	106840	95.496	84515.9
95.587	165096	95.5961	127613	95.5961	114407	95.597	106815	95.5961	84475
95.6871	165114	95.6961	127610	95.6961	114389	95.6971	106790	95.6961	84434.2
95.7871	165132	95.7962	127607	95.7962	114370	95.7972	106765	95.7962	84393.4
95.8872	165150	95.8963	127603	95.8963	114352	95.8973	106740	95.8963	84352.6
95.9873	165168	95.9964	127600	95.9964	114333	95.9974	106715	95.9964	84311.8
96.0874	165186	96.0965	127597	96.0965	114315	96.0975	106690	96.0965	84271
96.1875	165204	96.1966	127594	96.1966	114296	96.1976	106665	96.1966	84230.3
96.2875	165222	96.2967	127591	96.2967	114278	96.2977	106641	96.2967	84189.6
96.3876	165240	96.3968	127588	96.3968	114260	96.3977	106616	96.3968	84148.9
96.4877	165258	96.4969	127584	96.4969	114241	96.4978	106591	96.4969	84108.2
96.5878	165276	96.597	127581	96.597	114223	96.5979	106566	96.597	84067.5
96.6879	165294	96.697	127578	96.697	114204	96.698	106541	96.697	84026.9
96.7879	165312	96.7971	127575	96.7971	114186	96.7981	106516	96.7971	83986.3
96.888	165330	96.8972	127572	96.8972	114167	96.8982	106491	96.8972	83945.7
96.9881	165348	96.9973	127569	96.9973	114149	96.9983	106466	96.9973	83905.1
97.0882	165366	97.0974	127565	97.0974	114130	97.0984	106442	97.0974	83864.5
97.1883	165384	97.1975	127562	97.1975	114112	97.1985	106417	97.1975	83824
97.2883	165402	97.2976	127559	97.2976	114094	97.2986	106392	97.2976	83783.5
97.3884	165420	97.3977	127556	97.3977	114075	97.3986	106367	97.3977	83743
97.4885	165438	97.4978	127553	97.4978	114057	97.4987	106342	97.4978	83702.5
97.5886	165456	97.5978	127550	97.5978	114038	97.5988	106317	97.5978	83662
97.6887	165475	97.6979	127546	97.6979	114020	97.6989	106293	97.6979	83621.6
97.7887	165493	97.798	127543	97.798	114001	97.799	106268	97.798	83581.2
97.8888	165511	97.8981	127540	97.8981	113983	97.8991	106243	97.8981	83540.8
97.9889	165529	97.9982	127537	97.9982	113965	97.9992	106218	97.9982	83500.4
98.089	165547	98.0983	127534	98.0983	113946	98.0993	106193	98.0983	83460
98.1891	165565	98.1984	127531	98.1984	113928	98.1994	106169	98.1984	83419.7
98.2891	165583	98.2985	127527	98.2985	113909	98.2995	106144	98.2985	83379.4
98.3892	165601	98.3986	127524	98.3986	113891	98.3996	106119	98.3986	83339
98.4893	165619	98.4986	127521	98.4986	113873	98.4996	106094	98.4986	83298.8
98.5894	165637	98.5987	127518	98.5987	113854	98.5997	106070	98.5987	83258.5
98.6895	165655	98.6988	127515	98.6988	113836	98.6998	106045	98.6988	83218.2
98.7895	165673	98.7989	127512	98.7989	113817	98.7999	106020	98.7989	83178
98.8896	165691	98.899	127508	98.899	113799	98.9	105995	98.899	83137.8
98.9897	165709	98.9991	127505	98.9991	113781	99.0001	105971	98.9991	83097.6
99.0898	165727	99.0992	127502	99.0992	113762	99.1002	105946	99.0992	83057.4
99.1899	165746	99.1993	127499	99.1993	113744	99.2003	105921	99.1993	83017.3
99.2899	165764	99.2994	127496	99.2994	113725	99.3004	105896	99.2994	82977.2
99.39	165782	99.3995	127493	99.3995	113707	99.4005	105872	99.3995	82937.1
99.4901	165800	99.4995	127490	99.4995	113689	99.5006	105847	99.4995	82897
99.5902	165818	99.5996	127486	99.5996	113670	99.6006	105822	99.5996	82856.9
99.6903	165836	99.6997	127483	99.6997	113652	99.7007	105798	99.6997	82816.8
99.7903	165854	99.7998	127480	99.7998	113634	99.8008	105773	99.7998	82776.8
99.8904	165872	99.8999	127477	99.8999	113615	99.9009	105748	99.8999	82736.8
99.9905	165890	100	127474	100	113597	100.001	105723	100	82696.8

## Sheet: Fig.S31b
SR-1		SR-2		SR-3		SR-4		SR-5
Step time (s)	Modulus (Pa)	Step time (s)	Modulus (Pa)	Step time (s)	Modulus (Pa)	Step time (s)	Modulus (Pa)	Step time (s)	Modulus (Pa)
0.01033	137813	0.01034	114275	0.01035	-35951.4	0.01034	69182.9	0.01032	133204
0.11042	137828	0.11043	114245	0.02033	35835.2	0.02032	103283	0.02033	140906
0.21051	137843	0.21052	114214	0.03034	40250	0.03033	100004	0.03034	130787
0.3106	137858	0.31061	114184	0.04035	40889.8	0.04034	97540.2	0.04035	126125
0.41069	137873	0.4107	114153	0.05033	39791.4	0.05032	94470	0.05036	122780
0.51078	137888	0.51079	114123	0.06034	38962.4	0.06033	92242.2	0.06031	119657
0.61087	137903	0.61088	114092	0.07035	38142.6	0.07034	90349.3	0.07032	117511
0.71096	137918	0.71097	114062	0.08032	37180.8	0.08032	88927.2	0.08033	115300
0.81105	137933	0.81106	114032	0.09033	36349.9	0.09033	87632.4	0.09034	113695
0.91114	137948	0.91115	114001	0.10034	35524.7	0.10034	86327.7	0.10035	112309
1.01123	137963	1.01124	113971	0.11032	34889.5	0.11032	85212.9	0.11036	110961
1.11132	137978	1.11133	113941	0.12033	34283.8	0.12033	84188.9	0.12031	110092
1.21141	137994	1.21141	113910	0.13034	33557	0.13034	83517.3	0.13032	108991
1.3115	138009	1.3115	113880	0.14032	33148.1	0.14035	82874.3	0.14033	108117
1.41159	138024	1.41159	113850	0.15033	32416.1	0.15033	82220.3	0.15034	107373
1.51168	138039	1.51168	113819	0.16034	31946.8	0.16034	81652.3	0.16035	106635
1.61177	138054	1.61177	113789	0.17032	31342.6	0.17035	80952.5	0.17036	105982
1.71186	138069	1.71186	113759	0.18033	30953.2	0.18033	80436.8	0.18031	105441
1.81195	138084	1.81195	113728	0.19034	30489.4	0.19034	79953.9	0.19032	104821
1.91204	138099	1.91204	113698	0.20032	30000.6	0.20035	79396.1	0.20033	104309
2.01213	138114	2.01213	113668	0.21033	29623.8	0.21033	78960.9	0.21034	103957
2.11222	138129	2.11222	113638	0.22034	29170.2	0.22033	78513.9	0.22035	103539
2.21231	138145	2.21231	113607	0.23032	28836.6	0.23034	78126.1	0.23036	103131
2.3124	138160	2.3124	113577	0.24033	28488.4	0.24032	77669.7	0.2403	102790
2.41249	138175	2.41249	113547	0.25034	28164.9	0.25033	77348.8	0.25031	102285
2.51258	138190	2.51258	113517	0.26035	27849.9	0.26034	77030.7	0.26032	102074
2.61267	138205	2.61267	113486	0.27033	27534.7	0.27032	76639.8	0.27033	101751
2.71276	138220	2.71276	113456	0.28034	27257.1	0.28033	76405.2	0.28034	101386
2.81285	138235	2.81285	113426	0.29035	26939.2	0.29034	75990.7	0.29035	101102
2.91294	138250	2.91294	113396	0.30033	26638.2	0.30032	75689	0.30036	100707
3.01303	138265	3.01303	113365	0.31034	26300.9	0.31033	75377.8	0.31031	100424
3.11312	138281	3.11312	113335	0.32035	25999.1	0.32034	75139.2	0.32032	100115
3.21321	138296	3.21321	113305	0.33032	25733.9	0.33032	74901.8	0.33033	99881.6
3.31329	138311	3.3133	113275	0.34034	25464.9	0.34033	74701.3	0.34034	99584.5
3.41338	138326	3.41339	113245	0.35034	25287.6	0.35034	74477	0.35035	99368.1
3.51347	138341	3.51348	113215	0.36032	25021.6	0.36032	74194.6	0.36036	99150.1
3.61356	138356	3.61357	113184	0.37033	24734.8	0.37033	73952.2	0.37031	98865.2
3.71365	138371	3.71366	113154	0.38034	24445.7	0.38034	73717.6	0.38032	98663.9
3.81374	138386	3.81375	113124	0.39032	24188.9	0.39035	73499.5	0.39033	98476.5
3.91383	138402	3.91384	113094	0.40033	24001.6	0.40033	73326.8	0.40034	98288.3
4.01392	138417	4.01393	113064	0.41034	23723.8	0.41034	73120.2	0.41035	98147.6
4.11401	138432	4.11402	113034	0.42032	23535.8	0.42035	72892.9	0.42036	97941.6
4.2141	138447	4.21411	113004	0.43033	23276.3	0.43033	72671.5	0.43031	97743.3
4.31419	138462	4.3142	112974	0.44034	23045.6	0.44034	72455.8	0.44032	97530.8
4.41428	138477	4.41429	112943	0.45032	22843.3	0.45035	72272.6	0.45033	97317
4.51437	138492	4.51438	112913	0.46033	22614.9	0.46032	72131.2	0.46034	97175.7
4.61446	138507	4.61447	112883	0.47034	22496.7	0.47033	71982.4	0.47035	97046.4
4.71455	138523	4.71456	112853	0.48032	22287.2	0.48034	71761.1	0.48035	96912.7
4.81464	138538	4.81465	112823	0.49033	22073.9	0.49032	71637.1	0.4903	96724.7
4.91473	138553	4.91474	112793	0.50034	21847.7	0.50033	71461.4	0.50031	96568.3
5.01482	138568	5.01483	112763	0.51035	21633	0.51034	71268.9	0.51032	96407.6
5.11491	138583	5.11492	112733	0.52033	21491.2	0.52032	71147.7	0.52033	96252.3
5.215	138598	5.215	112703	0.53034	21328.7	0.53033	70974.6	0.53034	96114.2
5.31509	138614	5.31509	112673	0.54035	21169.5	0.54034	70818.1	0.54035	95959.7
5.41518	138629	5.41518	112643	0.55033	20958.2	0.55032	70628.4	0.55036	95856.2
5.51527	138644	5.51527	112613	0.56034	20730.5	0.56033	70456.8	0.56031	95702.5
5.61536	138659	5.61536	112583	0.57035	20528.9	0.57034	70261.4	0.57032	95575.8
5.71545	138674	5.71545	112553	0.58032	20352.4	0.58032	70109.8	0.58033	95403.2
5.81554	138689	5.81554	112523	0.59034	20225	0.59033	69981.7	0.59034	95240.5
5.91563	138705	5.91563	112493	0.60034	20047.4	0.60034	69865.5	0.60035	95110.7
6.01572	138720	6.01572	112463	0.61032	19863.3	0.61032	69747.7	0.61036	94957.1
6.11581	138735	6.11581	112433	0.62033	19665.8	0.62033	69564.4	0.62031	94838.3
6.2159	138750	6.2159	112403	0.63034	19459.7	0.63034	69399.1	0.63032	94699.3
6.31599	138765	6.31599	112373	0.64032	19326.6	0.64035	69262.9	0.64033	94572.6
6.41608	138780	6.41608	112343	0.65033	19156.8	0.65033	69135	0.65034	94468.2
6.51617	138796	6.51617	112313	0.66034	19022.9	0.66034	69004.4	0.66035	94324.1
6.61626	138811	6.61626	112283	0.67032	18853.7	0.67035	68879	0.67036	94213.6
6.71635	138826	6.71635	112254	0.68033	18702.8	0.68033	68742.6	0.68031	94090.3
6.81644	138841	6.81644	112224	0.69034	18530	0.69034	68588.3	0.69032	93957
6.91653	138856	6.91653	112194	0.70032	18352	0.70035	68455.6	0.70033	93870.8
7.01662	138871	7.01662	112164	0.71033	18218.6	0.71032	68315.8	0.71034	93742.8
7.11671	138887	7.11671	112134	0.72034	18056.7	0.72033	68193.4	0.72035	93667.6
7.2168	138902	7.2168	112104	0.73032	17918.8	0.73034	68098.3	0.73035	93554.1
7.31689	138917	7.31689	112074	0.74033	17750.8	0.74032	67961.8	0.7403	93450.8
7.41697	138932	7.41698	112044	0.75034	17582.2	0.75033	67854.7	0.75031	93340
7.51706	138947	7.51707	112015	0.76035	17433.3	0.76034	67731.2	0.76032	93214.6
7.61715	138963	7.61716	111985	0.77033	17256.3	0.77032	67613.7	0.77033	93114.3
7.71724	138978	7.71725	111955	0.78034	17124.8	0.78033	67500.9	0.78034	93009.2
7.81733	138993	7.81734	111925	0.79035	16974.1	0.79034	67384.7	0.79035	92899.7
7.91742	139008	7.91743	111895	0.80033	16832.8	0.80032	67294.3	0.80036	92788
8.01751	139023	8.01752	111866	0.81034	16673.2	0.81033	67146.3	0.81031	92672.7
8.1176	139039	8.11761	111836	0.82035	16480.3	0.82034	67043.5	0.82032	92565.2
8.21769	139054	8.2177	111806	0.83032	16302.8	0.83032	66923.2	0.83033	92460.9
8.31778	139069	8.31779	111776	0.84034	16156.3	0.84033	66796.5	0.84034	92367.8
8.41787	139084	8.41788	111746	0.85034	16025.8	0.85034	66697.3	0.85035	92252.7
8.51796	139099	8.51797	111717	0.86032	15880.6	0.86032	66562.4	0.86036	92175.5
8.61805	139115	8.61806	111687	0.87033	15728.9	0.87033	66458.7	0.87031	92056.2
8.71814	139130	8.71815	111657	0.88034	15582.1	0.88034	66327.3	0.88032	91986
8.81823	139145	8.81824	111627	0.89032	15416.5	0.89035	66225.6	0.89033	91896.8
8.91832	139160	8.91833	111598	0.90033	15286.2	0.90033	66125	0.90034	91774.2
9.01841	139175	9.01842	111568	0.91034	15142.6	0.91034	66029.3	0.91035	91702.9
9.1185	139191	9.11851	111538	0.92032	15012.8	0.92035	65927.9	0.92036	91585.2
9.21859	139206	9.2186	111509	0.93033	14875.8	0.93033	65794.7	0.93031	91498.8
9.31868	139221	9.31868	111479	0.94034	14733.7	0.94034	65692	0.94032	91431.9
9.41877	139236	9.41877	111449	0.95032	14602.9	0.95035	65581.3	0.95033	91320.3
9.51886	139252	9.51886	111419	0.96033	14437.8	0.96032	65492.6	0.96034	91270.1
9.61895	139267	9.61895	111390	0.97034	14323.5	0.97033	65401.4	0.97035	91159
9.71904	139282	9.71904	111360	0.98032	14188	0.98034	65295.5	0.98035	91078.9
9.81913	139297	9.81913	111330	0.99033	14063.2	0.99032	65195.7	0.9903	91004.2
9.91922	139312	9.91922	111301	1.00034	13927.5	1.00033	65085.7	1.00031	90905.7
10.0193	139328	10.0193	111271	1.01035	13784.1	1.01034	64993.2	1.01032	90852.4
10.1194	139343	10.1194	111241	1.02033	13646.3	1.02032	64882	1.02033	90747.7
10.2195	139358	10.2195	111212	1.03034	13501.4	1.03033	64771.5	1.03034	90682.7
10.3196	139373	10.3196	111182	1.04035	13367	1.04034	64671.8	1.04035	90594.3
10.4197	139389	10.4197	111153	1.05033	13243.8	1.05032	64551.4	1.05036	90514.8
10.5198	139404	10.5198	111123	1.06034	13115.8	1.06033	64469.2	1.06031	90451.3
10.6198	139419	10.6198	111093	1.07035	12992.7	1.07034	64355.1	1.07032	90364.3
10.7199	139434	10.7199	111064	1.08032	12832.2	1.08032	64267	1.08033	90308.7
10.82	139450	10.82	111034	1.09033	12704.2	1.09033	64178.2	1.09034	90228.9
10.9201	139465	10.9201	111005	1.10034	12570.7	1.10034	64066.8	1.10035	90151.3
11.0202	139480	11.0202	110975	1.11032	12465.9	1.11032	63982.6	1.11036	90094.8
11.1203	139495	11.1203	110946	1.12033	12352.2	1.12033	63855.7	1.12031	90001
11.2204	139511	11.2204	110916	1.13034	12220	1.13034	63751.1	1.13032	89926.7
11.3205	139526	11.3205	110886	1.14032	12080.9	1.14035	63662.1	1.14033	89862.9
11.4206	139541	11.4206	110857	1.15033	11925.7	1.15033	63574.6	1.15034	89799.6
11.5206	139556	11.5207	110827	1.16034	11817.7	1.16034	63468.8	1.16035	89734.4
11.6207	139572	11.6207	110798	1.17032	11701.5	1.17035	63366.2	1.17036	89665.1
11.7208	139587	11.7208	110768	1.18033	11575.7	1.18033	63266.3	1.18031	89587.1
11.8209	139602	11.8209	110739	1.19034	11456.3	1.19034	63166.1	1.19032	89495.3
11.921	139617	11.921	110709	1.20032	11313.7	1.20035	63095.1	1.20033	89432.5
12.0211	139633	12.0211	110680	1.21033	11194.6	1.21032	62998.4	1.21034	89357.9
12.1212	139648	12.1212	110650	1.22034	11074.4	1.22033	62900.5	1.22035	89302.9
12.2213	139663	12.2213	110621	1.23032	10963.6	1.23034	62823.6	1.23036	89233.8
12.3214	139678	12.3214	110591	1.24033	10845.8	1.24032	62727.8	1.2403	89135.4
12.4215	139694	12.4215	110562	1.25034	10722.9	1.25033	62653.5	1.25031	89075.9
12.5215	139709	12.5216	110533	1.26035	10600.6	1.26034	62575	1.26032	89002.6
12.6216	139724	12.6217	110503	1.27033	10461.8	1.27032	62488.2	1.27033	88953.7
12.7217	139740	12.7217	110474	1.28034	10347.8	1.28033	62389.3	1.28034	88883.8
12.8218	139755	12.8218	110444	1.29035	10228.9	1.29034	62292.6	1.29035	88805.8
12.9219	139770	12.9219	110415	1.30033	10123	1.30032	62206.6	1.30036	88728.7
13.022	139785	13.022	110385	1.31034	10013.7	1.31033	62118.5	1.31031	88648.6
13.1221	139801	13.1221	110356	1.32035	9892.96	1.32034	62046	1.32032	88587.9
13.2222	139816	13.2222	110327	1.33032	9766.71	1.33032	61948.4	1.33033	88520.4
13.3223	139831	13.3223	110297	1.34033	9642.78	1.34033	61856.6	1.34034	88452.2
13.4224	139847	13.4224	110268	1.35034	9531.75	1.35034	61761.7	1.35035	88384.6
13.5224	139862	13.5224	110239	1.36032	9426.61	1.36032	61668.7	1.36036	88297.9
13.6225	139877	13.6225	110209	1.37033	9313.91	1.37033	61599.4	1.37031	88224.2
13.7226	139892	13.7226	110180	1.38034	9204.83	1.38034	61509.7	1.38032	88151.8
13.8227	139908	13.8227	110150	1.39032	9061.65	1.39035	61428.8	1.39033	88100.3
13.9228	139923	13.9228	110121	1.40033	8944.66	1.40033	61336.5	1.40034	88050.3
14.0229	139938	14.0229	110092	1.41034	8816.38	1.41034	61255.4	1.41035	87983.6
14.123	139954	14.123	110062	1.42032	8714.16	1.42035	61170.4	1.42036	87918.4
14.2231	139969	14.2231	110033	1.43033	8596.67	1.43033	61089.3	1.43031	87833.8
14.3232	139984	14.3232	110004	1.44034	8467.96	1.44034	61027.3	1.44032	87775.2
14.4233	140000	14.4233	109975	1.45032	8342.76	1.45035	60930.6	1.45033	87707.2
14.5234	140015	14.5234	109945	1.46033	8440.25	1.46032	60859.3	1.46034	87520.1
14.6234	140030	14.6234	109916	1.47034	8113.11	1.47033	60571.5	1.47035	87261.7
14.7235	140045	14.7235	109887	1.48032	7875.81	1.48034	60369.1	1.48036	87064.9
14.8236	140061	14.8236	109857	1.49033	7665.71	1.49032	60203.3	1.4903	86938.1
14.9237	140076	14.9237	109828	1.50034	7481.71	1.50033	60050.1	1.50031	86829.2
15.0238	140091	15.0238	109799	1.51035	7298.48	1.51034	59912.6	1.51032	86698.6
15.1239	140107	15.1239	109770	1.52033	7115.64	1.52032	59759.6	1.52033	86582.9
15.224	140122	15.224	109740	1.53034	6980.35	1.53033	59641.2	1.53034	86460.9
15.3241	140137	15.3241	109711	1.54035	6817.71	1.54034	59510.7	1.54035	86354.9
15.4242	140153	15.4242	109682	1.55033	6677.9	1.55032	59389.8	1.55036	86245.5
15.5243	140168	15.5243	109653	1.56034	6512.15	1.56033	59279	1.56031	86155.3
15.6243	140183	15.6243	109624	1.57035	6351.41	1.57034	59154.7	1.57032	86062.1
15.7244	140199	15.7244	109594	1.58032	6211.55	1.58032	59063	1.58033	85967.7
15.8245	140214	15.8245	109565	1.59033	6059.62	1.59033	58933.1	1.59034	85884.4
15.9246	140229	15.9246	109536	1.60034	5920.34	1.60034	58837.6	1.60035	85811.2
16.0247	140245	16.0247	109507	1.61032	5753.28	1.61032	58743.8	1.61036	85750
16.1248	140260	16.1248	109478	1.62033	5617.66	1.62033	58643.9	1.62031	85671.6
16.2249	140275	16.2249	109449	1.63034	5496.25	1.63034	58553.3	1.63032	85594.4
16.325	140291	16.325	109419	1.64032	5354.95	1.64035	58442	1.64033	85517.2
16.425	140306	16.4251	109390	1.65033	5224.67	1.65033	58361.8	1.65034	85438.7
16.5251	140321	16.5252	109361	1.66034	5069.94	1.66034	58260.5	1.66035	85361.5
16.6252	140337	16.6252	109332	1.67032	4945.69	1.67035	58164.8	1.67036	85271.8
16.7253	140352	16.7253	109303	1.68033	4808.9	1.68033	58078.6	1.68031	85189.9
16.8254	140367	16.8254	109274	1.69034	4675.53	1.69034	57972.3	1.69032	85109.1
16.9255	140383	16.9255	109245	1.70032	4542.67	1.70035	57884.1	1.70033	85033.1
17.0256	140398	17.0256	109216	1.71033	4397.7	1.71032	57785.1	1.71034	84968.8
17.1257	140413	17.1257	109186	1.72034	4270.89	1.72033	57710.4	1.72035	84901.2
17.2258	140429	17.2258	109157	1.73032	4150.44	1.73034	57616.3	1.73036	84819.7
17.3259	140444	17.3259	109128	1.74033	4031.06	1.74032	57526.6	1.7403	84757.2
17.426	140459	17.426	109099	1.75034	3911.14	1.75033	57443.1	1.75031	84704.4
17.526	140475	17.526	109070	1.76035	3779.46	1.76034	57350.4	1.76032	84653.4
17.6261	140490	17.6261	109041	1.77033	3673.31	1.77032	57269.6	1.77033	84607.9
17.7262	140506	17.7262	109012	1.78034	3567.62	1.78033	57179.3	1.78034	84550.8
17.8263	140521	17.8263	108983	1.79035	3447.26	1.79034	57100.5	1.79035	84498.3
17.9264	140536	17.9264	108954	1.80033	3312.45	1.80032	57004.3	1.80036	84426.4
18.0265	140552	18.0265	108925	1.81034	3177.84	1.81033	56916.1	1.81031	84353.7
18.1266	140567	18.1266	108896	1.82035	3072.54	1.82034	56837.8	1.82032	84291.5
18.2267	140582	18.2267	108867	1.83032	2956.27	1.83032	56764.1	1.83033	84208.9
18.3268	140598	18.3268	108838	1.84033	2831.03	1.84033	56692.5	1.84034	84127.4
18.4269	140613	18.4269	108809	1.85034	2702.69	1.85034	56606.5	1.85035	84043.4
18.5269	140629	18.5269	108780	1.86032	2579.83	1.86032	56523.8	1.86036	83966.8
18.627	140644	18.627	108751	1.87033	2468.25	1.87033	56445	1.87031	83907.7
18.7271	140659	18.7271	108722	1.88034	2364.25	1.88034	56350.3	1.88032	83846.3
18.8272	140675	18.8272	108693	1.89032	2241.48	1.89035	56273	1.89033	83800.2
18.9273	140690	18.9273	108664	1.90033	2121.39	1.90033	56188.7	1.90034	83750.5
19.0274	140705	19.0274	108635	1.91034	1997.62	1.91034	56119.2	1.91035	83699.5
19.1275	140721	19.1275	108606	1.92032	1892.74	1.92035	56031.7	1.92036	83643.8
19.2276	140736	19.2276	108577	1.93033	1780.08	1.93033	55947.2	1.93031	83592.4
19.3277	140752	19.3277	108548	1.94034	1652.09	1.94034	55862.3	1.94032	83529.7
19.4277	140767	19.4277	108520	1.95032	1534.35	1.95035	55779.2	1.95033	83441.7
19.5278	140782	19.5278	108491	1.96033	1413.14	1.96032	55703.5	1.96034	83346.6
19.6279	140798	19.6279	108462	1.97034	1304.1	1.97033	55622.7	1.97035	83268.9
19.728	140813	19.728	108433	1.98032	1186.02	1.98034	55548.6	1.98036	83201.7
19.8281	140829	19.8281	108404	1.99033	1057.08	1.99032	55479	1.9903	83141.4
19.9282	140844	19.9282	108375	2.00034	950.208	2.00033	55394.9	2.00031	83099.5
20.0283	140859	20.0283	108346	2.01035	828.958	2.01034	55326.2	2.01032	83053
20.1284	140875	20.1284	108317	2.02033	735.032	2.02032	55250.5	2.02033	83015.6
20.2285	140890	20.2285	108289	2.03034	623.658	2.03033	55175.5	2.03034	82982.2
20.3285	140906	20.3286	108260	2.04035	512.069	2.04034	55109.3	2.04035	82941.9
20.4286	140921	20.4287	108231	2.05033	411.369	2.05032	55025.6	2.05036	82893.4
20.5287	140936	20.5287	108202	2.06034	298.54	2.06033	54961.5	2.06031	82830.6
20.6288	140952	20.6288	108173	2.07035	204.18	2.07034	54866.6	2.07032	82758.7
20.7289	140967	20.7289	108144	2.08032	77.1681	2.08032	54791.8	2.08033	82684.2
20.829	140983	20.829	108116	2.09033	-40.1208	2.09033	54716.7	2.09034	82602.6
20.9291	140998	20.9291	108087	2.10034	-148.723	2.10034	54635.6	2.10035	82532.6
21.0292	141013	21.0292	108058	2.11032	-274.262	2.11032	54570.6	2.11036	82472
21.1293	141029	21.1293	108029	2.12033	-375.191	2.12033	54470.8	2.12031	82435.8
21.2294	141044	21.2294	108000	2.13034	-515.963	2.13034	54408.1	2.13032	82389.4
21.3295	141060	21.3295	107972	2.14032	-626.816	2.14035	54321.1	2.14033	82342.4
21.4295	141075	21.4295	107943	2.15033	-729.749	2.15033	54247.7	2.15034	82299.8
21.5296	141091	21.5296	107914	2.16034	-837.428	2.16034	54184.9	2.16035	82263.5
21.6297	141106	21.6297	107885	2.17032	-939.791	2.17035	54092.8	2.17036	82213
21.7298	141121	21.7298	107857	2.18033	-1053.2	2.18033	54031.8	2.18031	82160
21.8299	141137	21.8299	107828	2.19034	-1157.05	2.19034	53935.4	2.19032	82101.8
21.93	141152	21.93	107799	2.20032	-1254.77	2.20035	53879.2	2.20033	82023
22.0301	141168	22.0301	107771	2.21033	-1356.53	2.21032	53801.5	2.21034	81940.9
22.1302	141183	22.1302	107742	2.22034	-1468.55	2.22033	53722.6	2.22035	81874.4
22.2303	141199	22.2303	107713	2.23032	-1597.78	2.23034	53656.7	2.23036	81822.5
22.3303	141214	22.3303	107684	2.24033	-1701.93	2.24032	53569.5	2.2403	81767.9
22.4304	141229	22.4304	107656	2.25034	-1801.37	2.25033	53510.3	2.25031	81709.6
22.5305	141245	22.5305	107627	2.26035	-1896.09	2.26034	53423.1	2.26032	81667
22.6306	141260	22.6306	107598	2.27033	-2010.69	2.27032	53370.2	2.27033	81623.8
22.7307	141276	22.7307	107570	2.28034	-2123.97	2.28033	53301.3	2.28034	81584.5
22.8308	141291	22.8308	107541	2.29035	-2226.56	2.29034	53222.2	2.29035	81537.6
22.9309	141307	22.9309	107512	2.30033	-2323.08	2.30032	53160.1	2.30036	81488
23.031	141322	23.031	107484	2.31034	-2423.98	2.31033	53070.4	2.31031	81423.5
23.1311	141338	23.1311	107455	2.32035	-2551.88	2.32034	53024.8	2.32032	81357.5
23.2312	141353	23.2312	107427	2.33032	-2659.34	2.33032	52936.4	2.33033	81297.6
23.3313	141368	23.3313	107398	2.34033	-2764.88	2.34033	52873	2.34034	81247.2
23.4313	141384	23.4313	107369	2.35034	-2867.09	2.35034	52792.6	2.35035	81185
23.5314	141399	23.5314	107341	2.36032	-2972.4	2.36032	52707.7	2.36036	81118.9
23.6315	141415	23.6315	107312	2.37033	-3099.48	2.37033	52634.9	2.37031	81061.2
23.7316	141430	23.7316	107284	2.38034	-3220.74	2.38034	52552.8	2.38032	81010.4
23.8317	141446	23.8317	107255	2.39032	-3336.81	2.39035	52508.9	2.39033	80964.1
23.9318	141461	23.9318	107226	2.40033	-3435.81	2.40033	52433.9	2.40034	80924.6
24.0319	141477	24.0319	107198	2.41034	-3534.28	2.41034	52367.9	2.41035	80877.3
24.132	141492	24.132	107169	2.42032	-3649.74	2.42035	52285.3	2.42036	80826.5
24.2321	141508	24.2321	107141	2.43033	-3751.89	2.43033	52215.3	2.43031	80771.8
24.3321	141523	24.3321	107112	2.44034	-3855.11	2.44034	52152.1	2.44032	80717.6
24.4322	141539	24.4322	107084	2.45032	-3951.98	2.45035	52059.3	2.45033	80658.4
24.5323	141554	24.5323	107055	2.46033	-4058.66	2.46032	52013.9	2.46034	80592.2
24.6324	141570	24.6324	107027	2.47034	-4183.37	2.47033	51915.1	2.47035	80528.7
24.7325	141585	24.7325	106998	2.48032	-4282.29	2.48034	51860.3	2.48036	80467.6
24.8326	141601	24.8326	106970	2.49033	-4392.94	2.49032	51778.6	2.4903	80428.8
24.9327	141616	24.9327	106941	2.50034	-4491.77	2.50033	51711.1	2.50031	80381.7
25.0328	141631	25.0328	106913	2.51035	-4617.32	2.51034	51665.7	2.51032	80328.7
25.1329	141647	25.1329	106884	2.52033	-4728.33	2.52032	51587.8	2.52033	80285.3
25.2329	141662	25.233	106856	2.53034	-4819.71	2.53033	51550.6	2.53034	80230.9
25.333	141678	25.3331	106827	2.54035	-4927.8	2.54034	51455.8	2.54035	80177.8
25.4331	141693	25.4331	106799	2.55033	-5011.81	2.55032	51402.9	2.55036	80128.6
25.5332	141709	25.5332	106770	2.56034	-5129.55	2.56033	51332	2.56031	80081.6
25.6333	141724	25.6333	106742	2.57035	-5230.37	2.57034	51267	2.57032	80033.5
25.7334	141740	25.7334	106714	2.58032	-5322.6	2.58032	51221.6	2.58033	79972.9
25.8335	141755	25.8335	106685	2.59033	-5436.4	2.59033	51126.3	2.59034	79923.9
25.9336	141771	25.9336	106657	2.60034	-5523.31	2.60034	51077.8	2.60035	79884.4
26.0337	141786	26.0337	106628	2.61032	-5664.95	2.61032	50992.7	2.61036	79846.1
26.1338	141802	26.1338	106600	2.62033	-5762	2.62033	50937.3	2.62031	79809.7
26.2339	141817	26.2339	106572	2.63034	-5864.93	2.63034	50868.5	2.63032	79762.3
26.3339	141833	26.3339	106543	2.64032	-5975.73	2.64035	50779.6	2.64033	79720.3
26.434	141848	26.434	106515	2.65033	-6064.45	2.65033	50730.6	2.65034	79676.7
26.5341	141864	26.5341	106486	2.66034	-6190.01	2.66034	50640.8	2.66035	79630
26.6342	141879	26.6342	106458	2.67032	-6270.53	2.67035	50597.3	2.67036	79588.7
26.7343	141895	26.7343	106430	2.68033	-6377.35	2.68033	50524.2	2.68031	79538
26.8344	141910	26.8344	106401	2.69034	-6470.02	2.69034	50456.9	2.69032	79488
26.9345	141926	26.9345	106373	2.70032	-6568.36	2.70035	50409.5	2.70033	79432.8
27.0346	141942	27.0346	106345	2.71033	-6698.47	2.71032	50314.8	2.71034	79373.5
27.1347	141957	27.1347	106316	2.72034	-6788.16	2.72033	50276.2	2.72035	79322.3
27.2347	141973	27.2347	106288	2.73032	-6913.89	2.73034	50190.4	2.73036	79271
27.3348	141988	27.3348	106260	2.74033	-7011.78	2.74032	50128.8	2.7403	79217.9
27.4349	142004	27.4349	106231	2.75034	-7130.31	2.75033	50053.9	2.75031	79167.7
27.535	142019	27.535	106203	2.76035	-7250.27	2.76034	49985.5	2.76032	79126.3
27.6351	142035	27.6351	106175	2.77033	-7337.26	2.77032	49929.1	2.77033	79083.3
27.7352	142050	27.7352	106147	2.78034	-7455.52	2.78033	49835.1	2.78034	79040.5
27.8353	142066	27.8353	106118	2.79035	-7549.91	2.79034	49784.7	2.79035	79003.2
27.9354	142081	27.9354	106090	2.80033	-7687.83	2.80032	49710.2	2.80036	78948.8
28.0355	142097	28.0355	106062	2.81034	-7789.34	2.81033	49648.7	2.81031	78913.3
28.1355	142112	28.1356	106033	2.82035	-7876.85	2.82034	49580.6	2.82032	78865.7
28.2356	142128	28.2356	106005	2.83032	-7980.83	2.83032	49511.1	2.83033	78805.1
28.3357	142143	28.3357	105977	2.84033	-8073.74	2.84033	49458.7	2.84034	78745.5
28.4358	142159	28.4358	105949	2.85034	-8200.77	2.85034	49382.2	2.85035	78698.3
28.5359	142175	28.5359	105921	2.86032	-8294.76	2.86032	49338.4	2.86036	78653.4
28.636	142190	28.636	105892	2.87033	-8404.49	2.87033	49263.4	2.87031	78602.5
28.7361	142206	28.7361	105864	2.88034	-8502.18	2.88034	49196.7	2.88032	78544.1
28.8362	142221	28.8362	105836	2.89032	-8600.46	2.89035	49131.1	2.89033	78495.9
28.9363	142237	28.9363	105808	2.90033	-8731.67	2.90033	49057.6	2.90034	78454.5
29.0364	142252	29.0364	105780	2.91034	-8820.24	2.91034	49017.2	2.91035	78409.9
29.1364	142268	29.1365	105751	2.92032	-8929.71	2.92035	48933.1	2.92036	78363.1
29.2365	142283	29.2366	105723	2.93033	-9019.73	2.93033	48876.8	2.93031	78320
29.3366	142299	29.3366	105695	2.94034	-9134.89	2.94034	48805.2	2.94032	78267.1
29.4367	142314	29.4367	105667	2.95032	-9248.06	2.95035	48736	2.95033	78218.2
29.5368	142330	29.5368	105639	2.96033	-9338.51	2.96032	48680.5	2.96034	78177.5
29.6369	142346	29.6369	105611	2.97034	-9446.47	2.97033	48597.7	2.97035	78135.9
29.737	142361	29.737	105583	2.98032	-9534.17	2.98034	48547.2	2.98036	78093.5
29.8371	142377	29.8371	105554	2.99033	-9657.59	2.99032	48469	2.9903	78036.3
29.9372	142392	29.9372	105526	3.00034	-9760.79	3.00033	48405.9	3.00031	77985.1
30.0373	142408	30.0373	105498	3.01035	-9858.14	3.01034	48344.5	3.01032	77940.1
30.1374	142423	30.1374	105470	3.02033	-9960.49	3.02032	48260.7	3.02033	77902.5
30.2374	142439	30.2374	105442	3.03034	-10053.5	3.03033	48199.6	3.03034	77868.4
30.3375	142455	30.3375	105414	3.04035	-10182.4	3.04034	48115.2	3.04035	77812.3
30.4376	142470	30.4376	105386	3.05033	-10271.8	3.05032	48058.9	3.05036	77764.9
30.5377	142486	30.5377	105358	3.06034	-10373.6	3.06033	47996.8	3.06031	77728.3
30.6378	142501	30.6378	105330	3.07035	-10456	3.07034	47909.9	3.07032	77694.9
30.7379	142517	30.7379	105302	3.08032	-10548.9	3.08032	47852.5	3.08033	77652.2
30.838	142532	30.838	105274	3.09033	-10665.2	3.09033	47773.6	3.09034	77599.1
30.9381	142548	30.9381	105246	3.10034	-10745	3.10034	47729.2	3.10035	77554.8
31.0382	142564	31.0382	105218	3.11032	-10850.5	3.11032	47653.4	3.11036	77502.4
31.1382	142579	31.1382	105190	3.12033	-10939.6	3.12033	47588.1	3.12031	77458.9
31.2383	142595	31.2383	105161	3.13034	-11050.2	3.13034	47538.2	3.13032	77421.1
31.3384	142610	31.3384	105133	3.14032	-11168.4	3.14035	47457.2	3.14033	77372.5
31.4385	142626	31.4385	105105	3.15033	-11245.8	3.15033	47418.2	3.15034	77325.6
31.5386	142642	31.5386	105077	3.16034	-11365.4	3.16034	47337.2	3.16035	77280
31.6387	142657	31.6387	105050	3.17032	-11447.2	3.17035	47276.4	3.17036	77247.3
31.7388	142673	31.7388	105022	3.18033	-11570.1	3.18033	47207.6	3.18031	77208.1
31.8389	142688	31.8389	104994	3.19034	-11671.5	3.19034	47128.2	3.19032	77165.1
31.939	142704	31.939	104966	3.20032	-11761.3	3.20035	47092.3	3.20033	77107.1
32.0391	142720	32.0391	104938	3.21033	-11878.7	3.21032	47017.2	3.21034	77052.6
32.1391	142735	32.1392	104910	3.22034	-11952.7	3.22033	46967.8	3.22035	77019.6
32.2392	142751	32.2392	104882	3.23032	-12079	3.23034	46894.9	3.23036	76974.9
32.3393	142766	32.3393	104854	3.24033	-12169	3.24032	46827.8	3.2403	76925.3
32.4394	142782	32.4394	104826	3.25034	-12274.9	3.25033	46775.6	3.25031	76874.2
32.5395	142798	32.5395	104798	3.26035	-12383	3.26034	46681.3	3.26032	76831.6
32.6396	142813	32.6396	104770	3.27033	-12481.2	3.27032	46632.8	3.27033	76796.3
32.7397	142829	32.7397	104742	3.28034	-12610.7	3.28033	46559.1	3.28034	76758.9
32.8398	142844	32.8398	104714	3.29035	-12690	3.29034	46506.3	3.29035	76727.5
32.9399	142860	32.9399	104686	3.30033	-12797.3	3.30032	46444.8	3.30036	76677.9
33.0399	142876	33.04	104658	3.31034	-12897.7	3.31033	46370.6	3.31031	76627.7
33.14	142891	33.1401	104631	3.32035	-13000.2	3.32034	46323.6	3.32032	76579.7
33.2401	142907	33.2401	104603	3.33032	-13121.5	3.33032	46248.4	3.33033	76543.2
33.3402	142923	33.3402	104575	3.34033	-13200.5	3.34033	46192.2	3.34034	76498.6
33.4403	142938	33.4403	104547	3.35034	-13298.8	3.35034	46125	3.35035	76436.1
33.5404	142954	33.5404	104519	3.36032	-13382.9	3.36032	46044.9	3.36036	76389.5
33.6405	142969	33.6405	104491	3.37033	-13500.5	3.37033	45980.4	3.37031	76335.7
33.7406	142985	33.7406	104464	3.38034	-13609.8	3.38034	45901.2	3.38032	76305.8
33.8407	143001	33.8407	104436	3.39032	-13710	3.39035	45850.3	3.39033	76252.4
33.9408	143016	33.9408	104408	3.40033	-13817.4	3.40033	45776.8	3.40034	76214.5
34.0408	143032	34.0408	104380	3.41034	-13916.2	3.41034	45707.6	3.41035	76168.6
34.1409	143048	34.1409	104352	3.42032	-14034.6	3.42035	45649.6	3.42036	76123.4
34.241	143063	34.241	104324	3.43033	-14143.3	3.43033	45583.8	3.43031	76093.7
34.3411	143079	34.3411	104297	3.44034	-14236.3	3.44034	45522.3	3.44032	76066
34.4412	143095	34.4412	104269	3.45032	-14334	3.45035	45457	3.45033	76031.4
34.5413	143110	34.5413	104241	3.46033	-14437.7	3.46032	45401.1	3.46034	75976.2
34.6414	143126	34.6414	104213	3.47034	-14547.2	3.47033	45340.6	3.47035	75930
34.7415	143142	34.7415	104186	3.48032	-14637.4	3.48034	45272.7	3.48036	75889.4
34.8416	143157	34.8416	104158	3.49033	-14733.6	3.49032	45208.7	3.4903	75842.9
34.9417	143173	34.9417	104130	3.50034	-14823.1	3.50033	45145.2	3.50031	75788.3
35.0418	143188	35.0418	104102	3.51035	-14931.4	3.51034	45090	3.51032	75734.5
35.1418	143204	35.1418	104075	3.52033	-15031.1	3.52032	45031.7	3.52033	75700.9
35.2419	143220	35.2419	104047	3.53034	-15136	3.53033	44979.8	3.53034	75650
35.342	143235	35.342	104019	3.54035	-15228.2	3.54034	44914.6	3.54035	75607.4
35.4421	143251	35.4421	103992	3.55033	-15330.2	3.55032	44843	3.55036	75567.3
35.5422	143267	35.5422	103964	3.56034	-15444.9	3.56033	44784.4	3.56031	75540
35.6423	143282	35.6423	103936	3.57035	-15554.2	3.57034	44728.6	3.57032	75502
35.7424	143298	35.7424	103908	3.58032	-15650.8	3.58032	44677.7	3.58033	75457.3
35.8425	143314	35.8425	103881	3.59033	-15733.1	3.59033	44611.2	3.59034	75424
35.9426	143329	35.9426	103853	3.60034	-15828.1	3.60034	44539.7	3.60035	75367.7
36.0427	143345	36.0427	103825	3.61032	-15938.4	3.61032	44486.6	3.61036	75302.7
36.1427	143361	36.1427	103798	3.62033	-16042.8	3.62033	44414.6	3.62031	75253
36.2428	143376	36.2428	103770	3.63034	-16141.6	3.63034	44360	3.63032	75196.7
36.3429	143392	36.3429	103742	3.64032	-16233.7	3.64035	44295.5	3.64033	75146.8
36.443	143408	36.443	103715	3.65033	-16351.9	3.65033	44238.7	3.65034	75073.1
36.5431	143424	36.5431	103687	3.66034	-16459.2	3.66034	44174.9	3.66035	75024.2
36.6432	143439	36.6432	103660	3.67032	-16567.4	3.67035	44107.3	3.67036	74991.9
36.7433	143455	36.7433	103632	3.68033	-16662.2	3.68033	44068.2	3.68031	74969.9
36.8434	143471	36.8434	103604	3.69034	-16756.4	3.69034	44005.9	3.69032	74935.1
36.9434	143486	36.9435	103577	3.70032	-16863.2	3.70035	43957.8	3.70033	74902.8
37.0435	143502	37.0436	103549	3.71033	-16963.9	3.71032	43899	3.71034	74858.8
37.1436	143518	37.1436	103522	3.72034	-17057.2	3.72033	43831.7	3.72035	74803.1
37.2437	143533	37.2437	103494	3.73032	-17131.5	3.73034	43779.1	3.73036	74747.1
37.3438	143549	37.3438	103467	3.74033	-17229.6	3.74032	43716.7	3.7403	74699.9
37.4439	143565	37.4439	103439	3.75034	-17342.5	3.75033	43677.2	3.75031	74643.6
37.544	143580	37.544	103411	3.76035	-17453.3	3.76034	43613.2	3.76032	74585.2
37.6441	143596	37.6441	103384	3.77033	-17554.3	3.77032	43549.9	3.77033	74528.9
37.7442	143612	37.7442	103356	3.78034	-17646.2	3.78033	43489.9	3.78034	74480.9
37.8443	143628	37.8443	103329	3.79035	-17745.6	3.79034	43407.9	3.79035	74428.9
37.9444	143643	37.9444	103301	3.80033	-17848	3.80032	43367.8	3.80036	74390.6
38.0444	143659	38.0444	103274	3.81034	-17948.8	3.81033	43301.4	3.81031	74356.7
38.1445	143675	38.1445	103246	3.82035	-18050.4	3.82034	43240.6	3.82032	74313.4
38.2446	143690	38.2446	103219	3.83032	-18140.5	3.83032	43172.8	3.83033	74274.7
38.3447	143706	38.3447	103191	3.84033	-18245.8	3.84033	43098.8	3.84034	74231.6
38.4448	143722	38.4448	103164	3.85034	-18340.2	3.85034	43050.6	3.85035	74196.8
38.5449	143737	38.5449	103136	3.86032	-18443	3.86032	42980.5	3.86036	74154
38.645	143753	38.645	103109	3.87033	-18545.5	3.87033	42938.8	3.87031	74096.1
38.7451	143769	38.7451	103081	3.88034	-18639.2	3.88034	42863	3.88032	74037
38.8452	143785	38.8452	103054	3.89032	-18740.7	3.89035	42783.9	3.89033	73985.3
38.9453	143800	38.9453	103026	3.90033	-18844.2	3.90033	42733.9	3.90034	73935.3
39.0453	143816	39.0453	102999	3.91034	-18949.9	3.91034	42645.3	3.91035	73887.6
39.1454	143832	39.1454	102972	3.92032	-19041	3.92035	42608.3	3.92036	73855.6
39.2455	143848	39.2455	102944	3.93033	-19131.7	3.93033	42527.2	3.93031	73822.6
39.3456	143863	39.3456	102917	3.94034	-19247.4	3.94034	42473.1	3.94032	73775.4
39.4457	143879	39.4457	102889	3.95032	-19342.8	3.95035	42417.6	3.95033	73733.1
39.5458	143895	39.5458	102862	3.96033	-19440.9	3.96032	42337.3	3.96034	73694.6
39.6459	143910	39.6459	102835	3.97034	-19517.3	3.97033	42294.8	3.97035	73658
39.746	143926	39.746	102807	3.98032	-19619.4	3.98034	42212.9	3.98036	73613.7
39.8461	143942	39.8461	102780	3.99033	-19736.2	3.99032	42169.8	3.9903	73566.4
39.9462	143958	39.9462	102752	4.00034	-19825	4.00033	42102.8	4.00031	73522.8
40.0462	143973	40.0462	102725	4.01035	-19936.8	4.01034	42033.3	4.01032	73471.5
40.1463	143989	40.1463	102698	4.02033	-20020.6	4.02032	41990.1	4.02033	73425.2
40.2464	144005	40.2464	102670	4.03034	-20128.9	4.03033	41913.5	4.03034	73379.2
40.3465	144021	40.3465	102643	4.04035	-20239.9	4.04034	41873	4.04035	73327.9
40.4466	144036	40.4466	102616	4.05033	-20337.6	4.05032	41807.5	4.05036	73288.3
40.5467	144052	40.5467	102588	4.06034	-20456.5	4.06033	41755	4.06031	73228.9
40.6468	144068	40.6468	102561	4.07035	-20538.1	4.07034	41701.6	4.07032	73193.8
40.7469	144084	40.7469	102534	4.08032	-20657.1	4.08032	41631.8	4.08033	73161
40.8469	144099	40.847	102506	4.09033	-20750.3	4.09033	41596	4.09034	73124.6
40.947	144115	40.947	102479	4.10034	-20850.2	4.10034	41526.6	4.10035	73093.8
41.0471	144131	41.0471	102452	4.11032	-20960.6	4.11032	41470.4	4.11036	73042.7
41.1472	144147	41.1472	102424	4.12033	-21035.4	4.12033	41409.6	4.12031	73007.3
41.2473	144162	41.2473	102397	4.13034	-21161.4	4.13034	41350.3	4.13032	72953.9
41.3474	144178	41.3474	102370	4.14032	-21258.1	4.14035	41301.7	4.14033	72911.9
41.4475	144194	41.4475	102343	4.15033	-21365.8	4.15033	41226.8	4.15034	72877.2
41.5476	144210	41.5476	102315	4.16034	-21461.2	4.16034	41178.6	4.16035	72810.6
41.6477	144225	41.6477	102288	4.17032	-21553.1	4.17035	41111	4.17036	72774.4
41.7478	144241	41.7478	102261	4.18033	-21689.8	4.18033	41048.1	4.18031	72724.2
41.8479	144257	41.8479	102234	4.19034	-21772.7	4.19034	40989.4	4.19032	72689.4
41.9479	144273	41.9479	102206	4.20032	-21886.4	4.20035	40921.5	4.20033	72646.1
42.048	144289	42.048	102179	4.21033	-21966.8	4.21032	40871	4.21034	72598.9
42.1481	144304	42.1481	102152	4.22034	-22057.6	4.22033	40805	4.22035	72571.3
42.2482	144320	42.2482	102125	4.23032	-22174	4.23034	40756.3	4.23036	72521.6
42.3483	144336	42.3483	102098	4.24033	-22246.5	4.24032	40689	4.2403	72477.2
42.4484	144352	42.4484	102070	4.25034	-22357	4.25033	40622.1	4.25031	72425.7
42.5485	144367	42.5485	102043	4.26035	-22428.1	4.26034	40557	4.26032	72384.3
42.6486	144383	42.6486	102016	4.27033	-22542.2	4.27032	40501.3	4.27033	72347.4
42.7487	144399	42.7487	101989	4.28034	-22659.5	4.28033	40441	4.28034	72279.7
42.8488	144415	42.8488	101962	4.29035	-22747.5	4.29034	40376.3	4.29035	72235.3
42.9488	144431	42.9488	101935	4.30033	-22859.3	4.30032	40309.5	4.30036	72194
43.0489	144446	43.0489	101907	4.31034	-22926.3	4.31033	40241.2	4.31031	72137.6
43.149	144462	43.149	101880	4.32035	-23047.3	4.32034	40180.7	4.32032	72098.9
43.2491	144478	43.2491	101853	4.33032	-23144	4.33032	40120	4.33033	72058.3
43.3492	144494	43.3492	101826	4.34033	-23226	4.34033	40061.1	4.34034	72037.7
43.4493	144510	43.4493	101799	4.35034	-23331.4	4.35034	39999.1	4.35035	71993.2
43.5494	144525	43.5494	101772	4.36032	-23403.8	4.36032	39935.8	4.36036	71955.5
43.6495	144541	43.6495	101745	4.37033	-23516.7	4.37033	39874.5	4.37031	71925.8
43.7496	144557	43.7496	101718	4.38034	-23606.8	4.38034	39804.4	4.38032	71866.1
43.8496	144573	43.8496	101690	4.39032	-23695.9	4.39035	39739.9	4.39033	71810
43.9497	144589	43.9497	101663	4.40033	-23797.2	4.40033	39676.3	4.40034	71748.6
44.0498	144604	44.0498	101636	4.41034	-23876.2	4.41034	39610.3	4.41035	71694.4
44.1499	144620	44.1499	101609	4.42032	-24004.8	4.42035	39556.1	4.42036	71653.2
44.25	144636	44.25	101582	4.43033	-24097.2	4.43033	39497.4	4.43031	71594.5
44.3501	144652	44.3501	101555	4.44034	-24202.4	4.44034	39434.7	4.44032	71557.8
44.4502	144668	44.4502	101528	4.45032	-24301.7	4.45035	39370.9	4.45033	71505.8
44.5503	144684	44.5503	101501	4.46033	-24392.7	4.46032	39321.4	4.46034	71471.6
44.6504	144699	44.6504	101474	4.47034	-24516.5	4.47033	39254.8	4.47035	71436.2
44.7505	144715	44.7505	101447	4.48032	-24595.9	4.48034	39194.9	4.48036	71392.6
44.8505	144731	44.8505	101420	4.49033	-24683	4.49032	39126.3	4.4903	71352.8
44.9506	144747	44.9506	101393	4.50034	-24773.1	4.50033	39064.4	4.50031	71290.2
45.0507	144763	45.0507	101366	4.51035	-24862.3	4.51034	39002.2	4.51032	71257.5
45.1508	144778	45.1508	101339	4.52033	-24982.5	4.52032	38942.3	4.52033	71202.6
45.2509	144794	45.2509	101312	4.53034	-25056.2	4.53033	38878.7	4.53034	71153.5
45.351	144810	45.351	101285	4.54035	-25156.3	4.54034	38811.7	4.54035	71110.5
45.4511	144826	45.4511	101258	4.55033	-25240.8	4.55032	38759.2	4.55036	71065
45.5512	144842	45.5512	101231	4.56034	-25339.3	4.56033	38699.6	4.56031	71022.7
45.6513	144858	45.6513	101204	4.57035	-25455.7	4.57034	38648.4	4.57032	70973.4
45.7514	144873	45.7514	101177	4.58032	-25524.8	4.58032	38596	4.58033	70949.6
45.8514	144889	45.8514	101150	4.59033	-25615.4	4.59033	38528.5	4.59034	70911.7
45.9515	144905	45.9515	101123	4.60034	-25703.5	4.60034	38465.5	4.60035	70879.2
46.0516	144921	46.0516	101096	4.61032	-25809.7	4.61032	38394.3	4.61036	70849.3
46.1517	144937	46.1517	101069	4.62033	-25924.7	4.62033	38341.8	4.62031	70818.7
46.2518	144953	46.2518	101042	4.63034	-26000.7	4.63034	38262.4	4.63032	70794.9
46.3519	144969	46.3519	101015	4.64032	-26103.9	4.64035	38191.3	4.64033	70736.3
46.452	144984	46.452	100989	4.65033	-26194.6	4.65033	38131.1	4.65034	70682.8
46.5521	145000	46.5521	100962	4.66034	-26308.9	4.66034	38060.5	4.66035	70623.8
46.6522	145016	46.6522	100935	4.67032	-26420.2	4.67035	38019.4	4.67036	70565.9
46.7522	145032	46.7522	100908	4.68033	-26510.5	4.68033	37948.5	4.68031	70505.4
46.8523	145048	46.8523	100881	4.69034	-26614.2	4.69034	37908.6	4.69032	70438.5
46.9524	145064	46.9524	100854	4.70032	-26702.7	4.70035	37842	4.70033	70419.9
47.0525	145080	47.0525	100827	4.71033	-26810.7	4.71032	37783.3	4.71034	70378.7
47.1526	145095	47.1526	100800	4.72034	-26907.4	4.72033	37723.2	4.72035	70361.1
47.2527	145111	47.2527	100774	4.73032	-26989.5	4.73034	37645.9	4.73036	70340.2
47.3528	145127	47.3528	100747	4.74033	-27085	4.74032	37598	4.7403	70308.6
47.4529	145143	47.4529	100720	4.75034	-27176.4	4.75033	37529	4.75031	70300.4
47.553	145159	47.553	100693	4.76035	-27280.2	4.76034	37475.5	4.76032	70242.5
47.6531	145175	47.6531	100666	4.77033	-27378.7	4.77032	37411.1	4.77033	70205.2
47.7531	145191	47.7531	100639	4.78034	-27459.6	4.78033	37346.2	4.78034	70140.2
47.8532	145206	47.8532	100613	4.79035	-27561.9	4.79034	37294.6	4.79035	70060.5
47.9533	145222	47.9533	100586	4.80033	-27650.6	4.80032	37220	4.80036	70008.5
48.0534	145238	48.0534	100559	4.81034	-27769.3	4.81033	37174.4	4.81031	69935.3
48.1535	145254	48.1535	100532	4.82035	-27861.7	4.82034	37103.7	4.82032	69903.9
48.2536	145270	48.2536	100506	4.83032	-27953.1	4.83032	37056	4.83033	69858
48.3537	145286	48.3537	100479	4.84033	-28064.3	4.84033	37005.4	4.84034	69835
48.4538	145302	48.4538	100452	4.85034	-28156	4.85034	36943.7	4.85035	69832
48.5539	145318	48.5539	100425	4.86032	-28265.5	4.86032	36898.5	4.86036	69792.9
48.654	145334	48.654	100398	4.87033	-28350.8	4.87033	36826.7	4.87031	69788.2
48.754	145349	48.754	100372	4.88034	-28437.6	4.88034	36763.1	4.88032	69748
48.8541	145365	48.8541	100345	4.89032	-28547.2	4.89035	36691.4	4.89033	69713.9
48.9542	145381	48.9542	100318	4.90033	-28637.3	4.90033	36631.5	4.90034	69657.6
49.0543	145397	49.0543	100292	4.91034	-28764.6	4.91034	36579.6	4.91035	69587.6
49.1544	145413	49.1544	100265	4.92032	-28851.9	4.92035	36513.6	4.92036	69543.8
49.2545	145429	49.2545	100238	4.93033	-28956.9	4.93033	36454.4	4.93031	69472
49.3546	145445	49.3546	100211	4.94034	-29066.1	4.94034	36391.5	4.94032	69442
49.4547	145461	49.4547	100185	4.95032	-29153.9	4.95035	36335.8	4.95033	69389.9
49.5548	145477	49.5548	100158	4.96033	-29262.8	4.96032	36278.7	4.96034	69374
49.6549	145493	49.6549	100131	4.97034	-29339.3	4.97033	36225.3	4.97035	69354.1
49.7549	145508	49.7549	100105	4.98032	-29450.1	4.98034	36174.2	4.98036	69311.4
49.855	145524	49.855	100078	4.99033	-29554.3	4.99032	36121.3	4.9903	69311.4
49.9551	145540	49.9551	100051	5.00034	-29636.9	5.00033	36051.4	5.00031	69276.4
50.0552	145556	50.0552	100025	5.01035	-29741.5	5.01034	35984.3	5.01032	69237.2
50.1553	145572	50.1553	99998.1	5.02033	-29813	5.02032	35925.9	5.02033	69170.8
50.2554	145588	50.2554	99971.5	5.03034	-29930.3	5.03033	35869.8	5.03034	69114.3
50.3555	145604	50.3555	99944.9	5.04035	-30027.9	5.04034	35809.1	5.04035	69083.8
50.4556	145620	50.4556	99918.2	5.05033	-30136.1	5.05032	35741.4	5.05036	68995.7
50.5557	145636	50.5557	99891.6	5.06034	-30235.6	5.06033	35690.3	5.06031	68970.1
50.6557	145652	50.6557	99865	5.07035	-30324.7	5.07034	35630.8	5.07032	68913.2
50.7558	145668	50.7558	99838.4	5.08032	-30438.3	5.08032	35585.4	5.08033	68888.6
50.8559	145684	50.8559	99811.8	5.09033	-30540.4	5.09033	35527.1	5.09034	68866.2
50.956	145699	50.956	99785.2	5.10034	-30651.5	5.10034	35467.4	5.10035	68836.9
51.0561	145715	51.0561	99758.7	5.11032	-30738.1	5.11032	35417.6	5.11036	68832.9
51.1562	145731	51.1562	99732.1	5.12033	-30825.4	5.12033	35356.9	5.12031	68770.4
51.2563	145747	51.2563	99705.5	5.13034	-30927.2	5.13034	35307.1	5.13032	68745.8
51.3564	145763	51.3564	99679	5.14032	-31027.3	5.14035	35241.2	5.14033	68684.7
51.4565	145779	51.4565	99652.4	5.15033	-31129.1	5.15033	35180.7	5.15034	68639.9
51.5566	145795	51.5566	99625.9	5.16034	-31213.6	5.16034	35116.4	5.16035	68597.4
51.6566	145811	51.6566	99599.4	5.17032	-31312.8	5.17035	35048.3	5.17036	68522.3
51.7567	145827	51.7567	99572.8	5.18033	-31422	5.18033	34991.5	5.18031	68492.5
51.8568	145843	51.8568	99546.3	5.19034	-31523.2	5.19034	34918.6	5.19032	68429
51.9569	145859	51.9569	99519.8	5.20032	-31617.6	5.20035	34881.5	5.20033	68408.9
52.057	145875	52.057	99493.3	5.21033	-31693.7	5.21032	34814.9	5.21034	68377.3
52.1571	145891	52.1571	99466.8	5.22034	-31802.4	5.22033	34769.5	5.22035	68343.2
52.2572	145907	52.2572	99440.3	5.23032	-31908.4	5.23034	34707.3	5.23036	68322.9
52.3573	145923	52.3573	99413.8	5.24033	-32009.7	5.24032	34653.3	5.2403	68270.3
52.4574	145939	52.4574	99387.3	5.25034	-32091.5	5.25033	34596.6	5.25031	68266.9
52.5575	145955	52.5575	99360.9	5.26035	-32173.8	5.26034	34523.7	5.26032	68205.2
52.6576	145971	52.6576	99334.4	5.27033	-32276.4	5.27032	34480.3	5.27033	68164.2
52.7576	145986	52.7576	99307.9	5.28034	-32378.2	5.28033	34408.7	5.28034	68119.7
52.8577	146002	52.8577	99281.5	5.29035	-32476.7	5.29034	34354.8	5.29035	68058.2
52.9578	146018	52.9578	99255	5.30033	-32560.2	5.30032	34280.2	5.30036	68027.3
53.0579	146034	53.0579	99228.6	5.31034	-32659.7	5.31033	34223.1	5.31031	67950.1
53.158	146050	53.158	99202.2	5.32035	-32763.9	5.32034	34174.5	5.32032	67926.6
53.2581	146066	53.2581	99175.8	5.33032	-32863.9	5.33032	34105.2	5.33033	67878
53.3582	146082	53.3582	99149.3	5.34033	-32960.6	5.34033	34070.2	5.34034	67842.9
53.4583	146098	53.4583	99122.9	5.35034	-33041.8	5.35034	33997.3	5.35035	67812.9
53.5583	146114	53.5584	99096.5	5.36032	-33138.1	5.36032	33961.2	5.36036	67773.5
53.6584	146130	53.6584	99070.1	5.37033	-33241	5.37033	33892.9	5.37031	67766.8
53.7585	146146	53.7585	99043.8	5.38034	-33343.6	5.38034	33827.5	5.38032	67703.6
53.8586	146162	53.8586	99017.4	5.39032	-33442.9	5.39035	33780.8	5.39033	67670.2
53.9587	146178	53.9587	98991	5.40033	-33518.7	5.40033	33694.1	5.40034	67624.9
54.0588	146194	54.0588	98964.6	5.41034	-33616.1	5.41034	33642.7	5.41035	67580.7
54.1589	146210	54.1589	98938.3	5.42032	-33718	5.42035	33561.6	5.42036	67547.3
54.259	146226	54.259	98911.9	5.43033	-33824.2	5.43033	33507.5	5.43031	67478.6
54.3591	146242	54.3591	98885.6	5.44034	-33919.6	5.44034	33460.6	5.44032	67454.3
54.4592	146258	54.4592	98859.2	5.45032	-34005.6	5.45035	33389.3	5.45033	67392.2
54.5592	146274	54.5592	98832.9	5.46033	-34115.8	5.46032	33341.8	5.46034	67350.8
54.6593	146290	54.6593	98806.6	5.47034	-34224.5	5.47033	33262.9	5.47035	67315.8
54.7594	146306	54.7594	98780.3	5.48032	-34334.8	5.48034	33219	5.48036	67275.6
54.8595	146322	54.8595	98754	5.49033	-34415.1	5.49032	33157.9	5.4903	67249.7
54.9596	146338	54.9596	98727.7	5.50034	-34496.8	5.50033	33099.3	5.50031	67175.7
55.0597	146354	55.0597	98701.4	5.51035	-34604.3	5.51034	33051.7	5.51032	67147.5
55.1598	146370	55.1598	98675.1	5.52033	-34700.8	5.52032	32974.9	5.52033	67099.1
55.2599	146386	55.2599	98648.8	5.53034	-34804	5.53033	32927.2	5.53034	67062.7
55.36	146402	55.36	98622.5	5.54035	-34889	5.54034	32858.3	5.54035	67026.8
55.4601	146418	55.4601	98596.3	5.55033	-34981.6	5.55032	32805.6	5.55036	66970.7
55.5602	146434	55.5602	98570	5.56034	-35092.9	5.56033	32750.5	5.56031	66941.2
55.6602	146450	55.6602	98543.7	5.57035	-35193.5	5.57034	32682.7	5.57032	66879.2
55.7603	146466	55.7603	98517.5	5.58032	-35303.7	5.58032	32643	5.58033	66854.7
55.8604	146482	55.8604	98491.3	5.59033	-35382	5.59033	32562	5.59034	66816.1
55.9605	146498	55.9605	98465	5.60034	-35480.6	5.60034	32514	5.60035	66774.1
56.0606	146514	56.0606	98438.8	5.61032	-35581.6	5.61032	32453.8	5.61036	66751.3
56.1607	146530	56.1607	98412.6	5.62033	-35664.4	5.62033	32387	5.62031	66699.8
56.2608	146546	56.2608	98386.4	5.63034	-35757.5	5.63034	32338	5.63032	66680.8
56.3609	146562	56.3609	98360.2	5.64032	-35836.3	5.64035	32268	5.64033	66621.1
56.461	146578	56.461	98334	5.65033	-35941.7	5.65033	32224.4	5.65034	66601.6
56.5611	146594	56.5611	98307.8	5.66034	-36031.2	5.66034	32157.3	5.66035	66577.8
56.6611	146610	56.6611	98281.6	5.67032	-36124.9	5.67035	32097.1	5.67036	66518.5
56.7612	146626	56.7612	98255.4	5.68033	-36228.3	5.68033	32039.1	5.68031	66478.4
56.8613	146642	56.8613	98229.2	5.69034	-36302.9	5.69034	31973.1	5.69032	66419.8
56.9614	146658	56.9614	98203.1	5.70032	-36415.5	5.70035	31929.4	5.70033	66395.4
57.0615	146674	57.0615	98176.9	5.71033	-36508.2	5.71032	31861.5	5.71034	66342.8
57.1616	146690	57.1616	98150.8	5.72034	-36614.9	5.72033	31796	5.72035	66305.1
57.2617	146707	57.2617	98124.6	5.73032	-36711.7	5.73034	31740.2	5.73036	66274.1
57.3618	146723	57.3618	98098.5	5.74033	-36799.5	5.74032	31676.3	5.7403	66215.9
57.4618	146739	57.4619	98072.4	5.75034	-36917	5.75033	31607.6	5.75031	66185.6
57.5619	146755	57.562	98046.2	5.76035	-37006.3	5.76034	31546.4	5.76032	66133.6
57.662	146771	57.662	98020.1	5.77033	-37109.4	5.77032	31498.5	5.77033	66113.8
57.7621	146787	57.7621	97994	5.78034	-37202.9	5.78033	31436.6	5.78034	66074.4
57.8622	146803	57.8622	97967.9	5.79035	-37279.5	5.79034	31374.5	5.79035	66005
57.9623	146819	57.9623	97941.8	5.80033	-37398.1	5.80032	31315.9	5.80036	65975.4
58.0624	146835	58.0624	97915.7	5.81034	-37483	5.81033	31259.4	5.81031	65920.9
58.1625	146851	58.1625	97889.7	5.82035	-37578.1	5.82034	31204	5.82032	65889.5
58.2626	146867	58.2626	97863.6	5.83032	-37658.9	5.83032	31148.7	5.83033	65834.5
58.3627	146883	58.3627	97837.5	5.84033	-37747.2	5.84033	31093.9	5.84034	65792
58.4627	146899	58.4627	97811.5	5.85034	-37866.8	5.85034	31036.2	5.85035	65752.8
58.5628	146915	58.5628	97785.4	5.86032	-37949.4	5.86032	30980.5	5.86036	65697.8
58.6629	146931	58.6629	97759.4	5.87033	-38046.2	5.87033	30915.6	5.87031	65657.1
58.763	146947	58.763	97733.3	5.88034	-38134.1	5.88034	30860.5	5.88032	65611.7
58.8631	146963	58.8631	97707.3	5.89032	-38227.8	5.89035	30814.6	5.89033	65582.1
58.9632	146979	58.9632	97681.3	5.90033	-38347.6	5.90033	30763.5	5.90034	65545.1
59.0633	146996	59.0633	97655.3	5.91034	-38424.6	5.91034	30703.2	5.91035	65503
59.1634	147012	59.1634	97629.3	5.92032	-38521.9	5.92035	30650.7	5.92036	65461.6
59.2635	147028	59.2635	97603.3	5.93033	-38607.7	5.93033	30600.7	5.93031	65419.4
59.3636	147044	59.3636	97577.3	5.94034	-38699.3	5.94034	30540.4	5.94032	65375
59.4637	147060	59.4637	97551.3	5.95032	-38806.9	5.95035	30472.4	5.95033	65328.3
59.5637	147076	59.5637	97525.3	5.96033	-38880.2	5.96032	30413.1	5.96034	65279.4
59.6638	147092	59.6638	97499.3	5.97034	-38983.3	5.97033	30362.7	5.97035	65228.2
59.7639	147108	59.7639	97473.3	5.98032	-39068.9	5.98034	30309	5.98036	65189.5
59.864	147124	59.864	97447.4	5.99033	-39160.3	5.99032	30244.4	5.9903	65147.2
59.9641	147140	59.9641	97421.4	6.00034	-39278.9	6.00033	30185.2	6.00031	65117.4
60.0642	147156	60.0642	97395.5	6.01035	-39357.7	6.01034	30135.6	6.01032	65078.5
60.1643	147172	60.1643	97369.5	6.02033	-39464.6	6.02032	30073.1	6.02033	65038.4
60.2644	147189	60.2644	97343.6	6.03034	-39554.4	6.03033	30028.6	6.03034	65004.7
60.3645	147205	60.3645	97317.7	6.04035	-39665.4	6.04034	29963.9	6.04035	64951.7
60.4646	147221	60.4646	97291.8	6.05033	-39763.6	6.05032	29911	6.05036	64914.4
60.5646	147237	60.5646	97265.8	6.06034	-39837.1	6.06033	29856.8	6.06031	64870.8
60.6647	147253	60.6647	97239.9	6.07035	-39940.2	6.07034	29799.7	6.07032	64828.2
60.7648	147269	60.7648	97214	6.08032	-40020.8	6.08032	29748	6.08033	64783
60.8649	147285	60.8649	97188.1	6.09033	-40133.5	6.09033	29671.7	6.09034	64724.4
60.965	147301	60.965	97162.3	6.10034	-40233	6.10034	29619.6	6.10035	64698.8
61.0651	147317	61.0651	97136.4	6.11032	-40310.1	6.11032	29563.2	6.11036	64650.8
61.1652	147333	61.1652	97110.5	6.12033	-40405.2	6.12033	29501	6.12031	64620.6
61.2653	147350	61.2653	97084.6	6.13034	-40497.2	6.13034	29449.4	6.13032	64586.5
61.3653	147366	61.3654	97058.8	6.14032	-40600	6.14035	29385.9	6.14033	64547.7
61.4654	147382	61.4654	97032.9	6.15033	-40685.2	6.15033	29342	6.15034	64519.7
61.5655	147398	61.5655	97007.1	6.16034	-40755.9	6.16034	29275.4	6.16035	64463.1
61.6656	147414	61.6656	96981.3	6.17032	-40855.9	6.17035	29222.2	6.17036	64435.8
61.7657	147430	61.7657	96955.4	6.18033	-40955.6	6.18033	29165.3	6.18031	64388.5
61.8658	147446	61.8658	96929.6	6.19034	-41060.8	6.19034	29102.8	6.19032	64346.9
61.9659	147462	61.9659	96903.8	6.20032	-41152.9	6.20035	29046.7	6.20033	64290.7
62.066	147478	62.066	96878	6.21033	-41240.4	6.21032	28983.4	6.21034	64242.5
62.1661	147495	62.1661	96852.2	6.22034	-41345	6.22033	28942.2	6.22035	64211.8
62.2662	147511	62.2662	96826.4	6.23032	-41442.8	6.23034	28883.2	6.23036	64157.7
62.3663	147527	62.3663	96800.6	6.24033	-41538.8	6.24032	28819.6	6.2403	64125.1
62.4663	147543	62.4663	96774.8	6.25034	-41644.2	6.25033	28769.3	6.25031	64082.3
62.5664	147559	62.5664	96749	6.26035	-41722.3	6.26034	28717.4	6.26032	64048.9
62.6665	147575	62.6665	96723.3	6.27033	-41830.6	6.27032	28680.4	6.27033	64017.8
62.7666	147591	62.7666	96697.5	6.28034	-41918.7	6.28033	28617.8	6.28034	63974.2
62.8667	147608	62.8667	96671.7	6.29035	-42006.6	6.29034	28565.7	6.29035	63945.7
62.9668	147624	62.9668	96646	6.30033	-42099.3	6.30032	28501.9	6.30036	63899.6
63.0669	147640	63.0669	96620.3	6.31034	-42173.7	6.31033	28439.2	6.31031	63862.5
63.167	147656	63.167	96594.5	6.32035	-42283.4	6.32034	28383.6	6.32032	63808.5
63.2671	147672	63.2671	96568.8	6.33032	-42386.9	6.33032	28319.9	6.33033	63747.2
63.3672	147688	63.3672	96543.1	6.34033	-42471.9	6.34033	28268.4	6.34034	63701.2
63.4672	147704	63.4672	96517.4	6.35034	-42571.9	6.35034	28206.2	6.35035	63644.3
63.5673	147721	63.5673	96491.7	6.36032	-42637.5	6.36032	28151.6	6.36036	63614.7
63.6674	147737	63.6674	96466	6.37033	-42763.6	6.37033	28092.5	6.37031	63566.9
63.7675	147753	63.7675	96440.3	6.38034	-42861.5	6.38034	28040.5	6.38032	63523.7
63.8676	147769	63.8676	96414.6	6.39032	-42949.8	6.39035	27997.4	6.39033	63501.6
63.9677	147785	63.9677	96388.9	6.40033	-43048.4	6.40033	27933.3	6.40034	63456.7
64.0678	147801	64.0678	96363.2	6.41034	-43120.4	6.41034	27870.2	6.41035	63421.3
64.1679	147817	64.1679	96337.6	6.42032	-43250	6.42035	27795.8	6.42036	63379.3
64.268	147834	64.268	96311.9	6.43033	-43337.1	6.43033	27739	6.43031	63348
64.368	147850	64.368	96286.2	6.44034	-43424.6	6.44034	27675.1	6.44032	63298.2
64.4681	147866	64.4681	96260.6	6.45032	-43522	6.45035	27619	6.45033	63227.4
64.5682	147882	64.5682	96235	6.46033	-43587.1	6.46032	27562.9	6.46034	63186.8
64.6683	147898	64.6683	96209.3	6.47034	-43719.2	6.47033	27500.8	6.47035	63129.9
64.7684	147914	64.7684	96183.7	6.48032	-43786.8	6.48034	27445.2	6.48036	63086.7
64.8685	147931	64.8685	96158.1	6.49033	-43888	6.49032	27379.3	6.4903	63030.1
64.9686	147947	64.9686	96132.5	6.50034	-43990.4	6.50033	27331.1	6.50031	62994.4
65.0687	147963	65.0687	96106.9	6.51035	-44059.4	6.51034	27283.3	6.51032	62971.3
65.1688	147979	65.1688	96081.3	6.52033	-44197.2	6.52032	27227.2	6.52033	62939.7
65.2689	147995	65.2689	96055.7	6.53034	-44261.1	6.53033	27170.5	6.53034	62922
65.3689	148012	65.3689	96030.1	6.54035	-44365.5	6.54034	27093.6	6.54035	62883.1
65.469	148028	65.469	96004.5	6.55033	-44473.3	6.55032	27035.2	6.55036	62851.3
65.5691	148044	65.5691	95978.9	6.56034	-44552.1	6.56033	26977	6.56031	62801.8
65.6692	148060	65.6692	95953.4	6.57035	-44681.8	6.57034	26912.3	6.57032	62731
65.7693	148076	65.7693	95927.8	6.58032	-44736.1	6.58032	26859.3	6.58033	62693.6
65.8694	148092	65.8694	95902.3	6.59033	-44845.4	6.59033	26791.4	6.59034	62626.8
65.9695	148109	65.9695	95876.7	6.60034	-44937	6.60034	26736.2	6.60035	62587.6
66.0696	148125	66.0696	95851.2	6.61032	-45021	6.61032	26666.5	6.61036	62537.2
66.1697	148141	66.1697	95825.7	6.62033	-45149	6.62033	26603.9	6.62031	62501.6
66.2698	148157	66.2698	95800.1	6.63034	-45208.1	6.63034	26552.3	6.63032	62479.3
66.3698	148173	66.3698	95774.6	6.64032	-45317.8	6.64035	26487.2	6.64033	62433.7
66.4699	148190	66.4699	95749.1	6.65033	-45403.8	6.65033	26430.7	6.65034	62421.6
66.57	148206	66.57	95723.6	6.66034	-45506.6	6.66034	26362.4	6.66035	62375.8
66.6701	148222	66.6701	95698.1	6.67032	-45623.5	6.67035	26306.4	6.67036	62350
66.7702	148238	66.7702	95672.6	6.68033	-45688.7	6.68033	26265.7	6.68031	62323.8
66.8703	148254	66.8703	95647.2	6.69034	-45805.1	6.69034	26198.3	6.69032	62280.8
66.9704	148271	66.9704	95621.7	6.70032	-45885.1	6.70035	26148.8	6.70033	62243.4
67.0705	148287	67.0705	95596.2	6.71033	-45997.1	6.71032	26078.2	6.71034	62184.3
67.1706	148303	67.1706	95570.8	6.72034	-46097.9	6.72033	26022.6	6.72035	62144.4
67.2707	148319	67.2707	95545.3	6.73032	-46162.9	6.73034	25970.8	6.73036	62096.3
67.3707	148336	67.3707	95519.8	6.74033	-46280.9	6.74032	25903.4	6.7403	62051.5
67.4708	148352	67.4708	95494.4	6.75034	-46369.8	6.75033	25870	6.75031	62017.2
67.5709	148368	67.5709	95469	6.76035	-46486.3	6.76034	25799.6	6.76032	61979.6
67.671	148384	67.671	95443.5	6.77033	-46575.6	6.77032	25750.5	6.77033	61966.3
67.7711	148400	67.7711	95418.1	6.78034	-46657.1	6.78033	25685.3	6.78034	61924.4
67.8712	148417	67.8712	95392.7	6.79035	-46766.2	6.79034	25618.4	6.79035	61901.3
67.9713	148433	67.9713	95367.3	6.80033	-46854.5	6.80032	25589.5	6.80036	61872.6
68.0714	148449	68.0714	95341.9	6.81034	-46965.4	6.81033	25509.3	6.81031	61824.9
68.1715	148465	68.1715	95316.5	6.82035	-47052.6	6.82034	25464.9	6.82032	61780.4
68.2716	148482	68.2716	95291.1	6.83032	-47137.8	6.83032	25390	6.83033	61724.7
68.3716	148498	68.3716	95265.7	6.84033	-47258.2	6.84033	25340.4	6.84034	61683.8
68.4717	148514	68.4717	95240.4	6.85034	-47340.6	6.85034	25286.4	6.85035	61632.5
68.5718	148530	68.5718	95215	6.86032	-47444.2	6.86032	25213.7	6.86036	61575.6
68.6719	148547	68.6719	95189.6	6.87033	-47534.5	6.87033	25181	6.87031	61527.7
68.772	148563	68.772	95164.3	6.88034	-47617.7	6.88034	25102.8	6.88032	61483.2
68.8721	148579	68.8721	95138.9	6.89032	-47725.4	6.89035	25051.5	6.89033	61457.9
68.9722	148595	68.9722	95113.6	6.90033	-47813.6	6.90033	24982.7	6.90034	61426.8
69.0723	148611	69.0723	95088.3	6.91034	-47913.9	6.91034	24921.8	6.91035	61398
69.1723	148628	69.1724	95062.9	6.92032	-48001.5	6.92035	24888.5	6.92036	61365
69.2724	148644	69.2725	95037.6	6.93033	-48088.2	6.93033	24811.3	6.93031	61340.4
69.3725	148660	69.3725	95012.3	6.94034	-48197.6	6.94034	24757.4	6.94032	61306.4
69.4726	148676	69.4726	94987	6.95032	-48290	6.95035	24675.8	6.95033	61278.5
69.5727	148693	69.5727	94961.7	6.96033	-48389.4	6.96032	24627.1	6.96034	61236
69.6728	148709	69.6728	94936.4	6.97034	-48471.3	6.97033	24572.6	6.97035	61183.4
69.7729	148725	69.7729	94911.1	6.98032	-48559.2	6.98034	24500.5	6.98036	61120.2
69.873	148742	69.873	94885.8	6.99033	-48674.4	6.99032	24449.6	6.9903	61081.1
69.9731	148758	69.9731	94860.6	7.00034	-48764.8	7.00033	24375.3	7.00031	61049
70.0732	148774	70.0732	94835.3	7.01035	-48867.8	7.01034	24329.8	7.01032	61011.3
70.1732	148790	70.1732	94810	7.02033	-48942.7	7.02032	24262.4	7.02033	60977.1
70.2733	148807	70.2733	94784.8	7.03034	-49028.4	7.03033	24214.4	7.03034	60939.2
70.3734	148823	70.3734	94759.6	7.04035	-49137.8	7.04034	24165.4	7.04035	60907.6
70.4735	148839	70.4735	94734.3	7.05033	-49234.1	7.05032	24102.9	7.05036	60880.3
70.5736	148855	70.5736	94709.1	7.06034	-49324	7.06033	24053	7.06031	60845.5
70.6737	148872	70.6737	94683.9	7.07035	-49402.9	7.07034	23982.8	7.07032	60801.8
70.7738	148888	70.7738	94658.6	7.08032	-49507.9	7.08032	23932.5	7.08033	60753.2
70.8739	148904	70.8739	94633.4	7.09033	-49618.3	7.09033	23871.9	7.09034	60721.8
70.974	148921	70.974	94608.2	7.10034	-49701.9	7.10034	23802.6	7.10035	60670.4
71.0741	148937	71.0741	94583	7.11032	-49792.9	7.11032	23742.6	7.11036	60624.8
71.1741	148953	71.1741	94557.8	7.12033	-49888	7.12033	23670.3	7.12031	60580
71.2742	148969	71.2742	94532.6	7.13034	-49990.5	7.13034	23629.7	7.13032	60528
71.3743	148986	71.3743	94507.5	7.14032	-50095.3	7.14035	23562.9	7.14033	60499.5
71.4744	149002	71.4744	94482.3	7.15033	-50189	7.15033	23514	7.15034	60449.4
71.5745	149018	71.5745	94457.1	7.16034	-50276	7.16034	23457.3	7.16035	60424.1
71.6746	149035	71.6746	94432	7.17032	-50369.9	7.17035	23404.2	7.17036	60391.6
71.7747	149051	71.7747	94406.8	7.18033	-50464.9	7.18033	23357	7.18031	60356.6
71.8748	149067	71.8748	94381.7	7.19034	-50567	7.19034	23286.7	7.19032	60322.3
71.9749	149083	71.9749	94356.5	7.20032	-50665.1	7.20035	23234.2	7.20033	60281
72.075	149100	72.075	94331.4	7.21033	-50748.4	7.21032	23171.8	7.21034	60250.9
72.175	149116	72.175	94306.3	7.22034	-50851.9	7.22033	23113.3	7.22035	60192.8
72.2751	149132	72.2751	94281.2	7.23032	-50950.7	7.23034	23058.2	7.23036	60136.3
72.3752	149149	72.3752	94256.1	7.24033	-51059.8	7.24032	22996.8	7.2403	60086.7
72.4753	149165	72.4753	94230.9	7.25034	-51154.6	7.25033	22951.3	7.25031	60032.2
72.5754	149181	72.5754	94205.9	7.26035	-51242.3	7.26034	22896.4	7.26032	60002.6
72.6755	149198	72.6755	94180.8	7.27033	-51342.2	7.27032	22849.3	7.27033	59943.9
72.7756	149214	72.7756	94155.7	7.28034	-51443.1	7.28033	22799.6	7.28034	59921.6
72.8757	149230	72.8757	94130.6	7.29035	-51556.9	7.29034	22740.3	7.29035	59894.5
72.9758	149247	72.9758	94105.5	7.30033	-51648.2	7.30032	22685.6	7.30036	59866.2
73.0759	149263	73.0759	94080.5	7.31034	-51738.1	7.31033	22626.8	7.31031	59848.6
73.176	149279	73.176	94055.4	7.32035	-51847.2	7.32034	22568.3	7.32032	59805
73.276	149295	73.276	94030.4	7.33032	-51938.3	7.33032	22520.9	7.33033	59785.3
73.3761	149312	73.3761	94005.3	7.34033	-52042.2	7.34033	22458.7	7.34034	59731.9
73.4762	149328	73.4762	93980.3	7.35034	-52116.4	7.35034	22397.6	7.35035	59688.5
73.5763	149344	73.5763	93955.2	7.36032	-52208.7	7.36032	22338.7	7.36036	59646.2
73.6764	149361	73.6764	93930.2	7.37033	-52322	7.37033	22284.7	7.37031	59591.5
73.7765	149377	73.7765	93905.2	7.38034	-52417.7	7.38034	22234.8	7.38032	59561.8
73.8766	149393	73.8766	93880.2	7.39032	-52519.2	7.39035	22170.3	7.39033	59504.2
73.9767	149410	73.9767	93855.2	7.40033	-52597.3	7.40033	22120.1	7.40034	59466.1
74.0768	149426	74.0768	93830.2	7.41034	-52696.2	7.41034	22069	7.41035	59438.3
74.1768	149442	74.1768	93805.2	7.42032	-52810	7.42035	22018.9	7.42036	59398.1
74.2769	149459	74.2769	93780.2	7.43033	-52897.4	7.43033	21972.7	7.43031	59387.4
74.377	149475	74.377	93755.2	7.44034	-53006.4	7.44034	21905.4	7.44032	59339.1
74.4771	149491	74.4771	93730.3	7.45032	-53083.7	7.45035	21852.5	7.45033	59323.9
74.5772	149508	74.5772	93705.3	7.46033	-53182.2	7.46032	21785.5	7.46034	59294.2
74.6773	149524	74.6773	93680.3	7.47034	-53294.4	7.47033	21716.7	7.47035	59235.8
74.7774	149541	74.7774	93655.4	7.48032	-53387.8	7.48034	21656.1	7.48036	59215.8
74.8775	149557	74.8775	93630.4	7.49033	-53503.8	7.49032	21597.4	7.4903	59140.8
74.9776	149573	74.9776	93605.5	7.50034	-53578.5	7.50033	21553.2	7.50031	59108.6
75.0777	149590	75.0777	93580.6	7.51035	-53676.9	7.51034	21481.1	7.51032	59046.3
75.1777	149606	75.1777	93555.6	7.52033	-53779.7	7.52032	21434.2	7.52033	58981.2
75.2778	149622	75.2778	93530.7	7.53034	-53872.4	7.53033	21383.2	7.53034	58958.7
75.3779	149639	75.3779	93505.8	7.54035	-53985.9	7.54034	21326.3	7.54035	58905.4
75.478	149655	75.478	93480.9	7.55033	-54054.1	7.55032	21286.8	7.55036	58886.7
75.5781	149671	75.5781	93456	7.56034	-54168.3	7.56033	21210.5	7.56031	58838.6
75.6782	149688	75.6782	93431.1	7.57035	-54258.2	7.57034	21166.4	7.57032	58808.5
75.7783	149704	75.7783	93406.2	7.58032	-54351.5	7.58032	21090.6	7.58033	58788.4
75.8784	149720	75.8784	93381.4	7.59033	-54452	7.59033	21036	7.59034	58724.3
75.9785	149737	75.9785	93356.5	7.60034	-54521.1	7.60034	20987.4	7.60035	58696.5
76.0786	149753	76.0786	93331.6	7.61032	-54644.9	7.61032	20918	7.61036	58634.2
76.1786	149770	76.1786	93306.8	7.62033	-54731.1	7.62033	20883.7	7.62031	58593.8
76.2787	149786	76.2787	93281.9	7.63034	-54828.5	7.63034	20801.4	7.63032	58559.2
76.3788	149802	76.3788	93257.1	7.64032	-54924.7	7.64035	20766.5	7.64033	58484.8
76.4789	149819	76.4789	93232.2	7.65033	-55007	7.65033	20718.7	7.65034	58461.9
76.579	149835	76.579	93207.4	7.66034	-55127.5	7.66034	20671.4	7.66035	58418.7
76.6791	149852	76.6791	93182.6	7.67032	-55207.8	7.67035	20629.8	7.67036	58392.8
76.7792	149868	76.7792	93157.8	7.68033	-55308.2	7.68033	20551.1	7.68031	58370.4
76.8793	149884	76.8793	93132.9	7.69034	-55408.4	7.69034	20517.1	7.69032	58324
76.9794	149901	76.9794	93108.1	7.70032	-55494.2	7.70035	20442.7	7.70033	58307.7
77.0794	149917	77.0794	93083.3	7.71033	-55618.2	7.71032	20400.4	7.71034	58258.6
77.1795	149933	77.1795	93058.5	7.72034	-55685.6	7.72033	20334.1	7.72035	58224
77.2796	149950	77.2796	93033.8	7.73032	-55784.2	7.73034	20261.2	7.73036	58188.4
77.3797	149966	77.3797	93009	7.74033	-55877.7	7.74032	20222.6	7.7403	58125.4
77.4798	149983	77.4798	92984.2	7.75034	-55969.2	7.75033	20142.8	7.75031	58095.7
77.5799	149999	77.5799	92959.4	7.76035	-56079	7.76034	20103.6	7.76032	58030.2
77.68	150015	77.68	92934.7	7.77033	-56157.1	7.77032	20037.9	7.77033	57984.7
77.7801	150032	77.7801	92909.9	7.78034	-56252.4	7.78033	19999.7	7.78034	57945.6
77.8802	150048	77.8802	92885.2	7.79035	-56343	7.79034	19962	7.79035	57890.2
77.9802	150065	77.9802	92860.4	7.80033	-56423.4	7.80032	19889.5	7.80036	57866.2
78.0803	150081	78.0803	92835.7	7.81034	-56534	7.81033	19848.8	7.81031	57813.3
78.1804	150097	78.1804	92811	7.82035	-56611	7.82034	19764.2	7.82032	57782.6
78.2805	150114	78.2805	92786.3	7.83032	-56710.1	7.83032	19730.7	7.83033	57748.4
78.3806	150130	78.3806	92761.6	7.84033	-56805.9	7.84033	19661.3	7.84034	57696.8
78.4807	150147	78.4807	92736.8	7.85034	-56900.8	7.85034	19607.1	7.85035	57669.8
78.5808	150163	78.5808	92712.1	7.86032	-57014.5	7.86032	19556.3	7.86036	57617.5
78.6809	150180	78.6809	92687.5	7.87033	-57081.7	7.87033	19478.9	7.87031	57596.8
78.781	150196	78.781	92662.8	7.88034	-57173.7	7.88034	19435.7	7.88032	57551.6
78.8811	150212	78.8811	92638.1	7.89032	-57272.9	7.89035	19359.9	7.89033	57483.5
78.9811	150229	78.9811	92613.4	7.90033	-57363	7.90033	19334.4	7.90034	57463.1
79.0812	150245	79.0812	92588.7	7.91034	-57475	7.91034	19269.8	7.91035	57411.3
79.1813	150262	79.1813	92564.1	7.92032	-57537.4	7.92035	19207.7	7.92036	57384.9
79.2814	150278	79.2814	92539.4	7.93033	-57642.4	7.93033	19153.7	7.93031	57342.3
79.3815	150295	79.3815	92514.8	7.94034	-57739.4	7.94034	19086.4	7.94032	57306.3
79.4816	150311	79.4816	92490.1	7.95032	-57832.9	7.95035	19056.4	7.95033	57280.8
79.5817	150327	79.5817	92465.5	7.96033	-57935.6	7.96032	18979.7	7.96034	57232.5
79.6818	150344	79.6818	92440.9	7.97034	-57987.7	7.97033	18923.5	7.97035	57198.6
79.7819	150360	79.7819	92416.3	7.98032	-58091	7.98034	18858.3	7.98036	57155.9
79.882	150377	79.882	92391.6	7.99033	-58179.8	7.99032	18796.6	7.9903	57103.5
79.9821	150393	79.9821	92367	8.00034	-58274.6	8.00033	18750.4	8.00031	57058.1
80.0821	150410	80.0821	92342.4	8.01035	-58378.4	8.01034	18684.4	8.01032	57000.9
80.1822	150426	80.1822	92317.8	8.02033	-58438.2	8.02032	18650.6	8.02033	56963.8
80.2823	150442	80.2823	92293.3	8.03034	-58549.5	8.03033	18582.6	8.03034	56935.8
80.3824	150459	80.3824	92268.7	8.04035	-58638.6	8.04034	18537.8	8.04035	56874.4
80.4825	150475	80.4825	92244.1	8.05033	-58738.4	8.05032	18482.1	8.05036	56851.4
80.5826	150492	80.5826	92219.5	8.06034	-58847.5	8.06033	18422.3	8.06031	56810.2
80.6827	150508	80.6827	92195	8.07035	-58909.4	8.07034	18386	8.07032	56784
80.7828	150525	80.7828	92170.4	8.08033	-59030.2	8.08032	18318	8.08033	56760
80.8829	150541	80.8829	92145.9	8.09033	-59122.1	8.09033	18257.8	8.09034	56704.4
80.983	150558	80.983	92121.3	8.10034	-59230.4	8.10034	18179.4	8.10035	56671.7
81.083	150574	81.083	92096.8	8.11032	-59326.9	8.11032	18115.5	8.11036	56612.4
81.1831	150591	81.1831	92072.3	8.12033	-59386.3	8.12033	18059.4	8.12031	56576.6
81.2832	150607	81.2832	92047.7	8.13034	-59510	8.13034	17985	8.13032	56541.3
81.3833	150624	81.3833	92023.2	8.14032	-59597.3	8.14035	17942.4	8.14033	56471.8
81.4834	150640	81.4834	91998.7	8.15033	-59699.3	8.15033	17874.1	8.15034	56453.3
81.5835	150656	81.5835	91974.2	8.16034	-59788.6	8.16034	17826.9	8.16035	56388.8
81.6836	150673	81.6836	91949.7	8.17032	-59851.5	8.17035	17770.2	8.17036	56357.5
81.7837	150689	81.7837	91925.2	8.18033	-59977.5	8.18033	17711.8	8.18031	56325.5
81.8838	150706	81.8838	91900.7	8.19034	-60062.7	8.19034	17664.7	8.19032	56269.8
81.9838	150722	81.9838	91876.3	8.20032	-60164.2	8.20035	17600.1	8.20033	56264
82.0839	150739	82.0839	91851.8	8.21033	-60252.6	8.21032	17548.7	8.21034	56207.8
82.184	150755	82.184	91827.3	8.22034	-60332.1	8.22033	17486.3	8.22035	56180.4
82.2841	150772	82.2841	91802.9	8.23032	-60464.4	8.23034	17425.2	8.23036	56139
82.3842	150788	82.3842	91778.4	8.24033	-60547.5	8.24032	17362.8	8.2403	56095.8
82.4843	150805	82.4843	91754	8.25034	-60648.6	8.25033	17295.6	8.25031	56067
82.5844	150821	82.5844	91729.5	8.26035	-60731.3	8.26034	17239.9	8.26032	55987.9
82.6845	150838	82.6845	91705.1	8.27033	-60821.7	8.27032	17185.8	8.27033	55959.8
82.7846	150854	82.7846	91680.7	8.28034	-60945	8.28033	17138.1	8.28034	55905.3
82.8846	150871	82.8846	91656.2	8.29035	-61017.6	8.29034	17072.7	8.29035	55855.4
82.9847	150887	82.9847	91631.8	8.30033	-61129.4	8.30032	17022.1	8.30036	55828.9
83.0848	150904	83.0848	91607.4	8.31034	-61219	8.31033	16968.8	8.31031	55772.7
83.1849	150920	83.1849	91583	8.32035	-61306.9	8.32034	16925.8	8.32032	55767.7
83.285	150937	83.285	91558.6	8.33033	-61423.6	8.33032	16855.5	8.33033	55715
83.3851	150953	83.3851	91534.3	8.34033	-61497	8.34033	16797	8.34034	55681.7
83.4852	150970	83.4852	91509.9	8.35034	-61604	8.35034	16747.2	8.35035	55661.4
83.5853	150986	83.5853	91485.5	8.36032	-61684.9	8.36032	16683.3	8.36036	55609.5
83.6854	151003	83.6854	91461.1	8.37033	-61773.1	8.37033	16632	8.37031	55593.4
83.7855	151019	83.7855	91436.8	8.38034	-61899.6	8.38034	16564.6	8.38032	55522.3
83.8855	151036	83.8855	91412.4	8.39032	-61978.5	8.39035	16512.4	8.39033	55497.5
83.9856	151052	83.9856	91388.1	8.40033	-62082.9	8.40033	16448.4	8.40034	55451.6
84.0857	151069	84.0857	91363.7	8.41034	-62163.9	8.41034	16389.9	8.41035	55387.5
84.1858	151085	84.1858	91339.4	8.42032	-62254	8.42035	16340.2	8.42036	55370.3
84.2859	151102	84.2859	91315.1	8.43033	-62368.9	8.43033	16268.9	8.43031	55305.6
84.386	151118	84.386	91290.7	8.44034	-62437.3	8.44034	16221.3	8.44032	55289.7
84.4861	151135	84.4861	91266.4	8.45032	-62540.1	8.45035	16159.5	8.45033	55247.6
84.5862	151151	84.5862	91242.1	8.46033	-62622.6	8.46032	16102.6	8.46034	55200.1
84.6863	151168	84.6863	91217.8	8.47034	-62714.5	8.47033	16043.7	8.47035	55179.2
84.7864	151184	84.7864	91193.5	8.48032	-62830	8.48034	15979.6	8.48036	55114.8
84.8864	151201	84.8864	91169.2	8.49033	-62889.6	8.49032	15934.7	8.4903	55097.3
84.9865	151218	84.9865	91145	8.50034	-62997.5	8.50033	15863	8.50031	55037.2
85.0866	151234	85.0866	91120.7	8.51035	-63089.5	8.51034	15812.3	8.51032	54981.1
85.1867	151251	85.1867	91096.4	8.52033	-63181.7	8.52032	15747.7	8.52033	54956.5
85.2868	151267	85.2868	91072.1	8.53034	-63288.4	8.53033	15699.7	8.53034	54889.5
85.3869	151284	85.3869	91047.9	8.54035	-63344.3	8.54034	15647.8	8.54035	54855.5
85.487	151300	85.487	91023.6	8.55033	-63458.8	8.55032	15573.5	8.55036	54792.4
85.5871	151317	85.5871	90999.4	8.56034	-63541.4	8.56033	15533.5	8.56031	54760.7
85.6872	151333	85.6872	90975.2	8.57035	-63629.8	8.57034	15477.2	8.57032	54730.9
85.7873	151350	85.7873	90950.9	8.58033	-63731.8	8.58032	15426.7	8.58033	54680.5
85.8873	151366	85.8873	90926.7	8.59033	-63792.7	8.59033	15372.1	8.59034	54652.7
85.9874	151383	85.9874	90902.5	8.60034	-63917.1	8.60034	15313.4	8.60035	54613.2
86.0875	151400	86.0875	90878.3	8.61032	-63988.6	8.61032	15277.4	8.61036	54577.2
86.1876	151416	86.1876	90854.1	8.62033	-64081.6	8.62033	15196.6	8.62031	54543.3
86.2877	151433	86.2877	90829.9	8.63034	-64175	8.63034	15145.5	8.63032	54486.5
86.3878	151449	86.3878	90805.7	8.64032	-64234	8.64035	15101.1	8.64033	54446.5
86.4879	151466	86.4879	90781.5	8.65033	-64357.2	8.65033	15033.6	8.65034	54420.2
86.588	151482	86.588	90757.3	8.66034	-64426.4	8.66034	14979.6	8.66035	54364.9
86.6881	151499	86.6881	90733.1	8.67032	-64525.6	8.67035	14904	8.67036	54315.1
86.7882	151515	86.7882	90709	8.68033	-64618.6	8.68033	14859.5	8.68031	54286.5
86.8882	151532	86.8882	90684.8	8.69034	-64686.2	8.69034	14797.2	8.69032	54264.8
86.9883	151549	86.9883	90660.7	8.70032	-64809.8	8.70035	14729.1	8.70033	54222.1
87.0884	151565	87.0884	90636.5	8.71033	-64887.6	8.71032	14672.2	8.71034	54166.4
87.1885	151582	87.1885	90612.4	8.72034	-65006.1	8.72033	14595.7	8.72035	54148.3
87.2886	151598	87.2886	90588.2	8.73032	-65097.3	8.73034	14543.7	8.73036	54094.4
87.3887	151615	87.3887	90564.1	8.74033	-65171.8	8.74032	14470.5	8.7403	54066.6
87.4888	151631	87.4888	90540	8.75034	-65292.2	8.75033	14412	8.75031	54032.9
87.5889	151648	87.5889	90515.9	8.76035	-65377.9	8.76034	14363	8.76032	53985.9
87.689	151665	87.689	90491.8	8.77033	-65481.6	8.77032	14288.9	8.77033	53949.8
87.7891	151681	87.7891	90467.7	8.78034	-65564.1	8.78033	14235.7	8.78034	53891.3
87.8891	151698	87.8891	90443.6	8.79035	-65645.2	8.79034	14161.9	8.79035	53867.9
87.9892	151714	87.9892	90419.5	8.80033	-65763.4	8.80032	14119.7	8.80036	53831.5
88.0893	151731	88.0893	90395.4	8.81034	-65846.7	8.81033	14060	8.81031	53788.4
88.1894	151748	88.1894	90371.3	8.82035	-65943	8.82034	13995.2	8.82032	53757.3
88.2895	151764	88.2895	90347.3	8.83033	-66042.4	8.83032	13965.7	8.83033	53700.7
88.3896	151781	88.3896	90323.2	8.84033	-66138.1	8.84033	13908.5	8.84034	53695.8
88.4897	151797	88.4897	90299.1	8.85034	-66260.4	8.85034	13870.9	8.85035	53670.2
88.5898	151814	88.5898	90275.1	8.86032	-66342.2	8.86032	13801	8.86036	53625.9
88.6899	151831	88.6899	90251	8.87033	-66434.1	8.87033	13745	8.87031	53598.7
88.79	151847	88.79	90227	8.88034	-66536.3	8.88034	13689.9	8.88032	53547.7
88.89	151864	88.89	90203	8.89032	-66618	8.89035	13621.4	8.89033	53518.5
88.9901	151880	88.9901	90178.9	8.90033	-66734.9	8.90033	13576.6	8.90034	53487
89.0902	151897	89.0902	90154.9	8.91034	-66805.4	8.91034	13512	8.91035	53452.1
89.1903	151914	89.1903	90130.9	8.92032	-66886.6	8.92035	13449.2	8.92036	53417.1
89.2904	151930	89.2904	90106.9	8.93033	-66985.5	8.93033	13396.1	8.93031	53355.5
89.3905	151947	89.3905	90082.9	8.94034	-67074	8.94034	13344.1	8.94032	53332.6
89.4906	151963	89.4906	90058.9	8.95032	-67193.5	8.95035	13299.1	8.95033	53288.5
89.5907	151980	89.5907	90034.9	8.96033	-67269.1	8.96032	13231.6	8.96034	53260.5
89.6908	151997	89.6908	90010.9	8.97034	-67364.3	8.97033	13186.4	8.97035	53233.4
89.7908	152013	89.7909	89987	8.98032	-67472	8.98034	13131	8.98036	53175.6
89.8909	152030	89.8909	89963	8.99033	-67547	8.99032	13059.7	8.9903	53148.9
89.991	152046	89.991	89939	9.00034	-67682.4	9.00033	13004.7	9.00031	53101.8
90.0911	152063	90.0911	89915.1	9.01035	-67759.6	9.01034	12955.4	9.01032	53060.8
90.1912	152080	90.1912	89891.1	9.02033	-67851.5	9.02032	12905.2	9.02033	53030.7
90.2913	152096	90.2913	89867.2	9.03034	-67955.4	9.03033	12830.9	9.03034	52971.4
90.3914	152113	90.3914	89843.3	9.04035	-68030.8	9.04034	12767.8	9.04035	52931
90.4915	152130	90.4915	89819.3	9.05033	-68170.9	9.05032	12721.9	9.05036	52874.3
90.5916	152146	90.5916	89795.4	9.06034	-68221.5	9.06033	12663.1	9.06031	52848
90.6916	152163	90.6916	89771.5	9.07035	-68321.5	9.07034	12613.9	9.07032	52808
90.7917	152180	90.7917	89747.6	9.08033	-68421.3	9.08032	12552.9	9.08033	52742.1
90.8918	152196	90.8918	89723.7	9.09033	-68502.8	9.09033	12510.3	9.09034	52729.3
90.9919	152213	90.9919	89699.8	9.10034	-68637	9.10034	12440.1	9.10035	52674.5
91.092	152229	91.092	89675.9	9.11032	-68682.1	9.11032	12373.5	9.11036	52661.2
91.1921	152246	91.1921	89652	9.12033	-68805.8	9.12033	12324.9	9.12031	52615.6
91.2922	152263	91.2922	89628.1	9.13034	-68904.8	9.13034	12266.2	9.13032	52564.9
91.3923	152279	91.3923	89604.3	9.14032	-68987.2	9.14035	12212.4	9.14033	52532.6
91.4924	152296	91.4924	89580.4	9.15033	-69115.3	9.15033	12149.5	9.15034	52466.8
91.5925	152313	91.5925	89556.5	9.16034	-69150.9	9.16034	12086.8	9.16035	52440.2
91.6925	152329	91.6925	89532.7	9.17032	-69280.9	9.17035	12039.4	9.17036	52389.1
91.7926	152346	91.7926	89508.8	9.18033	-69358.4	9.18033	11966.7	9.18031	52347.2
91.8927	152363	91.8927	89485	9.19034	-69453.2	9.19034	11929.5	9.19032	52315.4
91.9928	152379	91.9928	89461.2	9.20032	-69573.8	9.20035	11873.2	9.20033	52253.1
92.0929	152396	92.0929	89437.3	9.21033	-69617.9	9.21032	11823.8	9.21034	52245.2
92.193	152413	92.193	89413.5	9.22034	-69736	9.22033	11766.1	9.22035	52192.2
92.2931	152429	92.2931	89389.7	9.23032	-69814.2	9.23034	11695.1	9.23036	52150.7
92.3932	152446	92.3932	89365.9	9.24033	-69918.6	9.24032	11649	9.2403	52118
92.4933	152463	92.4933	89342.1	9.25034	-70034.4	9.25033	11583.2	9.25031	52070.3
92.5934	152479	92.5934	89318.3	9.26035	-70092.7	9.26034	11542.9	9.26032	52062.2
92.6934	152496	92.6934	89294.5	9.27033	-70206.6	9.27032	11483.1	9.27033	52004
92.7935	152513	92.7935	89270.7	9.28034	-70281.2	9.28033	11415.8	9.28034	51962.1
92.8936	152529	92.8936	89246.9	9.29035	-70380.4	9.29034	11363.9	9.29035	51924.9
92.9937	152546	92.9937	89223.2	9.30033	-70476	9.30032	11304.5	9.30036	51874.3
93.0938	152563	93.0938	89199.4	9.31034	-70539.5	9.31033	11281.2	9.31031	51846.3
93.1939	152579	93.1939	89175.6	9.32035	-70651.8	9.32034	11226.1	9.32032	51785.1
93.294	152596	93.294	89151.9	9.33033	-70729.9	9.33032	11180.1	9.33033	51758
93.3941	152613	93.3941	89128.2	9.34033	-70822.2	9.34033	11128.9	9.34034	51718.6
93.4942	152629	93.4942	89104.4	9.35034	-70924.6	9.35034	11058.4	9.35035	51654.1
93.5943	152646	93.5943	89080.7	9.36032	-71003.5	9.36032	11016.9	9.36036	51645.2
93.6944	152663	93.6944	89057	9.37033	-71130.1	9.37033	10947.5	9.37031	51586.9
93.7944	152679	93.7944	89033.2	9.38034	-71220.5	9.38034	10919.9	9.38032	51569.1
93.8945	152696	93.8945	89009.5	9.39032	-71301.7	9.39035	10853.2	9.39033	51532
93.9946	152713	93.9946	88985.8	9.40033	-71400.3	9.40033	10783	9.40034	51477.7
94.0947	152730	94.0947	88962.1	9.41034	-71468.9	9.41034	10740.9	9.41035	51460.8
94.1948	152746	94.1948	88938.4	9.42032	-71589.8	9.42035	10674.3	9.42036	51394.5
94.2949	152763	94.2949	88914.7	9.43033	-71678.1	9.43033	10650	9.43031	51371.6
94.395	152780	94.395	88891	9.44034	-71736.1	9.44034	10590.3	9.44032	51328.8
94.4951	152796	94.4951	88867.4	9.45032	-71847.1	9.45035	10544.8	9.45033	51273.6
94.5952	152813	94.5952	88843.7	9.46033	-71915	9.46032	10503.1	9.46034	51264.4
94.6952	152830	94.6952	88820	9.47034	-72048.5	9.47033	10427.6	9.47035	51195.1
94.7953	152847	94.7953	88796.4	9.48032	-72139.4	9.48034	10400	9.48036	51186.1
94.8954	152863	94.8954	88772.7	9.49033	-72218.7	9.49032	10326.5	9.4903	51131.5
94.9955	152880	94.9955	88749.1	9.50034	-72344.2	9.50033	10281.9	9.50031	51087.9
95.0956	152897	95.0956	88725.5	9.51035	-72400.1	9.51034	10227.4	9.51032	51072.2
95.1957	152913	95.1957	88701.8	9.52033	-72532.2	9.52032	10152.4	9.52033	51008.3
95.2958	152930	95.2958	88678.2	9.53034	-72612.2	9.53033	10115.4	9.53034	51000.7
95.3959	152947	95.3959	88654.6	9.54035	-72694.8	9.54034	10043.9	9.54035	50938.3
95.496	152964	95.496	88631	9.55033	-72798.3	9.55032	10006.3	9.55036	50896.5
95.5961	152980	95.5961	88607.4	9.56034	-72853.6	9.56033	9955.8	9.56031	50866.9
95.6961	152997	95.6961	88583.8	9.57035	-72989.3	9.57034	9893.49	9.57032	50801.3
95.7962	153014	95.7962	88560.2	9.58033	-73044.2	9.58032	9858.87	9.58033	50773.5
95.8963	153030	95.8963	88536.6	9.59033	-73147.1	9.59033	9778.65	9.59034	50716.4
95.9964	153047	95.9964	88513	9.60034	-73247.1	9.60034	9745.12	9.60035	50685.9
96.0965	153064	96.0965	88489.4	9.61032	-73317.9	9.61032	9687.09	9.61036	50659.1
96.1966	153081	96.1966	88465.9	9.62033	-73458.5	9.62033	9618.1	9.62031	50606.2
96.2967	153097	96.2967	88442.3	9.63034	-73506	9.63034	9579.7	9.63032	50575.6
96.3968	153114	96.3968	88418.7	9.64032	-73616.5	9.64035	9493.35	9.64033	50520.4
96.4969	153131	96.4969	88395.2	9.65033	-73707.6	9.65033	9449.7	9.65034	50484.9
96.597	153148	96.597	88371.6	9.66034	-73793	9.66034	9383.58	9.66035	50451.7
96.697	153164	96.697	88348.1	9.67032	-73910.6	9.67035	9331.64	9.67036	50408.1
96.7971	153181	96.7971	88324.6	9.68033	-73960.2	9.68033	9300.53	9.68031	50371.3
96.8972	153198	96.8972	88301	9.69034	-74074.4	9.69034	9220.31	9.69032	50322
96.9973	153215	96.9973	88277.5	9.70032	-74154.9	9.70035	9189.45	9.70033	50284.6
97.0974	153231	97.0974	88254	9.71033	-74248.5	9.71032	9133.13	9.71034	50252.9
97.1975	153248	97.1975	88230.5	9.72034	-74353.6	9.72033	9083.15	9.72035	50203.7
97.2976	153265	97.2976	88207	9.73032	-74400.1	9.73034	9028.07	9.73036	50175.7
97.3977	153282	97.3977	88183.5	9.74033	-74528.6	9.74032	8960.56	9.7403	50134.8
97.4978	153298	97.4978	88160	9.75034	-74618.4	9.75033	8920.8	9.75031	50101.1
97.5978	153315	97.5978	88136.5	9.76035	-74721.1	9.76034	8849.04	9.76032	50070.9
97.6979	153332	97.6979	88113.1	9.77033	-74811.9	9.77032	8788.49	9.77033	50032.4
97.798	153349	97.798	88089.6	9.78034	-74881.4	9.78033	8741.91	9.78034	50004.9
97.8981	153365	97.8981	88066.1	9.79035	-74991.9	9.79034	8681.8	9.79035	49954.8
97.9982	153382	97.9982	88042.7	9.80033	-75081.3	9.80032	8634.13	9.80036	49911.1
98.0983	153399	98.0983	88019.2	9.81034	-75182.3	9.81033	8562.81	9.81031	49886.5
98.1984	153416	98.1984	87995.8	9.82035	-75271.1	9.82034	8514.73	9.82032	49824.1
98.2985	153433	98.2985	87972.4	9.83033	-75346.6	9.83032	8472.65	9.83033	49791.9
98.3986	153449	98.3986	87948.9	9.84033	-75447.1	9.84033	8410.56	9.84034	49732.6
98.4986	153466	98.4986	87925.5	9.85034	-75534.3	9.85034	8351.41	9.85035	49700.8
98.5987	153483	98.5987	87902.1	9.86032	-75640	9.86032	8296.84	9.86036	49671.5
98.6988	153500	98.6988	87878.7	9.87033	-75738.2	9.87033	8247.92	9.87031	49615.6
98.7989	153516	98.7989	87855.3	9.88034	-75810.5	9.88034	8196.34	9.88032	49585
98.899	153533	98.899	87831.9	9.89032	-75899.3	9.89035	8136.94	9.89033	49529.8
98.9991	153550	98.9991	87808.5	9.90033	-76002.3	9.90033	8086.34	9.90034	49493.3
99.0992	153567	99.0992	87785.1	9.91034	-76102.6	9.91034	8035.17	9.91035	49463.1
99.1993	153584	99.1993	87761.7	9.92032	-76195.7	9.92035	7954.25	9.92036	49415.9
99.2994	153600	99.2994	87738.3	9.93033	-76275.1	9.93033	7919	9.93031	49383.1
99.3995	153617	99.3995	87715	9.94034	-76377.7	9.94034	7863.02	9.94032	49347.4
99.4995	153634	99.4995	87691.6	9.95032	-76483.9	9.95035	7814.03	9.95033	49305.3
99.5996	153651	99.5996	87668.2	9.96033	-76563.2	9.96032	7773.46	9.96034	49289.1
99.6997	153668	99.6997	87644.9	9.97034	-76654.8	9.97033	7699.53	9.97035	49234.9
99.7998	153684	99.7998	87621.5	9.98032	-76735.7	9.98034	7674.23	9.98036	49199.6
99.8999	153701	99.8999	87598.2	9.99033	-76845.5	9.99032	7608.61	9.9903	49154.3
100	153718	100	87574.9	10.0003	-76947.4	10.0003	7562.96	10.0003	49107.2
				10.0103	-77017.5	10.0103	7516.03	10.0103	49083.5
				10.0203	-77124.6	10.0203	7434.1	10.0203	49035.7
				10.0303	-77198.1	10.0303	7403.25	10.0303	49007
				10.0403	-77303.6	10.0403	7323.13	10.0404	48958.1
				10.0503	-77396.3	10.0503	7270.8	10.0504	48908.2
				10.0603	-77461.9	10.0603	7224.85	10.0603	48889.6
				10.0703	-77561.1	10.0703	7143.11	10.0703	48837.3
				10.0803	-77622.6	10.0803	7123.61	10.0803	48818.6
				10.0903	-77739.5	10.0903	7054.3	10.0903	48774.9
				10.1003	-77831.8	10.1003	7000.92	10.1004	48739.9
				10.1103	-77910.4	10.1103	6955.21	10.1104	48720.5
				10.1203	-78024.8	10.1203	6884.23	10.1203	48664.1
				10.1303	-78087.2	10.1303	6859.5	10.1303	48647.9
				10.1403	-78214.7	10.1403	6771.9	10.1403	48594.1
				10.1503	-78293.7	10.1503	6720.63	10.1503	48558.7
				10.1603	-78389.9	10.1603	6658.78	10.1603	48529.1
				10.1703	-78492.6	10.1703	6579.63	10.1704	48461.5
				10.1803	-78547.5	10.1803	6551.9	10.1803	48444.5
				10.1903	-78671.1	10.1903	6481.73	10.1903	48386.4
				10.2003	-78730.7	10.2003	6435.16	10.2003	48355.7
				10.2103	-78821.6	10.2103	6374.25	10.2103	48318.5
				10.2203	-78912.9	10.2203	6287.81	10.2203	48266.3
				10.2303	-79000.1	10.2303	6267.02	10.2304	48264
				10.2403	-79129.7	10.2403	6194.56	10.2403	48194.9
				10.2503	-79185.6	10.2503	6152.99	10.2503	48166.4
				10.2603	-79285.6	10.2603	6097.49	10.2603	48121
				10.2703	-79382.3	10.2703	6025.05	10.2703	48070
				10.2803	-79477.4	10.2803	5991.69	10.2803	48051.4
				10.2903	-79578.4	10.2903	5904.51	10.2904	47988.7
				10.3003	-79643	10.3003	5865.5	10.3004	47974.9
				10.3103	-79737.8	10.3103	5808.1	10.3103	47934.7
				10.3203	-79829.7	10.3203	5722.51	10.3203	47890.3
				10.3303	-79920.4	10.3303	5688.39	10.3303	47863.9
				10.3403	-80018.4	10.3403	5605.04	10.3403	47806.4
				10.3503	-80096.8	10.3503	5570.59	10.3504	47776.2
				10.3603	-80191.6	10.3603	5524.2	10.3604	47724.5
				10.3703	-80287.3	10.3703	5458.07	10.3703	47673.9
				10.3803	-80371.5	10.3803	5426.44	10.3803	47649.1
				10.3903	-80474.7	10.3903	5334.22	10.3903	47596.4
				10.4003	-80558.6	10.4003	5298.98	10.4003	47576.4
				10.4103	-80644.3	10.4103	5244.9	10.4103	47543.8
				10.4203	-80745.8	10.4203	5188	10.4204	47500.3
				10.4303	-80820.8	10.4303	5156.72	10.4303	47474.7
				10.4403	-80923	10.4403	5069.25	10.4403	47427.5
				10.4503	-80998	10.4503	5033.54	10.4503	47397
				10.4603	-81092.2	10.4603	4972.86	10.4603	47346.9
				10.4703	-81199.8	10.4703	4916.49	10.4703	47310.7
				10.4803	-81268.8	10.4803	4881.64	10.4804	47292.3
				10.4903	-81381.3	10.4903	4800.46	10.4903	47246.9
				10.5003	-81446.6	10.5003	4765.01	10.5003	47213.3
				10.5103	-81552.9	10.5103	4690.46	10.5103	47177.1
				10.5203	-81657.6	10.5203	4642.85	10.5203	47129.8
				10.5303	-81728.5	10.5303	4598.98	10.5303	47106.4
				10.5403	-81839	10.5403	4511.35	10.5404	47053.5
				10.5503	-81902.5	10.5503	4468.01	10.5504	47030.2
				10.5603	-82024.1	10.5603	4390.54	10.5603	46989.3
				10.5703	-82120.2	10.5703	4345.03	10.5703	46941.6
				10.5803	-82185.6	10.5803	4298.31	10.5803	46924.2
				10.5903	-82285.5	10.5903	4232.24	10.5903	46870.9
				10.6003	-82340.6	10.6003	4195.38	10.6004	46841.6
				10.6103	-82475.2	10.6103	4133.25	10.6104	46789.5
				10.6203	-82557.2	10.6203	4073.61	10.6203	46734
				10.6303	-82632.6	10.6303	4018.03	10.6303	46718.8
				10.6403	-82742.8	10.6403	3957.67	10.6403	46664.4
				10.6503	-82807	10.6503	3918.25	10.6503	46649.5
				10.6603	-82926.9	10.6603	3848.72	10.6603	46599.9
				10.6703	-83003.7	10.6703	3790.36	10.6704	46552
				10.6803	-83095.7	10.6803	3735.55	10.6803	46534.6
				10.6903	-83199.8	10.6903	3667.43	10.6903	46477
				10.7003	-83264.8	10.7003	3626.36	10.7003	46468.3
				10.7103	-83394.2	10.7103	3578	10.7103	46411.1
				10.7203	-83467.4	10.7203	3517.83	10.7203	46368
				10.7303	-83564	10.7303	3476.56	10.7304	46338
				10.7403	-83657.6	10.7403	3397.89	10.7403	46272.3
				10.7503	-83734.2	10.7503	3368.39	10.7503	46257
				10.7603	-83869.7	10.7603	3299.78	10.7603	46189.8
				10.7703	-83941.5	10.7703	3231.44	10.7703	46161.4
				10.7803	-84033.5	10.7803	3194.48	10.7803	46124.2
				10.7903	-84134.1	10.7903	3105.34	10.7904	46065.5
				10.8003	-84217.6	10.8003	3075.42	10.8004	46057.6
				10.8103	-84343.6	10.8103	2996.65	10.8103	46006
				10.8203	-84396.3	10.8203	2950.58	10.8203	45971.1
				10.8303	-84491.6	10.8303	2907.17	10.8303	45928.6
				10.8403	-84571.1	10.8403	2820.25	10.8403	45877.9
				10.8503	-84657	10.8503	2800.41	10.8504	45854.1
				10.8603	-84783.3	10.8603	2724.33	10.8604	45802.4
				10.8703	-84850.5	10.8703	2681.74	10.8703	45762.4
				10.8803	-84958.6	10.8803	2623.88	10.8803	45723.3
				10.8903	-85051.1	10.8903	2547.45	10.8903	45681.2
				10.9003	-85146.1	10.9003	2512.72	10.9003	45659
				10.9103	-85273	10.9103	2417.76	10.9103	45607.9
				10.9203	-85338.3	10.9203	2374.17	10.9204	45571
				10.9303	-85454.4	10.9303	2308.13	10.9303	45554.4
				10.9403	-85539.9	10.9403	2238.63	10.9403	45497.2
				10.9503	-85631.1	10.9503	2204.12	10.9503	45468.3
				10.9603	-85734.3	10.9603	2121.24	10.9603	45422.6
				10.9703	-85788.9	10.9703	2096.2	10.9703	45376.3
				10.9803	-85898.3	10.9803	2043.64	10.9804	45355.5
				10.9903	-85977.1	10.9903	1991.36	10.9903	45290.8
				11.0003	-86068.4	11.0003	1961.48	11.0003	45280.8
				11.0103	-86176.9	11.0103	1890.36	11.0103	45225
				11.0203	-86245.1	11.0203	1860.96	11.0203	45190.5
				11.0303	-86358.5	11.0303	1792.49	11.0303	45158.1
				11.0403	-86448.5	11.0403	1746.35	11.0404	45095.2
				11.0503	-86537.4	11.0503	1693.11	11.0504	45095.6
				11.0603	-86640.9	11.0603	1608.6	11.0603	45024.4
				11.0703	-86693.5	11.0703	1564.77	11.0703	44996.7
				11.0803	-86801.2	11.0803	1503.7	11.0803	44968.5
				11.0903	-86883.3	11.0903	1458.56	11.0903	44916.2
				11.1003	-86978.7	11.1003	1400.01	11.1004	44898.9
				11.1103	-87072.6	11.1103	1329.03	11.1104	44841.7
				11.1203	-87129.7	11.1203	1291.02	11.1203	44827.6
				11.1303	-87248.8	11.1303	1231.89	11.1303	44773.1
				11.1403	-87327.7	11.1403	1179.03	11.1403	44733.4
				11.1503	-87430	11.1503	1133.42	11.1503	44715.4
				11.1603	-87526.8	11.1603	1064.53	11.1603	44667.2
				11.1703	-87598.1	11.1703	1009.77	11.1704	44650.7
				11.1803	-87722.8	11.1803	949.647	11.1803	44599.4
				11.1903	-87786.8	11.1903	894.176	11.1903	44558.2
				11.2003	-87882	11.2003	850.862	11.2003	44520.1
				11.2103	-87969.1	11.2103	772.722	11.2103	44479.1
				11.2203	-88036.6	11.2203	731.984	11.2203	44448.2
				11.2303	-88154.9	11.2303	671.758	11.2304	44398
				11.2403	-88214.4	11.2403	610.82	11.2403	44352.6
				11.2503	-88310.9	11.2503	578.701	11.2503	44307.1
				11.2603	-88392.5	11.2603	507.832	11.2603	44263.3
				11.2703	-88477.4	11.2703	479.635	11.2703	44228.2
				11.2803	-88601.9	11.2803	407.161	11.2803	44183.1
				11.2903	-88664.1	11.2903	351.49	11.2904	44141.1
				11.3003	-88770.3	11.3003	312.979	11.3004	44123.1
				11.3103	-88848.9	11.3103	232.244	11.3103	44067.4
				11.3203	-88939.5	11.3203	208.356	11.3203	44037.1
				11.3303	-89060.4	11.3303	122.005	11.3303	43995.1
				11.3403	-89122.9	11.3403	70.1939	11.3403	43948.4
				11.3503	-89228.8	11.3503	35.7482	11.3504	43932.2
				11.3603	-89299.9	11.3603	-45.1746	11.3604	43873.3
				11.3703	-89390.2	11.3703	-53.4093	11.3703	43859.1
				11.3803	-89519.1	11.3803	-140.297	11.3803	43813.4
				11.3903	-89585.9	11.3903	-181.474	11.3903	43763.6
				11.4003	-89695.6	11.4003	-222.891	11.4003	43737.4
				11.4103	-89783.4	11.4103	-297.827	11.4103	43661.3
				11.4203	-89885.5	11.4203	-311.961	11.4204	43664.4
				11.4303	-90003.7	11.4303	-408.962	11.4303	43598.3
				11.4403	-90075.3	11.4403	-439.588	11.4403	43561.9
				11.4503	-90184.3	11.4503	-485.405	11.4503	43530
				11.4603	-90266.5	11.4603	-576.39	11.4603	43469.4
				11.4703	-90363	11.4703	-589.444	11.4703	43468.7
				11.4803	-90472.7	11.4803	-685.294	11.4804	43404.5
				11.4903	-90531	11.4903	-713.188	11.4903	43377.6
				11.5003	-90647.4	11.5003	-765.477	11.5003	43342.1
				11.5103	-90737.3	11.5103	-840.888	11.5103	43281.8
				11.5203	-90839.6	11.5203	-853.263	11.5203	43272.2
				11.5303	-90957.1	11.5303	-941.51	11.5303	43221.1
				11.5403	-91020.1	11.5403	-967.116	11.5404	43178.4
				11.5503	-91137.5	11.5503	-1018.21	11.5504	43136.7
				11.5603	-91218	11.5603	-1085.8	11.5603	43099.9
				11.5703	-91319.1	11.5703	-1103.74	11.5703	43066.7
				11.5803	-91419.8	11.5803	-1193.96	11.5803	43012.3
				11.5903	-91470.8	11.5903	-1222.69	11.5903	42988.5
				11.6003	-91584.6	11.6003	-1279.35	11.6004	42965.5
				11.6103	-91659.1	11.6103	-1342.67	11.6104	42916.7
				11.6203	-91761.3	11.6203	-1370.5	11.6203	42901.6
				11.6303	-91863.4	11.6303	-1449.32	11.6303	42847
				11.6403	-91926.2	11.6403	-1471.6	11.6403	42805.7
				11.6503	-92045.5	11.6503	-1538.15	11.6503	42770.7
				11.6603	-92118.5	11.6603	-1598.12	11.6603	42723.2
				11.6703	-92219.8	11.6703	-1637.04	11.6704	42704.2
				11.6803	-92306.3	11.6803	-1718.52	11.6803	42631.9
				11.6903	-92381.1	11.6903	-1757.06	11.6903	42603.7
				11.7003	-92497.4	11.7003	-1823.01	11.7003	42571.5
				11.7103	-92574.4	11.7103	-1875.62	11.7103	42524.2
				11.7203	-92677	11.7203	-1931.51	11.7203	42518.2
				11.7303	-92756.1	11.7303	-2010.38	11.7304	42445.2
				11.7403	-92839.6	11.7403	-2042.11	11.7403	42422.3
				11.7503	-92959	11.7503	-2113.14	11.7503	42382
				11.7603	-93041.6	11.7603	-2166.97	11.7603	42328.5
				11.7703	-93141.1	11.7703	-2211.36	11.7703	42296.8
				11.7803	-93214.9	11.7803	-2272.15	11.7803	42237.1
				11.7903	-93301.1	11.7903	-2306.8	11.7904	42210.1
				11.8003	-93418.9	11.8003	-2382.37	11.8004	42149.1
				11.8103	-93509.4	11.8103	-2436.32	11.8103	42114.3
				11.8203	-93599.5	11.8203	-2483.78	11.8203	42092.4
				11.8303	-93669.4	11.8303	-2553.32	11.8303	42049.1
				11.8403	-93759.4	11.8403	-2595.71	11.8403	42028.4
				11.8503	-93866.6	11.8503	-2663.78	11.8504	41984
				11.8603	-93958.4	11.8603	-2718.04	11.8604	41955
				11.8703	-94044.6	11.8703	-2765.93	11.8703	41931.9
				11.8803	-94125.8	11.8803	-2831.01	11.8803	41888.6
				11.8903	-94205.1	11.8903	-2865.43	11.8903	41856.2
				11.9003	-94315.2	11.9003	-2935.81	11.9003	41815.8
				11.9103	-94411.7	11.9103	-2993.16	11.9103	41768.6
				11.9203	-94492.5	11.9203	-3033.88	11.9204	41731.1
				11.9303	-94590.7	11.9303	-3100.27	11.9303	41694.4
				11.9403	-94672.6	11.9403	-3136.36	11.9403	41669.4
				11.9503	-94780.8	11.9503	-3205.84	11.9503	41630.6
				11.9603	-94861.4	11.9603	-3270.53	11.9603	41585.2
				11.9703	-94937.2	11.9703	-3319.23	11.9703	41583.7
				11.9803	-95033.6	11.9803	-3401.36	11.9804	41543.9
				11.9903	-95100.9	11.9903	-3427.42	11.9903	41526.5
				12.0003	-95210.3	12.0003	-3506.12	12.0003	41476.2
				12.0103	-95286.9	12.0103	-3555.94	12.0103	41434.5
				12.0203	-95375.3	12.0203	-3598.47	12.0203	41413.1
				12.0303	-95479	12.0303	-3674.28	12.0303	41355.4
				12.0403	-95551.5	12.0403	-3705.78	12.0404	41347.1
				12.0503	-95673.2	12.0503	-3783.29	12.0504	41294.2
				12.0603	-95744.7	12.0603	-3829.51	12.0603	41259.9
				12.0703	-95838.9	12.0703	-3868.85	12.0703	41229.2
				12.0803	-95931.2	12.0803	-3938.64	12.0803	41179.9
				12.0903	-96005	12.0903	-3970.05	12.0903	41177.5
				12.1003	-96123.2	12.1003	-4050.38	12.1004	41110.9
				12.1103	-96183.6	12.1103	-4088.24	12.1104	41096.2
				12.1203	-96280.4	12.1203	-4144.07	12.1203	41069.7
				12.1303	-96368.5	12.1303	-4216.1	12.1303	41028.4
				12.1403	-96447.4	12.1403	-4252.54	12.1403	41004
				12.1503	-96555.5	12.1503	-4334.24	12.1503	40929.6
				12.1603	-96623.3	12.1603	-4368.24	12.1603	40914.2
				12.1703	-96737.6	12.1703	-4429.94	12.1704	40867.5
				12.1803	-96830.4	12.1803	-4488.75	12.1803	40824.7
				12.1903	-96919.4	12.1903	-4523.55	12.1903	40799
				12.2003	-97023.1	12.2003	-4605.23	12.2003	40743.9
				12.2103	-97083.6	12.2103	-4650.68	12.2103	40723.6
				12.2203	-97196.1	12.2203	-4716.25	12.2203	40681.8
				12.2303	-97283.9	12.2303	-4777.28	12.2304	40660.9
				12.2403	-97367.9	12.2403	-4818.54	12.2403	40642.3
				12.2503	-97464	12.2503	-4902.01	12.2503	40578.6
				12.2603	-97529.7	12.2603	-4943.21	12.2603	40555.6
				12.2703	-97647.8	12.2703	-5013.61	12.2703	40512.1
				12.2803	-97737.8	12.2803	-5071.13	12.2803	40479.7
				12.2903	-97822.5	12.2903	-5116.62	12.2904	40447.1
				12.3003	-97914	12.3003	-5199.65	12.3004	40384.1
				12.3103	-97983.9	12.3103	-5235.77	12.3103	40352
				12.3203	-98088.8	12.3203	-5304.29	12.3203	40317.8
				12.3303	-98193.5	12.3303	-5367.12	12.3303	40281.5
				12.3403	-98275.1	12.3403	-5419	12.3403	40257.2
				12.3503	-98373.7	12.3503	-5494.34	12.3504	40207.5
				12.3603	-98435.1	12.3603	-5533.16	12.3604	40186.6
				12.3703	-98537.9	12.3703	-5610.33	12.3703	40139
				12.3803	-98629.1	12.3803	-5653.35	12.3803	40104.4
				12.3903	-98710.8	12.3903	-5695.72	12.3903	40080.9
				12.4003	-98816	12.4003	-5765.17	12.4003	40026.7
				12.4103	-98879.5	12.4103	-5805.2	12.4103	39994.8
				12.4203	-98993.8	12.4203	-5881.02	12.4204	39933.6
				12.4303	-99082.5	12.4303	-5930.89	12.4303	39892.2
				12.4403	-99164.4	12.4403	-5985.86	12.4403	39878.3
				12.4503	-99272	12.4503	-6063.15	12.4503	39821
				12.4603	-99334.7	12.4603	-6102.91	12.4603	39800.7
				12.4703	-99463.1	12.4703	-6179.78	12.4703	39758.1
				12.4803	-99529.4	12.4803	-6226.22	12.4804	39723.9
				12.4903	-99604.3	12.4903	-6279.9	12.4903	39700.2
				12.5003	-99702	12.5003	-6338.89	12.5003	39631.8
				12.5103	-99765.6	12.5103	-6365.23	12.5103	39621.5
				12.5203	-99902.2	12.5203	-6433.88	12.5203	39575.8
				12.5303	-99956.8	12.5303	-6477.83	12.5303	39534.5
				12.5403	-100051	12.5403	-6531.58	12.5404	39506.6
				12.5503	-100148	12.5503	-6592.87	12.5504	39432.2
				12.5603	-100232	12.5603	-6627.98	12.5603	39414.4
				12.5703	-100365	12.5703	-6706.51	12.5703	39359.7
				12.5803	-100418	12.5803	-6756.67	12.5803	39323.3
				12.5903	-100522	12.5903	-6822.19	12.5903	39295.8
				12.6003	-100609	12.6003	-6886.35	12.6004	39222.5
				12.6103	-100692	12.6103	-6922.28	12.6104	39219.2
				12.6203	-100814	12.6203	-6997.35	12.6203	39154.6
				12.6303	-100863	12.6303	-7043.1	12.6303	39134.9
				12.6403	-100976	12.6403	-7100.52	12.6403	39102.9
				12.6503	-101053	12.6503	-7153.36	12.6503	39048.6
				12.6603	-101147	12.6603	-7186.37	12.6603	39041.4
				12.6703	-101269	12.6703	-7257.51	12.6704	38959.6
				12.6803	-101342	12.6803	-7288.38	12.6803	38945.8
				12.6903	-101449	12.6903	-7340.49	12.6903	38893.7
				12.7003	-101522	12.7003	-7402.46	12.7003	38846.9
				12.7103	-101623	12.7103	-7443.17	12.7103	38828.7
				12.7203	-101723	12.7203	-7519.56	12.7203	38766.7
				12.7303	-101782	12.7303	-7559.62	12.7304	38766
				12.7403	-101893	12.7403	-7628.25	12.7403	38703.2
				12.7503	-101969	12.7503	-7695.45	12.7503	38664.2
				12.7603	-102070	12.7603	-7743.02	12.7603	38644
				12.7703	-102155	12.7703	-7817.33	12.7703	38583.8
				12.7803	-102233	12.7803	-7864.51	12.7803	38570.5
				12.7903	-102331	12.7903	-7926.04	12.7904	38510.4
				12.8003	-102418	12.8003	-7983.68	12.8004	38472.9
				12.8103	-102527	12.8103	-8009.07	12.8103	38431.7
				12.8203	-102611	12.8203	-8094.81	12.8203	38384.7
				12.8303	-102688	12.8303	-8142.25	12.8303	38337.1
				12.8403	-102782	12.8403	-8200.86	12.8403	38299.6
				12.8503	-102869	12.8503	-8267.22	12.8504	38258.3
				12.8603	-102963	12.8603	-8297.88	12.8604	38229.1
				12.8703	-103040	12.8703	-8391.57	12.8703	38182.7
				12.8803	-103126	12.8803	-8429.13	12.8803	38147.2
				12.8903	-103222	12.8903	-8488.63	12.8903	38124.1
				12.9003	-103316	12.9003	-8555.12	12.9003	38074.4
				12.9103	-103409	12.9103	-8578.26	12.9103	38057.4
				12.9203	-103494	12.9203	-8659.91	12.9204	38000.4
				12.9303	-103593	12.9303	-8680.82	12.9303	37966.5
				12.9403	-103691	12.9403	-8734.55	12.9403	37933
				12.9503	-103789	12.9503	-8812.95	12.9503	37869.9
				12.9603	-103877	12.9603	-8842.78	12.9603	37855.1
				12.9703	-103970	12.9703	-8935.29	12.9703	37779.6
				12.9803	-104049	12.9803	-8984.31	12.9804	37748
				12.9903	-104142	12.9903	-9044.87	12.9903	37698.9
				13.0003	-104235	13.0003	-9119.62	13.0003	37650.6
				13.0103	-104311	13.0103	-9138.47	13.0103	37647.4
				13.0203	-104402	13.0203	-9232.18	13.0203	37584.9
				13.0303	-104479	13.0303	-9268.87	13.0303	37577.5
				13.0403	-104580	13.0403	-9337.88	13.0404	37514.4
				13.0503	-104669	13.0503	-9385.6	13.0504	37479
				13.0603	-104739	13.0603	-9408.79	13.0603	37466.8
				13.0703	-104839	13.0703	-9504.95	13.0703	37401.7
				13.0803	-104920	13.0803	-9538.66	13.0803	37391.1
				13.0903	-105039	13.0903	-9603.19	13.0903	37319.8
				13.1003	-105117	13.1003	-9655.15	13.1004	37296.1
				13.1103	-105192	13.1103	-9676.42	13.1104	37259.4
				13.1203	-105270	13.1203	-9763.53	13.1203	37198.4
				13.1303	-105344	13.1303	-9793.84	13.1303	37197.6
				13.1403	-105454	13.1403	-9870.35	13.1403	37143.7
				13.1503	-105521	13.1503	-9931.78	13.1503	37125.6
				13.1603	-105601	13.1603	-9960.1	13.1603	37083.8
				13.1703	-105682	13.1703	-10040.5	13.1704	37044.9
				13.1803	-105777	13.1803	-10059.9	13.1803	37024.9
				13.1903	-105881	13.1903	-10140.2	13.1903	36963.1
				13.2003	-105959	13.2003	-10189.9	13.2003	36926
				13.2103	-106052	13.2103	-10210.9	13.2103	36872.7
				13.2203	-106137	13.2203	-10291.7	13.2203	36825.3
				13.2303	-106233	13.2303	-10318.4	13.2304	36791.2
				13.2403	-106323	13.2403	-10395.5	13.2403	36748.9
				13.2503	-106398	13.2503	-10454.4	13.2503	36734.9
				13.2603	-106484	13.2603	-10490.6	13.2603	36692.2
				13.2703	-106571	13.2703	-10581.3	13.2703	36650
				13.2803	-106665	13.2803	-10603.6	13.2803	36614.9
				13.2903	-106751	13.2903	-10683.9	13.2904	36568.4
				13.3003	-106839	13.3003	-10735.3	13.3004	36520.9
				13.3103	-106918	13.3103	-10776.4	13.3103	36486.9
				13.3203	-107015	13.3203	-10861.9	13.3203	36434.9
				13.3303	-107110	13.3303	-10890.1	13.3303	36399.2
				13.3403	-107197	13.3403	-10956.3	13.3403	36353.5
				13.3503	-107281	13.3503	-11006.2	13.3504	36319.6
				13.3603	-107351	13.3603	-11053.2	13.3604	36286.1
				13.3703	-107463	13.3703	-11138.5	13.3703	36233.3
				13.3803	-107561	13.3803	-11168.5	13.3803	36210.4
				13.3903	-107645	13.3903	-11245.7	13.3903	36169.6
				13.4003	-107726	13.4003	-11292.2	13.4003	36134.1
				13.4103	-107805	13.4103	-11342.1	13.4103	36105.3
				13.4203	-107922	13.4203	-11419.2	13.4204	36061
				13.4303	-108006	13.4303	-11444.1	13.4303	36049.6
				13.4403	-108092	13.4403	-11526.3	13.4403	35987.7
				13.4503	-108166	13.4503	-11563.1	13.4503	35944.9
				13.4603	-108248	13.4603	-11611.8	13.4603	35913.3
				13.4703	-108364	13.4703	-11676.9	13.4703	35854.4
				13.4803	-108446	13.4803	-11709.3	13.4804	35846.6
				13.4903	-108550	13.4903	-11792	13.4903	35789.3
				13.5003	-108625	13.5003	-11823.7	13.5003	35767.9
				13.5103	-108704	13.5103	-11881.1	13.5103	35750.7
				13.5203	-108810	13.5203	-11945.3	13.5203	35690.1
				13.5303	-108877	13.5303	-11990.4	13.5303	35678.2
				13.5403	-108983	13.5403	-12067	13.5404	35608.7
				13.5503	-109061	13.5503	-12106.3	13.5504	35590.8
				13.5603	-109156	13.5603	-12175.9	13.5603	35549.7
				13.5703	-109258	13.5703	-12240.6	13.5703	35485.3
				13.5803	-109325	13.5803	-12281	13.5803	35478
				13.5903	-109430	13.5903	-12339.2	13.5903	35398.5
				13.6003	-109490	13.6003	-12387.5	13.6004	35388.1
				13.6103	-109594	13.6103	-12452.8	13.6104	35332.7
				13.6203	-109695	13.6203	-12513.5	13.6203	35298.2
				13.6303	-109767	13.6303	-12551	13.6303	35283.9
				13.6403	-109864	13.6403	-12627.1	13.6403	35212.4
				13.6503	-109920	13.6503	-12671.2	13.6503	35214.6
				13.6603	-110022	13.6603	-12729.8	13.6603	35144.2
				13.6703	-110121	13.6703	-12792.8	13.6704	35122.3
				13.6803	-110191	13.6803	-12827.3	13.6803	35095.9
				13.6903	-110287	13.6903	-12894.2	13.6903	35031.7
				13.7003	-110352	13.7003	-12934.7	13.7003	35014.4
				13.7103	-110468	13.7103	-12989.2	13.7103	34950.6
				13.7203	-110548	13.7203	-13057.8	13.7203	34936
				13.7303	-110630	13.7303	-13093.2	13.7304	34889.8
				13.7403	-110732	13.7403	-13171.4	13.7403	34841.9
				13.7503	-110810	13.7503	-13212.8	13.7503	34823.8
				13.7603	-110919	13.7603	-13267.2	13.7603	34773
				13.7703	-110992	13.7703	-13335.4	13.7703	34761.9
				13.7803	-111076	13.7803	-13367.2	13.7803	34716
				13.7903	-111177	13.7903	-13443.4	13.7904	34677.1
				13.8003	-111251	13.8003	-13473.9	13.8004	34658.3
				13.8103	-111354	13.8103	-13533.1	13.8103	34607.2
				13.8203	-111423	13.8203	-13595.7	13.8203	34570.2
				13.8303	-111511	13.8303	-13619.3	13.8303	34520
				13.8403	-111599	13.8403	-13690.8	13.8403	34474.4
				13.8503	-111682	13.8503	-13722.8	13.8504	34438.6
				13.8603	-111795	13.8603	-13789.8	13.8604	34393.7
				13.8703	-111868	13.8703	-13850.5	13.8703	34356.4
				13.8803	-111963	13.8803	-13878.7	13.8803	34339.5
				13.8903	-112059	13.8903	-13972.6	13.8903	34288.9
				13.9003	-112149	13.9003	-14004.5	13.9003	34263.6
				13.9103	-112246	13.9103	-14083.1	13.9103	34221.5
				13.9203	-112312	13.9203	-14124.9	13.9204	34196.7
				13.9303	-112403	13.9303	-14171.6	13.9303	34167.7
				13.9403	-112505	13.9403	-14240.4	13.9403	34101.5
				13.9503	-112592	13.9503	-14252.8	13.9503	34090.3
				13.9603	-112686	13.9603	-14329.3	13.9603	34031.8
				13.9703	-112758	13.9703	-14364.7	13.9703	33996.4
				13.9803	-112852	13.9803	-14422.7	13.9804	33954.8
				13.9903	-112948	13.9903	-14488.9	13.9903	33904.8
				14.0003	-113035	14.0003	-14514.1	14.0003	33888.3
				14.0103	-113127	14.0103	-14593.4	14.0103	33825.4
				14.0203	-113198	14.0203	-14626	14.0203	33814.2
				14.0303	-113299	14.0303	-14692.7	14.0303	33766.1
				14.0403	-113396	14.0403	-14753	14.0404	33728.8
				14.0503	-113471	14.0503	-14785.8	14.0504	33705.4
				14.0603	-113554	14.0603	-14856.9	14.0603	33650.7
				14.0703	-113619	14.0703	-14883.1	14.0703	33633.8
				14.0803	-113720	14.0803	-14947	14.0803	33571.7
				14.0903	-113815	14.0903	-15000	14.0903	33539.3
				14.1003	-113890	14.1003	-15035.7	14.1004	33495.1
				14.1103	-113983	14.1103	-15102.4	14.1104	33446.8
				14.1203	-114058	14.1203	-15133.8	14.1203	33424.5
				14.1303	-114167	14.1303	-15199	14.1303	33366.3
				14.1403	-114258	14.1403	-15262.3	14.1403	33346.8
				14.1503	-114337	14.1503	-15312.2	14.1503	33299.9
				14.1603	-114431	14.1603	-15382.9	14.1603	33273.7
				14.1703	-114487	14.1703	-15422.4	14.1704	33246.1
				14.1803	-114591	14.1803	-15489.7	14.1803	33200.2
				14.1903	-114668	14.1903	-15548.1	14.1903	33161.2
				14.2003	-114753	14.2003	-15578.9	14.2003	33117.6
				14.2103	-114837	14.2103	-15638.7	14.2103	33092.2
				14.2203	-114901	14.2203	-15675.9	14.2203	33053.4
				14.2303	-115021	14.2303	-15739.4	14.2304	33008.7
				14.2403	-115094	14.2403	-15809.2	14.2403	32967.7
				14.2503	-115179	14.2503	-15841.3	14.2503	32933.4
				14.2603	-115266	14.2603	-15921.2	14.2603	32894.2
				14.2703	-115340	14.2703	-15960.8	14.2703	32851.4
				14.2803	-115466	14.2803	-16017.4	14.2803	32827
				14.2903	-115523	14.2903	-16084.7	14.2904	32796.8
				14.3003	-115609	14.3003	-16113.4	14.3004	32772.2
				14.3103	-115691	14.3103	-16199	14.3103	32720.7
				14.3203	-115769	14.3203	-16215.5	14.3203	32699.2
				14.3303	-115883	14.3303	-16262.4	14.3303	32660.7
				14.3403	-115947	14.3403	-16339	14.3403	32623
				14.3503	-116043	14.3503	-16348.3	14.3504	32589.2
				14.3603	-116123	14.3603	-16448.3	14.3604	32531.5
				14.3703	-116209	14.3703	-16462	14.3703	32503.1
				14.3803	-116327	14.3803	-16529	14.3803	32456.7
				14.3903	-116392	14.3903	-16596.5	14.3903	32421.4
				14.4003	-116489	14.4003	-16614.6	14.4003	32392.2
				14.4103	-116571	14.4103	-16720	14.4103	32355.9
				14.4203	-116650	14.4203	-16742.2	14.4204	32315.7
				14.4303	-116753	14.4303	-16823.3	14.4303	32277.9
				14.4403	-116808	14.4403	-16890.8	14.4403	32251.3
				14.4503	-116907	14.4503	-16917.3	14.4503	32211
				14.4603	-116988	14.4603	-17016.6	14.4603	32176.8
				14.4703	-117081	14.4703	-17035.2	14.4703	32119.5
				14.4803	-117189	14.4803	-17108.7	14.4804	32081.3
				14.4903	-117258	14.4903	-17152.8	14.4903	32032.7
				14.5003	-117350	14.5003	-17183.9	14.5003	32001.9
				14.5103	-117432	14.5103	-17273	14.5103	31960.9
				14.5203	-117523	14.5203	-17305.5	14.5203	31916
				14.5303	-117625	14.5303	-17385.3	14.5303	31893.5
				14.5403	-117683	14.5403	-17432.4	14.5404	31854.9
				14.5503	-117777	14.5503	-17477.4	14.5504	31836.2
				14.5603	-117865	14.5603	-17555	14.5603	31796.3
				14.5703	-117962	14.5703	-17578.2	14.5703	31764.3
				14.5803	-118051	14.5803	-17642.8	14.5803	31727.1
				14.5903	-118116	14.5903	-17700.6	14.5903	31687.4
				14.6003	-118211	14.6003	-17743.9	14.6004	31650.8
				14.6103	-118295	14.6103	-17817.2	14.6104	31601
				14.6203	-118390	14.6203	-17840.1	14.6203	31567.1
				14.6303	-118472	14.6303	-17906	14.6303	31514.5
				14.6403	-118545	14.6403	-17949.2	14.6403	31476.5
				14.6503	-118647	14.6503	-17993.9	14.6503	31448.2
				14.6603	-118727	14.6603	-18075.9	14.6603	31411.9
				14.6703	-118826	14.6703	-18111.4	14.6704	31382.8
				14.6803	-118904	14.6803	-18200.9	14.6803	31320.7
				14.6903	-118971	14.6903	-18243.1	14.6903	31291.1
				14.7003	-119058	14.7003	-18279.4	14.7003	31238.7
				14.7103	-119147	14.7103	-18368.8	14.7103	31200
				14.7203	-119244	14.7203	-18404.3	14.7203	31152.7
				14.7303	-119321	14.7303	-18482.8	14.7304	31101.1
				14.7403	-119400	14.7403	-18508.6	14.7403	31057.9
				14.7503	-119492	14.7503	-18552.9	14.7503	31009.3
				14.7603	-119569	14.7603	-18624.8	14.7603	30970.3
				14.7703	-119665	14.7703	-18655.6	14.7703	30931.3
				14.7803	-119746	14.7803	-18754.7	14.7803	30888.1
				14.7903	-119828	14.7903	-18784.5	14.7904	30853.6
				14.8003	-119917	14.8003	-18849.1	14.8004	30816.6
				14.8103	-120007	14.8103	-18906.1	14.8103	30778.2
				14.8203	-120092	14.8203	-18934.1	14.8203	30741.9
				14.8303	-120167	14.8303	-19024.1	14.8303	30697.8
				14.8403	-120261	14.8403	-19053.4	14.8403	30654.3
				14.8503	-120357	14.8503	-19114.1	14.8504	30620.4
				14.8603	-120451	14.8603	-19157.3	14.8604	30563.5
				14.8703	-120530	14.8703	-19187.9	14.8703	30529.3
				14.8803	-120614	14.8803	-19271.1	14.8803	30482.6
				14.8903	-120712	14.8903	-19305.4	14.8903	30442.7
				14.9003	-120804	14.9003	-19364.2	14.9003	30406.2
				14.9103	-120883	14.9103	-19411.2	14.9103	30370
				14.9203	-120948	14.9203	-19446.8	14.9204	30357.8
				14.9303	-121033	14.9303	-19529.4	14.9303	30298
				14.9403	-121131	14.9403	-19566.1	14.9403	30273.8
				14.9503	-121215	14.9503	-19632.7	14.9503	30231.1
				14.9603	-121309	14.9603	-19692.6	14.9603	30191.9
				14.9703	-121387	14.9703	-19728.4	14.9703	30161.5
				14.9803	-121484	14.9803	-19794.4	14.9804	30101.2
				14.9903	-121569	14.9903	-19831.5	14.9903	30086.4
				15.0003	-121659	15.0003	-19890.7	15.0003	30017.2
				15.0103	-121760	15.0103	-19948.5	15.0103	29977.5
				15.0203	-121832	15.0203	-19977.6	15.0203	29934.6
				15.0303	-121934	15.0303	-20052.8	15.0303	29885.5
				15.0403	-122022	15.0403	-20088.3	15.0404	29862.4
				15.0503	-122118	15.0503	-20150.3	15.0504	29795
				15.0603	-122208	15.0603	-20206.3	15.0603	29776.7
				15.0703	-122271	15.0703	-20248.6	15.0703	29729.8
				15.0803	-122377	15.0803	-20331.4	15.0803	29696.7
				15.0903	-122461	15.0903	-20364.5	15.0903	29662
				15.1003	-122561	15.1003	-20432.6	15.1004	29611.2
				15.1103	-122648	15.1103	-20484.7	15.1104	29584
				15.1203	-122724	15.1203	-20522.6	15.1203	29525.2
				15.1303	-122844	15.1303	-20598.9	15.1303	29501
				15.1403	-122912	15.1403	-20618.9	15.1403	29462.9
				15.1503	-123007	15.1503	-20680	15.1503	29422.5
				15.1603	-123069	15.1603	-20724.3	15.1603	29398.6
				15.1703	-123148	15.1703	-20775.8	15.1704	29342.4
				15.1803	-123267	15.1803	-20852.5	15.1803	29319.8
				15.1903	-123342	15.1903	-20875.6	15.1903	29268.3
				15.2003	-123439	15.2003	-20949.5	15.2003	29252.2
				15.2103	-123504	15.2103	-20989.7	15.2103	29208.2
				15.2203	-123581	15.2203	-21043.9	15.2203	29162.5
				15.2303	-123694	15.2303	-21109.4	15.2304	29126.8
				15.2403	-123763	15.2403	-21142.9	15.2403	29069.7
				15.2503	-123870	15.2503	-21210.1	15.2503	29041.6
				15.2603	-123936	15.2603	-21244.3	15.2603	28994.6
				15.2703	-124035	15.2703	-21309.3	15.2703	28971.9
				15.2803	-124125	15.2803	-21373.9	15.2803	28936.3
				15.2903	-124200	15.2903	-21418.6	15.2904	28889.2
				15.3003	-124307	15.3003	-21484	15.3004	28862.2
				15.3103	-124367	15.3103	-21517.4	15.3103	28819.7
				15.3203	-124461	15.3203	-21577.1	15.3203	28799.3
				15.3303	-124553	15.3303	-21632.9	15.3303	28751.6
				15.3403	-124633	15.3403	-21675.6	15.3403	28711.5
				15.3503	-124735	15.3503	-21742.5	15.3504	28675.2
				15.3603	-124797	15.3603	-21787.2	15.3604	28632
				15.3703	-124905	15.3703	-21840.4	15.3703	28611.8
				15.3803	-125004	15.3803	-21888.5	15.3803	28556.3
				15.3903	-125086	15.3903	-21937.1	15.3903	28532.9
				15.4003	-125177	15.4003	-22001.5	15.4003	28483.4
				15.4103	-125237	15.4103	-22058.4	15.4103	28448
				15.4203	-125353	15.4203	-22114.6	15.4204	28417.3
				15.4303	-125431	15.4303	-22169.2	15.4303	28374
				15.4403	-125499	15.4403	-22218.9	15.4403	28359.3
				15.4503	-125584	15.4503	-22278.8	15.4503	28310.7
				15.4603	-125649	15.4603	-22339.3	15.4603	28277.8
				15.4703	-125759	15.4703	-22389.2	15.4703	28239.2
				15.4803	-125829	15.4803	-22448	15.4804	28196.8
				15.4903	-125906	15.4903	-22489.4	15.4903	28181.2
				15.5003	-126006	15.5003	-22544.3	15.5003	28130.8
				15.5103	-126078	15.5103	-22600	15.5103	28101.8
				15.5203	-126194	15.5203	-22642.7	15.5203	28051.6
				15.5303	-126265	15.5303	-22710.6	15.5303	28003.4
				15.5403	-126350	15.5403	-22745.8	15.5404	27973
				15.5503	-126437	15.5503	-22804.5	15.5504	27922.3
				15.5603	-126503	15.5603	-22857.1	15.5603	27904.5
				15.5703	-126608	15.5703	-22914.6	15.5703	27856.3
				15.5803	-126680	15.5803	-22996.5	15.5803	27823.6
				15.5903	-126767	15.5903	-23036	15.5903	27783.1
				15.6003	-126863	15.6003	-23115.3	15.6004	27744.5
				15.6103	-126937	15.6103	-23153.8	15.6104	27712.1
				15.6203	-127058	15.6203	-23204.9	15.6203	27657.7
				15.6303	-127124	15.6303	-23260.2	15.6303	27626.8
				15.6403	-127220	15.6403	-23288.1	15.6403	27586.7
				15.6503	-127310	15.6503	-23365.4	15.6503	27554.1
				15.6603	-127394	15.6603	-23400.6	15.6603	27520.7
				15.6703	-127506	15.6703	-23451.7	15.6704	27469
				15.6803	-127570	15.6803	-23509.2	15.6803	27429
				15.6903	-127650	15.6903	-23552.9	15.6903	27394.3
				15.7003	-127730	15.7003	-23637.5	15.7003	27360.7
				15.7103	-127818	15.7103	-23664.9	15.7103	27322.1
				15.7203	-127920	15.7203	-23737.4	15.7203	27290.4
				15.7303	-127972	15.7303	-23798.5	15.7304	27252.6
				15.7403	-128075	15.7403	-23851.4	15.7403	27216.8
				15.7503	-128171	15.7503	-23921.5	15.7503	27178.7
				15.7603	-128262	15.7603	-23947.3	15.7603	27148.3
				15.7703	-128353	15.7703	-24008	15.7703	27109.8
				15.7803	-128413	15.7803	-24054.7	15.7803	27071.4
				15.7903	-128526	15.7903	-24106.3	15.7904	27031
				15.8003	-128604	15.8003	-24170.8	15.8004	26983.8
				15.8103	-128694	15.8103	-24201.6	15.8103	26955.9
				15.8203	-128777	15.8203	-24274.9	15.8203	26919.7
				15.8303	-128841	15.8303	-24328.2	15.8303	26890.5
				15.8403	-128942	15.8403	-24392.6	15.8403	26861.3
				15.8503	-129016	15.8503	-24449.7	15.8504	26821.4
				15.8603	-129114	15.8603	-24484.9	15.8604	26790.3
				15.8703	-129200	15.8703	-24532.2	15.8703	26751.7
				15.8803	-129264	15.8803	-24582.8	15.8803	26729.4
				15.8903	-129366	15.8903	-24626.2	15.8903	26693.5
				15.9003	-129444	15.9003	-24691.2	15.9003	26653.1
				15.9103	-129548	15.9103	-24738.8	15.9103	26612.1
				15.9203	-129619	15.9203	-24783.9	15.9204	26562.7
				15.9303	-129694	15.9303	-24832.7	15.9303	26528.4
				15.9403	-129791	15.9403	-24890.2	15.9403	26489.3
				15.9503	-129880	15.9503	-24966.1	15.9503	26449.7
				15.9603	-129972	15.9603	-25009.4	15.9603	26407.5
				15.9703	-130042	15.9703	-25059.4	15.9703	26365.5
				15.9803	-130115	15.9803	-25117.9	15.9804	26328.4
				15.9903	-130220	15.9903	-25160.8	15.9903	26295.8
				16.0003	-130316	16.0003	-25235.6	16.0003	26257.6
				16.0103	-130411	16.0103	-25281	16.0103	26214.1
				16.0203	-130488	16.0203	-25342.4	16.0203	26172
				16.0303	-130578	16.0303	-25398.1	16.0303	26130.9
				16.0403	-130686	16.0403	-25426.5	16.0404	26092.2
				16.0503	-130778	16.0503	-25502.6	16.0504	26050.3
				16.0603	-130862	16.0603	-25533.8	16.0603	26012.6
				16.0703	-130940	16.0703	-25614.7	16.0703	25972.3
				16.0803	-131030	16.0803	-25665.3	16.0803	25935.1
				16.0903	-131131	16.0903	-25717.2	16.0903	25905.1
				16.1003	-131209	16.1003	-25800	16.1004	25870.1
				16.1103	-131288	16.1103	-25825.9	16.1104	25846.7
				16.1203	-131375	16.1203	-25899.1	16.1203	25799
				16.1303	-131466	16.1303	-25939.9	16.1303	25761.8
				16.1403	-131571	16.1403	-25993.8	16.1403	25711.8
				16.1503	-131654	16.1503	-26051	16.1503	25676.3
				16.1603	-131744	16.1603	-26071.5	16.1603	25638.9
				16.1703	-131835	16.1703	-26141.7	16.1704	25591.8
				16.1803	-131921	16.1803	-26165.5	16.1803	25566.8
				16.1903	-132034	16.1903	-26228.9	16.1903	25531.6
				16.2003	-132112	16.2003	-26292	16.2003	25493.2
				16.2103	-132192	16.2103	-26332	16.2103	25456.2
				16.2203	-132273	16.2203	-26401.1	16.2203	25416.2
				16.2303	-132356	16.2303	-26441.8	16.2304	25387.1
				16.2403	-132477	16.2403	-26520.2	16.2403	25347.4
				16.2503	-132550	16.2503	-26572.1	16.2503	25312.5
				16.2603	-132637	16.2603	-26624.9	16.2603	25260.4
				16.2703	-132718	16.2703	-26688.4	16.2703	25214.1
				16.2803	-132815	16.2803	-26724.5	16.2803	25174.5
				16.2903	-132922	16.2903	-26791.5	16.2904	25130.7
				16.3003	-132987	16.3003	-26827.8	16.3004	25094.3
				16.3103	-133076	16.3103	-26893.9	16.3103	25049.3
				16.3203	-133157	16.3203	-26950	16.3203	25003.7
				16.3303	-133248	16.3303	-26993.2	16.3303	24960.9
				16.3403	-133343	16.3403	-27055.2	16.3403	24934
				16.3503	-133408	16.3503	-27100.8	16.3504	24893.5
				16.3603	-133500	16.3603	-27169.3	16.3604	24861.4
				16.3703	-133588	16.3703	-27218.1	16.3703	24811.3
				16.3803	-133684	16.3803	-27265.2	16.3803	24765.4
				16.3903	-133769	16.3903	-27324.5	16.3903	24737.9
				16.4003	-133851	16.4003	-27361.9	16.4003	24681.6
				16.4103	-133951	16.4103	-27425.1	16.4103	24665.4
				16.4203	-134044	16.4203	-27456.2	16.4204	24605.9
				16.4303	-134142	16.4303	-27512.3	16.4303	24574.5
				16.4403	-134225	16.4403	-27555.8	16.4403	24540.7
				16.4503	-134304	16.4503	-27596.3	16.4503	24490.6
				16.4603	-134398	16.4603	-27653	16.4603	24489.4
				16.4703	-134496	16.4703	-27694.6	16.4703	24431.2
				16.4803	-134594	16.4803	-27770.2	16.4804	24417.2
				16.4903	-134678	16.4903	-27809.2	16.4903	24366.3
				16.5003	-134757	16.5003	-27873.6	16.5003	24324.3
				16.5103	-134835	16.5103	-27928.7	16.5103	24306.3
				16.5203	-134930	16.5203	-27974.3	16.5203	24246.4
				16.5303	-135033	16.5303	-28026.7	16.5303	24231.3
				16.5403	-135115	16.5403	-28064.4	16.5404	24162.6
				16.5503	-135200	16.5503	-28120	16.5504	24135.7
				16.5603	-135272	16.5603	-28158.7	16.5603	24112.2
				16.5703	-135367	16.5703	-28216.9	16.5703	24051.6
				16.5803	-135454	16.5803	-28263.4	16.5803	24038.5
				16.5903	-135539	16.5903	-28304.5	16.5903	23975.2
				16.6003	-135623	16.6003	-28359.9	16.6004	23961.1
				16.6103	-135719	16.6103	-28391.9	16.6104	23918
				16.6203	-135818	16.6203	-28456.1	16.6203	23887.9
				16.6303	-135890	16.6303	-28497.3	16.6303	23859.4
				16.6403	-135975	16.6403	-28554.7	16.6403	23793.7
				16.6503	-136071	16.6503	-28611.7	16.6503	23774.9
				16.6603	-136162	16.6603	-28637.4	16.6603	23717.5
				16.6703	-136251	16.6703	-28698.6	16.6704	23689.1
				16.6803	-136315	16.6803	-28727.3	16.6803	23652.2
				16.6903	-136403	16.6903	-28805.5	16.6903	23598.7
				16.7003	-136491	16.7003	-28856.5	16.7003	23583.9
				16.7103	-136577	16.7103	-28898	16.7103	23537.8
				16.7203	-136675	16.7203	-28963.3	16.7203	23519.1
				16.7303	-136744	16.7303	-29004.5	16.7304	23485.9
				16.7403	-136845	16.7403	-29084.6	16.7403	23449.2
				16.7503	-136927	16.7503	-29129.3	16.7503	23421.7
				16.7603	-137021	16.7603	-29190.5	16.7603	23377.8
				16.7703	-137110	16.7703	-29251.8	16.7703	23352.4
				16.7803	-137175	16.7803	-29282.2	16.7803	23299.6
				16.7903	-137269	16.7903	-29348.4	16.7904	23256
				16.8003	-137349	16.8003	-29377.8	16.8004	23215.5
				16.8103	-137453	16.8103	-29453.1	16.8103	23174.8
				16.8203	-137532	16.8203	-29499	16.8203	23144.1
				16.8303	-137598	16.8303	-29547.7	16.8303	23107.5
				16.8403	-137700	16.8403	-29626.4	16.8403	23076.6
				16.8503	-137784	16.8503	-29659.6	16.8504	23044.8
				16.8603	-137894	16.8603	-29735.5	16.8604	23028.2
				16.8703	-137969	16.8703	-29772.8	16.8703	23004.5
				16.8803	-138041	16.8803	-29839.1	16.8803	22962.2
				16.8903	-138144	16.8903	-29899.5	16.8903	22928.5
				16.9003	-138230	16.9003	-29939.1	16.9003	22887.2
				16.9103	-138337	16.9103	-30010.8	16.9103	22854.8
				16.9203	-138402	16.9203	-30048.5	16.9204	22812.9
				16.9303	-138481	16.9303	-30119.2	16.9303	22768.9
				16.9403	-138583	16.9403	-30166.5	16.9403	22726.2
				16.9503	-138668	16.9503	-30214.4	16.9503	22686.6
				16.9603	-138772	16.9603	-30277.1	16.9603	22658.9
				16.9703	-138838	16.9703	-30325.2	16.9703	22619.3
				16.9803	-138916	16.9803	-30397.8	16.9804	22597.9
				16.9903	-139019	16.9903	-30445.7	16.9903	22554.8
				17.0003	-139103	17.0003	-30505.3	17.0003	22519.3
				17.0103	-139200	17.0103	-30561.8	17.0103	22489.5
				17.0203	-139275	17.0203	-30607.6	17.0203	22457.6
				17.0303	-139364	17.0303	-30672.4	17.0303	22426.4
				17.0403	-139474	17.0403	-30709.3	17.0404	22371
				17.0503	-139545	17.0503	-30769.7	17.0504	22333.7
				17.0603	-139653	17.0603	-30815.1	17.0603	22288.6
				17.0703	-139727	17.0703	-30868	17.0703	22256.4
				17.0803	-139817	17.0803	-30920.2	17.0803	22224.3
				17.0903	-139912	17.0903	-30964.8	17.0903	22179.9
				17.1003	-139986	17.1003	-31037.7	17.1004	22152
				17.1103	-140089	17.1103	-31081	17.1104	22101.9
				17.1203	-140149	17.1203	-31144	17.1203	22074.7
				17.1303	-140251	17.1303	-31186	17.1303	22041.4
				17.1403	-140359	17.1403	-31243.2	17.1403	21998.8
				17.1503	-140433	17.1503	-31303.9	17.1503	21966.4
				17.1603	-140526	17.1603	-31353	17.1603	21912.8
				17.1703	-140582	17.1703	-31419	17.1704	21880.8
				17.1803	-140702	17.1803	-31465.6	17.1803	21838.4
				17.1903	-140792	17.1903	-31522.2	17.1903	21806
				17.2003	-140861	17.2003	-31569.8	17.2003	21773.7
				17.2103	-140950	17.2103	-31636.3	17.2103	21719.6
				17.2203	-141007	17.2203	-31715	17.2203	21697.2
				17.2303	-141127	17.2303	-31753.6	17.2304	21655.2
				17.2403	-141208	17.2403	-31824.7	17.2403	21639.8
				17.2503	-141292	17.2503	-31865.1	17.2503	21602.4
				17.2603	-141369	17.2603	-31936.3	17.2603	21560
				17.2703	-141431	17.2703	-31988.9	17.2703	21521.6
				17.2803	-141552	17.2803	-32034.2	17.2803	21468.8
				17.2903	-141625	17.2903	-32091.2	17.2904	21444.1
				17.3003	-141715	17.3003	-32125.9	17.3004	21395
				17.3103	-141798	17.3103	-32196.9	17.3103	21362.8
				17.3203	-141868	17.3203	-32231	17.3203	21322.3
				17.3303	-141987	17.3303	-32279.3	17.3303	21278.3
				17.3403	-142058	17.3403	-32334.5	17.3403	21253.7
				17.3503	-142147	17.3503	-32373.1	17.3504	21209.1
				17.3603	-142218	17.3603	-32442.3	17.3604	21187.5
				17.3703	-142295	17.3703	-32483.3	17.3703	21145.6
				17.3803	-142393	17.3803	-32555.5	17.3803	21110.5
				17.3903	-142470	17.3903	-32604.3	17.3903	21074.6
				17.4003	-142569	17.4003	-32650.3	17.4003	21032.1
				17.4103	-142644	17.4103	-32706.8	17.4103	20999.7
				17.4203	-142730	17.4203	-32744.7	17.4204	20940.5
				17.4303	-142830	17.4303	-32813.3	17.4303	20908.2
				17.4403	-142906	17.4403	-32852.5	17.4403	20860
				17.4503	-142997	17.4503	-32901.6	17.4503	20814
				17.4603	-143074	17.4603	-32958	17.4603	20777.6
				17.4703	-143175	17.4703	-33013.9	17.4703	20729.9
				17.4803	-143260	17.4803	-33075	17.4804	20698.3
				17.4903	-143333	17.4903	-33125.5	17.4903	20653.3
				17.5003	-143413	17.5003	-33186.6	17.5003	20615.4
				17.5103	-143486	17.5103	-33239.6	17.5103	20584.7
				17.5203	-143591	17.5203	-33301.7	17.5203	20534.9
				17.5303	-143667	17.5303	-33355.4	17.5303	20505.7
				17.5403	-143743	17.5403	-33411.6	17.5404	20453.3
				17.5503	-143830	17.5503	-33458.8	17.5504	20425.2
				17.5603	-143908	17.5603	-33494.2	17.5603	20382.9
				17.5703	-144011	17.5703	-33534.3	17.5703	20351.4
				17.5803	-144085	17.5803	-33580.5	17.5803	20324.7
				17.5903	-144171	17.5903	-33650.5	17.5903	20279.8
				17.6003	-144249	17.6003	-33689.8	17.6004	20253.7
				17.6103	-144340	17.6103	-33734.2	17.6104	20217.2
				17.6203	-144440	17.6203	-33783.1	17.6203	20185.2
				17.6303	-144514	17.6303	-33843.2	17.6303	20150.8
				17.6403	-144611	17.6403	-33912.9	17.6403	20098.5
				17.6503	-144698	17.6503	-33956	17.6503	20076
				17.6603	-144792	17.6603	-34008.5	17.6603	20025.7
				17.6703	-144881	17.6703	-34046.6	17.6704	20001.2
				17.6803	-144951	17.6803	-34101.1	17.6803	19958.4
				17.6903	-145038	17.6903	-34159.7	17.6903	19915
				17.7003	-145111	17.7003	-34199.8	17.7003	19894.7
				17.7103	-145210	17.7103	-34256.6	17.7103	19843.3
				17.7203	-145288	17.7203	-34297.7	17.7203	19830.3
				17.7303	-145362	17.7303	-34372.3	17.7304	19777.5
				17.7403	-145444	17.7403	-34424.9	17.7403	19735.1
				17.7503	-145522	17.7503	-34482	17.7503	19697.2
				17.7603	-145632	17.7603	-34543.8	17.7603	19649
				17.7703	-145707	17.7703	-34583.3	17.7703	19627.1
				17.7803	-145788	17.7803	-34648.9	17.7803	19564.6
				17.7903	-145860	17.7903	-34706	17.7904	19541.9
				17.8003	-145953	17.8003	-34771.4	17.8004	19489.1
				17.8103	-146062	17.8103	-34825.3	17.8103	19438
				17.8203	-146131	17.8203	-34861.1	17.8203	19413.5
				17.8303	-146207	17.8303	-34922.4	17.8303	19349.2
				17.8403	-146284	17.8403	-34973.1	17.8403	19332.8
				17.8503	-146376	17.8503	-35037.3	17.8504	19275.2
				17.8603	-146468	17.8603	-35094.8	17.8604	19239.6
				17.8703	-146534	17.8703	-35160.3	17.8703	19214.4
				17.8803	-146623	17.8803	-35222	17.8803	19162.7
				17.8903	-146708	17.8903	-35279.3	17.8903	19150.4
				17.9003	-146801	17.9003	-35328.6	17.9003	19092.2
				17.9103	-146891	17.9103	-35384.3	17.9103	19066.2
				17.9203	-146961	17.9203	-35440.6	17.9204	19028.5
				17.9303	-147038	17.9303	-35483.5	17.9303	18982
				17.9403	-147122	17.9403	-35542.6	17.9403	18962.5
				17.9503	-147213	17.9503	-35584.2	17.9503	18898.3
				17.9603	-147297	17.9603	-35642.8	17.9603	18883.8
				17.9703	-147371	17.9703	-35692.2	17.9703	18837
				17.9803	-147448	17.9803	-35739.8	17.9804	18807.8
				17.9903	-147538	17.9903	-35797.8	17.9903	18774.5
				18.0003	-147620	18.0003	-35849.3	18.0003	18726.5
				18.0103	-147703	18.0103	-35924.7	18.0103	18700.4
				18.0203	-147771	18.0203	-35973.1	18.0203	18650.9
				18.0303	-147858	18.0303	-36039.2	18.0303	18617.4
				18.0403	-147949	18.0403	-36096.5	18.0404	18570.3
				18.0503	-148040	18.0503	-36145.9	18.0504	18516.1
				18.0603	-148126	18.0603	-36213.1	18.0603	18494.5
				18.0703	-148196	18.0703	-36243.4	18.0703	18452.5
				18.0803	-148280	18.0803	-36299.3	18.0803	18426.7
				18.0903	-148373	18.0903	-36339.5	18.0903	18379.5
				18.1003	-148465	18.1003	-36400.9	18.1004	18350.3
				18.1103	-148550	18.1103	-36466.3	18.1104	18321.1
				18.1203	-148615	18.1203	-36501.6	18.1203	18288.3
				18.1303	-148710	18.1303	-36576.3	18.1303	18271
				18.1403	-148799	18.1403	-36617.2	18.1403	18231.7
				18.1503	-148886	18.1503	-36686.4	18.1503	18197.8
				18.1603	-148953	18.1603	-36738	18.1603	18147.2
				18.1703	-149028	18.1703	-36779.3	18.1704	18105.6
				18.1803	-149127	18.1803	-36848.2	18.1803	18068.3
				18.1903	-149213	18.1903	-36874.4	18.1903	18018.8
				18.2003	-149301	18.2003	-36942.2	18.2003	17987.9
				18.2103	-149373	18.2103	-36986.8	18.2103	17950.5
				18.2203	-149459	18.2203	-37044.3	18.2203	17915.7
				18.2303	-149546	18.2303	-37102.7	18.2304	17880
				18.2403	-149632	18.2403	-37143	18.2403	17847.3
				18.2503	-149719	18.2503	-37217.3	18.2503	17826.5
				18.2603	-149789	18.2603	-37263.3	18.2603	17778.8
				18.2703	-149870	18.2703	-37328	18.2703	17750.2
				18.2803	-149957	18.2803	-37380.7	18.2803	17705.7
				18.2903	-150044	18.2903	-37437.4	18.2904	17671.6
				18.3003	-150125	18.3003	-37496.7	18.3004	17627.3
				18.3103	-150199	18.3103	-37526.6	18.3103	17588.2
				18.3203	-150288	18.3203	-37583.4	18.3203	17547.5
				18.3303	-150381	18.3303	-37617.4	18.3303	17492.3
				18.3403	-150473	18.3403	-37677.6	18.3403	17469
				18.3503	-150559	18.3503	-37727.6	18.3504	17434
				18.3603	-150643	18.3603	-37765	18.3604	17412
				18.3703	-150743	18.3703	-37823.5	18.3703	17377.9
				18.3803	-150828	18.3803	-37867.3	18.3803	17328.8
				18.3903	-150915	18.3903	-37937.3	18.3903	17298.9
				18.4003	-151000	18.4003	-37982	18.4003	17258.4
				18.4103	-151081	18.4103	-38039.4	18.4103	17233.6
				18.4203	-151185	18.4203	-38087.8	18.4204	17197.6
				18.4303	-151274	18.4303	-38146.2	18.4303	17146.1
				18.4403	-151368	18.4403	-38213.2	18.4403	17108
				18.4503	-151437	18.4503	-38248.8	18.4503	17051.3
				18.4603	-151518	18.4603	-38312.7	18.4603	17014
				18.4703	-151615	18.4703	-38347.4	18.4703	16976.9
				18.4803	-151700	18.4803	-38399.6	18.4804	16937.1
				18.4903	-151786	18.4903	-38446.2	18.4903	16908.8
				18.5003	-151867	18.5003	-38496.5	18.5003	16861.5
				18.5103	-151953	18.5103	-38555.2	18.5103	16830.7
				18.5203	-152048	18.5203	-38590	18.5203	16785.3
				18.5303	-152122	18.5303	-38674.2	18.5303	16756.4
				18.5403	-152204	18.5403	-38718.9	18.5404	16724.9
				18.5503	-152280	18.5503	-38774.1	18.5504	16679
				18.5603	-152369	18.5603	-38819.4	18.5603	16647.3
				18.5703	-152456	18.5703	-38861.2	18.5703	16605.8
				18.5803	-152538	18.5803	-38934.6	18.5803	16572.1
				18.5903	-152621	18.5903	-38962.7	18.5903	16536.7
				18.6003	-152697	18.6003	-39027.6	18.6004	16499.3
				18.6103	-152788	18.6103	-39052.2	18.6104	16474.2
				18.6203	-152883	18.6203	-39100.8	18.6203	16429.2
				18.6303	-152957	18.6303	-39169.7	18.6303	16399
				18.6403	-153035	18.6403	-39207.3	18.6403	16361.7
				18.6503	-153117	18.6503	-39280.9	18.6503	16319
				18.6603	-153213	18.6603	-39315.7	18.6603	16291.7
				18.6703	-153305	18.6703	-39377.2	18.6704	16229.2
				18.6803	-153372	18.6803	-39428.3	18.6803	16206.6
				18.6903	-153454	18.6903	-39470.7	18.6903	16162.6
				18.7003	-153538	18.7003	-39547.2	18.7003	16127.5
				18.7103	-153634	18.7103	-39569	18.7103	16088.5
				18.7203	-153721	18.7203	-39638.1	18.7203	16040.3
				18.7303	-153796	18.7303	-39670.5	18.7304	16016.4
				18.7403	-153884	18.7403	-39721.3	18.7403	15966.1
				18.7503	-153969	18.7503	-39786.8	18.7503	15945.5
				18.7603	-154071	18.7603	-39826.6	18.7603	15901.3
				18.7703	-154170	18.7703	-39904.2	18.7703	15858
				18.7803	-154236	18.7803	-39951	18.7803	15823.7
				18.7903	-154327	18.7903	-40012.4	18.7904	15769.5
				18.8003	-154415	18.8003	-40061.9	18.8004	15743.5
				18.8103	-154526	18.8103	-40103.8	18.8103	15694.7
				18.8203	-154619	18.8203	-40168.4	18.8203	15673
				18.8303	-154687	18.8303	-40211.8	18.8303	15629.6
				18.8403	-154782	18.8403	-40257.3	18.8403	15593.8
				18.8503	-154865	18.8503	-40306.5	18.8504	15563.1
				18.8603	-154961	18.8603	-40355.3	18.8604	15515.2
				18.8703	-155053	18.8703	-40423.3	18.8703	15507.8
				18.8803	-155124	18.8803	-40481	18.8803	15453.9
				18.8903	-155225	18.8903	-40527	18.8903	15432.9
				18.9003	-155294	18.9003	-40575.5	18.9003	15393.1
				18.9103	-155392	18.9103	-40629.2	18.9103	15351.8
				18.9203	-155471	18.9203	-40686.6	18.9204	15320.8
				18.9303	-155547	18.9303	-40748	18.9303	15268.4
				18.9403	-155642	18.9403	-40789.6	18.9403	15250.5
				18.9503	-155717	18.9503	-40856.2	18.9503	15189.8
				18.9603	-155815	18.9603	-40904.1	18.9603	15159.9
				18.9703	-155881	18.9703	-40956.6	18.9703	15110.7
				18.9803	-155958	18.9803	-41003.5	18.9804	15070.5
				18.9903	-156060	18.9903	-41045.4	18.9903	15044.9
				19.0003	-156147	19.0003	-41119.1	19.0003	14981.8
				19.0103	-156237	19.0103	-41162.3	19.0103	14968.3
				19.0203	-156302	19.0203	-41218.1	19.0203	14920.3
				19.0303	-156388	19.0303	-41265.8	19.0303	14910.4
				19.0403	-156486	19.0403	-41316.3	19.0404	14871.6
				19.0503	-156575	19.0503	-41394	19.0504	14825.1
				19.0603	-156656	19.0603	-41436.5	19.0603	14812.1
				19.0703	-156731	19.0703	-41510.5	19.0703	14747.1
				19.0803	-156807	19.0803	-41542.1	19.0803	14732.3
				19.0903	-156904	19.0903	-41596	19.0903	14676.4
				19.1003	-156998	19.1003	-41664.6	19.1004	14651.6
				19.1103	-157075	19.1103	-41710.4	19.1104	14614.6
				19.1203	-157155	19.1203	-41787.8	19.1203	14567.4
				19.1303	-157216	19.1303	-41818.1	19.1303	14549.1
				19.1403	-157313	19.1403	-41879.7	19.1403	14492
				19.1503	-157378	19.1503	-41932.4	19.1503	14487.6
				19.1603	-157453	19.1603	-41979.9	19.1603	14446.8
				19.1703	-157543	19.1703	-42046.5	19.1704	14416.7
				19.1803	-157628	19.1803	-42070.3	19.1803	14389.9
				19.1903	-157731	19.1903	-42141.6	19.1903	14328.3
				19.2003	-157801	19.2003	-42179.3	19.2003	14314
				19.2103	-157883	19.2103	-42232.8	19.2103	14262.3
				19.2203	-157974	19.2203	-42289	19.2203	14250
				19.2303	-158062	19.2303	-42325.4	19.2304	14206.7
				19.2403	-158166	19.2403	-42399.3	19.2403	14169.2
				19.2503	-158237	19.2503	-42449.9	19.2503	14151.3
				19.2603	-158310	19.2603	-42518.6	19.2603	14101.1
				19.2703	-158379	19.2703	-42563.1	19.2703	14100.6
				19.2803	-158463	19.2803	-42618.5	19.2803	14047.7
				19.2903	-158562	19.2903	-42692.7	19.2904	14024.3
				19.3003	-158636	19.3003	-42737.2	19.3004	13976.2
				19.3103	-158715	19.3103	-42798.5	19.3103	13936
				19.3203	-158795	19.3203	-42841.2	19.3203	13917.8
				19.3303	-158889	19.3303	-42905.4	19.3303	13863.7
				19.3403	-158981	19.3403	-42981.8	19.3403	13850.6
				19.3503	-159044	19.3503	-43024.7	19.3504	13789.4
				19.3603	-159115	19.3603	-43087.6	19.3604	13771.9
				19.3703	-159189	19.3703	-43126.2	19.3703	13725.3
				19.3803	-159275	19.3803	-43186.2	19.3803	13688.7
				19.3903	-159366	19.3903	-43237.1	19.3903	13669.9
				19.4003	-159436	19.4003	-43300.1	19.4003	13621
				19.4103	-159519	19.4103	-43362.8	19.4103	13602.8
				19.4203	-159595	19.4203	-43412.9	19.4204	13550.4
				19.4303	-159687	19.4303	-43472.2	19.4303	13520.2
				19.4403	-159773	19.4403	-43517.3	19.4403	13483.9
				19.4503	-159852	19.4503	-43567.9	19.4503	13430
				19.4603	-159936	19.4603	-43615.2	19.4603	13415.4
				19.4703	-160017	19.4703	-43669.9	19.4703	13359.6
				19.4803	-160104	19.4803	-43727.8	19.4804	13333.1
				19.4903	-160186	19.4903	-43781.7	19.4903	13276.1
				19.5003	-160256	19.5003	-43842	19.5003	13243.9
				19.5103	-160342	19.5103	-43888	19.5103	13218.5
				19.5203	-160430	19.5203	-43945.8	19.5203	13176.5
				19.5303	-160512	19.5303	-44002.5	19.5303	13152.8
				19.5403	-160576	19.5403	-44051	19.5404	13097.6
				19.5503	-160652	19.5503	-44114.1	19.5504	13074.3
				19.5603	-160733	19.5603	-44157.1	19.5603	13026.1
				19.5703	-160824	19.5703	-44227.2	19.5703	12988.6
				19.5803	-160907	19.5803	-44271.1	19.5803	12950.9
				19.5903	-160977	19.5903	-44316	19.5903	12891.1
				19.6003	-161063	19.6003	-44365.2	19.6004	12868.4
				19.6103	-161136	19.6103	-44411.4	19.6104	12817.9
				19.6203	-161239	19.6203	-44492.6	19.6203	12786.6
				19.6303	-161305	19.6303	-44527.2	19.6303	12741.8
				19.6403	-161371	19.6403	-44590.4	19.6403	12700.6
				19.6503	-161446	19.6503	-44636.7	19.6503	12677.3
				19.6603	-161527	19.6603	-44688.7	19.6603	12618.7
				19.6703	-161626	19.6703	-44759.4	19.6704	12599.3
				19.6803	-161678	19.6803	-44799.2	19.6803	12549.7
				19.6903	-161757	19.6903	-44868.1	19.6903	12519.9
				19.7003	-161833	19.7003	-44913.4	19.7003	12483.6
				19.7103	-161922	19.7103	-44967.6	19.7103	12433.9
				19.7203	-162022	19.7203	-45035.3	19.7203	12412.3
				19.7303	-162074	19.7303	-45065.1	19.7304	12350.1
				19.7403	-162166	19.7403	-45131.5	19.7403	12315.9
				19.7503	-162232	19.7503	-45173.7	19.7503	12254
				19.7603	-162323	19.7603	-45240.5	19.7603	12209.2
				19.7703	-162414	19.7703	-45298.5	19.7703	12186.2
				19.7803	-162465	19.7803	-45336.8	19.7803	12130.8
				19.7903	-162557	19.7903	-45399	19.7904	12112.5
				19.8003	-162630	19.8003	-45430.9	19.8004	12057.8
				19.8103	-162727	19.8103	-45496.8	19.8103	12038.9
				19.8203	-162818	19.8203	-45550	19.8203	11997.2
				19.8303	-162872	19.8303	-45600.5	19.8303	11949.4
				19.8403	-162968	19.8403	-45654	19.8403	11919.5
				19.8503	-163034	19.8503	-45693.4	19.8504	11864.7
				19.8603	-163140	19.8603	-45763	19.8604	11846.7
				19.8703	-163224	19.8703	-45819.7	19.8703	11790.1
				19.8803	-163292	19.8803	-45867.3	19.8803	11765.1
				19.8903	-163381	19.8903	-45921.6	19.8903	11739.1
				19.9003	-163449	19.9003	-45969.7	19.9003	11688.1
				19.9103	-163544	19.9103	-46040.2	19.9103	11661
				19.9203	-163614	19.9203	-46081.6	19.9204	11599.9
				19.9303	-163672	19.9303	-46133.2	19.9303	11584.9
				19.9403	-163762	19.9403	-46190	19.9403	11543.1
				19.9503	-163834	19.9503	-46239.6	19.9503	11512.9
				19.9603	-163937	19.9603	-46299.6	19.9603	11470.9
				19.9703	-164013	19.9703	-46342.5	19.9703	11415.1
				19.9803	-164097	19.9803	-46402.6	19.9804	11393.7
[truncated: 8,002 more rows]

## Sheet: Fig.S31c
SR-1		SR-2		SR-3		SR-4		SR-5
Step time (s)	Modulus (Pa)	Step time (s)	Modulus (Pa)	Step time (s)	Modulus (Pa)	Step time (s)	Modulus (Pa)	Step time (s)	Modulus (Pa)
0.01033	154918	0.01033	43809.2	0.01032	63087.7	0.01032	105300	0.01033	180405
0.11042	154924	0.11042	43793.5	0.02033	68333.3	0.02033	132947	0.02034	169205
0.21051	154930	0.21051	43777.9	0.03034	68360.9	0.03034	127412	0.03035	156119
0.3106	154935	0.3106	43762.2	0.04032	66899.7	0.04035	122815	0.04036	149073
0.41069	154941	0.41069	43746.6	0.05033	65040.8	0.05033	118929	0.05031	144315
0.51078	154947	0.51078	43731	0.06034	63690.6	0.06034	116039	0.06032	140613
0.61087	154953	0.61087	43715.3	0.07032	62594.5	0.07035	114021	0.07033	137476
0.71096	154959	0.71096	43699.7	0.08033	61766.4	0.08033	112605	0.08034	135015
0.81105	154965	0.81105	43684.1	0.09034	60729.7	0.09034	110639	0.09035	133131
0.91114	154971	0.91113	43668.5	0.10032	59703.1	0.10035	109175	0.10036	131717
1.01123	154977	1.01122	43652.9	0.11033	58874.6	0.11033	107684	0.11031	130198
1.11132	154983	1.11131	43637.3	0.12034	58142.4	0.12034	106858	0.12032	128779
1.21141	154989	1.2114	43621.7	0.13032	57458	0.13034	105936	0.13033	127508
1.3115	154995	1.31149	43606.1	0.14033	56754.7	0.14032	105027	0.14033	126484
1.41159	155001	1.41158	43590.5	0.15034	56096.8	0.15033	104004	0.15035	125746
1.51168	155006	1.51167	43575	0.16032	55635.3	0.16034	103246	0.16036	124904
1.61177	155012	1.61176	43559.4	0.17033	55165.7	0.17032	102726	0.1703	124100
1.71186	155018	1.71185	43543.8	0.18034	54687.6	0.18033	102117	0.18031	123250
1.81195	155024	1.81194	43528.3	0.19035	53991	0.19034	101591	0.19032	122760
1.91204	155030	1.91203	43512.7	0.20033	53464.6	0.20032	100853	0.20033	122188
2.01213	155036	2.01212	43497.2	0.21034	53014.1	0.21033	100249	0.21034	121705
2.11222	155042	2.11221	43481.6	0.22035	52672.7	0.22034	99785	0.22035	121126
2.21231	155048	2.2123	43466.1	0.23033	52313	0.23032	99271.6	0.23036	120583
2.3124	155054	2.31239	43450.6	0.24033	51793.9	0.24033	98802	0.24031	120135
2.41249	155060	2.41248	43435	0.25034	51439.4	0.25034	98272.7	0.25032	119727
2.51258	155066	2.51257	43419.5	0.26032	51072.3	0.26032	97842.7	0.26033	119263
2.61267	155072	2.61266	43404	0.27033	50839.2	0.27033	97527.3	0.27034	118834
2.71276	155077	2.71275	43388.5	0.28034	50504.7	0.28034	97175.7	0.28035	118478
2.81285	155083	2.81284	43373	0.29032	50139.5	0.29035	96831.7	0.29036	118205
2.91294	155089	2.91293	43357.5	0.30033	49772.3	0.30033	96417.4	0.30031	117896
3.01303	155095	3.01302	43342	0.31034	49465.8	0.31034	96140.8	0.31032	117581
3.11312	155101	3.11311	43326.5	0.32032	49190.9	0.32035	95827.3	0.32033	117176
3.21321	155107	3.2132	43311	0.33033	48870.8	0.33033	95521.6	0.33034	116880
3.31329	155113	3.31329	43295.6	0.34034	48501.7	0.34034	95215.8	0.34035	116600
3.41338	155119	3.41338	43280.1	0.35032	48218	0.35035	94890.6	0.35036	116363
3.51347	155125	3.51347	43264.6	0.36033	47943	0.36033	94603.4	0.36031	116070
3.61356	155131	3.61356	43249.2	0.37034	47709.1	0.37034	94379.6	0.37032	115748
3.71365	155137	3.71365	43233.7	0.38032	47378.1	0.38034	94187.2	0.38033	115494
3.81374	155143	3.81374	43218.3	0.39033	47046.8	0.39032	93906.6	0.39033	115258
3.91383	155149	3.91383	43202.8	0.40034	46739.1	0.40033	93595.5	0.40035	115113
4.01392	155154	4.01392	43187.4	0.41032	46493	0.41034	93347.6	0.41036	114868
4.11401	155160	4.11401	43172	0.42033	46290.1	0.42032	93133	0.4203	114641
4.2141	155166	4.2141	43156.5	0.43034	46021	0.43033	92946.3	0.43031	114451
4.31419	155172	4.31419	43141.1	0.44035	45763.2	0.44034	92664.4	0.44032	114249
4.41428	155178	4.41428	43125.7	0.45033	45449.5	0.45032	92441.8	0.45033	114061
4.51437	155184	4.51437	43110.3	0.46034	45268.7	0.46033	92214.2	0.46034	113827
4.61446	155190	4.61446	43094.9	0.47035	45035.8	0.47034	92058.1	0.47035	113631
4.71455	155196	4.71455	43079.5	0.48033	44807.8	0.48032	91856.3	0.48036	113428
4.81464	155202	4.81464	43064.1	0.49034	44581.6	0.49033	91643.1	0.49031	113291
4.91473	155208	4.91473	43048.7	0.50035	44318.2	0.50034	91411.4	0.50032	113130
5.01482	155214	5.01482	43033.3	0.51032	44097.2	0.51032	91216.2	0.51033	112918
5.11491	155220	5.1149	43018	0.52033	43876.6	0.52033	91051.1	0.52034	112731
5.215	155226	5.21499	43002.6	0.53034	43625.8	0.53034	90879.3	0.53035	112565
5.31509	155232	5.31508	42987.2	0.54032	43409	0.54035	90643.2	0.54036	112432
5.41518	155237	5.41517	42971.9	0.55033	43186.5	0.55033	90463.9	0.55031	112282
5.51527	155243	5.51526	42956.5	0.56034	43033.6	0.56034	90279.4	0.56032	112136
5.61536	155249	5.61535	42941.2	0.57032	42829.8	0.57035	90175.3	0.57033	111926
5.71545	155255	5.71544	42925.8	0.58033	42620.9	0.58033	90020.9	0.58034	111763
5.81554	155261	5.81553	42910.5	0.59034	42393.8	0.59034	89804.2	0.59035	111631
5.91563	155267	5.91562	42895.1	0.60032	42185.9	0.60035	89614.3	0.60036	111472
6.01572	155273	6.01571	42879.8	0.61033	42007.5	0.61033	89442.2	0.61031	111343
6.11581	155279	6.1158	42864.5	0.62034	41835.3	0.62033	89328.2	0.62032	111176
6.2159	155285	6.21589	42849.2	0.63032	41646.3	0.63035	89162.4	0.63033	111037
6.31599	155291	6.31598	42833.9	0.64033	41424	0.64032	89014.3	0.64033	110947
6.41608	155297	6.41607	42818.6	0.65034	41220.8	0.65033	88810.4	0.65034	110789
6.51617	155303	6.51616	42803.3	0.66032	41036.8	0.66034	88681.1	0.66036	110635
6.61626	155309	6.61625	42788	0.67033	40855.5	0.67032	88528	0.6703	110483
6.71635	155314	6.71634	42772.7	0.68034	40689.2	0.68033	88384.2	0.68031	110356
6.81644	155320	6.81643	42757.4	0.69035	40466.4	0.69034	88226.8	0.69032	110231
6.91653	155326	6.91652	42742.1	0.70033	40331.7	0.70032	88059	0.70033	110124
7.01662	155332	7.01661	42726.9	0.71034	40150.4	0.71033	87939.5	0.71034	109953
7.11671	155338	7.1167	42711.6	0.72035	39989.4	0.72034	87836.3	0.72035	109835
7.2168	155344	7.21679	42696.3	0.73033	39799.6	0.73032	87671.1	0.73036	109726
7.31689	155350	7.31688	42681.1	0.74033	39619.3	0.74033	87534.9	0.74031	109627
7.41697	155356	7.41697	42665.8	0.75035	39462.6	0.75034	87385.4	0.75032	109499
7.51706	155362	7.51706	42650.6	0.76032	39298.8	0.76032	87279.2	0.76033	109355
7.61715	155368	7.61715	42635.3	0.77033	39117.7	0.77033	87183.6	0.77034	109236
7.71724	155374	7.71724	42620.1	0.78034	38939.7	0.78034	87057.8	0.78035	109126
7.81733	155380	7.81733	42604.9	0.79032	38747.4	0.79035	86878.4	0.79036	109028
7.91742	155386	7.91742	42589.7	0.80033	38579.6	0.80033	86728.4	0.80031	108906
8.01751	155392	8.01751	42574.4	0.81034	38428.2	0.81034	86613.4	0.81032	108776
8.1176	155398	8.1176	42559.2	0.82032	38271.7	0.82035	86498.2	0.82033	108674
8.21769	155403	8.21769	42544	0.83033	38065	0.83033	86406.8	0.83034	108578
8.31778	155409	8.31778	42528.8	0.84034	37891.1	0.84034	86277	0.84035	108496
8.41787	155415	8.41787	42513.6	0.85032	37738.1	0.85035	86146.1	0.85036	108384
8.51796	155421	8.51796	42498.4	0.86033	37582.9	0.86033	86051.5	0.86031	108267
8.61805	155427	8.61805	42483.2	0.87034	37459.3	0.87033	85934.3	0.87032	108141
8.71814	155433	8.71814	42468.1	0.88032	37277.6	0.88035	85818.9	0.88033	108019
8.81823	155439	8.81823	42452.9	0.89033	37112.6	0.89032	85686.2	0.89033	107953
8.91832	155445	8.91832	42437.7	0.90034	36962.1	0.90033	85583.3	0.90034	107855
9.01841	155451	9.01841	42422.6	0.91032	36815.3	0.91034	85457.9	0.91036	107736
9.1185	155457	9.1185	42407.4	0.92033	36668.7	0.92032	85352.1	0.9203	107619
9.21859	155463	9.21859	42392.3	0.93034	36514.5	0.93033	85220	0.93031	107540
9.31868	155469	9.31868	42377.1	0.94035	36341.9	0.94034	85076.8	0.94032	107444
9.41877	155475	9.41876	42362	0.95033	36206.5	0.95032	84964.9	0.95033	107353
9.51886	155481	9.51885	42346.8	0.96034	36088.6	0.96033	84863.4	0.96034	107257
9.61895	155487	9.61894	42331.7	0.97035	35937.3	0.97034	84772.8	0.97035	107146
9.71904	155492	9.71903	42316.6	0.98033	35765.5	0.98032	84656.6	0.98036	107085
9.81913	155498	9.81912	42301.5	0.99033	35611.9	0.99033	84530.1	0.99031	106997
9.91922	155504	9.91921	42286.3	1.00035	35464.6	1.00034	84422.8	1.00032	106890
10.0193	155510	10.0193	42271.2	1.01032	35344.3	1.01032	84328.9	1.01033	106785
10.1194	155516	10.1194	42256.1	1.02033	35196	1.02033	84251.1	1.02034	106686
10.2195	155522	10.2195	42241	1.03034	35033.7	1.03034	84162.9	1.03035	106617
10.3196	155528	10.3196	42225.9	1.04032	34872.5	1.04035	84029.6	1.04036	106545
10.4197	155534	10.4197	42210.8	1.05033	34739.7	1.05033	83931	1.05031	106447
10.5198	155540	10.5198	42195.8	1.06034	34608.5	1.06034	83828.5	1.06032	106319
10.6198	155546	10.6198	42180.7	1.07032	34471.1	1.07035	83738.4	1.07033	106246
10.7199	155552	10.7199	42165.6	1.08033	34309.1	1.08033	83627.7	1.08034	106158
10.82	155558	10.82	42150.6	1.09034	34154.6	1.09034	83544.9	1.09035	106085
10.9201	155564	10.9201	42135.5	1.10032	34026.9	1.10035	83425.3	1.10036	105981
11.0202	155570	11.0202	42120.4	1.11033	33897.6	1.11033	83356.4	1.11031	105877
11.1203	155576	11.1203	42105.4	1.12034	33746.9	1.12033	83263	1.12032	105783
11.2204	155582	11.2204	42090.3	1.13032	33612.7	1.13034	83151.2	1.13033	105717
11.3205	155587	11.3205	42075.3	1.14033	33441.8	1.14032	83046.4	1.14034	105655
11.4206	155593	11.4206	42060.3	1.15034	33320.2	1.15033	82941.1	1.15035	105558
11.5206	155599	11.5206	42045.2	1.16032	33179.9	1.16034	82856.7	1.16035	105481
11.6207	155605	11.6207	42030.2	1.17033	33029.2	1.17032	82765.1	1.1703	105397
11.7208	155611	11.7208	42015.2	1.18034	32884	1.18033	82655.9	1.18031	105309
11.8209	155617	11.8209	42000.2	1.19035	32738.4	1.19034	82539.4	1.19032	105239
11.921	155623	11.921	41985.2	1.20033	32609.9	1.20032	82441.5	1.20033	105142
12.0211	155629	12.0211	41970.2	1.21034	32490	1.21033	82375.6	1.21034	105044
12.1212	155635	12.1212	41955.2	1.22035	32336.6	1.22034	82284.6	1.22035	104965
12.2213	155641	12.2213	41940.2	1.23033	32178.3	1.23032	82193.1	1.23036	104897
12.3214	155647	12.3214	41925.2	1.24034	32041.2	1.24033	82076.2	1.24031	104831
12.4215	155653	12.4215	41910.2	1.25035	31906.7	1.25034	81970.4	1.25032	104742
12.5215	155659	12.5215	41895.3	1.26032	31786.5	1.26032	81903.1	1.26033	104656
12.6216	155665	12.6216	41880.3	1.27033	31652.4	1.27033	81798.4	1.27034	104569
12.7217	155671	12.7217	41865.3	1.28034	31488.1	1.28034	81711.7	1.28035	104521
12.8218	155677	12.8218	41850.4	1.29032	31359.2	1.29035	81603.4	1.29036	104452
12.9219	155683	12.9219	41835.4	1.30033	31236.6	1.30033	81508.4	1.30031	104372
13.022	155689	13.022	41820.5	1.31034	31096.9	1.31034	81431.8	1.31032	104270
13.1221	155694	13.1221	41805.5	1.32032	30981.3	1.32035	81337.1	1.32033	104192
13.2222	155700	13.2222	41790.6	1.33033	30832.5	1.33033	81242.1	1.33034	104124
13.3223	155706	13.3223	41775.7	1.34034	30714	1.34034	81138.7	1.34035	104044
13.4224	155712	13.4224	41760.7	1.35032	30578.7	1.35035	81059.9	1.35036	103971
13.5224	155718	13.5224	41745.8	1.36033	30467.5	1.36033	80993.2	1.36031	103882
13.6225	155724	13.6225	41730.9	1.37034	30311.7	1.37033	80918	1.37032	103823
13.7226	155730	13.7226	41716	1.38032	30170.9	1.38034	80817.6	1.38033	103759
13.8227	155736	13.8227	41701.1	1.39033	30043.6	1.39032	80720.2	1.39034	103689
13.9228	155742	13.9228	41686.2	1.40034	29912.4	1.40033	80644.8	1.40035	103607
14.0229	155748	14.0229	41671.3	1.41032	29785.1	1.41034	80559.9	1.41035	103529
14.123	155754	14.123	41656.4	1.42033	29654.9	1.42032	80495.8	1.4203	103467
14.2231	155760	14.2231	41641.5	1.43034	29503.9	1.43033	80398.1	1.43031	103406
14.3232	155766	14.3232	41626.6	1.44035	29385.1	1.44034	80306.7	1.44032	103342
14.4233	155772	14.4232	41611.8	1.45033	29462.9	1.45032	80222.6	1.45033	103259
14.5234	155778	14.5233	41596.9	1.46034	29107.1	1.46033	80092.9	1.46034	102959
14.6234	155784	14.6234	41582	1.47035	28836.2	1.47034	79765.5	1.47035	102670
14.7235	155790	14.7235	41567.2	1.48033	28619	1.48032	79534.3	1.48036	102484
14.8236	155796	14.8236	41552.3	1.49034	28386.3	1.49033	79362.4	1.49031	102287
14.9237	155801	14.9237	41537.5	1.50035	28203.1	1.50034	79178	1.50032	102152
15.0238	155807	15.0238	41522.6	1.51032	27991.8	1.51032	79042.1	1.51033	101998
15.1239	155813	15.1239	41507.8	1.52033	27816.4	1.52033	78881.1	1.52034	101879
15.224	155819	15.224	41493	1.53034	27633.1	1.53034	78734.6	1.53035	101770
15.3241	155825	15.3241	41478.1	1.54032	27435	1.54035	78622.6	1.54036	101623
15.4242	155831	15.4241	41463.3	1.55033	27286.7	1.55033	78470.3	1.55031	101532
15.5243	155837	15.5242	41448.5	1.56034	27111.8	1.56034	78357.5	1.56032	101417
15.6243	155843	15.6243	41433.7	1.57032	26957.1	1.57035	78222.7	1.57033	101318
15.7244	155849	15.7244	41418.9	1.58033	26800.9	1.58033	78100.7	1.58034	101228
15.8245	155855	15.8245	41404.1	1.59034	26629.1	1.59034	77991.3	1.59035	101113
15.9246	155861	15.9246	41389.3	1.60032	26491	1.60035	77842.7	1.60036	101039
16.0247	155867	16.0247	41374.5	1.61033	26314.3	1.61033	77749.5	1.61031	100940
16.1248	155873	16.1248	41359.7	1.62034	26156.3	1.62033	77647.8	1.62032	100853
16.2249	155879	16.2249	41344.9	1.63032	26004.9	1.63034	77539.7	1.63033	100776
16.325	155885	16.325	41330.2	1.64033	25847.7	1.64032	77445.7	1.64034	100676
16.425	155891	16.425	41315.4	1.65034	25710.7	1.65033	77317.7	1.65035	100604
16.5251	155897	16.5251	41300.6	1.66032	25547.5	1.66034	77243	1.66035	100518
16.6252	155903	16.6252	41285.9	1.67033	25407.8	1.67032	77138.5	1.6703	100440
16.7253	155909	16.7253	41271.1	1.68034	25275.3	1.68033	77023.6	1.68031	100376
16.8254	155915	16.8254	41256.4	1.69035	25123.4	1.69034	76945.3	1.69032	100274
16.9255	155920	16.9255	41241.6	1.70033	24993.1	1.70032	76822.2	1.70033	100221
17.0256	155926	17.0256	41226.9	1.71034	24843.8	1.71033	76740.5	1.71034	100143
17.1257	155932	17.1257	41212.2	1.72035	24704.1	1.72034	76643.7	1.72035	100058
17.2258	155938	17.2258	41197.5	1.73033	24570.4	1.73032	76536.3	1.73036	99999.3
17.3259	155944	17.3259	41182.7	1.74034	24409.5	1.74033	76462.2	1.74031	99902.6
17.426	155950	17.426	41168	1.75035	24283.3	1.75034	76339.9	1.75032	99840.4
17.526	155956	17.526	41153.3	1.76032	24141.2	1.76032	76265.9	1.76033	99764.5
17.6261	155962	17.6261	41138.6	1.77033	23993.9	1.77033	76162.7	1.77034	99673.5
17.7262	155968	17.7262	41123.9	1.78034	23860.9	1.78034	76049.8	1.78035	99620.5
17.8263	155974	17.8263	41109.2	1.79032	23715.2	1.79035	75981.1	1.79036	99530.9
17.9264	155980	17.9264	41094.5	1.80033	23604.3	1.80033	75870.1	1.80031	99488.2
18.0265	155986	18.0265	41079.8	1.81034	23464.7	1.81034	75802.7	1.81032	99411.5
18.1266	155992	18.1266	41065.2	1.82032	23331.1	1.82035	75703.4	1.82033	99312.5
18.2267	155998	18.2267	41050.5	1.83033	23216.3	1.83033	75604.1	1.83034	99258.7
18.3268	156004	18.3268	41035.8	1.84034	23071	1.84034	75545.1	1.84035	99171.8
18.4269	156010	18.4268	41021.2	1.85032	22961.8	1.85035	75429.3	1.85036	99129.1
18.5269	156016	18.5269	41006.5	1.86033	22825.4	1.86033	75371.2	1.86031	99044.8
18.627	156022	18.627	40991.9	1.87034	22692	1.87033	75283.2	1.87032	98955.5
18.7271	156028	18.7271	40977.2	1.88032	22576.5	1.88034	75199.2	1.88033	98909
18.8272	156034	18.8272	40962.6	1.89033	22433.4	1.89032	75134.8	1.89034	98821.5
18.9273	156040	18.9273	40947.9	1.90034	22325.5	1.90033	75036.5	1.90035	98777.4
19.0274	156046	19.0274	40933.3	1.91032	22188.8	1.91034	74977.1	1.91035	98705.8
19.1275	156051	19.1275	40918.7	1.92033	22060.1	1.92032	74893.3	1.9203	98638.9
19.2276	156057	19.2276	40904.1	1.93034	21948.1	1.93033	74801.4	1.93031	98602.6
19.3277	156063	19.3276	40889.4	1.94035	21797	1.94034	74738.1	1.94032	98519.8
19.4277	156069	19.4277	40874.8	1.95033	21679	1.95032	74647.5	1.95033	98477.9
19.5278	156075	19.5278	40860.2	1.96034	21534.5	1.96033	74584.4	1.96034	98402.5
19.6279	156081	19.6279	40845.6	1.97035	21415.3	1.97034	74488.9	1.97035	98339.2
19.728	156087	19.728	40831	1.98033	21300	1.98032	74390.5	1.98036	98296.6
19.8281	156093	19.8281	40816.4	1.99034	21146.7	1.99033	74336.2	1.99031	98216.2
19.9282	156099	19.9282	40801.9	2.00034	21037	2.00034	74241.5	2.00032	98167.1
20.0283	156105	20.0283	40787.3	2.01032	20912.9	2.01032	74168.3	2.01033	98093.8
20.1284	156111	20.1284	40772.7	2.02033	20785.2	2.02033	74085.6	2.02034	98023.3
20.2285	156117	20.2285	40758.1	2.03034	20661	2.03034	73988.2	2.03035	97982.6
20.3285	156123	20.3285	40743.6	2.04032	20524.3	2.04035	73932.3	2.04036	97903.9
20.4286	156129	20.4286	40729	2.05033	20418.3	2.05033	73832.2	2.05031	97856.1
20.5287	156135	20.5287	40714.5	2.06034	20287.2	2.06034	73765.1	2.06032	97787.6
20.6288	156141	20.6288	40699.9	2.07032	20159.5	2.07035	73693.7	2.07033	97718.4
20.7289	156147	20.7289	40685.4	2.08033	20046.7	2.08033	73593.9	2.08034	97677.5
20.829	156153	20.829	40670.8	2.09034	19925.5	2.09034	73541.3	2.09035	97603.7
20.9291	156159	20.9291	40656.3	2.10032	19815.1	2.10035	73441.5	2.10036	97548.1
21.0292	156165	21.0292	40641.8	2.11033	19681.6	2.11033	73383	2.11031	97493.3
21.1293	156171	21.1293	40627.3	2.12034	19552.3	2.12034	73306.7	2.12032	97425.4
21.2294	156177	21.2294	40612.7	2.13032	19453.2	2.13034	73209.7	2.13033	97384.9
21.3295	156183	21.3295	40598.2	2.14033	19322.3	2.14032	73164.9	2.14034	97296.7
21.4295	156189	21.4295	40583.7	2.15034	19200	2.15033	73061.6	2.15035	97242.9
21.5296	156195	21.5296	40569.2	2.16032	19079.6	2.16034	72999.3	2.16035	97197
21.6297	156201	21.6297	40554.7	2.17033	18948.7	2.17032	72925.8	2.1703	97131.3
21.7298	156206	21.7298	40540.2	2.18034	18848.1	2.18033	72834.4	2.18031	97095.3
21.8299	156212	21.8299	40525.8	2.19035	18713.8	2.19034	72778.8	2.19032	97002.4
21.93	156218	21.93	40511.3	2.20033	18610.8	2.20032	72678.6	2.20033	96952.4
22.0301	156224	22.0301	40496.8	2.21034	18499.1	2.21033	72615.4	2.21034	96915
22.1302	156230	22.1302	40482.3	2.22035	18374.7	2.22034	72535.4	2.22035	96850.6
22.2303	156236	22.2303	40467.9	2.23033	18271	2.23032	72448.7	2.23036	96817.7
22.3303	156242	22.3303	40453.4	2.24034	18148.7	2.24033	72407.9	2.24031	96718.2
22.4304	156248	22.4304	40439	2.25034	18053.5	2.25034	72315.4	2.25032	96668.2
22.5305	156254	22.5305	40424.5	2.26032	17941.9	2.26032	72248.6	2.26033	96626.6
22.6306	156260	22.6306	40410.1	2.27033	17809.9	2.27033	72168.2	2.27034	96552.1
22.7307	156266	22.7307	40395.6	2.28034	17712.4	2.28034	72084.2	2.28035	96513.8
22.8308	156272	22.8308	40381.2	2.29032	17574	2.29035	72044.6	2.29036	96432.6
22.9309	156278	22.9309	40366.8	2.30033	17467.8	2.30033	71956.2	2.30031	96394.2
23.031	156284	23.031	40352.3	2.31034	17350.6	2.31034	71891.8	2.31032	96342.5
23.1311	156290	23.1311	40337.9	2.32032	17216.2	2.32035	71826.9	2.32033	96271.2
23.2312	156296	23.2311	40323.5	2.33033	17117.1	2.33033	71743.1	2.33034	96242.7
23.3313	156302	23.3312	40309.1	2.34034	16987.1	2.34034	71684	2.34035	96171
23.4313	156308	23.4313	40294.7	2.35032	16886.1	2.35035	71587.8	2.35036	96131.8
23.5314	156314	23.5314	40280.3	2.36033	16766.1	2.36033	71533.9	2.36031	96071.6
23.6315	156320	23.6315	40265.9	2.37034	16643.2	2.37034	71474.2	2.37032	95991.1
23.7316	156326	23.7316	40251.5	2.38032	16555.7	2.38034	71373.4	2.38033	95951.7
23.8317	156332	23.8317	40237.1	2.39033	16426.6	2.39032	71323.3	2.39034	95877.6
23.9318	156338	23.9318	40222.8	2.40034	16318	2.40033	71238.3	2.40035	95829.3
24.0319	156344	24.0319	40208.4	2.41032	16201.9	2.41034	71174	2.41035	95775
24.132	156350	24.132	40194	2.42033	16076.3	2.42032	71105.5	2.4203	95701
24.2321	156356	24.2321	40179.7	2.43034	15969.5	2.43033	71015.4	2.43031	95658.1
24.3321	156362	24.3321	40165.3	2.44035	15835	2.44034	70972.4	2.44032	95583.5
24.4322	156368	24.4322	40151	2.45033	15732	2.45032	70893.5	2.45033	95541.2
24.5323	156374	24.5323	40136.6	2.46034	15625	2.46033	70823.4	2.46034	95489.5
24.6324	156380	24.6324	40122.3	2.47035	15508	2.47034	70757.6	2.47035	95413.7
24.7325	156385	24.7325	40107.9	2.48033	15403.1	2.48032	70671.1	2.48036	95373.5
24.8326	156391	24.8326	40093.6	2.49034	15281.9	2.49033	70618.7	2.49031	95310
24.9327	156397	24.9327	40079.3	2.50034	15188.6	2.50034	70530.9	2.50032	95265.2
25.0328	156403	25.0328	40065	2.51032	15085.1	2.51032	70470.9	2.51033	95217.4
25.1329	156409	25.1329	40050.6	2.52033	14955.3	2.52033	70413.4	2.52034	95138.4
25.2329	156415	25.2329	40036.3	2.53034	14845	2.53034	70315.8	2.53035	95102.7
25.333	156421	25.333	40022	2.54032	14729.5	2.54035	70257.4	2.54036	95038.2
25.4331	156427	25.4331	40007.7	2.55033	14622.3	2.55033	70178	2.55031	94978.1
25.5332	156433	25.5332	39993.4	2.56034	14503.6	2.56034	70113.5	2.56032	94914.5
25.6333	156439	25.6333	39979.1	2.57032	14369.3	2.57035	70054.5	2.57033	94834.3
25.7334	156445	25.7334	39964.9	2.58033	14268	2.58033	69956.3	2.58034	94818.4
25.8335	156451	25.8335	39950.6	2.59034	14146.1	2.59034	69903.7	2.59035	94769.5
25.9336	156457	25.9336	39936.3	2.60032	14032.9	2.60035	69817.4	2.60036	94715.2
26.0337	156463	26.0337	39922	2.61033	13932	2.61033	69760.6	2.61031	94665.6
26.1338	156469	26.1338	39907.8	2.62034	13806.5	2.62034	69713.5	2.62032	94598.2
26.2339	156475	26.2338	39893.5	2.63032	13711.3	2.63034	69621.6	2.63033	94586.5
26.3339	156481	26.3339	39879.3	2.64033	13584.5	2.64032	69571.4	2.64034	94518.1
26.434	156487	26.434	39865	2.65034	13479.5	2.65033	69480.3	2.65035	94457.9
26.5341	156493	26.5341	39850.8	2.66032	13389.9	2.66034	69418.7	2.66035	94408.2
26.6342	156499	26.6342	39836.5	2.67033	13267.1	2.67032	69363.1	2.6703	94330.6
26.7343	156505	26.7343	39822.3	2.68034	13170.3	2.68033	69266.6	2.68031	94303.4
26.8344	156511	26.8344	39808.1	2.69035	13041.6	2.69034	69223	2.69032	94228
26.9345	156517	26.9345	39793.8	2.70033	12932.3	2.70032	69138	2.70033	94178.2
27.0346	156523	27.0346	39779.6	2.71034	12831.2	2.71033	69067.3	2.71034	94135.8
27.1347	156529	27.1347	39765.4	2.72035	12698	2.72034	69009.3	2.72035	94060.9
27.2347	156535	27.2347	39751.2	2.73033	12605.6	2.73032	68932	2.73036	94034.1
27.3348	156541	27.3348	39737	2.74034	12476.4	2.74033	68893.2	2.74031	93967.2
27.4349	156547	27.4349	39722.8	2.75034	12384.2	2.75034	68806.4	2.75032	93927.6
27.535	156553	27.535	39708.6	2.76032	12288.9	2.76032	68739.3	2.76033	93886.4
27.6351	156559	27.6351	39694.4	2.77033	12168.6	2.77033	68678.4	2.77034	93807.3
27.7352	156565	27.7352	39680.2	2.78034	12081	2.78034	68605	2.78035	93780.5
27.8353	156571	27.8353	39666.1	2.79032	11955.5	2.79035	68550.6	2.79036	93719.4
27.9354	156577	27.9354	39651.9	2.80033	11845.2	2.80033	68474	2.80031	93671.3
28.0355	156583	28.0355	39637.7	2.81034	11728.6	2.81034	68403	2.81032	93632
28.1355	156589	28.1355	39623.6	2.82032	11596.8	2.82035	68345.2	2.82033	93566.8
28.2356	156595	28.2356	39609.4	2.83033	11505.2	2.83033	68253.8	2.83034	93535.2
28.3357	156601	28.3357	39595.2	2.84034	11376.4	2.84034	68206.9	2.84035	93462.8
28.4358	156607	28.4358	39581.1	2.85032	11263	2.85035	68146.3	2.85036	93419.9
28.5359	156613	28.5359	39567	2.86033	11153.5	2.86033	68073.8	2.86031	93388.2
28.636	156618	28.636	39552.8	2.87034	11039.5	2.87034	68004	2.87032	93323.4
28.7361	156624	28.7361	39538.7	2.88032	10949.7	2.88034	67911.2	2.88033	93281.1
28.8362	156630	28.8362	39524.6	2.89033	10824.1	2.89032	67866.7	2.89034	93215.2
28.9363	156636	28.9363	39510.4	2.90034	10715.8	2.90033	67807.9	2.90035	93169.9
29.0364	156642	29.0364	39496.3	2.91032	10619.6	2.91034	67732.2	2.91035	93146.7
29.1364	156648	29.1364	39482.2	2.92033	10499.4	2.92032	67672.3	2.9203	93075.5
29.2365	156654	29.2365	39468.1	2.93034	10396.3	2.93033	67576.2	2.93031	93037.7
29.3366	156660	29.3366	39454	2.94035	10277.2	2.94034	67528.7	2.94032	92987.4
29.4367	156666	29.4367	39439.9	2.95033	10161.4	2.95032	67448.8	2.95033	92941.6
29.5368	156672	29.5368	39425.8	2.96034	10058	2.96033	67376.5	2.96034	92919.4
29.6369	156678	29.6369	39411.7	2.97035	9928.34	2.97034	67328.2	2.97035	92839.9
29.737	156684	29.737	39397.6	2.98033	9838.94	2.98032	67232.2	2.98036	92794.9
29.8371	156690	29.8371	39383.6	2.99034	9733.78	2.99033	67185.6	2.99031	92745.1
29.9372	156696	29.9372	39369.5	3.00034	9619.57	3.00034	67111.9	3.00032	92698.4
30.0373	156702	30.0373	39355.4	3.01032	9514.37	3.01032	67048.4	3.01033	92669.3
30.1374	156708	30.1374	39341.4	3.02033	9391	3.02033	67007.7	3.02034	92586
30.2374	156714	30.2374	39327.3	3.03034	9310.98	3.03034	66927.5	3.03035	92556.3
30.3375	156720	30.3375	39313.3	3.04032	9209.4	3.04035	66871.4	3.04036	92509.6
30.4376	156726	30.4376	39299.2	3.05033	9097.21	3.05033	66791.3	3.05031	92461.7
30.5377	156732	30.5377	39285.2	3.06034	9005.6	3.06034	66717.9	3.06032	92429.3
30.6378	156738	30.6378	39271.1	3.07032	8880.76	3.07035	66669.8	3.07033	92336.5
30.7379	156744	30.7379	39257.1	3.08033	8794.39	3.08033	66588.9	3.08034	92302.9
30.838	156750	30.838	39243.1	3.09034	8683.51	3.09034	66544	3.09035	92248.1
30.9381	156756	30.9381	39229	3.10032	8580.9	3.10035	66461.9	3.10036	92190.7
31.0382	156762	31.0382	39215	3.11033	8490.21	3.11033	66386	3.11031	92161.3
31.1382	156768	31.1382	39201	3.12034	8362.25	3.12034	66334.7	3.12032	92084.2
31.2383	156774	31.2383	39187	3.13032	8269.62	3.13034	66254	3.13033	92059.5
31.3384	156780	31.3384	39173	3.14033	8151.15	3.14032	66202.6	3.14034	91996.5
31.4385	156786	31.4385	39159	3.15034	8038.67	3.15033	66130.4	3.15035	91944.5
31.5386	156792	31.5386	39145	3.16032	7950.72	3.16034	66052.4	3.16035	91912
31.6387	156798	31.6387	39131	3.17033	7823.78	3.17032	65996.4	3.1703	91832.1
31.7388	156804	31.7388	39117.1	3.18034	7729.65	3.18033	65924.2	3.18031	91811.8
31.8389	156810	31.8389	39103.1	3.19035	7600.41	3.19034	65877	3.19032	91767.3
31.939	156816	31.939	39089.1	3.20033	7489.84	3.20032	65802.7	3.20033	91724.7
32.0391	156822	32.0391	39075.1	3.21034	7398.69	3.21033	65723.3	3.21034	91687.7
32.1391	156828	32.1391	39061.2	3.22035	7277.68	3.22034	65671.7	3.22035	91608.1
32.2392	156834	32.2392	39047.2	3.23033	7183.79	3.23032	65598.9	3.23036	91578.5
32.3393	156840	32.3393	39033.3	3.24034	7059.3	3.24033	65542	3.24031	91521.5
32.4394	156846	32.4394	39019.3	3.25034	6956.99	3.25034	65470	3.25032	91460.5
32.5395	156852	32.5395	39005.4	3.26032	6862.69	3.26032	65404.9	3.26033	91425.9
32.6396	156858	32.6396	38991.4	3.27033	6745.17	3.27033	65363.8	3.27034	91370.7
32.7397	156864	32.7397	38977.5	3.28034	6656.21	3.28034	65282.6	3.28035	91350.1
32.8398	156870	32.8398	38963.6	3.29032	6538.81	3.29035	65227	3.29036	91295.1
32.9399	156876	32.9399	38949.7	3.30033	6423.8	3.30033	65171.4	3.30031	91231.2
33.0399	156882	33.0399	38935.7	3.31034	6329.32	3.31034	65107.3	3.31032	91197.5
33.14	156888	33.14	38921.8	3.32032	6218.47	3.32035	65055.1	3.32033	91145.6
33.2401	156894	33.2401	38907.9	3.33033	6123.72	3.33033	64970.1	3.33034	91113
33.3402	156900	33.3402	38894	3.34034	6004.16	3.34034	64911.7	3.34035	91056.4
33.4403	156906	33.4403	38880.1	3.35032	5889.64	3.35035	64859.2	3.35036	90983.3
33.5404	156912	33.5404	38866.2	3.36033	5787.07	3.36033	64781.5	3.36031	90955.6
33.6405	156918	33.6405	38852.4	3.37034	5668.44	3.37034	64739.2	3.37032	90896.6
33.7406	156924	33.7406	38838.5	3.38032	5567.85	3.38034	64655.7	3.38033	90863.4
33.8407	156930	33.8407	38824.6	3.39033	5460.35	3.39032	64598.2	3.39034	90809
33.9408	156936	33.9408	38810.7	3.40034	5355.6	3.40033	64539.1	3.40035	90741.8
34.0408	156942	34.0408	38796.9	3.41032	5274.01	3.41034	64462.5	3.41035	90726.9
34.1409	156948	34.1409	38783	3.42033	5149.04	3.42032	64420.4	3.4203	90663.5
34.241	156954	34.241	38769.1	3.43034	5051.22	3.43033	64323.6	3.43031	90630.7
34.3411	156960	34.3411	38755.3	3.44035	4946.13	3.44034	64261.9	3.44032	90586.3
34.4412	156966	34.4412	38741.4	3.45033	4827.71	3.45032	64194.4	3.45033	90527.3
34.5413	156972	34.5413	38727.6	3.46034	4737.31	3.46033	64122.6	3.46034	90510.7
34.6414	156978	34.6414	38713.8	3.47035	4614.05	3.47034	64080.3	3.47035	90430.9
34.7415	156984	34.7415	38699.9	3.48033	4517.44	3.48032	63997.9	3.48036	90392.8
34.8416	156990	34.8416	38686.1	3.49034	4404.84	3.49033	63935.4	3.49031	90345
34.9417	156996	34.9417	38672.3	3.50034	4283.62	3.50034	63853.9	3.50032	90278.5
35.0418	157002	35.0417	38658.5	3.51032	4209.99	3.51032	63783.2	3.51033	90258.3
35.1418	157008	35.1418	38644.6	3.52033	4090.89	3.52033	63746.8	3.52034	90186.7
35.2419	157014	35.2419	38630.8	3.53034	4010.48	3.53034	63664.2	3.53035	90156.5
35.342	157020	35.342	38617	3.54032	3901.71	3.54035	63604.1	3.54036	90102.8
35.4421	157026	35.4421	38603.2	3.55033	3789.43	3.55033	63529.2	3.55031	90048.8
35.5422	157032	35.5422	38589.4	3.56034	3707.34	3.56034	63468.5	3.56032	90037.2
35.6423	157038	35.6423	38575.7	3.57032	3575.16	3.57035	63419.1	3.57033	89969.6
35.7424	157044	35.7424	38561.9	3.58033	3486.99	3.58033	63340.9	3.58034	89931.1
35.8425	157050	35.8425	38548.1	3.59034	3370.39	3.59034	63294.6	3.59035	89875.5
35.9426	157056	35.9425	38534.3	3.60032	3259.31	3.60035	63232.3	3.60036	89825.6
36.0427	157062	36.0426	38520.6	3.61033	3172.89	3.61033	63148	3.61031	89809.8
36.1427	157068	36.1427	38506.8	3.62034	3041.68	3.62034	63081	3.62032	89737.1
36.2428	157074	36.2428	38493	3.63032	2948.21	3.63034	63012.6	3.63033	89701.2
36.3429	157080	36.3429	38479.3	3.64033	2833.84	3.64032	62955.7	3.64034	89655.2
36.443	157086	36.443	38465.5	3.65034	2729.84	3.65033	62896	3.65035	89601.8
36.5431	157092	36.5431	38451.8	3.66032	2647.94	3.66034	62811.6	3.66035	89578.6
36.6432	157098	36.6432	38438	3.67033	2530.38	3.67032	62755.6	3.6703	89513.8
36.7433	157104	36.7433	38424.3	3.68034	2439.67	3.68033	62683.2	3.68031	89486.8
36.8434	157110	36.8434	38410.6	3.69035	2330.85	3.69034	62623.9	3.69032	89452
36.9434	157116	36.9434	38396.9	3.70033	2222.72	3.70032	62571	3.70033	89390.1
37.0435	157122	37.0435	38383.1	3.71034	2126.06	3.71033	62495.4	3.71034	89345.5
37.1436	157128	37.1436	38369.4	3.72035	2009.35	3.72034	62449.9	3.72035	89276
37.2437	157134	37.2437	38355.7	3.73033	1920.89	3.73032	62363.6	3.73036	89243.6
37.3438	157140	37.3438	38342	3.74034	1818.33	3.74033	62301.3	3.74031	89213
37.4439	157146	37.4439	38328.3	3.75034	1697.94	3.75034	62255.5	3.75032	89141
37.544	157152	37.544	38314.6	3.76032	1608.18	3.76032	62179.4	3.76033	89094.7
37.6441	157158	37.6441	38300.9	3.77033	1495.7	3.77033	62137.4	3.77034	89019
37.7442	157164	37.7442	38287.2	3.78034	1415.14	3.78034	62054.2	3.78035	88992.3
37.8443	157170	37.8443	38273.6	3.79032	1319.8	3.79035	61998.3	3.79036	88965.3
37.9444	157176	37.9444	38259.9	3.80033	1202.99	3.80033	61946.9	3.80031	88902
38.0444	157182	38.0444	38246.2	3.81034	1114.42	3.81034	61862.8	3.81032	88878
38.1445	157188	38.1445	38232.6	3.82032	997.155	3.82035	61820.3	3.82033	88813.1
38.2446	157194	38.2446	38218.9	3.83033	900.553	3.83033	61735	3.83034	88780.1
38.3447	157200	38.3447	38205.2	3.84034	803.689	3.84034	61675.6	3.84035	88747.5
38.4448	157206	38.4448	38191.6	3.85032	692.87	3.85035	61612.7	3.85036	88680.7
38.5449	157212	38.5449	38177.9	3.86033	599.622	3.86033	61533.4	3.86031	88664.3
38.645	157218	38.645	38164.3	3.87034	473.44	3.87034	61490.8	3.87032	88597.9
38.7451	157224	38.7451	38150.7	3.88032	381.84	3.88034	61412.9	3.88033	88556.4
38.8452	157230	38.8452	38137	3.89033	290.291	3.89032	61360.4	3.89034	88517.5
38.9453	157236	38.9452	38123.4	3.90034	179.838	3.90033	61304.3	3.90035	88452.6
39.0453	157242	39.0453	38109.8	3.91032	100.296	3.91034	61227.4	3.91035	88436.1
39.1454	157248	39.1454	38096.2	3.92033	-27.0612	3.92032	61182.5	3.9203	88370.4
39.2455	157254	39.2455	38082.6	3.93034	-116.625	3.93033	61113.1	3.93031	88333
39.3456	157260	39.3456	38068.9	3.94035	-204.125	3.94034	61051.7	3.94032	88287
39.4457	157266	39.4457	38055.3	3.95033	-307.67	3.95032	60979	3.95033	88213.3
39.5458	157272	39.5458	38041.7	3.96034	-387.281	3.96033	60903	3.96034	88197.5
39.6459	157278	39.6459	38028.2	3.97035	-517.603	3.97034	60869.8	3.97035	88139.8
39.746	157284	39.746	38014.6	3.98033	-615.067	3.98032	60803.4	3.98036	88110.6
39.8461	157290	39.846	38001	3.99034	-713.132	3.99033	60736.6	3.99031	88061
39.9462	157296	39.9461	37987.4	4.00035	-825.722	4.00034	60674.7	4.00032	87980.9
40.0462	157302	40.0462	37973.8	4.01032	-900.91	4.01032	60609.8	4.01033	87959.8
40.1463	157308	40.1463	37960.3	4.02033	-1035.49	4.02033	60569.5	4.02034	87905
40.2464	157314	40.2464	37946.7	4.03034	-1125.83	4.03034	60487.8	4.03035	87870.8
40.3465	157320	40.3465	37933.1	4.04032	-1226.88	4.04035	60422.8	4.04036	87818.2
40.4466	157326	40.4466	37919.6	4.05033	-1336.21	4.05033	60365.1	4.05031	87759
40.5467	157332	40.5467	37906	4.06034	-1410.07	4.06034	60285	4.06032	87747.3
40.6468	157338	40.6468	37892.5	4.07032	-1524.6	4.07035	60236.5	4.07033	87690.9
40.7469	157344	40.7469	37879	4.08033	-1623.01	4.08033	60169.9	4.08034	87649.5
40.8469	157350	40.8469	37865.4	4.09034	-1729.97	4.09034	60113.6	4.09035	87605
40.947	157356	40.947	37851.9	4.10032	-1847.53	4.10035	60055.8	4.10036	87549.4
41.0471	157362	41.0471	37838.4	4.11033	-1929.45	4.11033	59969.3	4.11031	87541
41.1472	157368	41.1472	37824.9	4.12034	-2055.78	4.12034	59923.4	4.12032	87480.1
41.2473	157374	41.2473	37811.3	4.13032	-2154.05	4.13034	59860.1	4.13033	87435.1
41.3474	157380	41.3474	37797.8	4.14033	-2253.89	4.14032	59797.3	4.14034	87400.5
41.4475	157386	41.4475	37784.3	4.15034	-2366.6	4.15033	59731.6	4.15034	87349.3
41.5476	157392	41.5476	37770.8	4.16032	-2456.12	4.16034	59651.2	4.16035	87328.1
41.6477	157398	41.6477	37757.3	4.17033	-2572.45	4.17032	59602.9	4.1703	87268.1
41.7478	157404	41.7478	37743.8	4.18034	-2659.56	4.18033	59532.6	4.18031	87215.4
41.8479	157410	41.8479	37730.3	4.19035	-2746.58	4.19034	59455.1	4.19032	87183.8
41.9479	157416	41.9479	37716.9	4.20033	-2860.35	4.20032	59409.9	4.20033	87121.2
42.048	157422	42.048	37703.4	4.21034	-2946.74	4.21033	59330.2	4.21034	87097.7
42.1481	157428	42.1481	37689.9	4.22035	-3055.88	4.22034	59291.5	4.22035	87030.1
42.2482	157434	42.2482	37676.5	4.23033	-3151.26	4.23032	59213.4	4.23036	86974.5
42.3483	157440	42.3483	37663	4.24034	-3244.39	4.24033	59148.8	4.24031	86948.7
42.4484	157446	42.4484	37649.5	4.25035	-3365.47	4.25034	59112	4.25032	86887.9
42.5485	157452	42.5485	37636.1	4.26032	-3447.35	4.26032	59034.5	4.26033	86863
42.6486	157458	42.6486	37622.6	4.27033	-3563.16	4.27033	58989.6	4.27034	86798.7
42.7487	157464	42.7487	37609.2	4.28034	-3674.91	4.28034	58909.3	4.28035	86740.8
42.8488	157470	42.8488	37595.8	4.29032	-3775.02	4.29035	58848.1	4.29036	86714.8
42.9488	157476	42.9488	37582.3	4.30033	-3892.5	4.30033	58797.8	4.30031	86654.5
43.0489	157482	43.0489	37568.9	4.31034	-3972.1	4.31034	58715.2	4.31032	86644.5
43.149	157488	43.149	37555.5	4.32032	-4090.3	4.32035	58673.9	4.32033	86581.9
43.2491	157494	43.2491	37542.1	4.33033	-4196.62	4.33033	58600.7	4.33034	86530.4
43.3492	157500	43.3492	37528.6	4.34034	-4279.95	4.34034	58551.2	4.34035	86509.6
43.4493	157506	43.4493	37515.2	4.35032	-4407.02	4.35035	58505.8	4.35036	86448.9
43.5494	157512	43.5494	37501.8	4.36033	-4480.94	4.36033	58429.6	4.36031	86431.6
43.6495	157518	43.6495	37488.4	4.37034	-4604.3	4.37034	58384.8	4.37032	86361.3
43.7496	157524	43.7495	37475	4.38032	-4704.28	4.38034	58315.7	4.38033	86331
43.8496	157530	43.8496	37461.6	4.39033	-4798.93	4.39032	58258.5	4.39034	86309.1
43.9497	157536	43.9497	37448.3	4.40034	-4919.25	4.40033	58199.8	4.40034	86242.7
44.0498	157542	44.0498	37434.9	4.41032	-4993.08	4.41034	58130.1	4.41035	86207.7
44.1499	157548	44.1499	37421.5	4.42033	-5108.8	4.42032	58084.2	4.4203	86149.4
44.25	157554	44.25	37408.1	4.43034	-5204.24	4.43033	58008.5	4.43031	86126.8
44.3501	157560	44.3501	37394.8	4.44035	-5291.66	4.44034	57943.1	4.44032	86102.6
44.4502	157566	44.4502	37381.4	4.45033	-5408.13	4.45032	57897	4.45033	86031.1
44.5503	157572	44.5503	37368	4.46034	-5480.23	4.46033	57832.8	4.46034	86007.3
44.6504	157578	44.6504	37354.7	4.47035	-5599.08	4.47034	57781.5	4.47035	85956.6
44.7505	157584	44.7505	37341.3	4.48033	-5698.42	4.48032	57712.1	4.48036	85921.5
44.8505	157590	44.8505	37328	4.49034	-5794.3	4.49033	57643.3	4.49031	85887.2
44.9506	157596	44.9506	37314.7	4.50035	-5911.38	4.50034	57606.8	4.50032	85817.3
45.0507	157602	45.0507	37301.3	4.51032	-5986.96	4.51032	57534.8	4.51033	85783.3
45.1508	157608	45.1508	37288	4.52033	-6096.85	4.52033	57474.3	4.52034	85725.7
45.2509	157614	45.2509	37274.7	4.53034	-6189.67	4.53034	57411	4.53035	85675.3
45.351	157620	45.351	37261.4	4.54032	-6286.56	4.54035	57344.8	4.54036	85644.4
45.4511	157626	45.4511	37248.1	4.55033	-6405.52	4.55033	57300.7	4.55031	85580.4
45.5512	157632	45.5512	37234.7	4.56034	-6484.9	4.56034	57213.2	4.56032	85546.5
45.6513	157638	45.6513	37221.4	4.57032	-6596.66	4.57035	57166.7	4.57033	85492.5
45.7514	157644	45.7514	37208.1	4.58033	-6696.71	4.58033	57110.7	4.58034	85447.2
45.8514	157650	45.8514	37194.8	4.59034	-6783.54	4.59034	57047.6	4.59035	85420.3
45.9515	157656	45.9515	37181.6	4.60032	-6902.38	4.60035	57004	4.60036	85358.6
46.0516	157662	46.0516	37168.3	4.61033	-6990.85	4.61033	56915.9	4.61031	85336.4
46.1517	157668	46.1517	37155	4.62034	-7105.3	4.62034	56878	4.62032	85293.1
46.2518	157674	46.2518	37141.7	4.63032	-7200.93	4.63034	56822.1	4.63033	85244
46.3519	157680	46.3519	37128.4	4.64033	-7281.13	4.64032	56750.6	4.64034	85222
46.452	157686	46.452	37115.2	4.65034	-7405.55	4.65033	56704.2	4.65034	85157
46.5521	157692	46.5521	37101.9	4.66032	-7487.38	4.66034	56614.2	4.66035	85138.7
46.6522	157698	46.6522	37088.7	4.67033	-7591.77	4.67032	56568.5	4.6703	85096.1
46.7522	157704	46.7522	37075.4	4.68034	-7703	4.68033	56503.2	4.68031	85045.7
46.8523	157711	46.8523	37062.2	4.69035	-7787.05	4.69034	56437.2	4.69032	85022.9
46.9524	157717	46.9524	37048.9	4.70033	-7912.51	4.70032	56386.8	4.70033	84958.6
47.0525	157723	47.0525	37035.7	4.71034	-7987.08	4.71033	56303.2	4.71034	84951.3
47.1526	157729	47.1526	37022.4	4.72035	-8097.14	4.72034	56262.9	4.72035	84912.6
47.2527	157735	47.2527	37009.2	4.73033	-8210.32	4.73032	56199.4	4.73036	84856.5
47.3528	157741	47.3528	36996	4.74034	-8293.2	4.74033	56146.6	4.74031	84831.5
47.4529	157747	47.4529	36982.8	4.75035	-8421.03	4.75034	56099.9	4.75032	84764.8
47.553	157753	47.553	36969.6	4.76032	-8499.89	4.76032	56011.7	4.76033	84753.7
47.6531	157759	47.6531	36956.4	4.77033	-8607.97	4.77033	55957.8	4.77034	84701.5
47.7531	157765	47.7531	36943.2	4.78034	-8727.12	4.78034	55894.5	4.78035	84640
47.8532	157771	47.8532	36930	4.79032	-8812.14	4.79035	55835.6	4.79036	84615.2
47.9533	157777	47.9533	36916.8	4.80033	-8942	4.80033	55781.7	4.80031	84556.1
48.0534	157783	48.0534	36903.6	4.81034	-9012.44	4.81034	55698.6	4.81032	84538
48.1535	157789	48.1535	36890.4	4.82032	-9114.85	4.82035	55651	4.82033	84480.4
48.2536	157795	48.2536	36877.2	4.83033	-9216.29	4.83033	55592.2	4.83034	84423
48.3537	157801	48.3537	36864	4.84034	-9294.91	4.84034	55526.2	4.84035	84401.3
48.4538	157807	48.4538	36850.9	4.85032	-9422.38	4.85035	55470.4	4.85036	84347.6
48.5539	157813	48.5539	36837.7	4.86033	-9498.86	4.86033	55398.6	4.86031	84319.2
48.654	157819	48.654	36824.5	4.87034	-9614.95	4.87034	55359.3	4.87032	84259.7
48.754	157825	48.754	36811.4	4.88032	-9720.61	4.88034	55307.7	4.88033	84206.8
48.8541	157831	48.8541	36798.2	4.89033	-9805.67	4.89032	55236.9	4.89034	84175.9
48.9542	157837	48.9542	36785.1	4.90034	-9933.29	4.90033	55181.2	4.90034	84111.3
49.0543	157843	49.0543	36771.9	4.91032	-10013.3	4.91034	55108.6	4.91035	84077.6
49.1544	157849	49.1544	36758.8	4.92033	-10122.4	4.92032	55060.7	4.9203	84028.2
49.2545	157855	49.2545	36745.6	4.93034	-10222.1	4.93033	55003.9	4.93031	83979.1
49.3546	157861	49.3546	36732.5	4.94035	-10302.2	4.94034	54924.6	4.94032	83949.4
49.4547	157867	49.4547	36719.4	4.95033	-10423.5	4.95032	54874.5	4.95033	83894.9
49.5548	157873	49.5548	36706.3	4.96034	-10508.7	4.96033	54797.1	4.96034	83866.6
49.6549	157879	49.6549	36693.2	4.97035	-10620.9	4.97034	54750.9	4.97035	83833.8
49.7549	157885	49.7549	36680	4.98033	-10732.4	4.98032	54705.9	4.98036	83786.4
49.855	157891	49.855	36666.9	4.99034	-10817.7	4.99033	54637.3	4.99031	83764.7
49.9551	157897	49.9551	36653.8	5.00035	-10931.4	5.00034	54592.6	5.00032	83698.6
50.0552	157903	50.0552	36640.7	5.01032	-11014.7	5.01032	54511.4	5.01033	83663.2
50.1553	157909	50.1553	36627.7	5.02033	-11124.1	5.02033	54455.7	5.02034	83623.7
50.2554	157915	50.2554	36614.6	5.03034	-11247.7	5.03034	54396.8	5.03035	83572.2
50.3555	157921	50.3555	36601.5	5.04032	-11322.2	5.04035	54324.2	5.04036	83555.1
50.4556	157927	50.4556	36588.4	5.05033	-11440.7	5.05033	54288.9	5.05031	83483.5
50.5557	157933	50.5557	36575.3	5.06034	-11530.5	5.06034	54206.2	5.06032	83436.9
50.6557	157939	50.6557	36562.3	5.07032	-11638.2	5.07035	54161	5.07033	83404.2
50.7558	157946	50.7558	36549.2	5.08033	-11758.1	5.08033	54111.3	5.08034	83362.3
50.8559	157952	50.8559	36536.1	5.09034	-11830.9	5.09034	54031.8	5.09035	83356.5
50.956	157958	50.956	36523.1	5.10032	-11957.9	5.10035	53992.8	5.10036	83280.2
51.0561	157964	51.0561	36510	5.11033	-12044.3	5.11033	53919.3	5.11031	83231.1
51.1562	157970	51.1562	36497	5.12034	-12139.3	5.12034	53878	5.12032	83186.1
51.2563	157976	51.2563	36484	5.13032	-12265.2	5.13034	53815.4	5.13033	83133.9
51.3564	157982	51.3564	36470.9	5.14033	-12344.6	5.14032	53740.1	5.14034	83117.9
51.4565	157988	51.4565	36457.9	5.15034	-12480.5	5.15033	53704.9	5.15034	83038.6
51.5566	157994	51.5566	36444.9	5.16032	-12555.9	5.16034	53638.1	5.16035	83003.7
51.6566	158000	51.6566	36431.8	5.17033	-12654.6	5.17032	53597.8	5.1703	82964.6
51.7567	158006	51.7567	36418.8	5.18034	-12773.9	5.18033	53529	5.18031	82898.3
51.8568	158012	51.8568	36405.8	5.19035	-12845.5	5.19034	53452.6	5.19032	82875
51.9569	158018	51.9569	36392.8	5.20033	-12973.4	5.20032	53413.7	5.20033	82806.3
52.057	158024	52.057	36379.8	5.21034	-13049.6	5.21033	53345.4	5.21034	82787.7
52.1571	158030	52.1571	36366.8	5.22035	-13144.3	5.22034	53300.1	5.22035	82755.8
52.2572	158036	52.2572	36353.8	5.23033	-13255.7	5.23032	53236.8	5.23036	82691.2
52.3573	158042	52.3573	36340.8	5.24034	-13326.5	5.24033	53172.4	5.24031	82675
52.4574	158048	52.4574	36327.8	5.25035	-13464.8	5.25034	53126.7	5.25032	82617
52.5575	158054	52.5575	36314.9	5.26032	-13552.9	5.26032	53055	5.26033	82602.7
52.6576	158060	52.6575	36301.9	5.27033	-13662.3	5.27033	53003.9	5.27034	82560.9
52.7576	158066	52.7576	36288.9	5.28034	-13776.4	5.28034	52945.6	5.28035	82504.5
52.8577	158072	52.8577	36275.9	5.29032	-13850	5.29035	52871.7	5.29036	82482.7
52.9578	158078	52.9578	36263	5.30033	-13980.4	5.30033	52832.9	5.30031	82420.7
53.0579	158084	53.0579	36250	5.31034	-14054.6	5.31034	52766.3	5.31032	82395.6
53.158	158090	53.158	36237.1	5.32032	-14152.4	5.32035	52710.3	5.32033	82357.6
53.2581	158096	53.2581	36224.1	5.33033	-14260.3	5.33033	52659.4	5.33034	82309.1
53.3582	158102	53.3582	36211.2	5.34034	-14336	5.34034	52572.3	5.34035	82287
53.4583	158108	53.4583	36198.2	5.35032	-14458.2	5.35035	52536.9	5.35036	82230.4
53.5583	158114	53.5583	36185.3	5.36033	-14542.8	5.36033	52481.5	5.36031	82203.2
53.6584	158120	53.6584	36172.4	5.37034	-14639.6	5.37034	52428.8	5.37032	82171.6
53.7585	158127	53.7585	36159.5	5.38032	-14753	5.38034	52375	5.38033	82109.6
53.8586	158133	53.8586	36146.5	5.39033	-14834.7	5.39032	52285.4	5.39034	82077.8
53.9587	158139	53.9587	36133.6	5.40034	-14959.1	5.40033	52252.5	5.40034	82026.8
54.0588	158145	54.0588	36120.7	5.41032	-15045.8	5.41034	52189.8	5.41035	81996.3
54.1589	158151	54.1589	36107.8	5.42033	-15141.3	5.42032	52135.9	5.4203	81964.3
54.259	158157	54.259	36094.9	5.43034	-15256.3	5.43033	52091.2	5.43031	81901.5
54.3591	158163	54.3591	36082	5.44035	-15334.4	5.44034	52002.4	5.44032	81893.4
54.4592	158169	54.4592	36069.1	5.45033	-15451.3	5.45032	51963.1	5.45033	81849.7
54.5592	158175	54.5592	36056.2	5.46034	-15534.9	5.46033	51887.4	5.46034	81819.9
54.6593	158181	54.6593	36043.3	5.47035	-15619.7	5.47034	51824.8	5.47035	81781
54.7594	158187	54.7594	36030.5	5.48033	-15747.1	5.48032	51780.4	5.48036	81710.2
54.8595	158193	54.8595	36017.6	5.49034	-15823.6	5.49033	51703.5	5.49031	81705.2
54.9596	158199	54.9596	36004.7	5.50035	-15949.9	5.50034	51663.4	5.50032	81659.3
55.0597	158205	55.0597	35991.9	5.51032	-16042.2	5.51032	51585.3	5.51033	81608.1
55.1598	158211	55.1598	35979	5.52033	-16139.3	5.52033	51531.8	5.52034	81564.9
55.2599	158217	55.2599	35966.1	5.53034	-16259.6	5.53034	51493.5	5.53035	81496.9
55.36	158223	55.36	35953.3	5.54032	-16328.8	5.54035	51422.2	5.54036	81486.8
55.4601	158229	55.4601	35940.4	5.55033	-16456.5	5.55033	51389.4	5.55031	81430.3
55.5602	158235	55.5602	35927.6	5.56034	-16550.3	5.56034	51309.9	5.56032	81391
55.6602	158241	55.6602	35914.8	5.57032	-16638.5	5.57035	51260.6	5.57033	81358
55.7603	158247	55.7603	35901.9	5.58033	-16759.9	5.58033	51220.8	5.58034	81298
55.8604	158253	55.8604	35889.1	5.59034	-16827.3	5.59034	51150	5.59035	81293.7
55.9605	158259	55.9605	35876.3	5.60032	-16957.8	5.60035	51117.4	5.60036	81232.3
56.0606	158265	56.0606	35863.5	5.61033	-17044.8	5.61033	51039	5.61031	81200.1
56.1607	158271	56.1607	35850.6	5.62034	-17132.5	5.62034	50982.3	5.62032	81173
56.2608	158277	56.2608	35837.8	5.63032	-17260.9	5.63034	50925.6	5.63033	81116
56.3609	158284	56.3609	35825	5.64033	-17328.2	5.64032	50850.3	5.64034	81098.1
56.461	158290	56.4609	35812.2	5.65034	-17455.9	5.65033	50806.9	5.65034	81034.7
56.5611	158296	56.561	35799.4	5.66032	-17545.5	5.66034	50744.1	5.66035	80999.3
56.6611	158302	56.6611	35786.6	5.67033	-17640	5.67032	50684.7	5.6703	80968.7
56.7612	158308	56.7612	35773.9	5.68034	-17763.7	5.68033	50639.7	5.68031	80905.3
56.8613	158314	56.8613	35761.1	5.69035	-17825.8	5.69034	50569.5	5.69032	80886
56.9614	158320	56.9614	35748.3	5.70033	-17946.9	5.70032	50537.5	5.70033	80829.3
57.0615	158326	57.0615	35735.5	5.71034	-18026.8	5.71033	50469.4	5.71034	80800.9
57.1616	158332	57.1616	35722.8	5.72035	-18118.5	5.72034	50404.5	5.72035	80772.2
57.2617	158338	57.2617	35710	5.73033	-18237.7	5.73032	50359	5.73036	80719.3
57.3618	158344	57.3618	35697.2	5.74034	-18312.4	5.74033	50281.9	5.74031	80692.3
57.4618	158350	57.4618	35684.5	5.75035	-18431.3	5.75034	50234.4	5.75032	80639.1
57.5619	158356	57.5619	35671.7	5.76032	-18517	5.76032	50168.2	5.76033	80599.8
57.662	158362	57.662	35659	5.77033	-18617.9	5.77033	50109.7	5.77034	80574.3
57.7621	158368	57.7621	35646.2	5.78034	-18740.2	5.78034	50078.7	5.78035	80516.8
57.8622	158374	57.8622	35633.5	5.79032	-18816.8	5.79035	49989.3	5.79036	80482.6
57.9623	158380	57.9623	35620.8	5.80033	-18930.2	5.80033	49937.9	5.80031	80412.5
58.0624	158386	58.0624	35608	5.81034	-19020	5.81034	49873.9	5.81032	80372
58.1625	158392	58.1625	35595.3	5.82032	-19115.3	5.82035	49819.2	5.82033	80356.2
58.2626	158398	58.2626	35582.6	5.83033	-19238.4	5.83033	49785.7	5.83034	80292.8
58.3627	158404	58.3627	35569.9	5.84034	-19301.6	5.84034	49698	5.84035	80258.4
58.4627	158410	58.4627	35557.2	5.85032	-19409.2	5.85035	49656.4	5.85036	80200.2
58.5628	158417	58.5628	35544.5	5.86033	-19500.5	5.86033	49592.8	5.86031	80164
58.6629	158423	58.6629	35531.8	5.87034	-19578.8	5.87034	49530.7	5.87032	80155.4
58.763	158429	58.763	35519.1	5.88032	-19703.9	5.88034	49496.4	5.88033	80087.6
58.8631	158435	58.8631	35506.4	5.89033	-19780.7	5.89032	49407.7	5.89034	80059.8
58.9632	158441	58.9632	35493.7	5.90034	-19896.9	5.90033	49363	5.90034	80016.3
59.0633	158447	59.0633	35481	5.91032	-19997.3	5.91034	49289.5	5.91035	79983.9
59.1634	158453	59.1634	35468.3	5.92033	-20080.6	5.92032	49230.6	5.9203	79966.7
59.2635	158459	59.2635	35455.7	5.93034	-20218.1	5.93033	49204.7	5.93031	79890.3
59.3636	158465	59.3636	35443	5.94035	-20286.8	5.94034	49124.1	5.94032	79860.5
59.4637	158471	59.4637	35430.3	5.95033	-20405.7	5.95032	49092.3	5.95033	79813.1
59.5637	158477	59.5637	35417.7	5.96034	-20506.9	5.96033	49023.3	5.96034	79786
59.6638	158483	59.6638	35405	5.97035	-20594	5.97034	48958.7	5.97035	79767.3
59.7639	158489	59.7639	35392.4	5.98033	-20720.2	5.98032	48909.5	5.98036	79693.4
59.864	158495	59.864	35379.7	5.99034	-20782.3	5.99033	48825.3	5.99031	79680.2
59.9641	158501	59.9641	35367.1	6.00035	-20900	6.00034	48785.1	6.00032	79633.5
60.0642	158507	60.0642	35354.5	6.01032	-20998.8	6.01032	48714.1	6.01033	79591
60.1643	158513	60.1643	35341.8	6.02033	-21076.4	6.02033	48648.3	6.02034	79562.3
60.2644	158519	60.2644	35329.2	6.03034	-21200.4	6.03034	48608.6	6.03035	79488
60.3645	158525	60.3644	35316.6	6.04032	-21263.6	6.04035	48528.2	6.04036	79473
60.4646	158531	60.4645	35304	6.05033	-21382	6.05033	48485.3	6.05031	79424.8
60.5646	158538	60.5646	35291.3	6.06034	-21480	6.06034	48422.9	6.06032	79388.5
60.6647	158544	60.6647	35278.7	6.07032	-21564.6	6.07035	48356.5	6.07033	79363.7
60.7648	158550	60.7648	35266.1	6.08033	-21688.6	6.08033	48306.9	6.08034	79299.5
60.8649	158556	60.8649	35253.5	6.09034	-21753	6.09034	48222.1	6.09035	79277.7
60.965	158562	60.965	35240.9	6.10032	-21871.9	6.10035	48183.8	6.10036	79225.2
61.0651	158568	61.0651	35228.3	6.11033	-21970.2	6.11033	48130.5	6.11031	79192
61.1652	158574	61.1652	35215.8	6.12034	-22054.1	6.12034	48052.8	6.12032	79165.6
61.2653	158580	61.2653	35203.2	6.13032	-22179.8	6.13034	48004.3	6.13033	79107.3
61.3653	158586	61.3653	35190.6	6.14033	-22255.7	6.14032	47920.8	6.14034	79091.9
61.4654	158592	61.4654	35178	6.15034	-22371.2	6.15033	47883	6.15034	79051.7
61.5655	158598	61.5655	35165.4	6.16032	-22465.3	6.16034	47831.2	6.16035	79005.5
61.6656	158604	61.6656	35152.9	6.17033	-22542.4	6.17032	47749.8	6.1703	78967.9
61.7657	158610	61.7657	35140.3	6.18034	-22671.9	6.18033	47708.8	6.18031	78906
61.8658	158616	61.8658	35127.8	6.19035	-22752.7	6.19034	47625	6.19032	78893.8
61.9659	158622	61.9659	35115.2	6.20033	-22878.4	6.20032	47578.4	6.20033	78853.7
62.066	158628	62.066	35102.7	6.21034	-22973.1	6.21033	47530.4	6.21034	78797.2
62.1661	158634	62.1661	35090.1	6.22035	-23052.3	6.22034	47466.2	6.22035	78769.2
62.2662	158640	62.2662	35077.6	6.23033	-23173.2	6.23032	47439.2	6.23036	78716.9
62.3663	158647	62.3663	35065.1	6.24034	-23250.8	6.24033	47351.2	6.24031	78698.3
62.4663	158653	62.4663	35052.5	6.25035	-23364.7	6.25034	47302.8	6.25032	78659.9
62.5664	158659	62.5664	35040	6.26032	-23465.8	6.26032	47245.2	6.26033	78603
62.6665	158665	62.6665	35027.5	6.27033	-23538.8	6.27033	47169.6	6.27034	78584.4
62.7666	158671	62.7666	35015	6.28034	-23661.1	6.28034	47139.8	6.28035	78523.9
62.8667	158677	62.8667	35002.5	6.29032	-23743.3	6.29035	47054.9	6.29036	78497.8
62.9668	158683	62.9668	34989.9	6.30033	-23862.7	6.30033	47014.2	6.30031	78449
63.0669	158689	63.0669	34977.4	6.31034	-23971.9	6.31034	46952.9	6.31032	78392.4
63.167	158695	63.167	34965	6.32032	-24045.1	6.32035	46879.5	6.32033	78381.7
63.2671	158701	63.2671	34952.5	6.33033	-24167.2	6.33033	46853.2	6.33034	78321.1
63.3672	158707	63.3672	34940	6.34034	-24240.9	6.34034	46778.9	6.34035	78290.3
63.4672	158713	63.4672	34927.5	6.35032	-24356.3	6.35035	46737.2	6.35036	78244.1
63.5673	158719	63.5673	34915	6.36033	-24466.4	6.36033	46679.1	6.36031	78196.3
63.6674	158725	63.6674	34902.5	6.37034	-24538.8	6.37034	46588.2	6.37032	78189
63.7675	158731	63.7675	34890.1	6.38032	-24662.8	6.38034	46558.8	6.38033	78131.4
63.8676	158737	63.8676	34877.6	6.39033	-24723.6	6.39032	46487.3	6.39034	78111.1
63.9677	158743	63.9677	34865.1	6.40034	-24829.9	6.40033	46449.9	6.40034	78061
64.0678	158750	64.0678	34852.7	6.41032	-24942.3	6.41034	46382.9	6.41035	78006.1
64.1679	158756	64.1679	34840.2	6.42033	-25024.2	6.42032	46302.1	6.4203	78002.9
64.268	158762	64.2679	34827.8	6.43034	-25156.8	6.43033	46271	6.43031	77942.3
64.368	158768	64.368	34815.3	6.44035	-25228.2	6.44034	46198.3	6.44032	77915.8
64.4681	158774	64.4681	34802.9	6.45033	-25333.7	6.45032	46151.2	6.45033	77866.1
64.5682	158780	64.5682	34790.5	6.46034	-25433.3	6.46033	46086.2	6.46034	77817.7
64.6683	158786	64.6683	34778	6.47035	-25510.1	6.47034	46009.4	6.47035	77799.5
64.7684	158792	64.7684	34765.6	6.48033	-25646.6	6.48032	45966.3	6.48036	77738.9
64.8685	158798	64.8685	34753.2	6.49034	-25718.2	6.49033	45890.5	6.49031	77708.4
64.9686	158804	64.9686	34740.8	6.50035	-25825.8	6.50034	45844.9	6.50032	77654.6
65.0687	158810	65.0687	34728.3	6.51032	-25925.2	6.51032	45792.4	6.51033	77614.4
65.1688	158816	65.1688	34715.9	6.52033	-25997.6	6.52033	45726.8	6.52034	77602.3
65.2689	158822	65.2689	34703.5	6.53034	-26138.4	6.53034	45687.5	6.53035	77544.1
65.3689	158828	65.3689	34691.1	6.54032	-26213.9	6.54035	45606.9	6.54036	77511.8
65.469	158834	65.469	34678.7	6.55033	-26329.1	6.55033	45551.7	6.55031	77468.7
65.5691	158840	65.5691	34666.3	6.56034	-26437.5	6.56034	45502.2	6.56032	77427.7
65.6692	158847	65.6692	34654	6.57032	-26520.9	6.57035	45431	6.57033	77401.9
65.7693	158853	65.7693	34641.6	6.58033	-26641.5	6.58033	45396.7	6.58034	77340.7
65.8694	158859	65.8694	34629.2	6.59034	-26719	6.59034	45320.8	6.59035	77307
65.9695	158865	65.9695	34616.8	6.60032	-26828.4	6.60035	45259.7	6.60036	77280.8
66.0696	158871	66.0696	34604.5	6.61033	-26928.9	6.61033	45215.6	6.61031	77236.2
66.1697	158877	66.1697	34592.1	6.62034	-27006.4	6.62034	45143.1	6.62032	77211
66.2698	158883	66.2698	34579.7	6.63032	-27128.6	6.63034	45121.5	6.63033	77149.1
66.3698	158889	66.3698	34567.4	6.64033	-27209.6	6.64032	45049.9	6.64034	77122
66.4699	158895	66.4699	34555	6.65034	-27321.1	6.65033	44987.1	6.65034	77101.7
66.57	158901	66.57	34542.7	6.66032	-27424.5	6.66034	44931.6	6.66035	77054.4
66.6701	158907	66.6701	34530.3	6.67033	-27506.4	6.67032	44856.5	6.6703	77024.8
66.7702	158913	66.7702	34518	6.68034	-27637.6	6.68033	44836.2	6.68031	76972.1
66.8703	158919	66.8703	34505.7	6.69035	-27717.6	6.69034	44751.5	6.69032	76950.9
66.9704	158925	66.9704	34493.3	6.70033	-27814.2	6.70032	44693.8	6.70033	76920.1
67.0705	158931	67.0705	34481	6.71034	-27923.7	6.71033	44646.5	6.71034	76860.4
67.1706	158938	67.1706	34468.7	6.72035	-27992.5	6.72034	44575.6	6.72035	76835.5
67.2707	158944	67.2707	34456.4	6.73033	-28111.8	6.73032	44550.6	6.73036	76777
67.3707	158950	67.3707	34444.1	6.74034	-28192.1	6.74033	44471.7	6.74031	76754.7
67.4708	158956	67.4708	34431.8	6.75035	-28295.3	6.75034	44420	6.75032	76729.7
67.5709	158962	67.5709	34419.5	6.76032	-28412.9	6.76032	44371.1	6.76033	76673.8
67.671	158968	67.671	34407.2	6.77033	-28476.5	6.77033	44297.5	6.77034	76652.6
67.7711	158974	67.7711	34394.9	6.78034	-28600.3	6.78034	44263.9	6.78035	76595.2
67.8712	158980	67.8712	34382.6	6.79032	-28681.7	6.79035	44181.5	6.79036	76562.2
67.9713	158986	67.9713	34370.3	6.80033	-28786.4	6.80033	44123.3	6.80031	76527
68.0714	158992	68.0714	34358	6.81034	-28905.3	6.81034	44081.9	6.81032	76466.4
68.1715	158998	68.1715	34345.7	6.82032	-28972.6	6.82035	44013.4	6.82033	76450.2
68.2716	159004	68.2716	34333.5	6.83033	-29102.3	6.83033	43975.4	6.83034	76405.1
68.3716	159010	68.3716	34321.2	6.84034	-29191.3	6.84034	43895.8	6.84035	76384.1
68.4717	159016	68.4717	34308.9	6.85032	-29294.1	6.85035	43837.5	6.85036	76351.1
68.5718	159022	68.5718	34296.7	6.86033	-29409.6	6.86033	43781.6	6.86031	76288.2
68.6719	159029	68.6719	34284.4	6.87034	-29479.3	6.87034	43721.8	6.87032	76272.3
68.772	159035	68.772	34272.2	6.88032	-29607.4	6.88034	43684.9	6.88033	76219.6
68.8721	159041	68.8721	34259.9	6.89033	-29682.7	6.89032	43604.8	6.89034	76197.5
68.9722	159047	68.9722	34247.7	6.90034	-29784.2	6.90033	43544.6	6.90034	76161.8
69.0723	159053	69.0723	34235.4	6.91032	-29891.9	6.91034	43490.8	6.91035	76100.2
69.1723	159059	69.1723	34223.2	6.92033	-29969	6.92032	43429	6.9203	76079
69.2724	159065	69.2724	34211	6.93034	-30107.5	6.93033	43393.8	6.93031	76034.5
69.3725	159071	69.3725	34198.8	6.94035	-30189.1	6.94034	43331.9	6.94032	76004.9
69.4726	159077	69.4726	34186.5	6.95033	-30283.7	6.95032	43272.9	6.95033	75963.2
69.5727	159083	69.5727	34174.3	6.96034	-30392.9	6.96033	43233.1	6.96034	75913.5
69.6728	159089	69.6728	34162.1	6.97035	-30464.3	6.97034	43166.8	6.97035	75899.9
69.7729	159095	69.7729	34149.9	6.98033	-30598.8	6.98032	43123.2	6.98036	75860.3
69.873	159101	69.873	34137.7	6.99034	-30677.1	6.99033	43054.5	6.99031	75827.5
69.9731	159107	69.9731	34125.5	7.00035	-30774.1	7.00034	42993.8	7.00032	75779.3
70.0732	159114	70.0732	34113.3	7.01032	-30877.1	7.01032	42954.2	7.01033	75732.4
70.1732	159120	70.1732	34101.1	7.02033	-30946.8	7.02033	42872	7.02034	75720.5
70.2733	159126	70.2733	34088.9	7.03034	-31060.3	7.03034	42821.8	7.03035	75674
70.3734	159132	70.3734	34076.8	7.04032	-31142.4	7.04035	42752.9	7.04036	75621.5
70.4735	159138	70.4735	34064.6	7.05033	-31255.4	7.05033	42686.2	7.05031	75581
70.5736	159144	70.5736	34052.4	7.06034	-31368.6	7.06034	42648.9	7.06032	75530.3
70.6737	159150	70.6737	34040.3	7.07032	-31428.3	7.07035	42558.8	7.07033	75513.8
70.7738	159156	70.7738	34028.1	7.08033	-31545.7	7.08033	42526.9	7.08034	75464.2
70.8739	159162	70.8739	34015.9	7.09034	-31638.1	7.09034	42466.3	7.09035	75421.7
70.974	159168	70.974	34003.8	7.10032	-31739.5	7.10035	42408.2	7.10036	75394
71.0741	159174	71.0741	33991.6	7.11033	-31858.5	7.11033	42364.9	7.11031	75343.9
71.1741	159180	71.1741	33979.5	7.12034	-31926.5	7.12034	42276.1	7.12032	75329.2
71.2742	159186	71.2742	33967.3	7.13032	-32043.5	7.13034	42241	7.13033	75277
71.3743	159193	71.3743	33955.2	7.14033	-32125.1	7.14032	42172.7	7.14034	75224.5
71.4744	159199	71.4744	33943.1	7.15034	-32212.5	7.15033	42111.2	7.15034	75202.2
71.5745	159205	71.5745	33930.9	7.16032	-32331.5	7.16034	42071.1	7.16035	75147.4
71.6746	159211	71.6746	33918.8	7.17033	-32399.4	7.17032	41983.4	7.1703	75135.1
71.7747	159217	71.7747	33906.7	7.18034	-32508.5	7.18033	41947.3	7.18031	75078.5
71.8748	159223	71.8748	33894.6	7.19035	-32584.6	7.19034	41879.6	7.19032	75030.4
71.9749	159229	71.9749	33882.5	7.20033	-32665	7.20032	41831.3	7.20033	75000.2
72.075	159235	72.075	33870.4	7.21034	-32793.6	7.21033	41780.7	7.21034	74934.5
72.175	159241	72.175	33858.3	7.22035	-32856	7.22034	41689.6	7.22035	74917.6
72.2751	159247	72.2751	33846.2	7.23033	-32982	7.23032	41641	7.23036	74854.8
72.3752	159253	72.3752	33834.1	7.24034	-33063.9	7.24033	41575.4	7.24031	74811.3
72.4753	159259	72.4753	33822	7.25035	-33153.7	7.25034	41524.3	7.25032	74782.7
72.5754	159266	72.5754	33809.9	7.26032	-33274.9	7.26032	41482	7.26033	74720.7
72.6755	159272	72.6755	33797.8	7.27033	-33342.6	7.27033	41403.6	7.27034	74695.5
72.7756	159278	72.7756	33785.8	7.28034	-33469.7	7.28034	41360.7	7.28035	74637.9
72.8757	159284	72.8757	33773.7	7.29032	-33554.3	7.29035	41298.1	7.29036	74598.2
72.9758	159290	72.9758	33761.6	7.30033	-33641.8	7.30033	41238.4	7.30031	74576.4
73.0759	159296	73.0759	33749.5	7.31034	-33763.8	7.31034	41191.8	7.31032	74524.5
73.176	159302	73.1759	33737.5	7.32032	-33831.1	7.32035	41121.7	7.32033	74499.5
73.276	159308	73.276	33725.4	7.33033	-33955.4	7.33033	41078	7.33034	74444.8
73.3761	159314	73.3761	33713.4	7.34034	-34037.4	7.34034	41014	7.34035	74416.7
73.4762	159320	73.4762	33701.3	7.35032	-34130.1	7.35035	40946.1	7.35036	74389.4
73.5763	159326	73.5763	33689.3	7.36033	-34241.9	7.36033	40895.8	7.36031	74331.5
73.6764	159332	73.6764	33677.3	7.37034	-34296.2	7.37034	40820.9	7.37032	74300.2
73.7765	159338	73.7765	33665.2	7.38032	-34412	7.38034	40785.8	7.38033	74252.9
73.8766	159345	73.8766	33653.2	7.39033	-34501.6	7.39032	40736.4	7.39034	74220.9
73.9767	159351	73.9767	33641.2	7.40034	-34591.3	7.40033	40657.4	7.40034	74203.3
74.0768	159357	74.0768	33629.2	7.41032	-34699.1	7.41034	40609.1	7.41035	74149
74.1768	159363	74.1768	33617.1	7.42033	-34774.3	7.42032	40530.7	7.4203	74128.2
74.2769	159369	74.2769	33605.1	7.43034	-34892.4	7.43033	40491.7	7.43031	74088.1
74.377	159375	74.377	33593.1	7.44035	-34974.7	7.44034	40436.6	7.44032	74052.9
74.4771	159381	74.4771	33581.1	7.45033	-35063.9	7.45032	40368.5	7.45033	74020.9
74.5772	159387	74.5772	33569.1	7.46034	-35183.3	7.46033	40325.5	7.46034	73963.8
74.6773	159393	74.6773	33557.1	7.47035	-35260.7	7.47034	40239.8	7.47035	73938.1
74.7774	159399	74.7774	33545.1	7.48033	-35371	7.48032	40201.5	7.48036	73901.7
74.8775	159405	74.8775	33533.1	7.49034	-35454.2	7.49033	40146.8	7.49031	73857.4
74.9776	159412	74.9776	33521.2	7.50035	-35536.6	7.50034	40078.3	7.50032	73828.3
75.0777	159418	75.0777	33509.2	7.51032	-35650.6	7.51032	40042.5	7.51033	73763.6
75.1777	159424	75.1777	33497.2	7.52033	-35721.9	7.52033	39955.3	7.52034	73741.6
75.2778	159430	75.2778	33485.2	7.53034	-35836.8	7.53034	39921.3	7.53035	73702.7
75.3779	159436	75.3779	33473.3	7.54032	-35933.6	7.54035	39864.2	7.54036	73649.4
75.478	159442	75.478	33461.3	7.55033	-36019.4	7.55033	39803.6	7.55031	73623.3
75.5781	159448	75.5781	33449.4	7.56034	-36135.4	7.56034	39776.8	7.56032	73561.9
75.6782	159454	75.6782	33437.4	7.57032	-36206.2	7.57035	39707.5	7.57033	73536.9
75.7783	159460	75.7783	33425.5	7.58033	-36325.9	7.58033	39668.3	7.58034	73497.2
75.8784	159466	75.8784	33413.5	7.59034	-36422.6	7.59034	39605.3	7.59035	73444.3
75.9785	159472	75.9785	33401.6	7.60032	-36502.7	7.60035	39539.7	7.60036	73416.8
76.0786	159478	76.0786	33389.7	7.61033	-36623.3	7.61033	39503	7.61031	73356.7
76.1786	159485	76.1786	33377.7	7.62034	-36694.5	7.62034	39423.6	7.62032	73342
76.2787	159491	76.2787	33365.8	7.63032	-36807.5	7.63034	39374.5	7.63033	73297.3
76.3788	159497	76.3788	33353.9	7.64033	-36898.8	7.64032	39306.4	7.64034	73242.9
76.4789	159503	76.4789	33342	7.65034	-36978.1	7.65033	39238.4	7.65034	73217.1
76.579	159509	76.579	33330	7.66032	-37105	7.66034	39203.5	7.66035	73161.1
76.6791	159515	76.6791	33318.1	7.67033	-37168.1	7.67032	39134	7.6703	73149.8
76.7792	159521	76.7792	33306.2	7.68034	-37277.1	7.68033	39090.1	7.68031	73106.5
76.8793	159527	76.8793	33294.3	7.69035	-37367.6	7.69034	39034.6	7.69032	73057.3
76.9794	159533	76.9793	33282.4	7.70033	-37451.3	7.70032	38969.5	7.70033	73030
77.0794	159539	77.0794	33270.5	7.71034	-37579.1	7.71033	38929.1	7.71034	72967.7
77.1795	159545	77.1795	33258.7	7.72035	-37650.3	7.72034	38862.3	7.72035	72948.7
77.2796	159552	77.2796	33246.8	7.73033	-37759.3	7.73032	38813.8	7.73036	72903.3
77.3797	159558	77.3797	33234.9	7.74034	-37833.6	7.74033	38750.6	7.74031	72852.4
77.4798	159564	77.4798	33223	7.75035	-37907.3	7.75034	38677.4	7.75032	72824.2
77.5799	159570	77.5799	33211.1	7.76032	-38032.8	7.76032	38636.6	7.76033	72770
77.68	159576	77.68	33199.3	7.77033	-38099.7	7.77033	38557.9	7.77034	72750.7
77.7801	159582	77.7801	33187.4	7.78034	-38210.1	7.78034	38493.9	7.78035	72699.9
77.8802	159588	77.8802	33175.6	7.79032	-38298.5	7.79035	38440	7.79036	72654.4
77.9802	159594	77.9802	33163.7	7.80033	-38378.4	7.80033	38375.2	7.80031	72636.2
78.0803	159600	78.0803	33151.9	7.81034	-38495.7	7.81034	38345.8	7.81032	72592.3
78.1804	159606	78.1804	33140	7.82032	-38571.8	7.82035	38280.3	7.82033	72555.6
78.2805	159612	78.2805	33128.2	7.83033	-38687.2	7.83033	38227.9	7.83034	72502.7
78.3806	159619	78.3806	33116.3	7.84034	-38784.1	7.84034	38184.4	7.84035	72455.2
78.4807	159625	78.4807	33104.5	7.85032	-38858.9	7.85035	38116	7.85036	72442.2
78.5808	159631	78.5808	33092.7	7.86033	-38961.2	7.86033	38084.2	7.86031	72382.3
78.6809	159637	78.6809	33080.9	7.87034	-39034.8	7.87034	38011.9	7.87032	72335.1
78.781	159643	78.781	33069	7.88032	-39144.9	7.88034	37964	7.88033	72294.8
78.8811	159649	78.8811	33057.2	7.89033	-39233.3	7.89032	37916.4	7.89034	72249.2
78.9811	159655	78.9811	33045.4	7.90034	-39308.6	7.90033	37843	7.90034	72233.7
79.0812	159661	79.0812	33033.6	7.91032	-39428.9	7.91034	37815.5	7.91035	72187.4
79.1813	159667	79.1813	33021.8	7.92033	-39504.7	7.92032	37744.9	7.9203	72152.8
79.2814	159673	79.2814	33010	7.93034	-39604.5	7.93033	37694.9	7.93031	72117.2
79.3815	159680	79.3815	32998.2	7.94035	-39698.8	7.94034	37646.8	7.94032	72071
79.4816	159686	79.4816	32986.4	7.95033	-39772.7	7.95032	37582.4	7.95033	72058.7
79.5817	159692	79.5817	32974.6	7.96034	-39882.9	7.96033	37546.7	7.96034	71994.4
79.6818	159698	79.6818	32962.8	7.97035	-39955	7.97034	37463	7.97035	71952.3
79.7819	159704	79.7819	32951.1	7.98033	-40061	7.98032	37416.4	7.98036	71913.7
79.882	159710	79.882	32939.3	7.99034	-40163.7	7.99033	37372.1	7.99031	71863.4
79.9821	159716	79.9821	32927.5	8.00035	-40233.4	8.00034	37304.7	8.00032	71855.1
80.0821	159722	80.0821	32915.8	8.01032	-40346.7	8.01032	37261.7	8.01033	71797
80.1822	159728	80.1822	32904	8.02033	-40420.8	8.02033	37180.6	8.02034	71766
80.2823	159734	80.2823	32892.2	8.03034	-40526.5	8.03034	37128.7	8.03035	71737.7
80.3824	159740	80.3824	32880.5	8.04032	-40632.9	8.04035	37075.2	8.04036	71689.8
80.4825	159747	80.4825	32868.7	8.05033	-40710.3	8.05033	37012.5	8.05031	71666
80.5826	159753	80.5826	32857	8.06034	-40829.5	8.06034	36973	8.06032	71603.9
80.6827	159759	80.6827	32845.3	8.07032	-40894.2	8.07035	36888.5	8.07033	71579.6
80.7828	159765	80.7828	32833.5	8.08033	-40993.5	8.08033	36833.1	8.08034	71537.9
80.8829	159771	80.8829	32821.8	8.09034	-41103.4	8.09034	36787.7	8.09035	71478.3
80.983	159777	80.983	32810.1	8.10032	-41184.1	8.10035	36728.8	8.10036	71451.5
81.083	159783	81.083	32798.3	8.11033	-41311.8	8.11032	36681.5	8.11031	71383.6
81.1831	159789	81.1831	32786.6	8.12034	-41383.2	8.12033	36605.3	8.12032	71367.1
81.2832	159795	81.2832	32774.9	8.13032	-41489.3	8.13034	36550.4	8.13033	71331.1
81.3833	159801	81.3833	32763.2	8.14033	-41583.9	8.14032	36505.9	8.14034	71288.4
81.4834	159808	81.4834	32751.5	8.15034	-41655.4	8.15033	36437.1	8.15034	71257.2
81.5835	159814	81.5835	32739.8	8.16032	-41775.2	8.16034	36390.1	8.16035	71198.5
81.6836	159820	81.6836	32728.1	8.17033	-41851.9	8.17032	36328.2	8.1703	71171.8
81.7837	159826	81.7837	32716.4	8.18034	-41955.5	8.18033	36282.7	8.18031	71144.3
81.8838	159832	81.8838	32704.7	8.19035	-42049.4	8.19034	36232.3	8.19032	71095.2
81.9838	159838	81.9838	32693	8.20033	-42130	8.20032	36153.3	8.20033	71059.1
82.0839	159844	82.0839	32681.3	8.21034	-42259.6	8.21033	36114.3	8.21034	71005.9
82.184	159850	82.184	32669.7	8.22035	-42338	8.22034	36050.4	8.22035	70985.1
82.2841	159856	82.2841	32658	8.23033	-42435.9	8.23032	35998.2	8.23036	70952.6
82.3842	159862	82.3842	32646.3	8.24034	-42527.1	8.24033	35959.3	8.24031	70897.2
82.4843	159869	82.4843	32634.7	8.25035	-42607.6	8.25034	35881.7	8.25032	70864.3
82.5844	159875	82.5844	32623	8.26032	-42723.5	8.26032	35833.7	8.26033	70823.1
82.6845	159881	82.6845	32611.3	8.27033	-42795.6	8.27033	35770.4	8.27034	70794.8
82.7846	159887	82.7846	32599.7	8.28034	-42909.7	8.28034	35723.5	8.28035	70759.6
82.8846	159893	82.8846	32588	8.29032	-43024.6	8.29035	35683.3	8.29036	70703
82.9847	159899	82.9847	32576.4	8.30033	-43100.4	8.30033	35599.6	8.30031	70678.9
83.0848	159905	83.0848	32564.8	8.31034	-43200.8	8.31034	35553.9	8.31032	70632.8
83.1849	159911	83.1849	32553.1	8.32032	-43285.4	8.32035	35488.5	8.32033	70591.5
83.285	159917	83.285	32541.5	8.33033	-43394.9	8.33033	35440.7	8.33034	70552.9
83.3851	159924	83.3851	32529.9	8.34034	-43497.6	8.34034	35401.8	8.34035	70493
83.4852	159930	83.4852	32518.2	8.35032	-43563.5	8.35035	35322.5	8.35036	70470.1
83.5853	159936	83.5853	32506.6	8.36033	-43673.9	8.36032	35289.2	8.36031	70425.3
83.6854	159942	83.6854	32495	8.37034	-43750.9	8.37033	35224.5	8.37032	70390.9
83.7855	159948	83.7855	32483.4	8.38032	-43842.7	8.38034	35172.5	8.38033	70353.6
83.8855	159954	83.8855	32471.8	8.39033	-43951.5	8.39032	35127.3	8.39034	70293.8
83.9856	159960	83.9856	32460.2	8.40034	-44027.6	8.40033	35042.2	8.40034	70291
84.0857	159966	84.0857	32448.6	8.41032	-44136.4	8.41034	35003.9	8.41035	70256.7
84.1858	159972	84.1858	32437	8.42033	-44216.6	8.42032	34932.3	8.4203	70222.7
84.2859	159978	84.2859	32425.4	8.43034	-44309.2	8.43033	34878.3	8.43031	70187.5
84.386	159985	84.386	32413.8	8.44035	-44424	8.44034	34823.3	8.44032	70128.3
84.4861	159991	84.4861	32402.2	8.45033	-44493	8.45032	34740.6	8.45033	70113.9
84.5862	159997	84.5862	32390.7	8.46034	-44609.3	8.46033	34699.4	8.46034	70068.7
84.6863	160003	84.6863	32379.1	8.47035	-44690.2	8.47034	34634.3	8.47035	70033.4
84.7864	160009	84.7864	32367.5	8.48033	-44780.5	8.48032	34577	8.48036	69992.3
84.8864	160015	84.8864	32356	8.49034	-44887.4	8.49033	34519	8.49031	69922.4
84.9865	160021	84.9865	32344.4	8.50035	-44956.3	8.50034	34445.3	8.50032	69895.3
85.0866	160027	85.0866	32332.8	8.51032	-45076.9	8.51032	34407.7	8.51033	69842.8
85.1867	160033	85.1867	32321.3	8.52033	-45151.7	8.52033	34342.4	8.52034	69809.8
85.2868	160040	85.2868	32309.7	8.53034	-45248.1	8.53034	34289.4	8.53035	69775.5
85.3869	160046	85.3869	32298.2	8.54032	-45358.1	8.54035	34246.1	8.54036	69718.2
85.487	160052	85.487	32286.7	8.55033	-45426.4	8.55033	34174.1	8.55031	69703.4
85.5871	160058	85.5871	32275.1	8.56034	-45542	8.56034	34124.4	8.56032	69649.7
85.6872	160064	85.6872	32263.6	8.57032	-45623.4	8.57035	34064.2	8.57033	69611.7
85.7873	160070	85.7873	32252.1	8.58033	-45731.2	8.58033	34014.5	8.58034	69581.8
85.8873	160076	85.8873	32240.5	8.59034	-45844.8	8.59034	33966.3	8.59035	69533.6
85.9874	160082	85.9874	32229	8.60032	-45906.3	8.60035	33896	8.60036	69503.1
86.0875	160088	86.0875	32217.5	8.61033	-46023.7	8.61032	33860.4	8.61031	69439.1
86.1876	160095	86.1876	32206	8.62034	-46116.4	8.62033	33815.7	8.62032	69398.7
86.2877	160101	86.2877	32194.5	8.63032	-46222.4	8.63034	33751.6	8.63033	69371.5
86.3878	160107	86.3878	32183	8.64033	-46315.3	8.64032	33704.9	8.64034	69325.7
86.4879	160113	86.4879	32171.5	8.65034	-46389.2	8.65033	33642.9	8.65034	69280.5
86.588	160119	86.588	32160	8.66032	-46509.7	8.66034	33609.8	8.66035	69218.9
86.6881	160125	86.6881	32148.5	8.67033	-46593.7	8.67032	33550.5	8.6703	69181.6
86.7882	160131	86.7882	32137	8.68034	-46691	8.68033	33476.4	8.68031	69154
86.8882	160137	86.8882	32125.5	8.69035	-46805.9	8.69034	33439.3	8.69032	69098.7
86.9883	160143	86.9883	32114	8.70033	-46893.1	8.70032	33377.1	8.70033	69059.8
87.0884	160150	87.0884	32102.6	8.71034	-47000.2	8.71033	33334.8	8.71034	69010.6
87.1885	160156	87.1885	32091.1	8.72035	-47075.8	8.72034	33267.2	8.72035	68968.8
87.2886	160162	87.2886	32079.6	8.73033	-47171.9	8.73032	33195.4	8.73036	68942.6
87.3887	160168	87.3887	32068.2	8.74034	-47289	8.74033	33156.5	8.74031	68884.1
87.4888	160174	87.4888	32056.7	8.75035	-47369	8.75034	33080.6	8.75032	68851
87.5889	160180	87.5889	32045.3	8.76032	-47469.3	8.76032	33030.5	8.76033	68810.1
87.689	160186	87.689	32033.8	8.77033	-47555.9	8.77033	32952.3	8.77034	68763.5
87.7891	160192	87.7891	32022.4	8.78034	-47649.6	8.78034	32882.9	8.78035	68739.5
87.8891	160199	87.8891	32010.9	8.79032	-47756.2	8.79035	32850.6	8.79036	68677
87.9892	160205	87.9892	31999.5	8.80033	-47827.8	8.80033	32787.4	8.80031	68644.3
88.0893	160211	88.0893	31988	8.81034	-47942.1	8.81034	32753.8	8.81032	68596.5
88.1894	160217	88.1894	31976.6	8.82032	-48029.8	8.82035	32690.7	8.82033	68549.8
88.2895	160223	88.2895	31965.2	8.83033	-48113	8.83033	32629.8	8.83034	68531
88.3896	160229	88.3896	31953.8	8.84034	-48224.8	8.84034	32592.9	8.84035	68471.1
88.4897	160235	88.4897	31942.4	8.85032	-48296.6	8.85035	32521.9	8.85036	68436.1
88.5898	160241	88.5898	31930.9	8.86033	-48401.8	8.86032	32482.9	8.86031	68384.4
88.6899	160247	88.6899	31919.5	8.87034	-48487.5	8.87033	32421	8.87032	68348.3
88.79	160254	88.79	31908.1	8.88032	-48574.8	8.88034	32361.2	8.88033	68325.9
88.89	160260	88.89	31896.7	8.89033	-48693.6	8.89032	32316.5	8.89034	68263.4
88.9901	160266	88.9901	31885.3	8.90034	-48764.9	8.90033	32248.3	8.90034	68238
89.0902	160272	89.0902	31873.9	8.91032	-48880.9	8.91034	32212.5	8.91035	68193.5
89.1903	160278	89.1903	31862.6	8.92033	-48972.3	8.92032	32147.9	8.9203	68164.7
89.2904	160284	89.2904	31851.2	8.93034	-49052	8.93033	32092.5	8.93031	68136.9
89.3905	160290	89.3905	31839.8	8.94035	-49166.3	8.94034	32051.6	8.94032	68067.4
89.4906	160296	89.4906	31828.4	8.95033	-49236.7	8.95032	31992.8	8.95033	68038.3
89.5907	160303	89.5907	31817	8.96034	-49356.5	8.96033	31941.7	8.96034	68002.8
89.6908	160309	89.6907	31805.7	8.97035	-49433.4	8.97034	31882	8.97035	67968.8
89.7908	160315	89.7908	31794.3	8.98033	-49515.1	8.98032	31829.9	8.98036	67930.3
89.8909	160321	89.8909	31782.9	8.99034	-49629.3	8.99033	31796.2	8.99031	67871.3
89.991	160327	89.991	31771.6	9.00035	-49699.2	9.00034	31726.3	9.00032	67850.5
90.0911	160333	90.0911	31760.2	9.01032	-49805.7	9.01032	31662.2	9.01033	67812.9
90.1912	160339	90.1912	31748.9	9.02033	-49884.5	9.02033	31600.2	9.02034	67759.6
90.2913	160345	90.2913	31737.5	9.03034	-49978	9.03034	31552.3	9.03035	67718.3
90.3914	160351	90.3914	31726.2	9.04032	-50098.8	9.04035	31517	9.04036	67666.5
90.4915	160358	90.4915	31714.9	9.05033	-50167.5	9.05033	31442.7	9.05031	67641.6
90.5916	160364	90.5916	31703.5	9.06034	-50277.9	9.06034	31390	9.06032	67596.7
90.6916	160370	90.6916	31692.2	9.07032	-50362.5	9.07035	31346	9.07033	67544
90.7917	160376	90.7917	31680.9	9.08033	-50454.7	9.08033	31283.9	9.08034	67511.3
90.8918	160382	90.8918	31669.6	9.09034	-50550.1	9.09034	31245.6	9.09035	67467.4
90.9919	160388	90.9919	31658.3	9.10032	-50624.1	9.10035	31175.1	9.10036	67439.8
91.092	160394	91.092	31646.9	9.11033	-50734.7	9.11032	31121	9.11031	67400.8
91.1921	160400	91.1921	31635.6	9.12034	-50820.5	9.12033	31060.2	9.12032	67347.3
91.2922	160407	91.2922	31624.3	9.13032	-50896.3	9.13034	30978.3	9.13033	67321.7
91.3923	160413	91.3923	31613	9.14033	-50995.6	9.14032	30941.5	9.14034	67270.8
91.4924	160419	91.4924	31601.7	9.15034	-51079	9.15033	30872.8	9.15034	67245.8
91.5925	160425	91.5925	31590.4	9.16032	-51189.1	9.16034	30826.4	9.16035	67202
91.6925	160431	91.6925	31579.2	9.17033	-51276.4	9.17032	30772.9	9.1703	67145.9
91.7926	160437	91.7926	31567.9	9.18034	-51357.8	9.18033	30704.3	9.18031	67117.8
91.8927	160443	91.8927	31556.6	9.19035	-51467.4	9.19034	30668.8	9.19032	67060.9
91.9928	160449	91.9928	31545.3	9.20033	-51543.4	9.20032	30594.5	9.20033	67026
92.0929	160456	92.0929	31534	9.21034	-51641.5	9.21033	30553.9	9.21034	66984.9
92.193	160462	92.193	31522.8	9.22035	-51733.2	9.22034	30503.7	9.22035	66925
92.2931	160468	92.2931	31511.5	9.23033	-51814.6	9.23032	30434.3	9.23036	66901.8
92.3932	160474	92.3932	31500.3	9.24034	-51925.1	9.24033	30386.3	9.24031	66844.1
92.4933	160480	92.4933	31489	9.25035	-51990.5	9.25034	30301.8	9.25032	66814.6
92.5934	160486	92.5934	31477.8	9.26032	-52093.4	9.26032	30264.1	9.26033	66779.7
92.6934	160492	92.6934	31466.5	9.27033	-52194.6	9.27033	30213	9.27034	66720.7
92.7935	160498	92.7935	31455.3	9.28034	-52280.4	9.28034	30159.7	9.28035	66702.6
92.8936	160505	92.8936	31444	9.29032	-52403.5	9.29035	30111.2	9.29036	66651.3
92.9937	160511	92.9937	31432.8	9.30033	-52473.2	9.30033	30033.4	9.30031	66618.1
93.0938	160517	93.0938	31421.6	9.31034	-52577.3	9.31034	29983.7	9.31032	66562.2
93.1939	160523	93.1939	31410.3	9.32032	-52675.9	9.32035	29936.6	9.32033	66505.3
93.294	160529	93.294	31399.1	9.33033	-52757.5	9.33033	29879.5	9.33034	66495
93.3941	160535	93.3941	31387.9	9.34034	-52874.3	9.34034	29830.4	9.34035	66439.9
93.4942	160541	93.4942	31376.7	9.35032	-52936.8	9.35035	29760.7	9.35036	66402.8
93.5943	160548	93.5943	31365.5	9.36033	-53041	9.36032	29720.6	9.36031	66353.3
93.6944	160554	93.6943	31354.3	9.37034	-53133.2	9.37033	29677.6	9.37032	66315.1
93.7944	160560	93.7944	31343.1	9.38032	-53213.6	9.38034	29611.2	9.38033	66312.1
93.8945	160566	93.8945	31331.9	9.39033	-53326	9.39032	29556.9	9.39034	66255
93.9946	160572	93.9946	31320.7	9.40034	-53395	9.40033	29500.1	9.40034	66207
94.0947	160578	94.0947	31309.5	9.41032	-53499.8	9.41034	29450.1	9.41035	66163.9
94.1948	160584	94.1948	31298.3	9.42033	-53573.3	9.42032	29397.5	9.4203	66127.6
94.2949	160590	94.2949	31287.1	9.43034	-53651.8	9.43033	29325.5	9.43031	66105.1
94.395	160597	94.395	31275.9	9.44035	-53764.5	9.44034	29281.7	9.44032	66043.4
94.4951	160603	94.4951	31264.7	9.45033	-53837.6	9.45032	29226.6	9.45033	66002.1
94.5952	160609	94.5952	31253.6	9.46034	-53932.9	9.46033	29169.2	9.46034	65962.1
94.6952	160615	94.6952	31242.4	9.47035	-54024.5	9.47034	29123.7	9.47035	65904.2
94.7953	160621	94.7953	31231.2	9.48033	-54116	9.48032	29053.3	9.48036	65868.8
94.8954	160627	94.8954	31220.1	9.49034	-54231	9.49033	29009.3	9.49031	65813.1
94.9955	160633	94.9955	31208.9	9.50035	-54301.3	9.50034	28934	9.50032	65778.6
95.0956	160639	95.0956	31197.8	9.51032	-54404.5	9.51032	28880.7	9.51033	65748.1
95.1957	160646	95.1957	31186.6	9.52033	-54504.5	9.52033	28834.3	9.52034	65698.9
95.2958	160652	95.2958	31175.5	9.53034	-54584.3	9.53034	28748.9	9.53035	65673.9
95.3959	160658	95.3959	31164.3	9.54032	-54675.9	9.54035	28705.5	9.54036	65616.3
95.496	160664	95.496	31153.2	9.55033	-54748.4	9.55033	28646.3	9.55031	65573.9
95.5961	160670	95.5961	31142.1	9.56034	-54855.1	9.56034	28592.8	9.56032	65552.9
95.6961	160676	95.6961	31131	9.57032	-54957.4	9.57035	28544	9.57033	65495.9
95.7962	160682	95.7962	31119.8	9.58033	-55038.7	9.58033	28465.6	9.58034	65455.5
95.8963	160689	95.8963	31108.7	9.59034	-55143.3	9.59034	28432.7	9.59035	65394.6
95.9964	160695	95.9964	31097.6	9.60032	-55228.4	9.60035	28371.6	9.60036	65359.9
96.0965	160701	96.0965	31086.5	9.61033	-55335.6	9.61032	28317	9.61031	65341.5
96.1966	160707	96.1966	31075.4	9.62034	-55442.4	9.62033	28262.5	9.62032	65280.8
96.2967	160713	96.2967	31064.3	9.63032	-55522.5	9.63034	28187.2	9.63033	65251.7
96.3968	160719	96.3968	31053.2	9.64033	-55631.2	9.64032	28148.2	9.64034	65187.7
96.4969	160725	96.4969	31042.1	9.65034	-55700.6	9.65033	28089.5	9.65034	65153.4
96.597	160731	96.597	31031	9.66032	-55795.3	9.66034	28033.7	9.66035	65138.3
96.697	160738	96.697	31019.9	9.67033	-55898.2	9.67032	27974.3	9.6703	65084.6
96.7971	160744	96.7971	31008.8	9.68034	-55975	9.68033	27895.2	9.68031	65072.7
96.8972	160750	96.8972	30997.7	9.69035	-56087.6	9.69034	27861.4	9.69032	65009.8
96.9973	160756	96.9973	30986.7	9.70033	-56162.6	9.70032	27795.8	9.70033	64977.2
97.0974	160762	97.0974	30975.6	9.71034	-56261	9.71033	27742.2	9.71034	64952.1
97.1975	160768	97.1975	30964.5	9.72035	-56371.5	9.72034	27689.4	9.72035	64888.2
97.2976	160774	97.2976	30953.5	9.73033	-56445.3	9.73032	27628.1	9.73036	64864.6
97.3977	160781	97.3977	30942.4	9.74034	-56561.1	9.74033	27594.7	9.74031	64815.9
97.4978	160787	97.4978	30931.3	9.75035	-56637.6	9.75034	27536.7	9.75032	64794.2
97.5978	160793	97.5978	30920.3	9.76032	-56733.4	9.76032	27466.8	9.76033	64760.8
97.6979	160799	97.6979	30909.2	9.77033	-56839.9	9.77033	27423.2	9.77034	64697.6
97.798	160805	97.798	30898.2	9.78034	-56913.6	9.78034	27367.8	9.78035	64678.5
97.8981	160811	97.8981	30887.2	9.79032	-57020.9	9.79035	27316.2	9.79036	64638.6
97.9982	160817	97.9982	30876.1	9.80033	-57087	9.80033	27253.4	9.80031	64603.7
98.0983	160824	98.0983	30865.1	9.81034	-57181.9	9.81034	27191.8	9.81032	64556.2
98.1984	160830	98.1984	30854.1	9.82032	-57275.9	9.82035	27140.4	9.82033	64494.9
98.2985	160836	98.2985	30843	9.83033	-57347.2	9.83033	27065.1	9.83034	64475.8
98.3986	160842	98.3986	30832	9.84034	-57458	9.84034	27023.8	9.84035	64427.4
98.4986	160848	98.4986	30821	9.85032	-57538.6	9.85035	26967.5	9.85036	64382.9
98.5987	160854	98.5987	30810	9.86033	-57640.5	9.86032	26899.6	9.86031	64343.9
98.6988	160860	98.6988	30799	9.87034	-57726.3	9.87033	26853.5	9.87032	64287.7
98.7989	160867	98.7989	30788	9.88032	-57802.1	9.88034	26791.1	9.88033	64259.9
98.899	160873	98.899	30777	9.89033	-57918.9	9.89032	26765	9.89034	64215.9
98.9991	160879	98.9991	30766	9.90034	-58003.8	9.90033	26709.2	9.90034	64175.3
99.0992	160885	99.0992	30755	9.91032	-58093.3	9.91034	26632.9	9.91035	64139.2
99.1993	160891	99.1993	30744	9.92033	-58187.1	9.92032	26589.9	9.9203	64071.6
99.2994	160897	99.2994	30733	9.93034	-58268.8	9.93033	26528.3	9.93031	64046.5
99.3995	160903	99.3995	30722	9.94035	-58373.9	9.94034	26497.9	9.94032	64006.1
99.4995	160910	99.4995	30711.1	9.95033	-58451.8	9.95032	26430.4	9.95033	63965.9
99.5996	160916	99.5996	30700.1	9.96034	-58556.7	9.96033	26365.4	9.96034	63932.1
99.6997	160922	99.6997	30689.1	9.97035	-58664.8	9.97034	26329.5	9.97035	63874.8
99.7998	160928	99.7998	30678.2	9.98033	-58744.5	9.98032	26256.3	9.98036	63852.3
99.8999	160934	99.8999	30667.2	9.99034	-58839.8	9.99033	26215.8	9.99031	63805.5
100	160940	100	30656.2	10.0003	-58921.7	10.0003	26156.7	10.0003	63754.7
				10.0103	-59022.3	10.0103	26099.6	10.0103	63731
				10.0203	-59127	10.0203	26063.2	10.0203	63680.4
				10.0303	-59199.1	10.0303	25986.3	10.0303	63665.4
				10.0403	-59300.2	10.0403	25947.4	10.0404	63620.2
				10.0503	-59386.1	10.0503	25879.2	10.0503	63570.9
				10.0603	-59475.6	10.0603	25823.2	10.0603	63545.3
				10.0703	-59583.7	10.0703	25780.6	10.0703	63485.4
				10.0803	-59661.4	10.0803	25710	10.0803	63466.3
				10.0903	-59775.2	10.0903	25667.2	10.0903	63419.1
				10.1003	-59857.7	10.1003	25605	10.1004	63366.1
				10.1103	-59941.3	10.1103	25550.5	10.1103	63347.9
				10.1203	-60054.3	10.1203	25513.8	10.1203	63298.8
				10.1303	-60137.5	10.1303	25444.7	10.1303	63281.1
				10.1403	-60249	10.1403	25398	10.1403	63228.2
				10.1503	-60327.5	10.1503	25333.1	10.1503	63191.4
				10.1603	-60409.5	10.1603	25269.5	10.1604	63182.3
				10.1703	-60512.6	10.1703	25227.9	10.1703	63127.8
				10.1803	-60588.8	10.1803	25165.6	10.1803	63106.7
				10.1903	-60703.8	10.1903	25117.9	10.1903	63061.8
				10.2003	-60780.7	10.2003	25051.3	10.2003	63024
				10.2103	-60864.8	10.2103	24984.8	10.2103	62996
				10.2203	-60968.7	10.2203	24950.7	10.2204	62925
				10.2303	-61053.1	10.2303	24888.9	10.2304	62894.8
				10.2403	-61168	10.2403	24827.1	10.2403	62848.8
				10.2503	-61259.2	10.2503	24770.7	10.2503	62809.9
				10.2603	-61369.2	10.2603	24719.5	10.2603	62770.7
				10.2703	-61478.1	10.2703	24686.2	10.2703	62718.7
				10.2803	-61549.9	10.2803	24608.7	10.2803	62695.8
				10.2903	-61649.9	10.2903	24557.5	10.2904	62645.7
				10.3003	-61741.9	10.3003	24516	10.3003	62602
				10.3103	-61847.3	10.3103	24458.1	10.3103	62571.3
				10.3203	-61940.6	10.3203	24411.6	10.3203	62518.2
				10.3303	-62009.4	10.3303	24336.3	10.3303	62479
				10.3403	-62112.2	10.3403	24288.2	10.3403	62448.4
				10.3503	-62197.7	10.3503	24239.2	10.3504	62407.4
				10.3603	-62286	10.3603	24161.8	10.3603	62375.7
				10.3703	-62389.3	10.3703	24115.5	10.3703	62311.3
				10.3803	-62478.2	10.3803	24051.7	10.3803	62278.3
				10.3903	-62583.9	10.3903	24014.6	10.3903	62246.1
				10.4003	-62671.4	10.4003	23953.9	10.4003	62199.2
				10.4103	-62762.5	10.4103	23885	10.4104	62171.4
				10.4203	-62874.6	10.4203	23855.4	10.4203	62112
				10.4303	-62959	10.4303	23782.3	10.4303	62092.1
				10.4403	-63050.5	10.4403	23736	10.4403	62058.6
				10.4503	-63135.7	10.4503	23687.1	10.4503	61999
				10.4603	-63221.3	10.4603	23620.9	10.4603	61975
				10.4703	-63332.4	10.4703	23584.5	10.4704	61909.7
				10.4803	-63409.8	10.4803	23510.7	10.4804	61886.6
				10.4903	-63510.8	10.4903	23465.3	10.4903	61847.9
				10.5003	-63611.5	10.5003	23416.4	10.5003	61789.9
				10.5103	-63686.2	10.5103	23361.9	10.5103	61762.8
				10.5203	-63795.4	10.5203	23318.5	10.5203	61706
				10.5303	-63872.9	10.5303	23244.3	10.5303	61690.9
				10.5403	-63976.3	10.5403	23207.5	10.5404	61656.4
				10.5503	-64072.1	10.5503	23154.8	10.5503	61605.7
				10.5603	-64149.5	10.5603	23088.5	10.5603	61575.6
				10.5703	-64257.1	10.5703	23039.9	10.5703	61521.6
				10.5803	-64332.8	10.5803	22972.4	10.5803	61497.1
				10.5903	-64442.8	10.5903	22923.9	10.5903	61446
				10.6003	-64546.7	10.6003	22871.3	10.6004	61392.3
				10.6103	-64629.6	10.6103	22798.1	10.6103	61375.9
				10.6203	-64742.7	10.6203	22745.6	10.6203	61329.2
				10.6303	-64826.8	10.6303	22693.8	10.6303	61298.2
				10.6403	-64946.1	10.6403	22655	10.6403	61252.3
				10.6503	-65039.3	10.6503	22600.6	10.6503	61209.4
				10.6603	-65127.8	10.6603	22524.3	10.6604	61187.7
				10.6703	-65240.6	10.6703	22485.2	10.6703	61141.8
				10.6803	-65324.1	10.6803	22437.8	10.6803	61107.6
				10.6903	-65424.3	10.6903	22383.1	10.6903	61063.3
				10.7003	-65514	10.7003	22329.4	10.7003	61008.3
				10.7103	-65607.1	10.7103	22248.3	10.7103	60989.4
				10.7203	-65712.3	10.7203	22201.5	10.7204	60946.1
				10.7303	-65787	10.7303	22125.1	10.7304	60911
				10.7403	-65888.9	10.7403	22075.4	10.7403	60861.5
				10.7503	-65995	10.7503	22038.3	10.7503	60810.8
				10.7603	-66091	10.7603	21962.4	10.7603	60792.5
				10.7703	-66188.6	10.7703	21909.5	10.7703	60743.7
				10.7803	-66271.7	10.7803	21838.1	10.7803	60705.2
				10.7903	-66373.3	10.7903	21793.4	10.7904	60661.4
				10.8003	-66462.3	10.8003	21748.4	10.8003	60608.2
				10.8103	-66535.1	10.8103	21663.6	10.8103	60591.1
				10.8203	-66635.8	10.8203	21620.1	10.8203	60538.9
				10.8303	-66727	10.8303	21552.3	10.8303	60492.9
				10.8403	-66821.5	10.8403	21499	10.8403	60458.8
				10.8503	-66923.3	10.8503	21443.2	10.8504	60408.7
				10.8603	-67006	10.8603	21371.8	10.8603	60393.6
				10.8703	-67117.8	10.8703	21343.9	10.8703	60345.2
				10.8803	-67194.7	10.8803	21282.4	10.8803	60311.2
				10.8903	-67288.7	10.8903	21230.9	10.8903	60285.7
				10.9003	-67389.5	10.9003	21181.9	10.9003	60236.4
				10.9103	-67470.2	10.9103	21120	10.9104	60220
				10.9203	-67583.4	10.9203	21088.2	10.9203	60161.5
				10.9303	-67660.5	10.9303	21021.5	10.9303	60120.4
				10.9403	-67749.4	10.9403	20960.1	10.9403	60105.4
				10.9503	-67858	10.9503	20901.8	10.9503	60055.7
				10.9603	-67934.5	10.9603	20843.9	10.9603	60026.3
				10.9703	-68049.1	10.9703	20809.7	10.9704	59959.3
				10.9803	-68121.9	10.9803	20740.2	10.9804	59940.6
				10.9903	-68218.8	10.9903	20674.6	10.9903	59922.2
				11.0003	-68315.8	11.0003	20624.7	11.0003	59868.8
				11.0103	-68390.6	11.0103	20570.4	11.0103	59828.1
				11.0203	-68503.3	11.0203	20528.6	11.0203	59760.9
				11.0303	-68579.3	11.0303	20461.1	11.0303	59733.5
				11.0403	-68678	11.0403	20403.1	11.0404	59708.9
				11.0503	-68774.6	11.0503	20359.5	11.0503	59663.4
				11.0603	-68847.9	11.0603	20289.2	11.0603	59641.5
				11.0703	-68960.3	11.0703	20240.7	11.0703	59583.5
				11.0803	-69046.6	11.0803	20184.7	11.0803	59548.4
				11.0903	-69140.9	11.0903	20129.3	11.0903	59514.7
				11.1003	-69223.3	11.1003	20079.3	11.1004	59471
				11.1103	-69297.2	11.1103	20010.5	11.1103	59430.2
				11.1203	-69407.7	11.1203	19972.1	11.1203	59384.8
				11.1303	-69496.8	11.1303	19918.1	11.1303	59354.6
				11.1403	-69591.3	11.1403	19852.8	11.1403	59330.4
				11.1503	-69683.8	11.1503	19812.2	11.1503	59274.6
				11.1603	-69771.6	11.1603	19754.7	11.1604	59241.8
				11.1703	-69868.7	11.1703	19719.4	11.1703	59210.1
				11.1803	-69941.9	11.1803	19652.5	11.1803	59171.5
				11.1903	-70029.7	11.1903	19584.3	11.1903	59139
				11.2003	-70137.2	11.2003	19553.3	11.2003	59073.4
				11.2103	-70222.2	11.2103	19487.4	11.2103	59053.3
				11.2203	-70314.2	11.2203	19440.5	11.2204	59018.6
				11.2303	-70399.4	11.2303	19370.5	11.2304	58981.6
				11.2403	-70500.9	11.2403	19311.9	11.2403	58953.4
				11.2503	-70606	11.2503	19273.7	11.2503	58886.5
				11.2603	-70679	11.2603	19196.7	11.2603	58855.8
				11.2703	-70776.7	11.2703	19151.9	11.2703	58811.9
				11.2803	-70863.3	11.2803	19095.2	11.2803	58769.5
				11.2903	-70947.1	11.2903	19046.9	11.2904	58744.2
				11.3003	-71047.3	11.3003	18999.6	11.3003	58668.3
				11.3103	-71122.5	11.3103	18926.2	11.3103	58646.4
				11.3203	-71236.2	11.3203	18880.3	11.3203	58600.1
				11.3303	-71323.8	11.3303	18816.4	11.3303	58555.1
				11.3403	-71402.9	11.3403	18766	11.3403	58521.3
				11.3503	-71509	11.3503	18716.3	11.3504	58464.1
				11.3603	-71588.8	11.3603	18635.3	11.3603	58445.2
				11.3703	-71704.6	11.3703	18585.5	11.3703	58390.7
				11.3803	-71783.4	11.3803	18523.4	11.3803	58348
				11.3903	-71872.8	11.3903	18464.8	11.3903	58330.3
				11.4003	-71982.2	11.4003	18415	11.4003	58285.3
				11.4103	-72059.3	11.4103	18347.3	11.4104	58260.1
				11.4203	-72170.8	11.4203	18290.6	11.4203	58205.7
				11.4303	-72253.3	11.4303	18233.3	11.4303	58166.4
				11.4403	-72344.7	11.4403	18177.4	11.4403	58142.1
				11.4503	-72452.7	11.4503	18141.1	11.4503	58090.8
				11.4603	-72523.1	11.4603	18071.4	11.4603	58065.3
				11.4703	-72625.1	11.4703	18003.2	11.4704	58017
				11.4803	-72700	11.4803	17942.3	11.4804	57969.8
				11.4903	-72795.4	11.4903	17886.6	11.4903	57939.5
				11.5003	-72895.5	11.5003	17850.6	11.5003	57894.9
				11.5103	-72966.4	11.5103	17771.2	11.5103	57876.7
				11.5203	-73069.1	11.5203	17704	11.5203	57831
				11.5303	-73161.5	11.5303	17647.5	11.5303	57777
				11.5403	-73261.1	11.5403	17580.9	11.5404	57768
				11.5503	-73349.3	11.5503	17536.9	11.5503	57733.7
				11.5603	-73418.5	11.5603	17461.7	11.5603	57707.3
				11.5703	-73519.6	11.5703	17421.1	11.5703	57660.6
				11.5803	-73607.2	11.5803	17372.3	11.5803	57630.4
				11.5903	-73694.3	11.5903	17290.2	11.5903	57617.2
				11.6003	-73789.8	11.6003	17245.1	11.6004	57564.6
				11.6103	-73879	11.6103	17178.3	11.6103	57525.5
				11.6203	-73978.7	11.6203	17146.9	11.6203	57485.8
				11.6303	-74064.7	11.6303	17098.9	11.6303	57449.9
				11.6403	-74153.1	11.6403	17026.2	11.6403	57437
				11.6503	-74273.9	11.6503	16997.4	11.6503	57377.4
				11.6603	-74359.7	11.6603	16942.9	11.6604	57342.4
				11.6703	-74451	11.6703	16906.4	11.6703	57297.9
				11.6803	-74534.4	11.6803	16854.7	11.6803	57250.7
				11.6903	-74618.7	11.6903	16789.1	11.6903	57243.1
				11.7003	-74728.4	11.7003	16735.9	11.7003	57190.8
				11.7103	-74805.2	11.7103	16652.5	11.7103	57162.9
				11.7203	-74903.3	11.7203	16608.5	11.7204	57117.2
				11.7303	-74997	11.7303	16559.6	11.7304	57066.2
				11.7403	-75081	11.7403	16499.2	11.7403	57058.1
				11.7503	-75191.4	11.7503	16449.9	11.7503	57000.3
				11.7603	-75276.1	11.7603	16375.7	11.7603	56968.3
				11.7703	-75386.7	11.7703	16333.9	11.7703	56927.3
				11.7803	-75471.7	11.7803	16291.6	11.7803	56876.3
				11.7903	-75542.4	11.7903	16234.5	11.7904	56859.7
				11.8003	-75645.6	11.8003	16180.6	11.8003	56807.1
				11.8103	-75723.5	11.8103	16110.5	11.8103	56794.2
				11.8203	-75840.5	11.8203	16053.3	11.8203	56754.2
				11.8303	-75932.4	11.8303	15999.9	11.8303	56711.7
				11.8403	-76008.5	11.8403	15936.6	11.8403	56688
				11.8503	-76106.5	11.8503	15889.8	11.8504	56621.8
				11.8603	-76190.4	11.8603	15827.3	11.8603	56592.6
				11.8703	-76306.1	11.8703	15767.5	11.8703	56561.6
				11.8803	-76398.1	11.8803	15704.8	11.8803	56524.3
				11.8903	-76484.8	11.8903	15631.1	11.8903	56491.9
				11.9003	-76586.7	11.9003	15603.6	11.9003	56432.1
				11.9103	-76663	11.9103	15559.4	11.9104	56412.8
				11.9203	-76765.2	11.9203	15501.1	11.9203	56390.7
				11.9303	-76850.5	11.9303	15437.2	11.9303	56347.3
				11.9403	-76946.3	11.9403	15359.1	11.9403	56307
				11.9503	-77046.7	11.9503	15331.6	11.9503	56254.7
				11.9603	-77120	11.9603	15277.2	11.9603	56235
				11.9703	-77214.1	11.9703	15216.9	11.9704	56204.9
				11.9803	-77309.9	11.9803	15167.1	11.9804	56147.4
				11.9903	-77405.4	11.9903	15089.9	11.9903	56123.7
				12.0003	-77512.1	12.0003	15052.5	12.0003	56082.2
				12.0103	-77600.8	12.0103	14994.5	12.0103	56056.5
				12.0203	-77699.3	12.0203	14952.2	12.0203	56020
				12.0303	-77796.9	12.0303	14907.5	12.0303	55955.6
				12.0403	-77880.8	12.0403	14828.3	12.0404	55940.9
				12.0503	-77970	12.0503	14787.1	12.0503	55897
				12.0603	-78056	12.0603	14721.4	12.0603	55863.6
				12.0703	-78150.2	12.0703	14676.5	12.0703	55829
				12.0803	-78235.3	12.0803	14624.8	12.0803	55774
				12.0903	-78306.4	12.0903	14554.6	12.0903	55764.3
				12.1003	-78417	12.1003	14515	12.1004	55718.3
				12.1103	-78508.7	12.1103	14445.8	12.1103	55689
				12.1203	-78603.4	12.1203	14391.1	12.1203	55647.4
				12.1303	-78699.2	12.1303	14339.2	12.1303	55588.4
				12.1403	-78783.7	12.1403	14275.2	12.1403	55581.7
				12.1503	-78897.6	12.1503	14244.9	12.1503	55534.9
				12.1603	-78981.9	12.1603	14173.8	12.1604	55508.1
				12.1703	-79076.2	12.1703	14108.7	12.1703	55463.2
				12.1803	-79176.9	12.1803	14056.5	12.1803	55401.8
				12.1903	-79256.8	12.1903	13999.2	12.1903	55390.1
				12.2003	-79363.2	12.2003	13967.4	12.2003	55348.4
				12.2103	-79436.1	12.2103	13900.6	12.2103	55328.9
				12.2203	-79535.9	12.2203	13835.8	12.2204	55300.5
				12.2303	-79634.6	12.2303	13782.3	12.2304	55244.8
				12.2403	-79709.6	12.2403	13731.7	12.2403	55219.7
				12.2503	-79817.2	12.2503	13697.9	12.2503	55174.3
				12.2603	-79897.9	12.2603	13627.5	12.2603	55147.9
				12.2703	-80001.4	12.2703	13560.3	12.2703	55104.1
				12.2803	-80094.5	12.2803	13517	12.2803	55053.1
				12.2903	-80177.2	12.2903	13456	12.2904	55041.5
				12.3003	-80284	12.3003	13412.2	12.3003	54985.9
				12.3103	-80367.8	12.3103	13355.6	12.3103	54945.5
				12.3203	-80470.8	12.3203	13297	12.3203	54916.3
				12.3303	-80567.3	12.3303	13259.2	12.3303	54883.4
				12.3403	-80657	12.3403	13187.7	12.3403	54867.7
				12.3503	-80767.5	12.3503	13145.7	12.3504	54805.2
				12.3603	-80848.5	12.3603	13089.8	12.3603	54773.1
				12.3703	-80941.6	12.3703	13030	12.3703	54755.3
				12.3803	-81032.8	12.3803	12992.7	12.3803	54719
				12.3903	-81123	12.3903	12922.6	12.3903	54685.5
				12.4003	-81216.4	12.4003	12886.4	12.4003	54629.2
				12.4103	-81296.7	12.4103	12827.6	12.4104	54599.8
				12.4203	-81384.4	12.4203	12764.4	12.4203	54579.6
				12.4303	-81489.1	12.4303	12730.1	12.4303	54532.9
				12.4403	-81588.8	12.4403	12655.3	12.4403	54511.5
				12.4503	-81686.9	12.4503	12620.1	12.4503	54463.3
				12.4603	-81766.7	12.4603	12553.2	12.4603	54426.5
				12.4703	-81854.9	12.4703	12499.1	12.4704	54411.6
				12.4803	-81959.9	12.4803	12464.5	12.4804	54368.7
				12.4903	-82040	12.4903	12384.8	12.4903	54347.1
				12.5003	-82134.1	12.5003	12339.3	12.5003	54298.4
				12.5103	-82217.6	12.5103	12278.4	12.5103	54261.2
				12.5203	-82307.1	12.5203	12229.5	12.5203	54242.8
				12.5303	-82409.9	12.5303	12196.1	12.5303	54186.7
				12.5403	-82490.8	12.5403	12120.4	12.5404	54162.4
				12.5503	-82598.4	12.5503	12077	12.5503	54109
				12.5603	-82688.9	12.5603	12013.3	12.5603	54065.4
				12.5703	-82776.8	12.5703	11965.5	12.5703	54037.4
				12.5803	-82877.4	12.5803	11931.2	12.5803	53978.8
				12.5903	-82957.7	12.5903	11866.8	12.5903	53963.9
				12.6003	-83065.2	12.6003	11822.9	12.6004	53914.2
				12.6103	-83139.5	12.6103	11753.9	12.6103	53873.8
				12.6203	-83231.4	12.6203	11699.2	12.6203	53843.5
				12.6303	-83335.7	12.6303	11653.6	12.6303	53768.8
				12.6403	-83409.3	12.6403	11579.8	12.6403	53742.2
				12.6503	-83509.8	12.6503	11535.6	12.6503	53689.7
				12.6603	-83585.3	12.6603	11472.9	12.6604	53664.4
				12.6703	-83678.9	12.6703	11410.8	12.6703	53635.1
				12.6803	-83788	12.6803	11367.1	12.6803	53568.2
				12.6903	-83868.2	12.6903	11302.2	12.6903	53548.6
				12.7003	-83972.5	12.7003	11260.5	12.7003	53518.6
				12.7103	-84053.8	12.7103	11219.3	12.7103	53502.2
				12.7203	-84149.4	12.7203	11155.3	12.7204	53468.8
				12.7303	-84259.5	12.7303	11115.6	12.7304	53414.6
				12.7403	-84349.2	12.7403	11035.7	12.7403	53399.6
				12.7503	-84453.6	12.7503	10985	12.7503	53364.5
				12.7603	-84533.3	12.7603	10932.3	12.7603	53315.4
				12.7703	-84623.1	12.7703	10870.7	12.7703	53281.2
				12.7803	-84726.1	12.7803	10828.5	12.7803	53234
				12.7903	-84815.2	12.7903	10745.1	12.7904	53213.5
				12.8003	-84925	12.8003	10705.6	12.8003	53167
				12.8103	-85020.6	12.8103	10666.1	12.8103	53120.9
				12.8203	-85111.9	12.8203	10601.1	12.8203	53098.1
				12.8303	-85205.7	12.8303	10557.8	12.8303	53054.5
				12.8403	-85293.9	12.8403	10476.6	12.8403	53021
				12.8503	-85393.2	12.8503	10448.2	12.8504	52969.6
				12.8603	-85488	12.8603	10403.3	12.8603	52920.9
				12.8703	-85570.7	12.8703	10330.1	12.8703	52909.1
				12.8803	-85668.1	12.8803	10283.2	12.8803	52862.5
				12.8903	-85754.9	12.8903	10192.7	12.8903	52850.5
				12.9003	-85852.4	12.9003	10149.9	12.9003	52804.1
				12.9103	-85945.6	12.9103	10089.2	12.9104	52747.5
				12.9203	-86030.6	12.9203	10020.1	12.9203	52728.5
				12.9303	-86138.6	12.9303	9979.43	12.9303	52666.1
				12.9403	-86215.3	12.9403	9900.17	12.9403	52646.7
				12.9503	-86307	12.9503	9855.67	12.9503	52611.4
				12.9603	-86403.1	12.9603	9799.65	12.9603	52568.5
				12.9703	-86500.3	12.9703	9735.21	12.9704	52553.2
				12.9803	-86609.8	12.9803	9695.07	12.9804	52499.7
				12.9903	-86683.6	12.9903	9623.5	12.9903	52492.7
				13.0003	-86786.3	13.0003	9590.97	13.0003	52443.3
				13.0103	-86876.9	13.0103	9535.75	13.0103	52392.5
				13.0203	-86951.3	13.0203	9466.52	13.0203	52373
				13.0303	-87050.7	13.0303	9421.63	13.0303	52315.8
				13.0403	-87123.6	13.0403	9353.39	13.0404	52297.6
				13.0503	-87230.2	13.0503	9315.86	13.0503	52246.5
				13.0603	-87315.9	13.0603	9256.59	13.0603	52202.3
				13.0703	-87401.9	13.0703	9184.05	13.0703	52190.1
				13.0803	-87507.4	13.0803	9143.97	13.0803	52132.8
				13.0903	-87585.2	13.0903	9085.55	13.0903	52101.3
				13.1003	-87688.7	13.1003	9047.95	13.1004	52055.2
				13.1103	-87775.9	13.1103	8998.04	13.1103	52022.3
				13.1203	-87864.1	13.1203	8921.89	13.1203	52010.4
				13.1303	-87961.9	13.1303	8887.09	13.1303	51945
				13.1403	-88029.5	13.1403	8831.84	13.1403	51915.7
				13.1503	-88116.7	13.1503	8780.05	13.1503	51886.6
				13.1603	-88196	13.1603	8721.22	13.1604	51852.2
				13.1703	-88281.3	13.1703	8638.83	13.1703	51827.4
				13.1803	-88384	13.1803	8605.12	13.1803	51764.3
				13.1903	-88465.2	13.1903	8537.26	13.1903	51738.2
				13.2003	-88552.3	13.2003	8483.75	13.2003	51708
				13.2103	-88642.7	13.2103	8430.75	13.2103	51663.2
				13.2203	-88735.2	13.2203	8355.9	13.2204	51643.8
				13.2303	-88834.6	13.2303	8332.35	13.2304	51591.1
				13.2403	-88919.8	13.2403	8263.18	13.2403	51570.7
				13.2503	-89005.6	13.2503	8215.74	13.2503	51542.5
				13.2603	-89095.2	13.2603	8172.46	13.2603	51496.3
				13.2703	-89174.7	13.2703	8093.67	13.2703	51480.1
				13.2803	-89269.4	13.2803	8056.92	13.2803	51426.6
				13.2903	-89350.1	13.2903	7984.78	13.2904	51403.2
				13.3003	-89447.4	13.3003	7943.03	13.3003	51373.1
				13.3103	-89544.4	13.3103	7889.57	13.3103	51324.6
				13.3203	-89619.4	13.3203	7813.15	13.3203	51308.6
				13.3303	-89723.8	13.3303	7783.48	13.3303	51247.1
				13.3403	-89820.5	13.3403	7705.86	13.3403	51228.3
				13.3503	-89916.5	13.3503	7660.28	13.3504	51205.7
				13.3603	-90014.4	13.3603	7605.97	13.3603	51149
				13.3703	-90083	13.3703	7542.9	13.3703	51139
				13.3803	-90189.7	13.3803	7517.99	13.3803	51083.5
				13.3903	-90266.9	13.3903	7440.8	13.3903	51067.3
				13.4003	-90365.7	13.4003	7382.63	13.4003	51036.1
				13.4103	-90460.8	13.4103	7332.19	13.4104	50976.1
				13.4203	-90539.1	13.4203	7270.71	13.4203	50963
				13.4303	-90646.2	13.4303	7232.41	13.4303	50894.2
				13.4403	-90718.9	13.4403	7156.01	13.4403	50879.1
				13.4503	-90821.9	13.4503	7101.68	13.4503	50843.9
				13.4603	-90927.8	13.4603	7050.93	13.4603	50779.9
				13.4703	-91009.2	13.4703	6982.63	13.4704	50766.2
				13.4803	-91113.5	13.4803	6948.35	13.4804	50713.1
				13.4903	-91183.6	13.4903	6877.54	13.4903	50703.2
				13.5003	-91280.1	13.5003	6819.51	13.5003	50664.8
				13.5103	-91374.8	13.5103	6777.52	13.5103	50606.3
				13.5203	-91458.6	13.5203	6705.53	13.5203	50595.6
				13.5303	-91560.8	13.5303	6658.58	13.5303	50553.3
				13.5403	-91631.5	13.5403	6587.06	13.5404	50521.2
				13.5503	-91725.7	13.5503	6535.32	13.5503	50470.4
				13.5603	-91815.9	13.5603	6506.23	13.5603	50422.3
				13.5703	-91900.6	13.5703	6431.44	13.5703	50418.2
				13.5803	-92006.6	13.5803	6389.33	13.5803	50371.8
				13.5903	-92084.8	13.5903	6311.12	13.5903	50338.1
				13.6003	-92173.7	13.6003	6255.87	13.6004	50302.8
				13.6103	-92272	13.6103	6233.98	13.6103	50258.5
				13.6203	-92354.1	13.6203	6168.19	13.6203	50254.9
				13.6303	-92459.4	13.6303	6131.46	13.6303	50208.2
				13.6403	-92545	13.6403	6056.43	13.6403	50166
				13.6503	-92632.5	13.6503	5992.63	13.6503	50138.7
				13.6603	-92723.2	13.6603	5963.87	13.6604	50081.4
				13.6703	-92804.9	13.6703	5895.29	13.6703	50075.9
				13.6803	-92911.2	13.6803	5864.78	13.6803	50032.3
				13.6903	-93005.7	13.6903	5790.15	13.6903	49999.8
				13.7003	-93094.1	13.7003	5736.88	13.7003	49969.1
				13.7103	-93194	13.7103	5704.16	13.7103	49905.7
				13.7203	-93270.2	13.7203	5625.55	13.7204	49914.1
				13.7303	-93376.1	13.7303	5584.15	13.7304	49871.7
				13.7403	-93459.5	13.7403	5510.6	13.7403	49848.7
				13.7503	-93536.1	13.7503	5462.86	13.7503	49824
				13.7603	-93633.1	13.7603	5417.82	13.7603	49756.3
				13.7703	-93708.9	13.7703	5322.74	13.7703	49744.3
				13.7803	-93802.5	13.7803	5276.71	13.7803	49680
				13.7903	-93893.6	13.7903	5206.46	13.7904	49643.6
				13.8003	-93983.3	13.8003	5154.72	13.8003	49618.6
				13.8103	-94078.8	13.8103	5115.03	13.8103	49550.8
				13.8203	-94145.8	13.8203	5035.9	13.8203	49538.3
				13.8303	-94253.1	13.8303	4989.77	13.8303	49465
				13.8403	-94335.8	13.8403	4923.15	13.8403	49439.1
				13.8503	-94431.6	13.8503	4872.2	13.8504	49433.5
				13.8603	-94537.2	13.8603	4829.67	13.8603	49390.5
				13.8703	-94610	13.8703	4759.49	13.8703	49370.2
				13.8803	-94715.5	13.8803	4721.72	13.8803	49293.5
				13.8903	-94797.8	13.8903	4660.02	13.8903	49265.1
				13.9003	-94884.1	13.9003	4604.27	13.9003	49256.8
				13.9103	-94984.3	13.9103	4566.39	13.9104	49203.2
				13.9203	-95061.6	13.9203	4491.43	13.9203	49177.1
				13.9303	-95167.3	13.9303	4448.56	13.9303	49107.9
				13.9403	-95247.3	13.9403	4392.66	13.9403	49077.3
				13.9503	-95341.4	13.9503	4329.06	13.9503	49049.2
				13.9603	-95442.2	13.9603	4287.48	13.9603	48992.5
				13.9703	-95523.3	13.9703	4209.62	13.9704	48982.8
				13.9803	-95639.8	13.9803	4167.7	13.9804	48938.6
				13.9903	-95719.3	13.9903	4114.96	13.9903	48912.2
				14.0003	-95809.3	14.0003	4048.36	14.0003	48880.5
				14.0103	-95907.1	14.0103	4011.57	14.0103	48808.3
				14.0203	-95989.1	14.0203	3923.24	14.0203	48792.6
				14.0303	-96083.3	14.0303	3882.9	14.0303	48739.7
				14.0403	-96167.7	14.0403	3828.6	14.0404	48693.4
				14.0503	-96251.8	14.0503	3755.1	14.0503	48665.6
				14.0603	-96347.5	14.0603	3715.43	14.0603	48598.6
				14.0703	-96423	14.0703	3628.82	14.0703	48586.7
				14.0803	-96527.5	14.0803	3590.03	14.0803	48542.6
				14.0903	-96625.9	14.0903	3530.86	14.0903	48508.7
				14.1003	-96713.4	14.1003	3459.94	14.1004	48487.3
				14.1103	-96810.2	14.1103	3426.48	14.1103	48417.5
				14.1203	-96888.6	14.1203	3350.5	14.1203	48405.1
				14.1303	-96990.6	14.1303	3319.61	14.1303	48363.9
				14.1403	-97086.2	14.1403	3260.32	14.1403	48337.3
				14.1503	-97159.6	14.1503	3195.18	14.1503	48328.2
				14.1603	-97257.3	14.1603	3164.8	14.1604	48254.6
				14.1703	-97326.1	14.1703	3084.15	14.1703	48247.1
				14.1803	-97423	14.1803	3044.51	14.1803	48203.6
				14.1903	-97521.7	14.1903	2987.36	14.1903	48167.7
				14.2003	-97605.7	14.2003	2922.05	14.2003	48151.4
				14.2103	-97715.4	14.2103	2887.49	14.2103	48084.7
				14.2203	-97785.5	14.2203	2816.23	14.2204	48083.4
				14.2303	-97893.2	14.2303	2781.65	14.2304	48034.9
				14.2403	-97984.4	14.2403	2732.13	14.2403	47997.4
				14.2503	-98067.3	14.2503	2674.99	14.2503	47981.2
				14.2603	-98176.7	14.2603	2629.22	14.2603	47918.2
				14.2703	-98246.9	14.2703	2560.81	14.2703	47923.3
				14.2803	-98344.8	14.2803	2529.08	14.2803	47867.7
				14.2903	-98422.3	14.2903	2475.89	14.2904	47817.4
				14.3003	-98500.6	14.3003	2406.16	14.3003	47792.2
				14.3103	-98611.4	14.3103	2377.8	14.3103	47735
				14.3203	-98685.2	14.3203	2308.21	14.3203	47724.9
				14.3303	-98786.5	14.3303	2262.04	14.3303	47662.6
				14.3403	-98868.3	14.3403	2207.28	14.3403	47619.2
				14.3503	-98952.6	14.3503	2143.97	14.3504	47602.9
				14.3603	-99055.3	14.3603	2115.41	14.3603	47556.2
				14.3703	-99130.8	14.3703	2053.44	14.3703	47546.5
				14.3803	-99240.4	14.3803	1997.9	14.3803	47490.2
				14.3903	-99321.2	14.3903	1938.93	14.3903	47453.7
				14.4003	-99397.6	14.4003	1863.17	14.4003	47438.4
				14.4103	-99492.3	14.4103	1842.53	14.4104	47376.3
				14.4203	-99567.7	14.4203	1781.77	14.4203	47355.7
				14.4303	-99666.9	14.4303	1733.97	14.4303	47307.8
				14.4403	-99751.2	14.4403	1682.23	14.4403	47261.3
				14.4503	-99830.8	14.4503	1605.46	14.4503	47237.2
				14.4603	-99929.2	14.4603	1580.75	14.4603	47176.7
				14.4703	-100014	14.4703	1505.78	14.4704	47160.5
				14.4803	-100110	14.4803	1459.85	14.4804	47120
				14.4903	-100208	14.4903	1406.49	14.4903	47073
				14.5003	-100292	14.5003	1338.82	14.5003	47068.3
				14.5103	-100390	14.5103	1303.04	14.5103	47004.5
				14.5203	-100457	14.5203	1219.43	14.5203	46985.1
				14.5303	-100540	14.5303	1168.2	14.5303	46939.1
				14.5403	-100634	14.5403	1118.59	14.5404	46889
				14.5503	-100706	14.5503	1042.72	14.5503	46888.2
				14.5603	-100803	14.5603	1017.79	14.5603	46820.1
				14.5703	-100875	14.5703	937.985	14.5703	46792.9
				14.5803	-100972	14.5803	892.976	14.5803	46746.9
				14.5903	-101074	14.5903	846.838	14.5903	46708.4
				14.6003	-101147	14.6003	786.138	14.6004	46706.5
				14.6103	-101264	14.6103	753.801	14.6103	46634.8
				14.6203	-101345	14.6203	672.226	14.6203	46619
				14.6303	-101442	14.6303	615.386	14.6303	46578.6
				14.6403	-101538	14.6403	563.461	14.6403	46538.8
				14.6503	-101608	14.6503	507.764	14.6503	46539
				14.6603	-101715	14.6603	472.679	14.6604	46469.3
				14.6703	-101787	14.6703	386.228	14.6703	46457.7
				14.6803	-101884	14.6803	328.296	14.6803	46417.5
				14.6903	-101972	14.6903	282.575	14.6903	46374.5
				14.7003	-102040	14.7003	222.132	14.7003	46361.1
				14.7103	-102148	14.7103	186.262	14.7103	46291.6
				14.7203	-102229	14.7203	117.737	14.7204	46280.4
				14.7303	-102335	14.7303	53.6811	14.7304	46242.4
				14.7403	-102433	14.7403	15.158	14.7403	46195.9
				14.7503	-102510	14.7503	-43.4778	14.7503	46179.8
				14.7603	-102618	14.7603	-74.4062	14.7603	46108.9
				14.7703	-102690	14.7703	-138.784	14.7703	46102.5
				14.7803	-102785	14.7803	-193.65	14.7803	46064.7
				14.7903	-102869	14.7903	-234.454	14.7904	46015.4
				14.8003	-102947	14.8003	-309.896	14.8003	45999.6
				14.8103	-103044	14.8103	-348.211	14.8103	45942.9
				14.8203	-103116	14.8203	-412.702	14.8203	45926.5
				14.8303	-103214	14.8303	-467.032	14.8303	45889.4
				14.8403	-103321	14.8403	-507.068	14.8403	45848
				14.8503	-103402	14.8503	-590.725	14.8504	45831.3
				14.8603	-103500	14.8603	-629.672	14.8603	45772.5
				14.8703	-103579	14.8703	-696.644	14.8703	45749
				14.8803	-103676	14.8803	-759.579	14.8803	45719.6
				14.8903	-103764	14.8903	-791.62	14.8903	45668.1
				14.9003	-103832	14.9003	-867.477	14.9003	45652.5
				14.9103	-103936	14.9103	-893.772	14.9104	45594.2
				14.9203	-104017	14.9203	-958.954	14.9203	45572.9
				14.9303	-104099	14.9303	-1008.19	14.9303	45532.7
				14.9403	-104202	14.9403	-1039.01	14.9403	45467
				14.9503	-104272	14.9503	-1113.25	14.9503	45461.9
				14.9603	-104381	14.9603	-1151.11	14.9603	45414.9
				14.9703	-104467	14.9703	-1217.46	14.9704	45390.3
				14.9803	-104552	14.9803	-1270.02	14.9804	45353.1
				14.9903	-104657	14.9903	-1309.6	14.9903	45283.6
				15.0003	-104730	15.0003	-1392.68	15.0003	45286
				15.0103	-104835	15.0103	-1425.15	15.0103	45239.6
				15.0203	-104912	15.0203	-1485.86	15.0203	45218.9
				15.0303	-105004	15.0303	-1528.16	15.0303	45178.1
				15.0403	-105109	15.0403	-1575.82	15.0404	45112
				15.0503	-105166	15.0503	-1650.69	15.0503	45108.4
				15.0603	-105267	15.0603	-1687.36	15.0603	45051
				15.0703	-105342	15.0703	-1744.48	15.0703	45031.8
				15.0803	-105436	15.0803	-1796.43	15.0803	44988
				15.0903	-105542	15.0903	-1842.38	15.0903	44919.7
				15.1003	-105612	15.1003	-1914.07	15.1004	44914.4
				15.1103	-105720	15.1103	-1949.92	15.1103	44846.4
				15.1203	-105803	15.1203	-2002.04	15.1203	44830.1
				15.1303	-105911	15.1303	-2067.02	15.1303	44805.8
				15.1403	-106013	15.1403	-2117.1	15.1403	44754.9
				15.1503	-106082	15.1503	-2189.73	15.1503	44741.3
				15.1603	-106184	15.1603	-2221.76	15.1604	44679.8
				15.1703	-106262	15.1703	-2272.74	15.1703	44662.3
				15.1803	-106348	15.1803	-2339.29	15.1803	44634.6
				15.1903	-106446	15.1903	-2388.93	15.1903	44589.5
				15.2003	-106524	15.2003	-2459.57	15.2003	44570.6
				15.2103	-106631	15.2103	-2486.92	15.2103	44506.6
				15.2203	-106713	15.2203	-2532.3	15.2204	44479
				15.2303	-106796	15.2303	-2601.54	15.2304	44449.8
				15.2403	-106895	15.2403	-2639.57	15.2403	44401.8
				15.2503	-106973	15.2503	-2722.72	15.2503	44388.5
				15.2603	-107072	15.2603	-2759.13	15.2603	44339.5
				15.2703	-107155	15.2703	-2806.99	15.2703	44312.3
				15.2803	-107245	15.2803	-2871.36	15.2803	44301.7
				15.2903	-107355	15.2903	-2912.71	15.2904	44250.7
				15.3003	-107429	15.3003	-2998.97	15.3003	44235.9
				15.3103	-107527	15.3103	-3029.52	15.3103	44171
				15.3203	-107613	15.3203	-3073.47	15.3203	44136
				15.3303	-107695	15.3303	-3129.18	15.3303	44121.3
				15.3403	-107795	15.3403	-3168.65	15.3403	44064.8
				15.3503	-107860	15.3503	-3249.8	15.3504	44053.9
				15.3603	-107960	15.3603	-3283.84	15.3603	43995
				15.3703	-108049	15.3703	-3341.66	15.3703	43962.7
				15.3803	-108131	15.3803	-3404.69	15.3803	43945.7
				15.3903	-108237	15.3903	-3439.55	15.3903	43872.5
				15.4003	-108309	15.4003	-3513.48	15.4003	43864
				15.4103	-108413	15.4103	-3562.49	15.4104	43813.3
				15.4203	-108500	15.4203	-3637.3	15.4203	43786.5
				15.4303	-108575	15.4303	-3702.56	15.4303	43771.2
				15.4403	-108684	15.4403	-3736.05	15.4403	43704
				15.4503	-108757	15.4503	-3799.11	15.4503	43697.9
				15.4603	-108858	15.4603	-3838.59	15.4603	43644.8
				15.4703	-108936	15.4703	-3895.29	15.4704	43614.2
				15.4803	-109014	15.4803	-3957.94	15.4804	43584.1
				15.4903	-109125	15.4903	-3993.43	15.4903	43509.2
				15.5003	-109202	15.5003	-4046.37	15.5003	43504.1
				15.5103	-109302	15.5103	-4082.82	15.5103	43458.7
				15.5203	-109386	15.5203	-4146.44	15.5203	43441
				15.5303	-109467	15.5303	-4211.07	15.5303	43419
				15.5403	-109580	15.5403	-4255.6	15.5404	43345.3
				15.5503	-109653	15.5503	-4322.29	15.5503	43335.3
				15.5603	-109753	15.5603	-4371.91	15.5603	43288.6
				15.5703	-109831	15.5703	-4422.54	15.5703	43260.3
				15.5803	-109915	15.5803	-4489.81	15.5803	43232.6
				15.5903	-110020	15.5903	-4522.98	15.5903	43166
				15.6003	-110084	15.6003	-4590.41	15.6004	43151.1
				15.6103	-110192	15.6103	-4634.02	15.6103	43094.1
				15.6203	-110279	15.6203	-4689.45	15.6203	43066.4
				15.6303	-110351	15.6303	-4753.51	15.6303	43039.4
				15.6403	-110445	15.6403	-4784.74	15.6403	42980.4
				15.6503	-110519	15.6503	-4849.92	15.6503	42970
				15.6603	-110620	15.6603	-4907.93	15.6604	42923.6
				15.6703	-110704	15.6703	-4967.58	15.6703	42883.4
				15.6803	-110777	15.6803	-5040.84	15.6803	42862.1
				15.6903	-110876	15.6903	-5071.96	15.6903	42816
				15.7003	-110953	15.7003	-5142.45	15.7003	42803.6
				15.7103	-111043	15.7103	-5194.49	15.7103	42761.1
				15.7203	-111127	15.7203	-5240.58	15.7204	42706.8
				15.7303	-111201	15.7303	-5302.41	15.7304	42691.4
				15.7403	-111302	15.7403	-5335.58	15.7403	42647.1
				15.7503	-111376	15.7503	-5416.42	15.7503	42640.9
				15.7603	-111466	15.7603	-5462.14	15.7603	42583.8
				15.7703	-111565	15.7703	-5506.82	15.7703	42525.1
				15.7803	-111642	15.7803	-5562.35	15.7803	42508.7
				15.7903	-111750	15.7903	-5597.92	15.7904	42458
				15.8003	-111820	15.8003	-5678.93	15.8003	42450.7
				15.8103	-111904	15.8103	-5727.52	15.8103	42399.2
				15.8203	-112001	15.8203	-5782.64	15.8203	42348.8
				15.8303	-112075	15.8303	-5840.46	15.8303	42339.2
				15.8403	-112182	15.8403	-5869.17	15.8403	42271.1
				15.8503	-112246	15.8503	-5940.05	15.8504	42256.3
				15.8603	-112331	15.8603	-5989.7	15.8603	42201.1
				15.8703	-112428	15.8703	-6046.74	15.8703	42144.6
				15.8803	-112505	15.8803	-6100.14	15.8803	42124.8
				15.8903	-112617	15.8903	-6138.27	15.8903	42063.1
				15.9003	-112685	15.9003	-6209.28	15.9003	42057.1
				15.9103	-112788	15.9103	-6257.21	15.9104	42009.7
				15.9203	-112890	15.9203	-6305.97	15.9203	41974.9
				15.9303	-112963	15.9303	-6361.25	15.9303	41962.9
				15.9403	-113073	15.9403	-6401.89	15.9403	41898.5
				15.9503	-113149	15.9503	-6458.54	15.9503	41882.8
				15.9603	-113239	15.9603	-6507.22	15.9603	41830.8
				15.9703	-113322	15.9703	-6551.01	15.9704	41799
				15.9803	-113397	15.9803	-6611.23	15.9804	41786.8
				15.9903	-113505	15.9903	-6654.37	15.9903	41719.7
				16.0003	-113587	16.0003	-6718.52	16.0003	41701.6
				16.0103	-113679	16.0103	-6766.56	16.0103	41661.7
				16.0203	-113763	16.0203	-6796.11	16.0203	41629.3
				16.0303	-113844	16.0303	-6872.41	16.0303	41604.7
				16.0403	-113958	16.0403	-6920.13	16.0404	41538.7
				16.0503	-114040	16.0503	-6984.59	16.0503	41510.5
				16.0603	-114136	16.0603	-7027.71	16.0603	41466
				16.0703	-114229	16.0703	-7063.9	16.0703	41429.5
				16.0803	-114306	16.0803	-7138.97	16.0803	41410.2
				16.0903	-114398	16.0903	-7177.96	16.0903	41340.7
				16.1003	-114480	16.1003	-7230.37	16.1004	41310.6
				16.1103	-114575	16.1103	-7271.96	16.1103	41261.1
				16.1203	-114679	16.1203	-7316.57	16.1203	41205
				16.1303	-114753	16.1303	-7383.86	16.1303	41175.7
				16.1403	-114855	16.1403	-7411.6	16.1403	41111.1
				16.1503	-114942	16.1503	-7474.91	16.1503	41083
				16.1603	-115033	16.1603	-7523.16	16.1604	41048.5
				16.1703	-115132	16.1703	-7564.42	16.1703	41000.1
				16.1803	-115209	16.1803	-7626.83	16.1803	40980.8
				16.1903	-115305	16.1903	-7664.59	16.1903	40915.8
				16.2003	-115384	16.2003	-7736.97	16.2003	40893.9
				16.2103	-115457	16.2103	-7784.26	16.2103	40851.3
				16.2203	-115558	16.2203	-7832.07	16.2204	40792.9
				16.2303	-115629	16.2303	-7897.9	16.2304	40776.8
				16.2403	-115735	16.2403	-7945.98	16.2403	40710
				16.2503	-115809	16.2503	-8015.24	16.2503	40701.2
				16.2603	-115891	16.2603	-8067.54	16.2603	40664.7
				16.2703	-115991	16.2703	-8118.99	16.2703	40604.4
				16.2803	-116056	16.2803	-8186.27	16.2803	40588
				16.2903	-116163	16.2903	-8224.32	16.2904	40532.1
				16.3003	-116245	16.3003	-8284.69	16.3003	40522.2
				16.3103	-116327	16.3103	-8332.52	16.3103	40486.8
				16.3203	-116425	16.3203	-8381.63	16.3203	40435
				16.3303	-116494	16.3303	-8442.32	16.3303	40416.4
				16.3403	-116601	16.3403	-8483.51	16.3403	40359
				16.3503	-116677	16.3503	-8541.25	16.3504	40349.4
				16.3603	-116762	16.3603	-8592.55	16.3603	40298
				16.3703	-116854	16.3703	-8641.91	16.3703	40240.7
				16.3803	-116919	16.3803	-8698.82	16.3803	40229.1
				16.3903	-117026	16.3903	-8731.12	16.3903	40170.4
				16.4003	-117110	16.4003	-8784.39	16.4003	40141.8
				16.4103	-117204	16.4103	-8848.24	16.4104	40092.3
				16.4203	-117299	16.4203	-8898.33	16.4203	40046.4
				16.4303	-117365	16.4303	-8957.93	16.4303	40040.3
				16.4403	-117466	16.4403	-8996.69	16.4403	39990.3
				16.4503	-117548	16.4503	-9061.84	16.4503	39966.8
				16.4603	-117638	16.4603	-9140.53	16.4603	39917.6
				16.4703	-117732	16.4703	-9182.15	16.4704	39865.6
				16.4803	-117802	16.4803	-9234.63	16.4804	39848.8
				16.4903	-117899	16.4903	-9267.4	16.4903	39797.5
				16.5003	-117983	16.5003	-9326.05	16.5003	39765.7
				16.5103	-118066	16.5103	-9381.71	16.5103	39712
				16.5203	-118163	16.5203	-9413.48	16.5203	39658.9
				16.5303	-118232	16.5303	-9488.81	16.5303	39645.1
				16.5403	-118320	16.5403	-9537.08	16.5404	39606.9
				16.5503	-118409	16.5503	-9591.31	16.5503	39583.9
				16.5603	-118495	16.5603	-9665.85	16.5603	39549.3
				16.5703	-118594	16.5703	-9714.71	16.5703	39491.1
				16.5803	-118658	16.5803	-9790.16	16.5803	39475.6
				16.5903	-118759	16.5903	-9826.99	16.5903	39424.3
				16.6003	-118862	16.6003	-9892.47	16.6004	39404.4
				16.6103	-118946	16.6103	-9956.34	16.6103	39374.1
				16.6203	-119049	16.6203	-9994.31	16.6203	39311.8
				16.6303	-119113	16.6303	-10049.8	16.6303	39286
				16.6403	-119220	16.6403	-10082.1	16.6403	39222.5
				16.6503	-119310	16.6503	-10151.6	16.6503	39194.5
				16.6603	-119387	16.6603	-10206.7	16.6604	39172.9
				16.6703	-119505	16.6703	-10246.4	16.6703	39122.7
				16.6803	-119574	16.6803	-10308	16.6803	39110.9
				16.6903	-119677	16.6903	-10353.6	16.6903	39048.9
				16.7003	-119764	16.7003	-10430.7	16.7003	39035.6
				16.7103	-119847	16.7103	-10488.4	16.7103	39023.4
				16.7203	-119957	16.7203	-10522.3	16.7204	38976.4
				16.7303	-120021	16.7303	-10572.7	16.7304	38954.8
				16.7403	-120117	16.7403	-10613.2	16.7403	38878.6
				16.7503	-120196	16.7503	-10670.7	16.7503	38856.6
				16.7603	-120279	16.7603	-10726.8	16.7603	38835
				16.7703	-120384	16.7703	-10770.2	16.7703	38785.6
				16.7803	-120447	16.7803	-10821.9	16.7803	38763.3
				16.7903	-120552	16.7903	-10868.7	16.7904	38699.1
				16.8003	-120639	16.8003	-10922.6	16.8003	38675.7
				16.8103	-120728	16.8103	-10980.7	16.8103	38649.1
				16.8203	-120832	16.8203	-11026.9	16.8203	38604.7
				16.8303	-120906	16.8303	-11096.6	16.8303	38590.1
				16.8403	-121007	16.8403	-11146.5	16.8403	38541.8
				16.8503	-121091	16.8503	-11191.7	16.8504	38515.2
				16.8603	-121170	16.8603	-11254.8	16.8603	38479.4
				16.8703	-121267	16.8703	-11294.6	16.8703	38427.8
				16.8803	-121344	16.8803	-11361.9	16.8803	38403.1
				16.8903	-121438	16.8903	-11412.6	16.8903	38356.8
				16.9003	-121526	16.9003	-11467.1	16.9003	38330.3
				16.9103	-121603	16.9103	-11535	16.9104	38299.9
				16.9203	-121714	16.9203	-11568.8	16.9203	38240.2
				16.9303	-121794	16.9303	-11636.1	16.9303	38226.5
				16.9403	-121884	16.9403	-11690.9	16.9403	38184.2
				16.9503	-121966	16.9503	-11750.5	16.9503	38152.7
				16.9603	-122046	16.9603	-11807	16.9603	38113.7
				16.9703	-122154	16.9703	-11832.3	16.9704	38058.9
				16.9803	-122226	16.9803	-11907.4	16.9804	38051.6
				16.9903	-122310	16.9903	-11953.5	16.9903	38014.5
				17.0003	-122401	17.0003	-11996	17.0003	37979.4
				17.0103	-122477	17.0103	-12043.7	17.0103	37938.6
				17.0203	-122581	17.0203	-12082.7	17.0203	37873
				17.0303	-122657	17.0303	-12155.4	17.0303	37858.1
				17.0403	-122760	17.0403	-12199.7	17.0404	37808.6
				17.0503	-122863	17.0503	-12253.6	17.0503	37766.8
				17.0603	-122936	17.0603	-12312	17.0603	37733.5
				17.0703	-123040	17.0703	-12356.9	17.0703	37667.8
				17.0803	-123115	17.0803	-12427.5	17.0803	37660.7
				17.0903	-123216	17.0903	-12467.1	17.0903	37622.1
				17.1003	-123308	17.1003	-12521.4	17.1004	37586.5
				17.1103	-123374	17.1103	-12575.6	17.1103	37564.3
				17.1203	-123484	17.1203	-12617.2	17.1203	37507.7
				17.1303	-123554	17.1303	-12680.8	17.1303	37491.6
				17.1403	-123647	17.1403	-12728.2	17.1403	37434.2
				17.1503	-123731	17.1503	-12772.5	17.1503	37407.1
				17.1603	-123802	17.1603	-12827	17.1604	37389.3
				17.1703	-123914	17.1703	-12875.2	17.1703	37328.7
				17.1803	-123985	17.1803	-12929.5	17.1803	37319.2
				17.1903	-124085	17.1903	-12978.5	17.1903	37269.1
				17.2003	-124178	17.2003	-13036.2	17.2003	37242.5
				17.2103	-124251	17.2103	-13094.9	17.2103	37226
				17.2203	-124357	17.2203	-13141.2	17.2204	37187.3
				17.2303	-124424	17.2303	-13202.9	17.2304	37180
				17.2403	-124518	17.2403	-13259.2	17.2403	37130.5
				17.2503	-124603	17.2503	-13306.5	17.2503	37095.8
				17.2603	-124687	17.2603	-13378.3	17.2603	37072.3
				17.2703	-124793	17.2703	-13423	17.2703	37027.5
				17.2803	-124871	17.2803	-13481.6	17.2803	37007.1
				17.2903	-124968	17.2903	-13524.3	17.2904	36944.6
				17.3003	-125061	17.3003	-13565	17.3003	36912.2
				17.3103	-125148	17.3103	-13647.2	17.3103	36890.6
				17.3203	-125249	17.3203	-13702.4	17.3203	36837.7
				17.3303	-125334	17.3303	-13766.4	17.3303	36811.2
				17.3403	-125427	17.3403	-13806.8	17.3403	36766.6
				17.3503	-125521	17.3503	-13847.5	17.3504	36734.9
				17.3603	-125587	17.3603	-13912.2	17.3603	36714.8
				17.3703	-125684	17.3703	-13946.3	17.3703	36659.4
				17.3803	-125757	17.3803	-14003.1	17.3803	36634
				17.3903	-125837	17.3903	-14059.4	17.3903	36589.8
				17.4003	-125930	17.4003	-14103.1	17.4003	36556.7
				17.4103	-126007	17.4103	-14166.1	17.4104	36542
				17.4203	-126120	17.4203	-14193.9	17.4203	36480.2
				17.4303	-126197	17.4303	-14268.6	17.4303	36460.8
				17.4403	-126282	17.4403	-14328.3	17.4403	36422.7
				17.4503	-126381	17.4503	-14384	17.4503	36389.6
				17.4603	-126459	17.4603	-14445.4	17.4603	36379.4
				17.4703	-126568	17.4703	-14489	17.4704	36304.8
				17.4803	-126633	17.4803	-14553.5	17.4804	36276.2
				17.4903	-126717	17.4903	-14605.4	17.4903	36238.1
				17.5003	-126804	17.5003	-14654.9	17.5003	36203
				17.5103	-126869	17.5103	-14718.2	17.5103	36189
				17.5203	-126974	17.5203	-14760.8	17.5203	36119.8
				17.5303	-127047	17.5303	-14813.9	17.5303	36107
				17.5403	-127141	17.5403	-14866.5	17.5404	36061
				17.5503	-127235	17.5503	-14921.7	17.5503	36024.1
				17.5603	-127300	17.5603	-14985.6	17.5603	36004.5
				17.5703	-127417	17.5703	-15030.7	17.5703	35936.9
				17.5803	-127504	17.5803	-15082.6	17.5803	35916.2
				17.5903	-127596	17.5903	-15135.7	17.5903	35865.3
				17.6003	-127689	17.6003	-15185	17.6004	35831.5
				17.6103	-127743	17.6103	-15251	17.6103	35809
				17.6203	-127842	17.6203	-15284.1	17.6203	35752.8
				17.6303	-127910	17.6303	-15332.6	17.6303	35736.8
				17.6403	-128003	17.6403	-15397.9	17.6403	35692.7
				17.6503	-128092	17.6503	-15444.1	17.6503	35660.5
				17.6603	-128163	17.6603	-15508.6	17.6604	35627.1
				17.6703	-128273	17.6703	-15544.7	17.6703	35565.4
				17.6803	-128363	17.6803	-15603.8	17.6803	35550.3
				17.6903	-128457	17.6903	-15672.2	17.6903	35506.3
				17.7003	-128555	17.7003	-15715.3	17.7003	35457.6
				17.7103	-128629	17.7103	-15774	17.7103	35428.2
				17.7203	-128728	17.7203	-15803.9	17.7204	35385.3
				17.7303	-128798	17.7303	-15863.6	17.7304	35366.7
				17.7403	-128886	17.7403	-15929.7	17.7403	35324.4
				17.7503	-128987	17.7503	-15959.8	17.7503	35270
				17.7603	-129061	17.7603	-16024.5	17.7603	35248.8
				17.7703	-129157	17.7703	-16055.5	17.7703	35197.5
				17.7803	-129241	17.7803	-16126.8	17.7803	35173.7
				17.7903	-129338	17.7903	-16191.7	17.7904	35120.7
				17.8003	-129441	17.8003	-16239.4	17.8003	35063.7
				17.8103	-129513	17.8103	-16315.8	17.8103	35053.8
				17.8203	-129619	17.8203	-16362.5	17.8203	35005.4
				17.8303	-129715	17.8303	-16423.5	17.8303	34987.3
				17.8403	-129813	17.8403	-16485.6	17.8403	34949.9
				17.8503	-129913	17.8503	-16527	17.8504	34898.5
				17.8603	-129978	17.8603	-16597.2	17.8603	34891.3
				17.8703	-130090	17.8703	-16629.6	17.8703	34838.4
				17.8803	-130177	17.8803	-16689.3	17.8803	34813.5
				17.8903	-130253	17.8903	-16741.7	17.8903	34775.9
				17.9003	-130351	17.9003	-16783.7	17.9003	34724.9
				17.9103	-130425	17.9103	-16841	17.9104	34714.3
				17.9203	-130530	17.9203	-16884.3	17.9203	34649.5
				17.9303	-130600	17.9303	-16956.8	17.9303	34619
				17.9403	-130687	17.9403	-17020.6	17.9403	34578.1
				17.9503	-130808	17.9503	-17056.9	17.9503	34534.4
				17.9603	-130875	17.9603	-17115.9	17.9603	34531.6
				17.9703	-130976	17.9703	-17164.7	17.9704	34480.8
				17.9803	-131048	17.9803	-17229.3	17.9804	34459.2
				17.9903	-131138	17.9903	-17291	17.9903	34415.8
				18.0003	-131245	18.0003	-17331.3	18.0003	34369.3
				18.0103	-131302	18.0103	-17394.2	18.0103	34360
				18.0203	-131400	18.0203	-17438.8	18.0203	34293.9
				18.0303	-131480	18.0303	-17488.3	18.0303	34267
				18.0403	-131566	18.0403	-17544	18.0404	34222.3
				18.0503	-131664	18.0503	-17589.4	18.0503	34177.3
				18.0603	-131738	18.0603	-17660.6	18.0603	34160.5
				18.0703	-131853	18.0703	-17714.3	18.0703	34095
				18.0803	-131931	18.0803	-17760.8	18.0803	34072
				18.0903	-132011	18.0903	-17828.9	18.0903	34040.9
				18.1003	-132100	18.1003	-17876.6	18.1004	34009.6
				18.1103	-132161	18.1103	-17960.1	18.1103	33987
				18.1203	-132260	18.1203	-18012.4	18.1203	33930.3
				18.1303	-132338	18.1303	-18063	18.1303	33915.6
				18.1403	-132423	18.1403	-18121.1	18.1403	33888.5
				18.1503	-132525	18.1503	-18156.3	18.1503	33830.3
				18.1603	-132598	18.1603	-18232.3	18.1604	33789.5
				18.1703	-132692	18.1703	-18282.2	18.1703	33725.9
				18.1803	-132770	18.1803	-18335.1	18.1803	33703.4
				18.1903	-132848	18.1903	-18400.7	18.1903	33665.3
				18.2003	-132957	18.2003	-18431.9	18.2003	33609.4
				18.2103	-133034	18.2103	-18513.4	18.2103	33583.5
				18.2203	-133118	18.2203	-18575.2	18.2204	33529.3
				18.2303	-133196	18.2303	-18627.9	18.2304	33503.4
				18.2403	-133278	18.2403	-18679.8	18.2403	33476.6
				18.2503	-133396	18.2503	-18711.5	18.2503	33419.2
				18.2603	-133465	18.2603	-18788.1	18.2603	33404.1
				18.2703	-133558	18.2703	-18824.2	18.2703	33348.5
				18.2803	-133649	18.2803	-18867.9	18.2803	33322.6
				18.2903	-133721	18.2903	-18924.3	18.2904	33289.3
				18.3003	-133828	18.3003	-18965.5	18.3003	33223.3
				18.3103	-133896	18.3103	-19032.5	18.3103	33209
				18.3203	-134005	18.3203	-19072.4	18.3203	33147
				18.3303	-134095	18.3303	-19127.1	18.3303	33118.4
				18.3403	-134160	18.3403	-19194.4	18.3403	33094
				18.3503	-134268	18.3503	-19244.7	18.3504	33036.8
				18.3603	-134339	18.3603	-19318.3	18.3603	33033.5
				18.3703	-134441	18.3703	-19369.8	18.3703	32991.3
				18.3803	-134521	18.3803	-19420.6	18.3803	32981
				18.3903	-134580	18.3903	-19477.5	18.3903	32951.1
				18.4003	-134694	18.4003	-19517.3	18.4003	32884.3
				18.4103	-134758	18.4103	-19568.1	18.4104	32874.7
				18.4203	-134860	18.4203	-19618.6	18.4203	32821
				18.4303	-134944	18.4303	-19655.7	18.4303	32798
				18.4403	-135025	18.4403	-19716.6	18.4403	32758.8
				18.4503	-135141	18.4503	-19754.4	18.4503	32700.8
				18.4603	-135212	18.4603	-19816.4	18.4603	32688.3
				18.4703	-135317	18.4703	-19867.1	18.4704	32638.3
				18.4803	-135406	18.4803	-19914.6	18.4804	32606.8
				18.4903	-135493	18.4903	-19982.6	18.4903	32565.9
				18.5003	-135594	18.5003	-20021.6	18.5003	32523.8
				18.5103	-135659	18.5103	-20078.1	18.5103	32514.2
				18.5203	-135759	18.5203	-20121.5	18.5203	32462
				18.5303	-135853	18.5303	-20158.6	18.5303	32422
				18.5403	-135939	18.5403	-20221.1	18.5404	32388.1
				18.5503	-136044	18.5503	-20258.2	18.5503	32338.5
				18.5603	-136114	18.5603	-20316.9	18.5603	32322.1
				18.5703	-136215	18.5703	-20359.8	18.5703	32265
				18.5803	-136311	18.5803	-20398.7	18.5803	32219.9
				18.5903	-136388	18.5903	-20486.4	18.5903	32203
				18.6003	-136494	18.6003	-20528.3	18.6004	32159.3
				18.6103	-136581	18.6103	-20590.9	18.6103	32149.2
				18.6203	-136682	18.6203	-20636	18.6203	32098.6
				18.6303	-136779	18.6303	-20679.9	18.6303	32066.6
				18.6403	-136841	18.6403	-20754.9	18.6403	32044.4
				18.6503	-136949	18.6503	-20789.9	18.6503	31992.3
				18.6603	-137023	18.6603	-20848.6	18.6604	31975.3
				18.6703	-137109	18.6703	-20900.1	18.6703	31923.9
				18.6803	-137202	18.6803	-20947.8	18.6803	31883.1
				18.6903	-137279	18.6903	-21008.8	18.6903	31860.4
				18.7003	-137409	18.7003	-21035.4	18.7003	31798.5
				18.7103	-137473	18.7103	-21101.1	18.7103	31786.3
				18.7203	-137554	18.7203	-21156.5	18.7204	31733.8
				18.7303	-137659	18.7303	-21210.1	18.7304	31692
				18.7403	-137738	18.7403	-21278.7	18.7403	31679.7
				18.7503	-137849	18.7503	-21316.5	18.7503	31626.4
				18.7603	-137908	18.7603	-21381.5	18.7603	31619.5
				18.7703	-137996	18.7703	-21429.3	18.7703	31569.4
				18.7803	-138097	18.7803	-21477.6	18.7803	31531.6
				18.7903	-138163	18.7903	-21538.9	18.7904	31517.6
				18.8003	-138279	18.8003	-21581.8	18.8003	31450.6
				18.8103	-138352	18.8103	-21640	18.8103	31424.9
				18.8203	-138461	18.8203	-21706.2	18.8203	31366.2
				18.8303	-138556	18.8303	-21763.9	18.8303	31335.3
				18.8403	-138611	18.8403	-21830.1	18.8403	31320.2
				18.8503	-138733	18.8503	-21867.1	18.8504	31256.8
				18.8603	-138817	18.8603	-21933.2	18.8603	31240.1
				18.8703	-138909	18.8703	-22000.4	18.8703	31188.9
				18.8803	-138998	18.8803	-22048.8	18.8803	31169
				18.8903	-139064	18.8903	-22111.7	18.8903	31150.8
				18.9003	-139166	18.9003	-22144.2	18.9003	31079.4
				18.9103	-139250	18.9103	-22197.7	18.9104	31064.1
				18.9203	-139348	18.9203	-22257.2	18.9203	31022.9
				18.9303	-139436	18.9303	-22289.4	18.9303	30987.3
				18.9403	-139506	18.9403	-22353.3	18.9403	30951.4
				18.9503	-139610	18.9503	-22388.3	18.9503	30895.4
				18.9603	-139685	18.9603	-22453.7	18.9603	30881.2
				18.9703	-139777	18.9703	-22528.6	18.9704	30840.4
				18.9803	-139884	18.9803	-22575.2	18.9804	30804.9
				18.9903	-139962	18.9903	-22652.6	18.9903	30783.9
				19.0003	-140062	19.0003	-22694.8	19.0003	30741.7
				19.0103	-140136	19.0103	-22760.7	19.0103	30732.6
				19.0203	-140217	19.0203	-22826.4	19.0203	30700.4
				19.0303	-140321	19.0303	-22859.5	19.0303	30650.5
				19.0403	-140393	19.0403	-22931.7	19.0404	30632.6
				19.0503	-140492	19.0503	-22970.4	19.0503	30572.8
				19.0603	-140578	19.0603	-23035.2	19.0603	30546.2
				19.0703	-140663	19.0703	-23093	19.0703	30505.3
				19.0803	-140771	19.0803	-23131	19.0803	30456.9
				19.0903	-140833	19.0903	-23202.7	19.0903	30438.2
				19.1003	-140953	19.1003	-23241.3	19.1004	30379.8
				19.1103	-141042	19.1103	-23308.8	19.1103	30371.6
				19.1203	-141117	19.1203	-23367.3	19.1203	30336.4
				19.1303	-141218	19.1303	-23402.7	19.1303	30289.7
				19.1403	-141282	19.1403	-23460.5	19.1403	30274.3
				19.1503	-141404	19.1503	-23498.3	19.1503	30209.3
				19.1603	-141485	19.1603	-23571.6	19.1604	30203.3
				19.1703	-141564	19.1703	-23624.2	19.1703	30161.7
				19.1803	-141671	19.1803	-23659.5	19.1803	30105.3
				19.1903	-141741	19.1903	-23710.7	19.1903	30088.1
				19.2003	-141856	19.2003	-23760.3	19.2003	30023.6
				19.2103	-141931	19.2103	-23824.5	19.2103	30017.2
				19.2203	-142017	19.2203	-23889.9	19.2204	29975.1
				19.2303	-142124	19.2303	-23931.3	19.2304	29939.8
				19.2403	-142184	19.2403	-23991.2	19.2403	29941.2
				19.2503	-142298	19.2503	-24037.8	19.2503	29901.3
				19.2603	-142383	19.2603	-24087.2	19.2603	29898.7
				19.2703	-142467	19.2703	-24148.8	19.2703	29853.5
				19.2803	-142560	19.2803	-24185.7	19.2803	29813.9
				19.2903	-142621	19.2903	-24248	19.2904	29813.1
				19.3003	-142728	19.3003	-24284.7	19.3003	29765
				19.3103	-142812	19.3103	-24319	19.3103	29740.4
				19.3203	-142900	19.3203	-24378.6	19.3203	29695.1
				19.3303	-142997	19.3303	-24417.4	19.3303	29650.4
				19.3403	-143068	19.3403	-24492.8	19.3403	29637.4
				19.3503	-143164	19.3503	-24538.3	19.3504	29589.1
				19.3603	-143247	19.3603	-24583.9	19.3603	29572.7
				19.3703	-143332	19.3703	-24648.7	19.3703	29540.3
				19.3803	-143432	19.3803	-24693.2	19.3803	29503.4
				19.3903	-143496	19.3903	-24776.1	19.3903	29494
				19.4003	-143598	19.4003	-24833	19.4003	29443.5
				19.4103	-143684	19.4103	-24892.5	19.4104	29422.4
				19.4203	-143755	19.4203	-24944	19.4203	29394.8
				19.4303	-143869	19.4303	-24959.1	19.4303	29335.2
				19.4403	-143948	19.4403	-25034.7	19.4403	29313.1
				19.4503	-144055	19.4503	-25077.1	19.4503	29255.2
				19.4603	-144144	19.4603	-25132.7	19.4603	29239.9
				19.4703	-144216	19.4703	-25185.2	19.4704	29208.8
				19.4803	-144327	19.4803	-25208	19.4804	29154.4
				19.4903	-144389	19.4903	-25273	19.4903	29141.7
				19.5003	-144480	19.5003	-25313.1	19.5003	29085.7
				19.5103	-144563	19.5103	-25366.1	19.5103	29062.3
				19.5203	-144646	19.5203	-25423.3	19.5203	29037.3
				19.5303	-144754	19.5303	-25470.4	19.5303	28986.3
				19.5403	-144816	19.5403	-25531.4	19.5404	28980.1
				19.5503	-144925	19.5503	-25553.8	19.5503	28912.6
				19.5603	-145025	19.5603	-25594.1	19.5603	28882.3
				19.5703	-145101	19.5703	-25652.1	19.5703	28864.6
				19.5803	-145203	19.5803	-25700.1	19.5803	28815.4
				19.5903	-145260	19.5903	-25758.6	19.5903	28795.7
				19.6003	-145364	19.6003	-25793.1	19.6004	28719
				19.6103	-145454	19.6103	-25849.9	19.6103	28700.9
				19.6203	-145535	19.6203	-25929.3	19.6203	28678.6
				19.6303	-145653	19.6303	-25985.6	19.6303	28628.2
				19.6403	-145725	19.6403	-26050.5	19.6403	28614.5
				19.6503	-145827	19.6503	-26104.8	19.6503	28555.7
				19.6603	-145910	19.6603	-26151.3	19.6604	28544.5
				19.6703	-145990	19.6703	-26216	19.6703	28514.9
				19.6803	-146106	19.6803	-26261.7	19.6803	28455.2
				19.6903	-146166	19.6903	-26325	19.6903	28449.5
				19.7003	-146253	19.7003	-26369.8	19.7003	28393.5
				19.7103	-146332	19.7103	-26398.9	19.7103	28375.4
				19.7203	-146412	19.7203	-26463.1	19.7204	28330.5
				19.7303	-146522	19.7303	-26500.1	19.7304	28269.5
				19.7403	-146588	19.7403	-26568.3	19.7403	28257.9
				19.7503	-146681	19.7503	-26621.6	19.7503	28209
				19.7603	-146760	19.7603	-26664.7	19.7603	28187.6
				19.7703	-146836	19.7703	-26740.1	19.7703	28144
				19.7803	-146951	19.7803	-26774	19.7803	28093.9
				19.7903	-147026	19.7903	-26836.1	19.7904	28080.8
				19.8003	-147122	19.8003	-26874.6	19.8003	28028.2
				19.8103	-147204	19.8103	-26909.2	19.8103	28005.6
				19.8203	-147283	19.8203	-26978.7	19.8203	27970.4
				19.8303	-147390	19.8303	-27006.6	19.8303	27911.7
				19.8403	-147477	19.8403	-27061.8	19.8403	27898.5
				19.8503	-147576	19.8503	-27102.6	19.8504	27854.5
				19.8603	-147673	19.8603	-27150.3	19.8603	27822.8
				19.8703	-147736	19.8703	-27226	19.8703	27800.7
				19.8803	-147842	19.8803	-27262	19.8803	27741.8
				19.8903	-147921	19.8903	-27328.5	19.8903	27729.6
				19.9003	-148021	19.9003	-27384.6	19.9003	27684.4
				19.9103	-148117	19.9103	-27441.3	19.9104	27658
				19.9203	-148177	19.9203	-27505.8	19.9203	27633.1
				19.9303	-148286	19.9303	-27536.6	19.9303	27565.9
				19.9403	-148355	19.9403	-27600.4	19.9403	27563.2
				19.9503	-148455	19.9503	-27653.1	19.9503	27515.8
				19.9603	-148561	19.9603	-27699.7	19.9603	27478.1
				19.9703	-148629	19.9703	-27752.6	19.9704	27453.1
				19.9803	-148740	19.9803	-27791.3	19.9804	27392
[truncated: 8,002 more rows]
