# Supplementary material for: Amplification of integrated microscopic motions of high-density [2]rotaxanes in mechanically interlocked networks
Source: Nat Commun. 2022 Nov 4;13:6654. doi: 10.1038/s41467-022-34286-6 (PMC9636211; doi:10.1038/s41467-022-34286-6)
Supplement: Supplementary file 3 — Source Data [file 41467_2022_34286_MOESM3_ESM.zip › source data/Fig.S32.xlsx]

## Sheet: Fig.S32a
SR-1		SR-2		SR-3		SR-4		SR-5
Step time (s)	Modulus (Pa)	Step time (s)	Modulus (Pa)	Step time (s)	Modulus (Pa)	Step time (s)	Modulus (Pa)	Step time (s)	Modulus (Pa)
0.01033	48832.8	0.01033	48236.8	0.01034	46305.1	0.01033	48139	0.01036	48575.7
0.11042	48829.3	0.11042	48228.5	0.11043	46276.9	0.11042	48117.5	0.11045	48555.7
0.21051	48825.7	0.21051	48220.2	0.21052	46248.7	0.21051	48096.1	0.21054	48535.8
0.3106	48822.1	0.3106	48211.8	0.31061	46220.5	0.3106	48074.7	0.31063	48515.9
0.41069	48818.5	0.41069	48203.5	0.4107	46192.3	0.41069	48053.2	0.41072	48496
0.51078	48814.9	0.51078	48195.2	0.51079	46164.1	0.51078	48031.8	0.51081	48476.1
0.61087	48811.4	0.61087	48186.9	0.61088	46136	0.61087	48010.4	0.6109	48456.2
0.71096	48807.8	0.71096	48178.5	0.71097	46107.8	0.71096	47989	0.71099	48436.3
0.81105	48804.2	0.81105	48170.2	0.81106	46079.7	0.81105	47967.6	0.81108	48416.4
0.91114	48800.6	0.91114	48161.9	0.91115	46051.6	0.91114	47946.2	0.91117	48396.5
1.01123	48797.1	1.01123	48153.6	1.01124	46023.5	1.01123	47924.9	1.01126	48376.7
1.11132	48793.5	1.11132	48145.3	1.11133	45995.4	1.11132	47903.5	1.11135	48356.8
1.21141	48789.9	1.21141	48136.9	1.21142	45967.4	1.21141	47882.2	1.21144	48336.9
1.3115	48786.3	1.3115	48128.6	1.31151	45939.4	1.3115	47860.8	1.31153	48317.1
1.41159	48782.8	1.41158	48120.3	1.41159	45911.3	1.41159	47839.5	1.41161	48297.3
1.51168	48779.2	1.51167	48112	1.51168	45883.4	1.51168	47818.2	1.5117	48277.5
1.61177	48775.6	1.61176	48103.7	1.61177	45855.4	1.61177	47796.9	1.61179	48257.6
1.71186	48772	1.71185	48095.4	1.71186	45827.4	1.71186	47775.6	1.71188	48237.8
1.81195	48768.5	1.81194	48087.1	1.81195	45799.5	1.81195	47754.3	1.81197	48218
1.91204	48764.9	1.91203	48078.8	1.91204	45771.5	1.91204	47733	1.91206	48198.2
2.01213	48761.3	2.01212	48070.5	2.01213	45743.6	2.01213	47711.7	2.01215	48178.5
2.11222	48757.7	2.11221	48062.2	2.11222	45715.7	2.11222	47690.4	2.11224	48158.7
2.21231	48754.2	2.2123	48053.9	2.21231	45687.8	2.21231	47669.2	2.21233	48138.9
2.3124	48750.6	2.31239	48045.6	2.3124	45660	2.3124	47647.9	2.31242	48119.2
2.41249	48747	2.41248	48037.3	2.41249	45632.1	2.41249	47626.7	2.41251	48099.4
2.51258	48743.5	2.51257	48029	2.51258	45604.3	2.51258	47605.5	2.5126	48079.7
2.61267	48739.9	2.61266	48020.7	2.61267	45576.5	2.61267	47584.3	2.61269	48059.9
2.71276	48736.3	2.71275	48012.4	2.71276	45548.7	2.71276	47563.1	2.71278	48040.2
2.81285	48732.7	2.81284	48004.1	2.81285	45520.9	2.81285	47541.9	2.81287	48020.5
2.91294	48729.2	2.91293	47995.8	2.91294	45493.2	2.91294	47520.7	2.91296	48000.8
3.01303	48725.6	3.01302	47987.5	3.01303	45465.4	3.01303	47499.5	3.01305	47981.1
3.11312	48722	3.11311	47979.3	3.11312	45437.7	3.11312	47478.3	3.11314	47961.4
3.21321	48718.5	3.2132	47971	3.21321	45410	3.21321	47457.2	3.21323	47941.7
3.31329	48714.9	3.31329	47962.7	3.3133	45382.3	3.3133	47436	3.31332	47922
3.41338	48711.3	3.41338	47954.4	3.41339	45354.6	3.41339	47414.9	3.41341	47902.4
3.51347	48707.8	3.51347	47946.1	3.51348	45326.9	3.51347	47393.7	3.5135	47882.7
3.61356	48704.2	3.61356	47937.8	3.61357	45299.3	3.61356	47372.6	3.61359	47863
3.71365	48700.6	3.71365	47929.6	3.71366	45271.7	3.71365	47351.5	3.71368	47843.4
3.81374	48697	3.81374	47921.3	3.81375	45244.1	3.81374	47330.4	3.81377	47823.8
3.91383	48693.5	3.91383	47913	3.91384	45216.5	3.91383	47309.3	3.91386	47804.1
4.01392	48689.9	4.01392	47904.7	4.01393	45188.9	4.01392	47288.2	4.01395	47784.5
4.11401	48686.3	4.11401	47896.5	4.11402	45161.3	4.11401	47267.1	4.11404	47764.9
4.2141	48682.8	4.2141	47888.2	4.21411	45133.8	4.2141	47246.1	4.21413	47745.3
4.31419	48679.2	4.31419	47879.9	4.3142	45106.3	4.31419	47225	4.31422	47725.7
4.41428	48675.6	4.41428	47871.7	4.41429	45078.8	4.41428	47204	4.41431	47706.1
4.51437	48672.1	4.51437	47863.4	4.51438	45051.3	4.51437	47182.9	4.5144	47686.5
4.61446	48668.5	4.61446	47855.1	4.61447	45023.8	4.61446	47161.9	4.61449	47667
4.71455	48664.9	4.71455	47846.9	4.71456	44996.3	4.71455	47140.9	4.71458	47647.4
4.81464	48661.4	4.81464	47838.6	4.81465	44968.9	4.81464	47119.9	4.81467	47627.8
4.91473	48657.8	4.91473	47830.3	4.91474	44941.5	4.91473	47098.9	4.91476	47608.3
5.01482	48654.2	5.01482	47822.1	5.01483	44914.1	5.01482	47077.9	5.01485	47588.8
5.11491	48650.7	5.11491	47813.8	5.11492	44886.7	5.11491	47056.9	5.11493	47569.2
5.215	48647.1	5.215	47805.6	5.21501	44859.3	5.215	47035.9	5.21502	47549.7
5.31509	48643.6	5.31509	47797.3	5.3151	44831.9	5.31509	47015	5.31511	47530.2
5.41518	48640	5.41518	47789.1	5.41518	44804.6	5.41518	46994	5.4152	47510.7
5.51527	48636.4	5.51527	47780.8	5.51527	44777.3	5.51527	46973.1	5.51529	47491.2
5.61536	48632.9	5.61535	47772.6	5.61536	44750	5.61536	46952.1	5.61538	47471.7
5.71545	48629.3	5.71544	47764.3	5.71545	44722.7	5.71545	46931.2	5.71547	47452.2
5.81554	48625.7	5.81553	47756.1	5.81554	44695.4	5.81554	46910.3	5.81556	47432.7
5.91563	48622.2	5.91562	47747.8	5.91563	44668.2	5.91563	46889.4	5.91565	47413.3
6.01572	48618.6	6.01571	47739.6	6.01572	44640.9	6.01572	46868.5	6.01574	47393.8
6.11581	48615	6.1158	47731.3	6.11581	44613.7	6.11581	46847.6	6.11583	47374.3
6.2159	48611.5	6.21589	47723.1	6.2159	44586.5	6.2159	46826.7	6.21592	47354.9
6.31599	48607.9	6.31598	47714.8	6.31599	44559.3	6.31599	46805.9	6.31601	47335.5
6.41608	48604.4	6.41607	47706.6	6.41608	44532.1	6.41608	46785	6.4161	47316
6.51617	48600.8	6.51616	47698.4	6.51617	44505	6.51617	46764.1	6.51619	47296.6
6.61626	48597.2	6.61625	47690.1	6.61626	44477.8	6.61626	46743.3	6.61628	47277.2
6.71635	48593.7	6.71634	47681.9	6.71635	44450.7	6.71635	46722.5	6.71637	47257.8
6.81644	48590.1	6.81643	47673.7	6.81644	44423.6	6.81644	46701.7	6.81646	47238.4
6.91653	48586.6	6.91652	47665.4	6.91653	44396.5	6.91653	46680.8	6.91655	47219
7.01662	48583	7.01661	47657.2	7.01662	44369.4	7.01662	46660	7.01664	47199.6
7.11671	48579.4	7.1167	47649	7.11671	44342.4	7.11671	46639.2	7.11673	47180.3
7.2168	48575.9	7.21679	47640.7	7.2168	44315.3	7.2168	46618.5	7.21682	47160.9
7.31689	48572.3	7.31688	47632.5	7.31689	44288.3	7.31689	46597.7	7.31691	47141.5
7.41697	48568.8	7.41697	47624.3	7.41698	44261.3	7.41698	46576.9	7.417	47122.2
7.51706	48565.2	7.51706	47616.1	7.51707	44234.3	7.51707	46556.1	7.51709	47102.8
7.61715	48561.6	7.61715	47607.8	7.61716	44207.3	7.61715	46535.4	7.61718	47083.5
7.71724	48558.1	7.71724	47599.6	7.71725	44180.4	7.71724	46514.7	7.71727	47064.2
7.81733	48554.5	7.81733	47591.4	7.81734	44153.4	7.81733	46493.9	7.81736	47044.9
7.91742	48551	7.91742	47583.2	7.91743	44126.5	7.91742	46473.2	7.91745	47025.6
8.01751	48547.4	8.01751	47575	8.01752	44099.6	8.01751	46452.5	8.01754	47006.3
8.1176	48543.8	8.1176	47566.8	8.11761	44072.7	8.1176	46431.8	8.11763	46987
8.21769	48540.3	8.21769	47558.5	8.2177	44045.8	8.21769	46411.1	8.21772	46967.7
8.31778	48536.7	8.31778	47550.3	8.31779	44018.9	8.31778	46390.4	8.31781	46948.4
8.41787	48533.2	8.41787	47542.1	8.41788	43992.1	8.41787	46369.7	8.4179	46929.1
8.51796	48529.6	8.51796	47533.9	8.51797	43965.3	8.51796	46349.1	8.51799	46909.9
8.61805	48526.1	8.61805	47525.7	8.61806	43938.5	8.61805	46328.4	8.61808	46890.6
8.71814	48522.5	8.71814	47517.5	8.71815	43911.7	8.71814	46307.8	8.71817	46871.4
8.81823	48519	8.81823	47509.3	8.81824	43884.9	8.81823	46287.1	8.81825	46852.1
8.91832	48515.4	8.91832	47501.1	8.91833	43858.1	8.91832	46266.5	8.91834	46832.9
9.01841	48511.8	9.01841	47492.9	9.01842	43831.4	9.01841	46245.9	9.01843	46813.7
9.1185	48508.3	9.1185	47484.7	9.11851	43804.6	9.1185	46225.3	9.11852	46794.5
9.21859	48504.7	9.21859	47476.5	9.2186	43777.9	9.21859	46204.7	9.21861	46775.3
9.31868	48501.2	9.31868	47468.3	9.31869	43751.2	9.31868	46184.1	9.3187	46756.1
9.41877	48497.6	9.41877	47460.1	9.41878	43724.5	9.41877	46163.5	9.41879	46736.9
9.51886	48494.1	9.51886	47451.9	9.51886	43697.9	9.51886	46142.9	9.51888	46717.7
9.61895	48490.5	9.61895	47443.7	9.61895	43671.2	9.61895	46122.4	9.61897	46698.5
9.71904	48487	9.71904	47435.5	9.71904	43644.6	9.71904	46101.8	9.71906	46679.4
9.81913	48483.4	9.81912	47427.3	9.81913	43618	9.81913	46081.3	9.81915	46660.2
9.91922	48479.9	9.91921	47419.1	9.91922	43591.4	9.91922	46060.7	9.91924	46641
10.0193	48476.3	10.0193	47410.9	10.0193	43564.8	10.0193	46040.2	10.0193	46621.9
10.1194	48472.8	10.1194	47402.7	10.1194	43538.2	10.1194	46019.7	10.1194	46602.8
10.2195	48469.2	10.2195	47394.6	10.2195	43511.7	10.2195	45999.2	10.2195	46583.6
10.3196	48465.7	10.3196	47386.4	10.3196	43485.1	10.3196	45978.7	10.3196	46564.5
10.4197	48462.1	10.4197	47378.2	10.4197	43458.6	10.4197	45958.2	10.4197	46545.4
10.5198	48458.5	10.5198	47370	10.5198	43432.1	10.5198	45937.7	10.5198	46526.3
10.6198	48455	10.6198	47361.8	10.6198	43405.6	10.6198	45917.2	10.6199	46507.2
10.7199	48451.4	10.7199	47353.7	10.7199	43379.2	10.7199	45896.7	10.72	46488.1
10.82	48447.9	10.82	47345.5	10.82	43352.7	10.82	45876.3	10.8201	46469
10.9201	48444.3	10.9201	47337.3	10.9201	43326.3	10.9201	45855.8	10.9201	46450
11.0202	48440.8	11.0202	47329.1	11.0202	43299.8	11.0202	45835.4	11.0202	46430.9
11.1203	48437.2	11.1203	47321	11.1203	43273.4	11.1203	45815	11.1203	46411.8
11.2204	48433.7	11.2204	47312.8	11.2204	43247.1	11.2204	45794.6	11.2204	46392.8
11.3205	48430.1	11.3205	47304.6	11.3205	43220.7	11.3205	45774.2	11.3205	46373.8
11.4206	48426.6	11.4206	47296.4	11.4206	43194.3	11.4206	45753.7	11.4206	46354.7
11.5206	48423.1	11.5206	47288.3	11.5207	43168	11.5207	45733.4	11.5207	46335.7
11.6207	48419.5	11.6207	47280.1	11.6207	43141.7	11.6207	45713	11.6208	46316.7
11.7208	48416	11.7208	47271.9	11.7208	43115.3	11.7208	45692.6	11.7209	46297.7
11.8209	48412.4	11.8209	47263.8	11.8209	43089	11.8209	45672.2	11.8209	46278.7
11.921	48408.9	11.921	47255.6	11.921	43062.8	11.921	45651.9	11.921	46259.7
12.0211	48405.3	12.0211	47247.5	12.0211	43036.5	12.0211	45631.5	12.0211	46240.7
12.1212	48401.8	12.1212	47239.3	12.1212	43010.3	12.1212	45611.2	12.1212	46221.7
12.2213	48398.2	12.2213	47231.1	12.2213	42984	12.2213	45590.9	12.2213	46202.7
12.3214	48394.7	12.3214	47223	12.3214	42957.8	12.3214	45570.6	12.3214	46183.8
12.4215	48391.1	12.4215	47214.8	12.4215	42931.6	12.4215	45550.2	12.4215	46164.8
12.5215	48387.6	12.5215	47206.7	12.5216	42905.4	12.5215	45529.9	12.5216	46145.9
12.6216	48384	12.6216	47198.5	12.6217	42879.3	12.6216	45509.7	12.6217	46126.9
12.7217	48380.5	12.7217	47190.4	12.7217	42853.1	12.7217	45489.4	12.7218	46108
12.8218	48376.9	12.8218	47182.2	12.8218	42827	12.8218	45469.1	12.8218	46089.1
12.9219	48373.4	12.9219	47174.1	12.9219	42800.9	12.9219	45448.8	12.9219	46070.1
13.022	48369.9	13.022	47165.9	13.022	42774.8	13.022	45428.6	13.022	46051.2
13.1221	48366.3	13.1221	47157.8	13.1221	42748.7	13.1221	45408.3	13.1221	46032.3
13.2222	48362.8	13.2222	47149.6	13.2222	42722.6	13.2222	45388.1	13.2222	46013.4
13.3223	48359.2	13.3223	47141.5	13.3223	42696.6	13.3223	45367.9	13.3223	45994.6
13.4224	48355.7	13.4224	47133.4	13.4224	42670.5	13.4224	45347.6	13.4224	45975.7
13.5224	48352.1	13.5224	47125.2	13.5224	42644.5	13.5224	45327.4	13.5225	45956.8
13.6225	48348.6	13.6225	47117.1	13.6225	42618.5	13.6225	45307.2	13.6226	45937.9
13.7226	48345.1	13.7226	47109	13.7226	42592.5	13.7226	45287	13.7226	45919.1
13.8227	48341.5	13.8227	47100.8	13.8227	42566.5	13.8227	45266.9	13.8227	45900.2
13.9228	48338	13.9228	47092.7	13.9228	42540.6	13.9228	45246.7	13.9228	45881.4
14.0229	48334.4	14.0229	47084.6	14.0229	42514.6	14.0229	45226.5	14.0229	45862.6
14.123	48330.9	14.123	47076.4	14.123	42488.7	14.123	45206.4	14.123	45843.8
14.2231	48327.3	14.2231	47068.3	14.2231	42462.8	14.2231	45186.2	14.2231	45824.9
14.3232	48323.8	14.3232	47060.2	14.3232	42436.9	14.3232	45166.1	14.3232	45806.1
14.4233	48320.3	14.4232	47052	14.4233	42411	14.4233	45145.9	14.4233	45787.3
14.5234	48316.7	14.5233	47043.9	14.5234	42385.1	14.5234	45125.8	14.5234	45768.5
14.6234	48313.2	14.6234	47035.8	14.6234	42359.3	14.6234	45105.7	14.6235	45749.8
14.7235	48309.6	14.7235	47027.7	14.7235	42333.5	14.7235	45085.6	14.7235	45731
14.8236	48306.1	14.8236	47019.5	14.8236	42307.6	14.8236	45065.5	14.8236	45712.2
14.9237	48302.6	14.9237	47011.4	14.9237	42281.8	14.9237	45045.4	14.9237	45693.4
15.0238	48299	15.0238	47003.3	15.0238	42256.1	15.0238	45025.4	15.0238	45674.7
15.1239	48295.5	15.1239	46995.2	15.1239	42230.3	15.1239	45005.3	15.1239	45655.9
15.224	48291.9	15.224	46987.1	15.224	42204.5	15.224	44985.2	15.224	45637.2
15.3241	48288.4	15.3241	46979	15.3241	42178.8	15.3241	44965.2	15.3241	45618.5
15.4242	48284.9	15.4241	46970.9	15.4242	42153.1	15.4242	44945.1	15.4242	45599.7
15.5243	48281.3	15.5242	46962.7	15.5243	42127.4	15.5243	44925.1	15.5243	45581
15.6243	48277.8	15.6243	46954.6	15.6243	42101.7	15.6243	44905.1	15.6244	45562.3
15.7244	48274.2	15.7244	46946.5	15.7244	42076	15.7244	44885.1	15.7244	45543.6
15.8245	48270.7	15.8245	46938.4	15.8245	42050.3	15.8245	44865.1	15.8245	45524.9
15.9246	48267.2	15.9246	46930.3	15.9246	42024.7	15.9246	44845.1	15.9246	45506.2
16.0247	48263.6	16.0247	46922.2	16.0247	41999.1	16.0247	44825.1	16.0247	45487.6
16.1248	48260.1	16.1248	46914.1	16.1248	41973.5	16.1248	44805.1	16.1248	45468.9
16.2249	48256.6	16.2249	46906	16.2249	41947.9	16.2249	44785.1	16.2249	45450.2
16.325	48253	16.325	46897.9	16.325	41922.3	16.325	44765.2	16.325	45431.6
16.425	48249.5	16.425	46889.8	16.4251	41896.7	16.425	44745.2	16.4251	45412.9
16.5251	48246	16.5251	46881.7	16.5252	41871.2	16.5251	44725.3	16.5252	45394.3
16.6252	48242.4	16.6252	46873.6	16.6252	41845.6	16.6252	44705.4	16.6253	45375.7
16.7253	48238.9	16.7253	46865.5	16.7253	41820.1	16.7253	44685.4	16.7253	45357
16.8254	48235.4	16.8254	46857.4	16.8254	41794.6	16.8254	44665.5	16.8254	45338.4
16.9255	48231.8	16.9255	46849.3	16.9255	41769.1	16.9255	44645.6	16.9255	45319.8
17.0256	48228.3	17.0256	46841.2	17.0256	41743.6	17.0256	44625.7	17.0256	45301.2
17.1257	48224.8	17.1257	46833.2	17.1257	41718.2	17.1257	44605.8	17.1257	45282.6
17.2258	48221.2	17.2258	46825.1	17.2258	41692.7	17.2258	44585.9	17.2258	45264
17.3259	48217.7	17.3259	46817	17.3259	41667.3	17.3259	44566.1	17.3259	45245.5
17.426	48214.2	17.426	46808.9	17.426	41641.9	17.426	44546.2	17.426	45226.9
17.526	48210.6	17.526	46800.8	17.526	41616.5	17.526	44526.4	17.5261	45208.3
17.6261	48207.1	17.6261	46792.7	17.6261	41591.1	17.6261	44506.5	17.6261	45189.8
17.7262	48203.6	17.7262	46784.7	17.7262	41565.8	17.7262	44486.7	17.7262	45171.2
17.8263	48200	17.8263	46776.6	17.8263	41540.4	17.8263	44466.9	17.8263	45152.7
17.9264	48196.5	17.9264	46768.5	17.9264	41515.1	17.9264	44447	17.9264	45134.1
18.0265	48193	18.0265	46760.4	18.0265	41489.8	18.0265	44427.2	18.0265	45115.6
18.1266	48189.4	18.1266	46752.3	18.1266	41464.5	18.1266	44407.4	18.1266	45097.1
18.2267	48185.9	18.2267	46744.3	18.2267	41439.2	18.2267	44387.6	18.2267	45078.6
18.3268	48182.4	18.3268	46736.2	18.3268	41413.9	18.3268	44367.8	18.3268	45060.1
18.4269	48178.8	18.4268	46728.1	18.4269	41388.6	18.4269	44348.1	18.4269	45041.6
18.5269	48175.3	18.5269	46720.1	18.5269	41363.4	18.5269	44328.3	18.527	45023.1
18.627	48171.8	18.627	46712	18.627	41338.2	18.627	44308.6	18.6271	45004.6
18.7271	48168.2	18.7271	46703.9	18.7271	41313	18.7271	44288.8	18.7271	44986.2
18.8272	48164.7	18.8272	46695.9	18.8272	41287.8	18.8272	44269.1	18.8272	44967.7
18.9273	48161.2	18.9273	46687.8	18.9273	41262.6	18.9273	44249.3	18.9273	44949.2
19.0274	48157.7	19.0274	46679.7	19.0274	41237.4	19.0274	44229.6	19.0274	44930.8
19.1275	48154.1	19.1275	46671.7	19.1275	41212.3	19.1275	44209.9	19.1275	44912.4
19.2276	48150.6	19.2276	46663.6	19.2276	41187.2	19.2276	44190.2	19.2276	44893.9
19.3277	48147.1	19.3276	46655.6	19.3277	41162	19.3277	44170.5	19.3277	44875.5
19.4277	48143.5	19.4277	46647.5	19.4277	41136.9	19.4277	44150.8	19.4278	44857.1
19.5278	48140	19.5278	46639.4	19.5278	41111.8	19.5278	44131.1	19.5279	44838.7
19.6279	48136.5	19.6279	46631.4	19.6279	41086.8	19.6279	44111.5	19.6279	44820.3
19.728	48133	19.728	46623.3	19.728	41061.7	19.728	44091.8	19.728	44801.9
19.8281	48129.4	19.8281	46615.3	19.8281	41036.7	19.8281	44072.2	19.8281	44783.5
19.9282	48125.9	19.9282	46607.2	19.9282	41011.6	19.9282	44052.5	19.9282	44765.1
20.0283	48122.4	20.0283	46599.2	20.0283	40986.6	20.0283	44032.9	20.0283	44746.7
20.1284	48118.9	20.1284	46591.1	20.1284	40961.6	20.1284	44013.3	20.1284	44728.4
20.2285	48115.3	20.2285	46583.1	20.2285	40936.7	20.2285	43993.7	20.2285	44710
20.3285	48111.8	20.3285	46575.1	20.3286	40911.7	20.3285	43974	20.3286	44691.6
20.4286	48108.3	20.4286	46567	20.4287	40886.7	20.4286	43954.4	20.4287	44673.3
20.5287	48104.8	20.5287	46559	20.5287	40861.8	20.5287	43934.9	20.5287	44655
20.6288	48101.2	20.6288	46550.9	20.6288	40836.9	20.6288	43915.3	20.6288	44636.6
20.7289	48097.7	20.7289	46542.9	20.7289	40812	20.7289	43895.7	20.7289	44618.3
20.829	48094.2	20.829	46534.9	20.829	40787.1	20.829	43876.1	20.829	44600
20.9291	48090.7	20.9291	46526.8	20.9291	40762.2	20.9291	43856.6	20.9291	44581.7
21.0292	48087.1	21.0292	46518.8	21.0292	40737.4	21.0292	43837	21.0292	44563.4
21.1293	48083.6	21.1293	46510.8	21.1293	40712.5	21.1293	43817.5	21.1293	44545.1
21.2294	48080.1	21.2294	46502.7	21.2294	40687.7	21.2294	43798	21.2294	44526.8
21.3295	48076.6	21.3295	46494.7	21.3295	40662.9	21.3295	43778.5	21.3295	44508.6
21.4295	48073	21.4295	46486.7	21.4295	40638.1	21.4295	43758.9	21.4296	44490.3
21.5296	48069.5	21.5296	46478.6	21.5296	40613.3	21.5296	43739.4	21.5297	44472
21.6297	48066	21.6297	46470.6	21.6297	40588.5	21.6297	43719.9	21.6297	44453.8
21.7298	48062.5	21.7298	46462.6	21.7298	40563.8	21.7298	43700.5	21.7298	44435.5
21.8299	48058.9	21.8299	46454.6	21.8299	40539	21.8299	43681	21.8299	44417.3
21.93	48055.4	21.93	46446.5	21.93	40514.3	21.93	43661.5	21.93	44399.1
22.0301	48051.9	22.0301	46438.5	22.0301	40489.6	22.0301	43642.1	22.0301	44380.8
22.1302	48048.4	22.1302	46430.5	22.1302	40464.9	22.1302	43622.6	22.1302	44362.6
22.2303	48044.9	22.2303	46422.5	22.2303	40440.2	22.2303	43603.2	22.2303	44344.4
22.3303	48041.3	22.3303	46414.5	22.3303	40415.6	22.3303	43583.7	22.3304	44326.2
22.4304	48037.8	22.4304	46406.5	22.4304	40390.9	22.4304	43564.3	22.4305	44308
22.5305	48034.3	22.5305	46398.4	22.5305	40366.3	22.5305	43544.9	22.5306	44289.8
22.6306	48030.8	22.6306	46390.4	22.6306	40341.7	22.6306	43525.5	22.6306	44271.7
22.7307	48027.3	22.7307	46382.4	22.7307	40317.1	22.7307	43506.1	22.7307	44253.5
22.8308	48023.7	22.8308	46374.4	22.8308	40292.5	22.8308	43486.7	22.8308	44235.3
22.9309	48020.2	22.9309	46366.4	22.9309	40267.9	22.9309	43467.3	22.9309	44217.2
23.031	48016.7	23.031	46358.4	23.031	40243.4	23.031	43447.9	23.031	44199
23.1311	48013.2	23.1311	46350.4	23.1311	40218.8	23.1311	43428.6	23.1311	44180.9
23.2312	48009.7	23.2311	46342.4	23.2312	40194.3	23.2312	43409.2	23.2312	44162.7
23.3313	48006.2	23.3312	46334.4	23.3313	40169.8	23.3313	43389.9	23.3313	44144.6
23.4313	48002.6	23.4313	46326.4	23.4313	40145.3	23.4313	43370.5	23.4314	44126.5
23.5314	47999.1	23.5314	46318.4	23.5314	40120.8	23.5314	43351.2	23.5314	44108.4
23.6315	47995.6	23.6315	46310.4	23.6315	40096.3	23.6315	43331.9	23.6315	44090.3
23.7316	47992.1	23.7316	46302.4	23.7316	40071.9	23.7316	43312.6	23.7316	44072.2
23.8317	47988.6	23.8317	46294.4	23.8317	40047.4	23.8317	43293.3	23.8317	44054.1
23.9318	47985	23.9318	46286.4	23.9318	40023	23.9318	43274	23.9318	44036
24.0319	47981.5	24.0319	46278.4	24.0319	39998.6	24.0319	43254.7	24.0319	44017.9
24.132	47978	24.132	46270.4	24.132	39974.2	24.132	43235.4	24.132	43999.9
24.2321	47974.5	24.2321	46262.4	24.2321	39949.8	24.2321	43216.1	24.2321	43981.8
24.3321	47971	24.3321	46254.4	24.3321	39925.5	24.3321	43196.9	24.3322	43963.8
24.4322	47967.5	24.4322	46246.4	24.4322	39901.1	24.4322	43177.6	24.4322	43945.7
24.5323	47964	24.5323	46238.5	24.5323	39876.8	24.5323	43158.4	24.5323	43927.7
24.6324	47960.4	24.6324	46230.5	24.6324	39852.5	24.6324	43139.2	24.6324	43909.7
24.7325	47956.9	24.7325	46222.5	24.7325	39828.2	24.7325	43119.9	24.7325	43891.6
24.8326	47953.4	24.8326	46214.5	24.8326	39803.9	24.8326	43100.7	24.8326	43873.6
24.9327	47949.9	24.9327	46206.5	24.9327	39779.6	24.9327	43081.5	24.9327	43855.6
25.0328	47946.4	25.0328	46198.6	25.0328	39755.3	25.0328	43062.3	25.0328	43837.6
25.1329	47942.9	25.1329	46190.6	25.1329	39731.1	25.1329	43043.1	25.1329	43819.6
25.2329	47939.4	25.2329	46182.6	25.233	39706.9	25.2329	43023.9	25.233	43801.6
25.333	47935.8	25.333	46174.6	25.3331	39682.7	25.333	43004.8	25.3331	43783.7
25.4331	47932.3	25.4331	46166.6	25.4331	39658.5	25.4331	42985.6	25.4332	43765.7
25.5332	47928.8	25.5332	46158.7	25.5332	39634.3	25.5332	42966.4	25.5332	43747.7
25.6333	47925.3	25.6333	46150.7	25.6333	39610.1	25.6333	42947.3	25.6333	43729.8
25.7334	47921.8	25.7334	46142.7	25.7334	39585.9	25.7334	42928.1	25.7334	43711.8
25.8335	47918.3	25.8335	46134.8	25.8335	39561.8	25.8335	42909	25.8335	43693.9
25.9336	47914.8	25.9336	46126.8	25.9336	39537.7	25.9336	42889.9	25.9336	43675.9
26.0337	47911.3	26.0337	46118.8	26.0337	39513.6	26.0337	42870.8	26.0337	43658
26.1338	47907.8	26.1338	46110.9	26.1338	39489.5	26.1338	42851.7	26.1338	43640.1
26.2339	47904.2	26.2339	46102.9	26.2339	39465.4	26.2339	42832.6	26.2339	43622.2
26.3339	47900.7	26.3339	46095	26.3339	39441.3	26.3339	42813.5	26.334	43604.3
26.434	47897.2	26.434	46087	26.434	39417.3	26.434	42794.4	26.434	43586.4
26.5341	47893.7	26.5341	46079	26.5341	39393.2	26.5341	42775.3	26.5341	43568.5
26.6342	47890.2	26.6342	46071.1	26.6342	39369.2	26.6342	42756.3	26.6342	43550.6
26.7343	47886.7	26.7343	46063.1	26.7343	39345.2	26.7343	42737.2	26.7343	43532.7
26.8344	47883.2	26.8344	46055.2	26.8344	39321.2	26.8344	42718.2	26.8344	43514.9
26.9345	47879.7	26.9345	46047.2	26.9345	39297.2	26.9345	42699.1	26.9345	43497
27.0346	47876.2	27.0346	46039.3	27.0346	39273.3	27.0346	42680.1	27.0346	43479.2
27.1347	47872.7	27.1347	46031.3	27.1347	39249.3	27.1347	42661.1	27.1347	43461.3
27.2347	47869.2	27.2347	46023.4	27.2347	39225.4	27.2347	42642.1	27.2348	43443.5
27.3348	47865.6	27.3348	46015.4	27.3348	39201.4	27.3348	42623	27.3349	43425.6
27.4349	47862.1	27.4349	46007.5	27.4349	39177.5	27.4349	42604.1	27.4349	43407.8
27.535	47858.6	27.535	45999.5	27.535	39153.6	27.535	42585.1	27.535	43390
27.6351	47855.1	27.6351	45991.6	27.6351	39129.8	27.6351	42566.1	27.6351	43372.2
27.7352	47851.6	27.7352	45983.6	27.7352	39105.9	27.7352	42547.1	27.7352	43354.4
27.8353	47848.1	27.8353	45975.7	27.8353	39082.1	27.8353	42528.2	27.8353	43336.6
27.9354	47844.6	27.9354	45967.8	27.9354	39058.2	27.9354	42509.2	27.9354	43318.8
28.0355	47841.1	28.0355	45959.8	28.0355	39034.4	28.0355	42490.3	28.0355	43301
28.1355	47837.6	28.1355	45951.9	28.1356	39010.6	28.1355	42471.3	28.1356	43283.3
28.2356	47834.1	28.2356	45944	28.2356	38986.8	28.2356	42452.4	28.2357	43265.5
28.3357	47830.6	28.3357	45936	28.3357	38963	28.3357	42433.5	28.3358	43247.7
28.4358	47827.1	28.4358	45928.1	28.4358	38939.3	28.4358	42414.6	28.4358	43230
28.5359	47823.6	28.5359	45920.2	28.5359	38915.5	28.5359	42395.7	28.5359	43212.2
28.636	47820.1	28.636	45912.2	28.636	38891.8	28.636	42376.8	28.636	43194.5
28.7361	47816.6	28.7361	45904.3	28.7361	38868.1	28.7361	42357.9	28.7361	43176.8
28.8362	47813.1	28.8362	45896.4	28.8362	38844.4	28.8362	42339	28.8362	43159.1
28.9363	47809.6	28.9363	45888.4	28.9363	38820.7	28.9363	42320.1	28.9363	43141.3
29.0364	47806.1	29.0364	45880.5	29.0364	38797	29.0364	42301.3	29.0364	43123.6
29.1364	47802.6	29.1364	45872.6	29.1365	38773.3	29.1364	42282.4	29.1365	43105.9
29.2365	47799	29.2365	45864.7	29.2366	38749.7	29.2365	42263.6	29.2366	43088.2
29.3366	47795.5	29.3366	45856.8	29.3366	38726.1	29.3366	42244.7	29.3366	43070.6
29.4367	47792	29.4367	45848.8	29.4367	38702.4	29.4367	42225.9	29.4367	43052.9
29.5368	47788.5	29.5368	45840.9	29.5368	38678.8	29.5368	42207.1	29.5368	43035.2
29.6369	47785	29.6369	45833	29.6369	38655.3	29.6369	42188.3	29.6369	43017.5
29.737	47781.5	29.737	45825.1	29.737	38631.7	29.737	42169.5	29.737	42999.9
29.8371	47778	29.8371	45817.2	29.8371	38608.1	29.8371	42150.7	29.8371	42982.2
29.9372	47774.5	29.9372	45809.3	29.9372	38584.6	29.9372	42131.9	29.9372	42964.6
30.0373	47771	30.0373	45801.4	30.0373	38561	30.0373	42113.1	30.0373	42947
30.1374	47767.5	30.1374	45793.4	30.1374	38537.5	30.1374	42094.3	30.1374	42929.3
30.2374	47764	30.2374	45785.5	30.2374	38514	30.2374	42075.6	30.2375	42911.7
30.3375	47760.5	30.3375	45777.6	30.3375	38490.5	30.3375	42056.8	30.3376	42894.1
30.4376	47757	30.4376	45769.7	30.4376	38467.1	30.4376	42038.1	30.4376	42876.5
30.5377	47753.5	30.5377	45761.8	30.5377	38443.6	30.5377	42019.4	30.5377	42858.9
30.6378	47750	30.6378	45753.9	30.6378	38420.2	30.6378	42000.6	30.6378	42841.3
30.7379	47746.5	30.7379	45746	30.7379	38396.7	30.7379	41981.9	30.7379	42823.7
30.838	47743	30.838	45738.1	30.838	38373.3	30.838	41963.2	30.838	42806.2
30.9381	47739.5	30.9381	45730.2	30.9381	38349.9	30.9381	41944.5	30.9381	42788.6
31.0382	47736	31.0382	45722.3	31.0382	38326.5	31.0382	41925.8	31.0382	42771
31.1382	47732.5	31.1382	45714.4	31.1382	38303.2	31.1382	41907.1	31.1383	42753.5
31.2383	47729	31.2383	45706.5	31.2383	38279.8	31.2383	41888.4	31.2384	42735.9
31.3384	47725.5	31.3384	45698.6	31.3384	38256.5	31.3384	41869.8	31.3384	42718.4
31.4385	47722.1	31.4385	45690.8	31.4385	38233.1	31.4385	41851.1	31.4385	42700.8
31.5386	47718.6	31.5386	45682.9	31.5386	38209.8	31.5386	41832.5	31.5386	42683.3
31.6387	47715.1	31.6387	45675	31.6387	38186.5	31.6387	41813.8	31.6387	42665.8
31.7388	47711.6	31.7388	45667.1	31.7388	38163.2	31.7388	41795.2	31.7388	42648.3
31.8389	47708.1	31.8389	45659.2	31.8389	38139.9	31.8389	41776.5	31.8389	42630.8
31.939	47704.6	31.939	45651.3	31.939	38116.7	31.939	41757.9	31.939	42613.3
32.0391	47701.1	32.0391	45643.4	32.0391	38093.4	32.0391	41739.3	32.0391	42595.8
32.1391	47697.6	32.1391	45635.6	32.1392	38070.2	32.1392	41720.7	32.1392	42578.3
32.2392	47694.1	32.2392	45627.7	32.2392	38047	32.2392	41702.1	32.2392	42560.8
32.3393	47690.6	32.3393	45619.8	32.3393	38023.8	32.3393	41683.5	32.3393	42543.4
32.4394	47687.1	32.4394	45611.9	32.4394	38000.6	32.4394	41665	32.4394	42525.9
32.5395	47683.6	32.5395	45604	32.5395	37977.4	32.5395	41646.4	32.5395	42508.5
32.6396	47680.1	32.6396	45596.2	32.6396	37954.3	32.6396	41627.8	32.6396	42491
32.7397	47676.6	32.7397	45588.3	32.7397	37931.1	32.7397	41609.3	32.7397	42473.6
32.8398	47673.1	32.8398	45580.4	32.8398	37908	32.8398	41590.7	32.8398	42456.1
32.9399	47669.6	32.9399	45572.5	32.9399	37884.9	32.9399	41572.2	32.9399	42438.7
33.0399	47666.1	33.0399	45564.7	33.04	37861.8	33.0399	41553.7	33.04	42421.3
33.14	47662.6	33.14	45556.8	33.1401	37838.7	33.14	41535.2	33.1401	42403.9
33.2401	47659.1	33.2401	45548.9	33.2401	37815.6	33.2401	41516.6	33.2401	42386.5
33.3402	47655.7	33.3402	45541.1	33.3402	37792.5	33.3402	41498.1	33.3402	42369.1
33.4403	47652.2	33.4403	45533.2	33.4403	37769.5	33.4403	41479.6	33.4403	42351.7
33.5404	47648.7	33.5404	45525.3	33.5404	37746.5	33.5404	41461.2	33.5404	42334.3
33.6405	47645.2	33.6405	45517.5	33.6405	37723.4	33.6405	41442.7	33.6405	42316.9
33.7406	47641.7	33.7406	45509.6	33.7406	37700.4	33.7406	41424.2	33.7406	42299.6
33.8407	47638.2	33.8407	45501.8	33.8407	37677.4	33.8407	41405.7	33.8407	42282.2
33.9408	47634.7	33.9408	45493.9	33.9408	37654.5	33.9408	41387.3	33.9408	42264.8
34.0408	47631.2	34.0408	45486.1	34.0408	37631.5	34.0408	41368.8	34.0409	42247.5
34.1409	47627.7	34.1409	45478.2	34.1409	37608.5	34.1409	41350.4	34.141	42230.2
34.241	47624.2	34.241	45470.3	34.241	37585.6	34.241	41332	34.2411	42212.8
34.3411	47620.7	34.3411	45462.5	34.3411	37562.7	34.3411	41313.6	34.3411	42195.5
34.4412	47617.3	34.4412	45454.6	34.4412	37539.8	34.4412	41295.1	34.4412	42178.2
34.5413	47613.8	34.5413	45446.8	34.5413	37516.9	34.5413	41276.7	34.5413	42160.9
34.6414	47610.3	34.6414	45438.9	34.6414	37494	34.6414	41258.3	34.6414	42143.6
34.7415	47606.8	34.7415	45431.1	34.7415	37471.1	34.7415	41240	34.7415	42126.3
34.8416	47603.3	34.8416	45423.3	34.8416	37448.3	34.8416	41221.6	34.8416	42109
34.9417	47599.8	34.9417	45415.4	34.9417	37425.5	34.9417	41203.2	34.9417	42091.7
35.0418	47596.3	35.0417	45407.6	35.0418	37402.6	35.0418	41184.8	35.0418	42074.4
35.1418	47592.8	35.1418	45399.7	35.1418	37379.8	35.1418	41166.5	35.1418	42057.2
35.2419	47589.4	35.2419	45391.9	35.2419	37357	35.2419	41148.1	35.2419	42039.9
35.342	47585.9	35.342	45384.1	35.342	37334.2	35.342	41129.8	35.342	42022.6
35.4421	47582.4	35.4421	45376.2	35.4421	37311.5	35.4421	41111.5	35.4421	42005.4
35.5422	47578.9	35.5422	45368.4	35.5422	37288.7	35.5422	41093.1	35.5422	41988.1
35.6423	47575.4	35.6423	45360.5	35.6423	37266	35.6423	41074.8	35.6423	41970.9
35.7424	47571.9	35.7424	45352.7	35.7424	37243.3	35.7424	41056.5	35.7424	41953.7
35.8425	47568.4	35.8425	45344.9	35.8425	37220.5	35.8425	41038.2	35.8425	41936.5
35.9426	47564.9	35.9425	45337.1	35.9426	37197.8	35.9426	41019.9	35.9426	41919.3
36.0427	47561.5	36.0426	45329.2	36.0427	37175.2	36.0427	41001.7	36.0427	41902
36.1427	47558	36.1427	45321.4	36.1427	37152.5	36.1427	40983.4	36.1427	41884.9
36.2428	47554.5	36.2428	45313.6	36.2428	37129.8	36.2428	40965.1	36.2428	41867.7
36.3429	47551	36.3429	45305.7	36.3429	37107.2	36.3429	40946.9	36.3429	41850.5
36.443	47547.5	36.443	45297.9	36.443	37084.6	36.443	40928.6	36.443	41833.3
36.5431	47544	36.5431	45290.1	36.5431	37061.9	36.5431	40910.4	36.5431	41816.1
36.6432	47540.6	36.6432	45282.3	36.6432	37039.3	36.6432	40892.1	36.6432	41799
36.7433	47537.1	36.7433	45274.5	36.7433	37016.7	36.7433	40873.9	36.7433	41781.8
36.8434	47533.6	36.8434	45266.6	36.8434	36994.2	36.8434	40855.7	36.8434	41764.7
36.9434	47530.1	36.9434	45258.8	36.9435	36971.6	36.9434	40837.5	36.9435	41747.5
37.0435	47526.6	37.0435	45251	37.0436	36949.1	37.0435	40819.3	37.0436	41730.4
37.1436	47523.1	37.1436	45243.2	37.1436	36926.5	37.1436	40801.1	37.1437	41713.3
37.2437	47519.7	37.2437	45235.4	37.2437	36904	37.2437	40782.9	37.2437	41696.1
37.3438	47516.2	37.3438	45227.6	37.3438	36881.5	37.3438	40764.7	37.3438	41679
37.4439	47512.7	37.4439	45219.8	37.4439	36859	37.4439	40746.6	37.4439	41661.9
37.544	47509.2	37.544	45212	37.544	36836.5	37.544	40728.4	37.544	41644.8
37.6441	47505.7	37.6441	45204.1	37.6441	36814.1	37.6441	40710.3	37.6441	41627.7
37.7442	47502.3	37.7442	45196.3	37.7442	36791.6	37.7442	40692.1	37.7442	41610.6
37.8443	47498.8	37.8443	45188.5	37.8443	36769.2	37.8443	40674	37.8443	41593.6
37.9444	47495.3	37.9444	45180.7	37.9444	36746.8	37.9444	40655.9	37.9444	41576.5
38.0444	47491.8	38.0444	45172.9	38.0444	36724.3	38.0444	40637.7	38.0445	41559.4
38.1445	47488.3	38.1445	45165.1	38.1445	36702	38.1445	40619.6	38.1446	41542.4
38.2446	47484.8	38.2446	45157.3	38.2446	36679.6	38.2446	40601.5	38.2446	41525.3
38.3447	47481.4	38.3447	45149.5	38.3447	36657.2	38.3447	40583.4	38.3447	41508.3
38.4448	47477.9	38.4448	45141.7	38.4448	36634.8	38.4448	40565.3	38.4448	41491.2
38.5449	47474.4	38.5449	45133.9	38.5449	36612.5	38.5449	40547.3	38.5449	41474.2
38.645	47470.9	38.645	45126.1	38.645	36590.2	38.645	40529.2	38.645	41457.2
38.7451	47467.5	38.7451	45118.4	38.7451	36567.9	38.7451	40511.1	38.7451	41440.2
38.8452	47464	38.8452	45110.6	38.8452	36545.6	38.8452	40493.1	38.8452	41423.2
38.9453	47460.5	38.9453	45102.8	38.9453	36523.3	38.9453	40475	38.9453	41406.2
39.0453	47457	39.0453	45095	39.0453	36501	39.0453	40457	39.0453	41389.2
39.1454	47453.5	39.1454	45087.2	39.1454	36478.7	39.1454	40438.9	39.1454	41372.2
39.2455	47450.1	39.2455	45079.4	39.2455	36456.5	39.2455	40420.9	39.2455	41355.2
39.3456	47446.6	39.3456	45071.6	39.3456	36434.3	39.3456	40402.9	39.3456	41338.2
39.4457	47443.1	39.4457	45063.8	39.4457	36412	39.4457	40384.9	39.4457	41321.3
39.5458	47439.6	39.5458	45056.1	39.5458	36389.8	39.5458	40366.9	39.5458	41304.3
39.6459	47436.2	39.6459	45048.3	39.6459	36367.6	39.6459	40348.9	39.6459	41287.3
39.746	47432.7	39.746	45040.5	39.746	36345.5	39.746	40330.9	39.746	41270.4
39.8461	47429.2	39.846	45032.7	39.8461	36323.3	39.8461	40313	39.8461	41253.5
39.9462	47425.7	39.9461	45024.9	39.9462	36301.1	39.9462	40295	39.9462	41236.5
40.0462	47422.3	40.0462	45017.2	40.0462	36279	40.0462	40277	40.0463	41219.6
40.1463	47418.8	40.1463	45009.4	40.1463	36256.9	40.1463	40259.1	40.1463	41202.7
40.2464	47415.3	40.2464	45001.6	40.2464	36234.8	40.2464	40241.1	40.2464	41185.8
40.3465	47411.8	40.3465	44993.9	40.3465	36212.7	40.3465	40223.2	40.3465	41168.9
40.4466	47408.4	40.4466	44986.1	40.4466	36190.6	40.4466	40205.3	40.4466	41152
40.5467	47404.9	40.5467	44978.3	40.5467	36168.5	40.5467	40187.4	40.5467	41135.1
40.6468	47401.4	40.6468	44970.6	40.6468	36146.5	40.6468	40169.4	40.6468	41118.2
40.7469	47397.9	40.7469	44962.8	40.7469	36124.4	40.7469	40151.5	40.7469	41101.3
40.8469	47394.5	40.8469	44955	40.847	36102.4	40.8469	40133.7	40.847	41084.4
40.947	47391	40.947	44947.3	40.947	36080.4	40.947	40115.8	40.9471	41067.6
41.0471	47387.5	41.0471	44939.5	41.0471	36058.4	41.0471	40097.9	41.0472	41050.7
41.1472	47384	41.1472	44931.7	41.1472	36036.4	41.1472	40080	41.1472	41033.9
41.2473	47380.6	41.2473	44924	41.2473	36014.4	41.2473	40062.2	41.2473	41017
41.3474	47377.1	41.3474	44916.2	41.3474	35992.4	41.3474	40044.3	41.3474	41000.2
41.4475	47373.6	41.4475	44908.5	41.4475	35970.5	41.4475	40026.5	41.4475	40983.4
41.5476	47370.2	41.5476	44900.7	41.5476	35948.6	41.5476	40008.6	41.5476	40966.6
41.6477	47366.7	41.6477	44893	41.6477	35926.6	41.6477	39990.8	41.6477	40949.7
41.7478	47363.2	41.7478	44885.2	41.7478	35904.7	41.7478	39973	41.7478	40932.9
41.8479	47359.7	41.8479	44877.5	41.8479	35882.8	41.8479	39955.1	41.8479	40916.1
41.9479	47356.3	41.9479	44869.7	41.9479	35860.9	41.9479	39937.3	41.948	40899.3
42.048	47352.8	42.048	44862	42.048	35839.1	42.048	39919.5	42.0481	40882.6
42.1481	47349.3	42.1481	44854.2	42.1481	35817.2	42.1481	39901.7	42.1481	40865.8
42.2482	47345.9	42.2482	44846.5	42.2482	35795.4	42.2482	39884	42.2482	40849
42.3483	47342.4	42.3483	44838.7	42.3483	35773.5	42.3483	39866.2	42.3483	40832.2
42.4484	47338.9	42.4484	44831	42.4484	35751.7	42.4484	39848.4	42.4484	40815.5
42.5485	47335.5	42.5485	44823.2	42.5485	35729.9	42.5485	39830.7	42.5485	40798.7
42.6486	47332	42.6486	44815.5	42.6486	35708.1	42.6486	39812.9	42.6486	40782
42.7487	47328.5	42.7487	44807.8	42.7487	35686.4	42.7487	39795.2	42.7487	40765.2
42.8488	47325.1	42.8488	44800	42.8488	35664.6	42.8488	39777.4	42.8488	40748.5
42.9488	47321.6	42.9488	44792.3	42.9488	35642.8	42.9488	39759.7	42.9489	40731.8
43.0489	47318.1	43.0489	44784.5	43.0489	35621.1	43.0489	39742	43.0489	40715.1
43.149	47314.7	43.149	44776.8	43.149	35599.4	43.149	39724.3	43.149	40698.4
43.2491	47311.2	43.2491	44769.1	43.2491	35577.7	43.2491	39706.6	43.2491	40681.7
43.3492	47307.7	43.3492	44761.4	43.3492	35556	43.3492	39688.9	43.3492	40665
43.4493	47304.3	43.4493	44753.6	43.4493	35534.3	43.4493	39671.2	43.4493	40648.3
43.5494	47300.8	43.5494	44745.9	43.5494	35512.6	43.5494	39653.5	43.5494	40631.6
43.6495	47297.3	43.6495	44738.2	43.6495	35491	43.6495	39635.8	43.6495	40614.9
43.7496	47293.9	43.7495	44730.4	43.7496	35469.3	43.7496	39618.2	43.7496	40598.2
43.8496	47290.4	43.8496	44722.7	43.8496	35447.7	43.8496	39600.5	43.8497	40581.6
43.9497	47286.9	43.9497	44715	43.9497	35426.1	43.9497	39582.9	43.9498	40564.9
44.0498	47283.5	44.0498	44707.3	44.0498	35404.5	44.0498	39565.2	44.0498	40548.3
44.1499	47280	44.1499	44699.6	44.1499	35382.9	44.1499	39547.6	44.1499	40531.6
44.25	47276.5	44.25	44691.8	44.25	35361.3	44.25	39530	44.25	40515
44.3501	47273.1	44.3501	44684.1	44.3501	35339.7	44.3501	39512.3	44.3501	40498.4
44.4502	47269.6	44.4502	44676.4	44.4502	35318.2	44.4502	39494.7	44.4502	40481.7
44.5503	47266.1	44.5503	44668.7	44.5503	35296.6	44.5503	39477.1	44.5503	40465.1
44.6504	47262.7	44.6504	44661	44.6504	35275.1	44.6504	39459.5	44.6504	40448.5
44.7505	47259.2	44.7505	44653.3	44.7505	35253.6	44.7505	39441.9	44.7505	40431.9
44.8505	47255.7	44.8505	44645.6	44.8505	35232.1	44.8505	39424.4	44.8506	40415.3
44.9506	47252.3	44.9506	44637.8	44.9506	35210.6	44.9506	39406.8	44.9507	40398.7
45.0507	47248.8	45.0507	44630.1	45.0507	35189.1	45.0507	39389.2	45.0507	40382.1
45.1508	47245.4	45.1508	44622.4	45.1508	35167.7	45.1508	39371.7	45.1508	40365.6
45.2509	47241.9	45.2509	44614.7	45.2509	35146.2	45.2509	39354.1	45.2509	40349
45.351	47238.4	45.351	44607	45.351	35124.8	45.351	39336.6	45.351	40332.4
45.4511	47235	45.4511	44599.3	45.4511	35103.4	45.4511	39319.1	45.4511	40315.9
45.5512	47231.5	45.5512	44591.6	45.5512	35082	45.5512	39301.5	45.5512	40299.3
45.6513	47228.1	45.6513	44583.9	45.6513	35060.6	45.6513	39284	45.6513	40282.8
45.7514	47224.6	45.7514	44576.2	45.7514	35039.2	45.7514	39266.5	45.7514	40266.3
45.8514	47221.1	45.8514	44568.5	45.8514	35017.8	45.8514	39249	45.8515	40249.7
45.9515	47217.7	45.9515	44560.8	45.9515	34996.5	45.9515	39231.5	45.9515	40233.2
46.0516	47214.2	46.0516	44553.1	46.0516	34975.1	46.0516	39214	46.0516	40216.7
46.1517	47210.8	46.1517	44545.4	46.1517	34953.8	46.1517	39196.6	46.1517	40200.2
46.2518	47207.3	46.2518	44537.7	46.2518	34932.5	46.2518	39179.1	46.2518	40183.7
46.3519	47203.8	46.3519	44530.1	46.3519	34911.2	46.3519	39161.6	46.3519	40167.2
46.452	47200.4	46.452	44522.4	46.452	34889.9	46.452	39144.2	46.452	40150.7
46.5521	47196.9	46.5521	44514.7	46.5521	34868.6	46.5521	39126.7	46.5521	40134.2
46.6522	47193.5	46.6522	44507	46.6522	34847.3	46.6522	39109.3	46.6522	40117.8
46.7522	47190	46.7522	44499.3	46.7522	34826.1	46.7522	39091.9	46.7523	40101.3
46.8523	47186.5	46.8523	44491.6	46.8523	34804.9	46.8523	39074.4	46.8524	40084.8
46.9524	47183.1	46.9524	44483.9	46.9524	34783.6	46.9524	39057	46.9524	40068.4
47.0525	47179.6	47.0525	44476.3	47.0525	34762.4	47.0525	39039.6	47.0525	40052
47.1526	47176.2	47.1526	44468.6	47.1526	34741.2	47.1526	39022.2	47.1526	40035.5
47.2527	47172.7	47.2527	44460.9	47.2527	34720	47.2527	39004.8	47.2527	40019.1
47.3528	47169.3	47.3528	44453.2	47.3528	34698.9	47.3528	38987.4	47.3528	40002.7
47.4529	47165.8	47.4529	44445.5	47.4529	34677.7	47.4529	38970.1	47.4529	39986.2
47.553	47162.3	47.553	44437.9	47.553	34656.6	47.553	38952.7	47.553	39969.8
47.6531	47158.9	47.6531	44430.2	47.6531	34635.4	47.6531	38935.3	47.6531	39953.4
47.7531	47155.4	47.7531	44422.5	47.7531	34614.3	47.7531	38918	47.7532	39937
47.8532	47152	47.8532	44414.8	47.8532	34593.2	47.8532	38900.6	47.8533	39920.6
47.9533	47148.5	47.9533	44407.2	47.9533	34572.1	47.9533	38883.3	47.9533	39904.2
48.0534	47145.1	48.0534	44399.5	48.0534	34551	48.0534	38866	48.0534	39887.9
48.1535	47141.6	48.1535	44391.8	48.1535	34529.9	48.1535	38848.7	48.1535	39871.5
48.2536	47138.2	48.2536	44384.2	48.2536	34508.9	48.2536	38831.3	48.2536	39855.1
48.3537	47134.7	48.3537	44376.5	48.3537	34487.8	48.3537	38814	48.3537	39838.8
48.4538	47131.3	48.4538	44368.8	48.4538	34466.8	48.4538	38796.7	48.4538	39822.4
48.5539	47127.8	48.5539	44361.2	48.5539	34445.8	48.5539	38779.4	48.5539	39806.1
48.654	47124.3	48.654	44353.5	48.654	34424.8	48.654	38762.2	48.654	39789.7
48.754	47120.9	48.754	44345.9	48.754	34403.8	48.754	38744.9	48.7541	39773.4
48.8541	47117.4	48.8541	44338.2	48.8541	34382.8	48.8541	38727.6	48.8541	39757.1
48.9542	47114	48.9542	44330.6	48.9542	34361.8	48.9542	38710.4	48.9542	39740.8
49.0543	47110.5	49.0543	44322.9	49.0543	34340.9	49.0543	38693.1	49.0543	39724.5
49.1544	47107.1	49.1544	44315.2	49.1544	34319.9	49.1544	38675.9	49.1544	39708.1
49.2545	47103.6	49.2545	44307.6	49.2545	34299	49.2545	38658.6	49.2545	39691.9
49.3546	47100.2	49.3546	44299.9	49.3546	34278.1	49.3546	38641.4	49.3546	39675.6
49.4547	47096.7	49.4547	44292.3	49.4547	34257.2	49.4547	38624.2	49.4547	39659.3
49.5548	47093.3	49.5548	44284.6	49.5548	34236.3	49.5548	38607	49.5548	39643
49.6549	47089.8	49.6549	44277	49.6549	34215.4	49.6549	38589.8	49.6549	39626.7
49.7549	47086.4	49.7549	44269.4	49.7549	34194.5	49.7549	38572.6	49.755	39610.5
49.855	47082.9	49.855	44261.7	49.855	34173.7	49.855	38555.4	49.855	39594.2
49.9551	47079.5	49.9551	44254.1	49.9551	34152.8	49.9551	38538.2	49.9551	39578
50.0552	47076	50.0552	44246.4	50.0552	34132	50.0552	38521	50.0552	39561.7
50.1553	47072.6	50.1553	44238.8	50.1553	34111.2	50.1553	38503.8	50.1553	39545.5
50.2554	47069.1	50.2554	44231.1	50.2554	34090.4	50.2554	38486.7	50.2554	39529.2
50.3555	47065.7	50.3555	44223.5	50.3555	34069.6	50.3555	38469.5	50.3555	39513
50.4556	47062.2	50.4556	44215.9	50.4556	34048.8	50.4556	38452.4	50.4556	39496.8
50.5557	47058.8	50.5557	44208.2	50.5557	34028.1	50.5557	38435.2	50.5557	39480.6
50.6557	47055.3	50.6557	44200.6	50.6557	34007.3	50.6557	38418.1	50.6558	39464.4
50.7558	47051.9	50.7558	44193	50.7558	33986.6	50.7558	38401	50.7559	39448.2
50.8559	47048.4	50.8559	44185.3	50.8559	33965.9	50.8559	38383.9	50.8559	39432
50.956	47045	50.956	44177.7	50.956	33945.1	50.956	38366.8	50.956	39415.8
51.0561	47041.5	51.0561	44170.1	51.0561	33924.4	51.0561	38349.7	51.0561	39399.6
51.1562	47038.1	51.1562	44162.4	51.1562	33903.7	51.1562	38332.6	51.1562	39383.5
51.2563	47034.6	51.2563	44154.8	51.2563	33883.1	51.2563	38315.5	51.2563	39367.3
51.3564	47031.2	51.3564	44147.2	51.3564	33862.4	51.3564	38298.4	51.3564	39351.1
51.4565	47027.8	51.4565	44139.6	51.4565	33841.8	51.4565	38281.3	51.4565	39335
51.5566	47024.3	51.5566	44132	51.5566	33821.1	51.5566	38264.3	51.5566	39318.8
51.6566	47020.9	51.6566	44124.3	51.6566	33800.5	51.6566	38247.2	51.6567	39302.7
51.7567	47017.4	51.7567	44116.7	51.7567	33779.9	51.7567	38230.2	51.7567	39286.6
51.8568	47014	51.8568	44109.1	51.8568	33759.3	51.8568	38213.1	51.8568	39270.5
51.9569	47010.5	51.9569	44101.5	51.9569	33738.7	51.9569	38196.1	51.9569	39254.3
52.057	47007.1	52.057	44093.9	52.057	33718.1	52.057	38179.1	52.057	39238.2
52.1571	47003.6	52.1571	44086.2	52.1571	33697.6	52.1571	38162.1	52.1571	39222.1
52.2572	47000.2	52.2572	44078.6	52.2572	33677	52.2572	38145.1	52.2572	39206
52.3573	46996.8	52.3573	44071	52.3573	33656.5	52.3573	38128.1	52.3573	39189.9
52.4574	46993.3	52.4574	44063.4	52.4574	33635.9	52.4574	38111.1	52.4574	39173.8
52.5575	46989.9	52.5575	44055.8	52.5575	33615.4	52.5575	38094.1	52.5575	39157.8
52.6575	46986.4	52.6575	44048.2	52.6576	33594.9	52.6576	38077.1	52.6576	39141.7
52.7576	46983	52.7576	44040.6	52.7576	33574.4	52.7576	38060.1	52.7576	39125.6
52.8577	46979.5	52.8577	44033	52.8577	33554	52.8577	38043.2	52.8577	39109.6
52.9578	46976.1	52.9578	44025.4	52.9578	33533.5	52.9578	38026.2	52.9578	39093.5
53.0579	46972.6	53.0579	44017.8	53.0579	33513	53.0579	38009.3	53.0579	39077.5
53.158	46969.2	53.158	44010.2	53.158	33492.6	53.158	37992.3	53.158	39061.4
53.2581	46965.8	53.2581	44002.6	53.2581	33472.2	53.2581	37975.4	53.2581	39045.4
53.3582	46962.3	53.3582	43995	53.3582	33451.8	53.3582	37958.5	53.3582	39029.4
53.4583	46958.9	53.4583	43987.4	53.4583	33431.4	53.4583	37941.6	53.4583	39013.4
53.5583	46955.4	53.5583	43979.8	53.5584	33411	53.5583	37924.7	53.5584	38997.3
53.6584	46952	53.6584	43972.2	53.6585	33390.6	53.6584	37907.8	53.6585	38981.3
53.7585	46948.6	53.7585	43964.6	53.7585	33370.2	53.7585	37890.9	53.7585	38965.3
53.8586	46945.1	53.8586	43957	53.8586	33349.9	53.8586	37874	53.8586	38949.3
53.9587	46941.7	53.9587	43949.4	53.9587	33329.6	53.9587	37857.1	53.9587	38933.4
54.0588	46938.2	54.0588	43941.8	54.0588	33309.2	54.0588	37840.2	54.0588	38917.4
54.1589	46934.8	54.1589	43934.2	54.1589	33288.9	54.1589	37823.4	54.1589	38901.4
54.259	46931.4	54.259	43926.7	54.259	33268.6	54.259	37806.5	54.259	38885.4
54.3591	46927.9	54.3591	43919.1	54.3591	33248.3	54.3591	37789.7	54.3591	38869.5
54.4592	46924.5	54.4592	43911.5	54.4592	33228.1	54.4592	37772.8	54.4592	38853.5
54.5592	46921	54.5592	43903.9	54.5592	33207.8	54.5592	37756	54.5593	38837.6
54.6593	46917.6	54.6593	43896.3	54.6593	33187.5	54.6593	37739.1	54.6594	38821.6
54.7594	46914.2	54.7594	43888.7	54.7594	33167.3	54.7594	37722.3	54.7594	38805.7
54.8595	46910.7	54.8595	43881.2	54.8595	33147.1	54.8595	37705.5	54.8595	38789.8
54.9596	46907.3	54.9596	43873.6	54.9596	33126.9	54.9596	37688.7	54.9596	38773.9
55.0597	46903.9	55.0597	43866	55.0597	33106.7	55.0597	37671.9	55.0597	38757.9
55.1598	46900.4	55.1598	43858.4	55.1598	33086.5	55.1598	37655.1	55.1598	38742
55.2599	46897	55.2599	43850.9	55.2599	33066.3	55.2599	37638.3	55.2599	38726.1
55.36	46893.5	55.36	43843.3	55.36	33046.1	55.36	37621.6	55.36	38710.2
55.4601	46890.1	55.4601	43835.7	55.4601	33026	55.4601	37604.8	55.4601	38694.3
55.5602	46886.7	55.5602	43828.1	55.5602	33005.8	55.5602	37588	55.5602	38678.5
55.6602	46883.2	55.6602	43820.6	55.6602	32985.7	55.6602	37571.3	55.6602	38662.6
55.7603	46879.8	55.7603	43813	55.7603	32965.6	55.7603	37554.5	55.7603	38646.7
55.8604	46876.4	55.8604	43805.4	55.8604	32945.5	55.8604	37537.8	55.8604	38630.9
55.9605	46872.9	55.9605	43797.9	55.9605	32925.4	55.9605	37521.1	55.9605	38615
56.0606	46869.5	56.0606	43790.3	56.0606	32905.3	56.0606	37504.4	56.0606	38599.2
56.1607	46866.1	56.1607	43782.8	56.1607	32885.2	56.1607	37487.6	56.1607	38583.3
56.2608	46862.6	56.2608	43775.2	56.2608	32865.2	56.2608	37470.9	56.2608	38567.5
56.3609	46859.2	56.3609	43767.6	56.3609	32845.1	56.3609	37454.2	56.3609	38551.6
56.461	46855.8	56.4609	43760.1	56.461	32825.1	56.461	37437.5	56.461	38535.8
56.5611	46852.3	56.561	43752.5	56.5611	32805.1	56.5611	37420.9	56.5611	38520
56.6611	46848.9	56.6611	43745	56.6611	32785.1	56.6611	37404.2	56.6611	38504.2
56.7612	46845.5	56.7612	43737.4	56.7612	32765.1	56.7612	37387.5	56.7612	38488.4
56.8613	46842	56.8613	43729.9	56.8613	32745.1	56.8613	37370.8	56.8613	38472.6
56.9614	46838.6	56.9614	43722.3	56.9614	32725.1	56.9614	37354.2	56.9614	38456.8
57.0615	46835.2	57.0615	43714.8	57.0615	32705.2	57.0615	37337.5	57.0615	38441
57.1616	46831.7	57.1616	43707.2	57.1616	32685.2	57.1616	37320.9	57.1616	38425.2
57.2617	46828.3	57.2617	43699.7	57.2617	32665.3	57.2617	37304.3	57.2617	38409.5
57.3618	46824.9	57.3618	43692.1	57.3618	32645.4	57.3618	37287.6	57.3618	38393.7
57.4618	46821.4	57.4618	43684.6	57.4619	32625.5	57.4618	37271	57.4619	38378
57.5619	46818	57.5619	43677	57.562	32605.6	57.5619	37254.4	57.562	38362.2
57.662	46814.6	57.662	43669.5	57.662	32585.7	57.662	37237.8	57.662	38346.5
57.7621	46811.2	57.7621	43661.9	57.7621	32565.8	57.7621	37221.2	57.7621	38330.7
57.8622	46807.7	57.8622	43654.4	57.8622	32546	57.8622	37204.6	57.8622	38315
57.9623	46804.3	57.9623	43646.9	57.9623	32526.1	57.9623	37188	57.9623	38299.3
58.0624	46800.9	58.0624	43639.3	58.0624	32506.3	58.0624	37171.5	58.0624	38283.5
58.1625	46797.4	58.1625	43631.8	58.1625	32486.5	58.1625	37154.9	58.1625	38267.8
58.2626	46794	58.2626	43624.3	58.2626	32466.6	58.2626	37138.3	58.2626	38252.1
58.3627	46790.6	58.3627	43616.7	58.3627	32446.8	58.3627	37121.8	58.3627	38236.4
58.4627	46787.1	58.4627	43609.2	58.4627	32427.1	58.4627	37105.2	58.4628	38220.7
58.5628	46783.7	58.5628	43601.7	58.5628	32407.3	58.5628	37088.7	58.5628	38205
58.6629	46780.3	58.6629	43594.1	58.6629	32387.5	58.6629	37072.2	58.6629	38189.4
58.763	46776.9	58.763	43586.6	58.763	32367.8	58.763	37055.7	58.763	38173.7
58.8631	46773.4	58.8631	43579.1	58.8631	32348	58.8631	37039.1	58.8631	38158
58.9632	46770	58.9632	43571.6	58.9632	32328.3	58.9632	37022.6	58.9632	38142.4
59.0633	46766.6	59.0633	43564	59.0633	32308.6	59.0633	37006.1	59.0633	38126.7
59.1634	46763.2	59.1634	43556.5	59.1634	32288.9	59.1634	36989.6	59.1634	38111
59.2635	46759.7	59.2635	43549	59.2635	32269.2	59.2635	36973.2	59.2635	38095.4
59.3636	46756.3	59.3636	43541.5	59.3636	32249.5	59.3636	36956.7	59.3636	38079.8
59.4637	46752.9	59.4637	43534	59.4637	32229.8	59.4637	36940.2	59.4637	38064.1
59.5637	46749.4	59.5637	43526.4	59.5637	32210.2	59.5637	36923.7	59.5637	38048.5
59.6638	46746	59.6638	43518.9	59.6638	32190.5	59.6638	36907.3	59.6638	38032.9
59.7639	46742.6	59.7639	43511.4	59.7639	32170.9	59.7639	36890.8	59.7639	38017.3
59.864	46739.2	59.864	43503.9	59.864	32151.3	59.864	36874.4	59.864	38001.7
59.9641	46735.7	59.9641	43496.4	59.9641	32131.7	59.9641	36858	59.9641	37986.1
60.0642	46732.3	60.0642	43488.9	60.0642	32112.1	60.0642	36841.5	60.0642	37970.5
60.1643	46728.9	60.1643	43481.4	60.1643	32092.5	60.1643	36825.1	60.1643	37954.9
60.2644	46725.5	60.2644	43473.8	60.2644	32072.9	60.2644	36808.7	60.2644	37939.3
60.3645	46722	60.3644	43466.3	60.3645	32053.4	60.3645	36792.3	60.3645	37923.8
60.4646	46718.6	60.4645	43458.8	60.4646	32033.8	60.4646	36775.9	60.4646	37908.2
60.5646	46715.2	60.5646	43451.3	60.5646	32014.3	60.5646	36759.5	60.5647	37892.6
60.6647	46711.8	60.6647	43443.8	60.6647	31994.8	60.6647	36743.1	60.6647	37877.1
60.7648	46708.4	60.7648	43436.3	60.7648	31975.3	60.7648	36726.8	60.7648	37861.5
60.8649	46704.9	60.8649	43428.8	60.8649	31955.8	60.8649	36710.4	60.8649	37846
60.965	46701.5	60.965	43421.3	60.965	31936.3	60.965	36694	60.965	37830.5
61.0651	46698.1	61.0651	43413.8	61.0651	31916.8	61.0651	36677.7	61.0651	37814.9
61.1652	46694.7	61.1652	43406.3	61.1652	31897.3	61.1652	36661.3	61.1652	37799.4
61.2653	46691.2	61.2653	43398.8	61.2653	31877.9	61.2653	36645	61.2653	37783.9
61.3653	46687.8	61.3653	43391.3	61.3654	31858.4	61.3653	36628.7	61.3654	37768.4
61.4654	46684.4	61.4654	43383.8	61.4654	31839	61.4654	36612.3	61.4654	37752.9
61.5655	46681	61.5655	43376.4	61.5655	31819.6	61.5655	36596	61.5655	37737.4
61.6656	46677.6	61.6656	43368.9	61.6656	31800.2	61.6656	36579.7	61.6656	37721.9
61.7657	46674.1	61.7657	43361.4	61.7657	31780.8	61.7657	36563.4	61.7657	37706.4
61.8658	46670.7	61.8658	43353.9	61.8658	31761.4	61.8658	36547.1	61.8658	37691
61.9659	46667.3	61.9659	43346.4	61.9659	31742	61.9659	36530.8	61.9659	37675.5
62.066	46663.9	62.066	43338.9	62.066	31722.7	62.066	36514.5	62.066	37660
62.1661	46660.5	62.1661	43331.4	62.1661	31703.3	62.1661	36498.3	62.1661	37644.6
62.2662	46657	62.2662	43324	62.2662	31684	62.2662	36482	62.2662	37629.1
62.3663	46653.6	62.3663	43316.5	62.3663	31664.7	62.3663	36465.7	62.3663	37613.7
62.4663	46650.2	62.4663	43309	62.4663	31645.4	62.4663	36449.5	62.4663	37598.2
62.5664	46646.8	62.5664	43301.5	62.5664	31626.1	62.5664	36433.2	62.5664	37582.8
62.6665	46643.4	62.6665	43294	62.6665	31606.8	62.6665	36417	62.6665	37567.4
62.7666	46640	62.7666	43286.6	62.7666	31587.5	62.7666	36400.8	62.7666	37552
62.8667	46636.5	62.8667	43279.1	62.8667	31568.2	62.8667	36384.5	62.8667	37536.5
62.9668	46633.1	62.9668	43271.6	62.9668	31549	62.9668	36368.3	62.9668	37521.1
63.0669	46629.7	63.0669	43264.1	63.0669	31529.7	63.0669	36352.1	63.0669	37505.7
63.167	46626.3	63.167	43256.7	63.167	31510.5	63.167	36335.9	63.167	37490.3
63.2671	46622.9	63.2671	43249.2	63.2671	31491.3	63.2671	36319.7	63.2671	37475
63.3672	46619.5	63.3672	43241.7	63.3672	31472.1	63.3672	36303.5	63.3672	37459.6
63.4672	46616	63.4672	43234.3	63.4672	31452.9	63.4672	36287.4	63.4672	37444.2
63.5673	46612.6	63.5673	43226.8	63.5673	31433.7	63.5673	36271.2	63.5673	37428.8
63.6674	46609.2	63.6674	43219.3	63.6674	31414.6	63.6674	36255	63.6674	37413.5
63.7675	46605.8	63.7675	43211.9	63.7675	31395.4	63.7675	36238.9	63.7675	37398.1
63.8676	46602.4	63.8676	43204.4	63.8676	31376.3	63.8676	36222.7	63.8676	37382.8
63.9677	46599	63.9677	43196.9	63.9677	31357.1	63.9677	36206.6	63.9677	37367.4
64.0678	46595.5	64.0678	43189.5	64.0678	31338	64.0678	36190.4	64.0678	37352.1
64.1679	46592.1	64.1679	43182	64.1679	31318.9	64.1679	36174.3	64.1679	37336.8
64.268	46588.7	64.268	43174.6	64.268	31299.8	64.268	36158.2	64.268	37321.4
64.368	46585.3	64.368	43167.1	64.368	31280.7	64.368	36142.1	64.3681	37306.1
64.4681	46581.9	64.4681	43159.7	64.4681	31261.6	64.4681	36126	64.4681	37290.8
64.5682	46578.5	64.5682	43152.2	64.5682	31242.6	64.5682	36109.9	64.5682	37275.5
64.6683	46575.1	64.6683	43144.8	64.6683	31223.5	64.6683	36093.8	64.6683	37260.2
64.7684	46571.6	64.7684	43137.3	64.7684	31204.5	64.7684	36077.7	64.7684	37244.9
64.8685	46568.2	64.8685	43129.9	64.8685	31185.4	64.8685	36061.6	64.8685	37229.6
64.9686	46564.8	64.9686	43122.4	64.9686	31166.4	64.9686	36045.5	64.9686	37214.3
65.0687	46561.4	65.0687	43115	65.0687	31147.4	65.0687	36029.5	65.0687	37199.1
65.1688	46558	65.1688	43107.5	65.1688	31128.4	65.1688	36013.4	65.1688	37183.8
65.2689	46554.6	65.2689	43100.1	65.2689	31109.4	65.2689	35997.4	65.2689	37168.5
65.3689	46551.2	65.3689	43092.6	65.3689	31090.5	65.3689	35981.3	65.3689	37153.3
65.469	46547.8	65.469	43085.2	65.469	31071.5	65.469	35965.3	65.469	37138
65.5691	46544.4	65.5691	43077.8	65.5691	31052.5	65.5691	35949.2	65.5691	37122.8
65.6692	46540.9	65.6692	43070.3	65.6692	31033.6	65.6692	35933.2	65.6692	37107.5
65.7693	46537.5	65.7693	43062.9	65.7693	31014.7	65.7693	35917.2	65.7693	37092.3
65.8694	46534.1	65.8694	43055.4	65.8694	30995.8	65.8694	35901.2	65.8694	37077.1
65.9695	46530.7	65.9695	43048	65.9695	30976.9	65.9695	35885.2	65.9695	37061.9
66.0696	46527.3	66.0696	43040.6	66.0696	30958	66.0696	35869.2	66.0696	37046.7
66.1697	46523.9	66.1697	43033.1	66.1697	30939.1	66.1697	35853.2	66.1697	37031.5
66.2698	46520.5	66.2698	43025.7	66.2698	30920.2	66.2698	35837.2	66.2698	37016.3
66.3698	46517.1	66.3698	43018.3	66.3698	30901.4	66.3698	35821.3	66.3698	37001.1
66.4699	46513.7	66.4699	43010.8	66.4699	30882.5	66.4699	35805.3	66.4699	36985.9
66.57	46510.3	66.57	43003.4	66.57	30863.7	66.57	35789.4	66.57	36970.7
66.6701	46506.9	66.6701	42996	66.6701	30844.9	66.6701	35773.4	66.6701	36955.5
66.7702	46503.4	66.7702	42988.6	66.7702	30826.1	66.7702	35757.5	66.7702	36940.4
66.8703	46500	66.8703	42981.1	66.8703	30807.3	66.8703	35741.5	66.8703	36925.2
66.9704	46496.6	66.9704	42973.7	66.9704	30788.5	66.9704	35725.6	66.9704	36910
67.0705	46493.2	67.0705	42966.3	67.0705	30769.7	67.0705	35709.7	67.0705	36894.9
67.1706	46489.8	67.1706	42958.9	67.1706	30750.9	67.1706	35693.8	67.1706	36879.7
67.2707	46486.4	67.2707	42951.5	67.2707	30732.2	67.2707	35677.8	67.2707	36864.6
67.3707	46483	67.3707	42944.1	67.3707	30713.4	67.3707	35661.9	67.3708	36849.5
67.4708	46479.6	67.4708	42936.6	67.4708	30694.7	67.4708	35646.1	67.4708	36834.4
67.5709	46476.2	67.5709	42929.2	67.5709	30676	67.5709	35630.2	67.5709	36819.2
67.671	46472.8	67.671	42921.8	67.671	30657.3	67.671	35614.3	67.671	36804.1
67.7711	46469.4	67.7711	42914.4	67.7711	30638.6	67.7711	35598.4	67.7711	36789
67.8712	46466	67.8712	42907	67.8712	30619.9	67.8712	35582.5	67.8712	36773.9
67.9713	46462.6	67.9713	42899.6	67.9713	30601.2	67.9713	35566.7	67.9713	36758.8
68.0714	46459.2	68.0714	42892.2	68.0714	30582.6	68.0714	35550.8	68.0714	36743.7
68.1715	46455.8	68.1715	42884.8	68.1715	30563.9	68.1715	35535	68.1715	36728.7
68.2716	46452.4	68.2716	42877.4	68.2716	30545.3	68.2716	35519.2	68.2716	36713.6
68.3716	46449	68.3716	42870	68.3716	30526.6	68.3716	35503.3	68.3716	36698.5
68.4717	46445.6	68.4717	42862.5	68.4717	30508	68.4717	35487.5	68.4717	36683.5
68.5718	46442.1	68.5718	42855.1	68.5718	30489.4	68.5718	35471.7	68.5718	36668.4
68.6719	46438.7	68.6719	42847.7	68.6719	30470.8	68.6719	35455.9	68.6719	36653.3
68.772	46435.3	68.772	42840.3	68.772	30452.2	68.772	35440.1	68.772	36638.3
68.8721	46431.9	68.8721	42833	68.8721	30433.7	68.8721	35424.3	68.8721	36623.3
68.9722	46428.5	68.9722	42825.6	68.9722	30415.1	68.9722	35408.5	68.9722	36608.2
69.0723	46425.1	69.0723	42818.2	69.0723	30396.6	69.0723	35392.7	69.0723	36593.2
69.1723	46421.7	69.1723	42810.8	69.1724	30378	69.1724	35376.9	69.1724	36578.2
69.2724	46418.3	69.2724	42803.4	69.2725	30359.5	69.2724	35361.2	69.2725	36563.2
69.3725	46414.9	69.3725	42796	69.3725	30341	69.3725	35345.4	69.3725	36548.2
69.4726	46411.5	69.4726	42788.6	69.4726	30322.5	69.4726	35329.7	69.4726	36533.2
69.5727	46408.1	69.5727	42781.2	69.5727	30304	69.5727	35313.9	69.5727	36518.2
69.6728	46404.7	69.6728	42773.8	69.6728	30285.5	69.6728	35298.2	69.6728	36503.2
69.7729	46401.3	69.7729	42766.4	69.7729	30267	69.7729	35282.4	69.7729	36488.2
69.873	46397.9	69.873	42759	69.873	30248.6	69.873	35266.7	69.873	36473.2
69.9731	46394.5	69.9731	42751.7	69.9731	30230.1	69.9731	35251	69.9731	36458.3
70.0732	46391.1	70.0732	42744.3	70.0732	30211.7	70.0732	35235.3	70.0732	36443.3
70.1732	46387.7	70.1732	42736.9	70.1732	30193.3	70.1732	35219.6	70.1733	36428.3
70.2733	46384.3	70.2733	42729.5	70.2733	30174.9	70.2733	35203.9	70.2733	36413.4
70.3734	46380.9	70.3734	42722.1	70.3734	30156.5	70.3734	35188.2	70.3734	36398.4
70.4735	46377.5	70.4735	42714.8	70.4735	30138.1	70.4735	35172.5	70.4735	36383.5
70.5736	46374.1	70.5736	42707.4	70.5736	30119.7	70.5736	35156.8	70.5736	36368.6
70.6737	46370.7	70.6737	42700	70.6737	30101.3	70.6737	35141.2	70.6737	36353.6
70.7738	46367.3	70.7738	42692.6	70.7738	30083	70.7738	35125.5	70.7738	36338.7
70.8739	46363.9	70.8739	42685.3	70.8739	30064.6	70.8739	35109.9	70.8739	36323.8
70.974	46360.5	70.974	42677.9	70.974	30046.3	70.974	35094.2	70.974	36308.9
71.0741	46357.1	71.0741	42670.5	71.0741	30028	71.0741	35078.6	71.0741	36294
71.1741	46353.7	71.1741	42663.2	71.1741	30009.6	71.1741	35062.9	71.1742	36279.1
71.2742	46350.4	71.2742	42655.8	71.2742	29991.3	71.2742	35047.3	71.2742	36264.2
71.3743	46347	71.3743	42648.4	71.3743	29973.1	71.3743	35031.7	71.3743	36249.3
71.4744	46343.6	71.4744	42641.1	71.4744	29954.8	71.4744	35016.1	71.4744	36234.4
71.5745	46340.2	71.5745	42633.7	71.5745	29936.5	71.5745	35000.5	71.5745	36219.6
71.6746	46336.8	71.6746	42626.3	71.6746	29918.2	71.6746	34984.9	71.6746	36204.7
71.7747	46333.4	71.7747	42619	71.7747	29900	71.7747	34969.3	71.7747	36189.8
71.8748	46330	71.8748	42611.6	71.8748	29881.8	71.8748	34953.7	71.8748	36175
71.9749	46326.6	71.9749	42604.3	71.9749	29863.5	71.9749	34938.1	71.9749	36160.1
72.075	46323.2	72.075	42596.9	72.075	29845.3	72.075	34922.5	72.075	36145.3
72.175	46319.8	72.175	42589.5	72.175	29827.1	72.175	34907	72.175	36130.5
72.2751	46316.4	72.2751	42582.2	72.2751	29808.9	72.2751	34891.4	72.2751	36115.6
72.3752	46313	72.3752	42574.8	72.3752	29790.8	72.3752	34875.9	72.3752	36100.8
72.4753	46309.6	72.4753	42567.5	72.4753	29772.6	72.4753	34860.3	72.4753	36086
72.5754	46306.2	72.5754	42560.1	72.5754	29754.4	72.5754	34844.8	72.5754	36071.2
72.6755	46302.8	72.6755	42552.8	72.6755	29736.3	72.6755	34829.3	72.6755	36056.4
72.7756	46299.4	72.7756	42545.4	72.7756	29718.2	72.7756	34813.7	72.7756	36041.6
72.8757	46296	72.8757	42538.1	72.8757	29700	72.8757	34798.2	72.8757	36026.8
72.9758	46292.6	72.9758	42530.7	72.9758	29681.9	72.9758	34782.7	72.9758	36012
73.0759	46289.3	73.0759	42523.4	73.0759	29663.8	73.0759	34767.2	73.0759	35997.2
73.176	46285.9	73.1759	42516.1	73.176	29645.7	73.176	34751.7	73.176	35982.4
73.276	46282.5	73.276	42508.7	73.276	29627.7	73.276	34736.2	73.276	35967.7
73.3761	46279.1	73.3761	42501.4	73.3761	29609.6	73.3761	34720.8	73.3761	35952.9
73.4762	46275.7	73.4762	42494	73.4762	29591.5	73.4762	34705.3	73.4762	35938.2
73.5763	46272.3	73.5763	42486.7	73.5763	29573.5	73.5763	34689.8	73.5763	35923.4
73.6764	46268.9	73.6764	42479.4	73.6764	29555.4	73.6764	34674.4	73.6764	35908.7
73.7765	46265.5	73.7765	42472	73.7765	29537.4	73.7765	34658.9	73.7765	35893.9
73.8766	46262.1	73.8766	42464.7	73.8766	29519.4	73.8766	34643.4	73.8766	35879.2
73.9767	46258.7	73.9767	42457.4	73.9767	29501.4	73.9767	34628	73.9767	35864.5
74.0768	46255.3	74.0768	42450	74.0768	29483.4	74.0768	34612.6	74.0768	35849.7
74.1768	46252	74.1768	42442.7	74.1768	29465.4	74.1768	34597.2	74.1769	35835
74.2769	46248.6	74.2769	42435.4	74.2769	29447.5	74.2769	34581.7	74.2769	35820.3
74.377	46245.2	74.377	42428	74.377	29429.5	74.377	34566.3	74.377	35805.6
74.4771	46241.8	74.4771	42420.7	74.4771	29411.6	74.4771	34550.9	74.4771	35790.9
74.5772	46238.4	74.5772	42413.4	74.5772	29393.6	74.5772	34535.5	74.5772	35776.2
74.6773	46235	74.6773	42406.1	74.6773	29375.7	74.6773	34520.1	74.6773	35761.6
74.7774	46231.6	74.7774	42398.7	74.7774	29357.8	74.7774	34504.7	74.7774	35746.9
74.8775	46228.2	74.8775	42391.4	74.8775	29339.9	74.8775	34489.4	74.8775	35732.2
74.9776	46224.9	74.9776	42384.1	74.9776	29322	74.9776	34474	74.9776	35717.5
75.0777	46221.5	75.0777	42376.8	75.0777	29304.1	75.0777	34458.6	75.0777	35702.9
75.1777	46218.1	75.1777	42369.5	75.1777	29286.2	75.1777	34443.3	75.1778	35688.2
75.2778	46214.7	75.2778	42362.1	75.2778	29268.4	75.2778	34427.9	75.2778	35673.6
75.3779	46211.3	75.3779	42354.8	75.3779	29250.5	75.3779	34412.6	75.3779	35658.9
75.478	46207.9	75.478	42347.5	75.478	29232.7	75.478	34397.2	75.478	35644.3
75.5781	46204.5	75.5781	42340.2	75.5781	29214.9	75.5781	34381.9	75.5781	35629.7
75.6782	46201.1	75.6782	42332.9	75.6782	29197	75.6782	34366.6	75.6782	35615
75.7783	46197.8	75.7783	42325.6	75.7783	29179.2	75.7783	34351.3	75.7783	35600.4
75.8784	46194.4	75.8784	42318.3	75.8784	29161.4	75.8784	34336	75.8784	35585.8
75.9785	46191	75.9785	42311	75.9785	29143.7	75.9785	34320.7	75.9785	35571.2
76.0786	46187.6	76.0786	42303.7	76.0786	29125.9	76.0786	34305.4	76.0786	35556.6
76.1786	46184.2	76.1786	42296.4	76.1786	29108.1	76.1786	34290.1	76.1786	35542
76.2787	46180.8	76.2787	42289.1	76.2787	29090.4	76.2787	34274.8	76.2787	35527.4
76.3788	46177.5	76.3788	42281.7	76.3788	29072.6	76.3788	34259.5	76.3788	35512.8
76.4789	46174.1	76.4789	42274.4	76.4789	29054.9	76.4789	34244.2	76.4789	35498.3
76.579	46170.7	76.579	42267.1	76.579	29037.2	76.579	34229	76.579	35483.7
76.6791	46167.3	76.6791	42259.8	76.6791	29019.5	76.6791	34213.7	76.6791	35469.1
76.7792	46163.9	76.7792	42252.6	76.7792	29001.8	76.7792	34198.5	76.7792	35454.6
76.8793	46160.5	76.8793	42245.3	76.8793	28984.1	76.8793	34183.2	76.8793	35440
76.9794	46157.2	76.9793	42238	76.9794	28966.4	76.9794	34168	76.9794	35425.5
77.0794	46153.8	77.0794	42230.7	77.0794	28948.7	77.0794	34152.8	77.0794	35410.9
77.1795	46150.4	77.1795	42223.4	77.1795	28931.1	77.1795	34137.6	77.1795	35396.4
77.2796	46147	77.2796	42216.1	77.2796	28913.4	77.2796	34122.3	77.2796	35381.9
77.3797	46143.6	77.3797	42208.8	77.3797	28895.8	77.3797	34107.1	77.3797	35367.4
77.4798	46140.2	77.4798	42201.5	77.4798	28878.2	77.4798	34091.9	77.4798	35352.8
77.5799	46136.9	77.5799	42194.2	77.5799	28860.6	77.5799	34076.7	77.5799	35338.3
77.68	46133.5	77.68	42186.9	77.68	28843	77.68	34061.5	77.68	35323.8
77.7801	46130.1	77.7801	42179.6	77.7801	28825.4	77.7801	34046.4	77.7801	35309.3
77.8802	46126.7	77.8802	42172.4	77.8802	28807.8	77.8802	34031.2	77.8802	35294.8
77.9802	46123.3	77.9802	42165.1	77.9802	28790.2	77.9802	34016	77.9803	35280.4
78.0803	46120	78.0803	42157.8	78.0803	28772.7	78.0803	34000.9	78.0803	35265.9
78.1804	46116.6	78.1804	42150.5	78.1804	28755.1	78.1804	33985.7	78.1804	35251.4
78.2805	46113.2	78.2805	42143.2	78.2805	28737.6	78.2805	33970.6	78.2805	35236.9
78.3806	46109.8	78.3806	42136	78.3806	28720.1	78.3806	33955.4	78.3806	35222.5
78.4807	46106.4	78.4807	42128.7	78.4807	28702.6	78.4807	33940.3	78.4807	35208
78.5808	46103.1	78.5808	42121.4	78.5808	28685.1	78.5808	33925.2	78.5808	35193.6
78.6809	46099.7	78.6809	42114.1	78.6809	28667.6	78.6809	33910	78.6809	35179.1
78.781	46096.3	78.781	42106.9	78.781	28650.1	78.781	33894.9	78.781	35164.7
78.8811	46092.9	78.8811	42099.6	78.8811	28632.6	78.8811	33879.8	78.8811	35150.2
78.9811	46089.6	78.9811	42092.3	78.9811	28615.1	78.9811	33864.7	78.9812	35135.8
79.0812	46086.2	79.0812	42085.1	79.0812	28597.7	79.0812	33849.6	79.0812	35121.4
79.1813	46082.8	79.1813	42077.8	79.1813	28580.3	79.1813	33834.6	79.1813	35107
79.2814	46079.4	79.2814	42070.5	79.2814	28562.8	79.2814	33819.5	79.2814	35092.6
79.3815	46076.1	79.3815	42063.3	79.3815	28545.4	79.3815	33804.4	79.3815	35078.2
79.4816	46072.7	79.4816	42056	79.4816	28528	79.4816	33789.3	79.4816	35063.8
79.5817	46069.3	79.5817	42048.7	79.5817	28510.6	79.5817	33774.3	79.5817	35049.4
79.6818	46065.9	79.6818	42041.5	79.6818	28493.2	79.6818	33759.2	79.6818	35035
79.7819	46062.5	79.7819	42034.2	79.7819	28475.8	79.7819	33744.2	79.7819	35020.6
79.882	46059.2	79.882	42027	79.882	28458.5	79.882	33729.1	79.882	35006.2
79.9821	46055.8	79.9821	42019.7	79.9821	28441.1	79.9821	33714.1	79.9821	34991.9
80.0821	46052.4	80.0821	42012.4	80.0821	28423.8	80.0821	33699.1	80.0821	34977.5
80.1822	46049	80.1822	42005.2	80.1822	28406.4	80.1822	33684.1	80.1822	34963.2
80.2823	46045.7	80.2823	41997.9	80.2823	28389.1	80.2823	33669	80.2823	34948.8
80.3824	46042.3	80.3824	41990.7	80.3824	28371.8	80.3824	33654	80.3824	34934.5
80.4825	46038.9	80.4825	41983.4	80.4825	28354.5	80.4825	33639	80.4825	34920.1
80.5826	46035.6	80.5826	41976.2	80.5826	28337.2	80.5826	33624.1	80.5826	34905.8
80.6827	46032.2	80.6827	41968.9	80.6827	28319.9	80.6827	33609.1	80.6827	34891.5
80.7828	46028.8	80.7828	41961.7	80.7828	28302.7	80.7828	33594.1	80.7828	34877.1
80.8829	46025.4	80.8829	41954.4	80.8829	28285.4	80.8829	33579.1	80.8829	34862.8
80.983	46022.1	80.983	41947.2	80.983	28268.1	80.983	33564.1	80.983	34848.5
81.083	46018.7	81.083	41939.9	81.083	28250.9	81.083	33549.2	81.083	34834.2
81.1831	46015.3	81.1831	41932.7	81.1831	28233.7	81.1831	33534.2	81.1831	34819.9
81.2832	46011.9	81.2832	41925.5	81.2832	28216.5	81.2832	33519.3	81.2832	34805.6
81.3833	46008.6	81.3833	41918.2	81.3833	28199.2	81.3833	33504.4	81.3833	34791.3
81.4834	46005.2	81.4834	41911	81.4834	28182.1	81.4834	33489.4	81.4834	34777.1
81.5835	46001.8	81.5835	41903.8	81.5835	28164.9	81.5835	33474.5	81.5835	34762.8
81.6836	45998.5	81.6836	41896.5	81.6836	28147.7	81.6836	33459.6	81.6836	34748.5
81.7837	45995.1	81.7837	41889.3	81.7837	28130.5	81.7837	33444.7	81.7837	34734.3
81.8838	45991.7	81.8838	41882	81.8838	28113.4	81.8838	33429.8	81.8838	34720
81.9838	45988.3	81.9838	41874.8	81.9838	28096.2	81.9838	33414.9	81.9839	34705.7
82.0839	45985	82.0839	41867.6	82.0839	28079.1	82.0839	33400	82.0839	34691.5
82.184	45981.6	82.184	41860.4	82.184	28062	82.184	33385.1	82.184	34677.3
82.2841	45978.2	82.2841	41853.1	82.2841	28044.9	82.2841	33370.2	82.2841	34663
82.3842	45974.9	82.3842	41845.9	82.3842	28027.7	82.3842	33355.3	82.3842	34648.8
82.4843	45971.5	82.4843	41838.7	82.4843	28010.7	82.4843	33340.5	82.4843	34634.6
82.5844	45968.1	82.5844	41831.4	82.5844	27993.6	82.5844	33325.6	82.5844	34620.4
82.6845	45964.8	82.6845	41824.2	82.6845	27976.5	82.6845	33310.8	82.6845	34606.2
82.7846	45961.4	82.7846	41817	82.7846	27959.4	82.7846	33295.9	82.7846	34592
82.8846	45958	82.8846	41809.8	82.8846	27942.4	82.8846	33281.1	82.8847	34577.8
82.9847	45954.7	82.9847	41802.6	82.9847	27925.3	82.9847	33266.2	82.9848	34563.6
83.0848	45951.3	83.0848	41795.3	83.0848	27908.3	83.0848	33251.4	83.0848	34549.4
83.1849	45947.9	83.1849	41788.1	83.1849	27891.3	83.1849	33236.6	83.1849	34535.2
83.285	45944.6	83.285	41780.9	83.285	27874.3	83.285	33221.8	83.285	34521
83.3851	45941.2	83.3851	41773.7	83.3851	27857.3	83.3851	33207	83.3851	34506.9
83.4852	45937.8	83.4852	41766.5	83.4852	27840.3	83.4852	33192.2	83.4852	34492.7
83.5853	45934.5	83.5853	41759.3	83.5853	27823.3	83.5853	33177.4	83.5853	34478.5
83.6854	45931.1	83.6854	41752.1	83.6854	27806.4	83.6854	33162.6	83.6854	34464.4
83.7855	45927.7	83.7855	41744.8	83.7855	27789.4	83.7855	33147.8	83.7855	34450.2
83.8855	45924.4	83.8855	41737.6	83.8855	27772.4	83.8855	33133	83.8855	34436.1
83.9856	45921	83.9856	41730.4	83.9856	27755.5	83.9856	33118.3	83.9856	34422
84.0857	45917.6	84.0857	41723.2	84.0857	27738.6	84.0857	33103.5	84.0857	34407.8
84.1858	45914.3	84.1858	41716	84.1858	27721.7	84.1858	33088.8	84.1858	34393.7
84.2859	45910.9	84.2859	41708.8	84.2859	27704.8	84.2859	33074	84.2859	34379.6
84.386	45907.5	84.386	41701.6	84.386	27687.9	84.386	33059.3	84.386	34365.5
84.4861	45904.2	84.4861	41694.4	84.4861	27671	84.4861	33044.5	84.4861	34351.4
84.5862	45900.8	84.5862	41687.2	84.5862	27654.1	84.5862	33029.8	84.5862	34337.3
84.6863	45897.5	84.6863	41680	84.6863	27637.2	84.6863	33015.1	84.6863	34323.2
84.7864	45894.1	84.7864	41672.8	84.7864	27620.4	84.7864	33000.4	84.7864	34309.1
84.8864	45890.7	84.8864	41665.6	84.8864	27603.5	84.8864	32985.7	84.8864	34295
84.9865	45887.4	84.9865	41658.4	84.9865	27586.7	84.9865	32971	84.9865	34280.9
85.0866	45884	85.0866	41651.2	85.0866	27569.9	85.0866	32956.3	85.0866	34266.9
85.1867	45880.6	85.1867	41644	85.1867	27553.1	85.1867	32941.6	85.1867	34252.8
85.2868	45877.3	85.2868	41636.8	85.2868	27536.3	85.2868	32926.9	85.2868	34238.8
85.3869	45873.9	85.3869	41629.7	85.3869	27519.5	85.3869	32912.2	85.3869	34224.7
85.487	45870.6	85.487	41622.5	85.487	27502.7	85.487	32897.6	85.487	34210.7
85.5871	45867.2	85.5871	41615.3	85.5871	27485.9	85.5871	32882.9	85.5871	34196.6
85.6872	45863.8	85.6872	41608.1	85.6872	27469.2	85.6872	32868.2	85.6872	34182.6
85.7873	45860.5	85.7873	41600.9	85.7873	27452.4	85.7873	32853.6	85.7873	34168.5
85.8873	45857.1	85.8873	41593.7	85.8873	27435.7	85.8873	32839	85.8873	34154.5
85.9874	45853.7	85.9874	41586.5	85.9874	27418.9	85.9874	32824.3	85.9874	34140.5
86.0875	45850.4	86.0875	41579.4	86.0875	27402.2	86.0875	32809.7	86.0875	34126.5
86.1876	45847	86.1876	41572.2	86.1876	27385.5	86.1876	32795.1	86.1876	34112.5
86.2877	45843.7	86.2877	41565	86.2877	27368.8	86.2877	32780.4	86.2877	34098.5
86.3878	45840.3	86.3878	41557.8	86.3878	27352.1	86.3878	32765.8	86.3878	34084.5
86.4879	45837	86.4879	41550.7	86.4879	27335.4	86.4879	32751.2	86.4879	34070.5
86.588	45833.6	86.588	41543.5	86.588	27318.8	86.588	32736.6	86.588	34056.5
86.6881	45830.2	86.6881	41536.3	86.6881	27302.1	86.6881	32722.1	86.6881	34042.5
86.7882	45826.9	86.7882	41529.1	86.7882	27285.4	86.7882	32707.5	86.7882	34028.6
86.8882	45823.5	86.8882	41522	86.8882	27268.8	86.8882	32692.9	86.8882	34014.6
86.9883	45820.2	86.9883	41514.8	86.9883	27252.2	86.9883	32678.3	86.9883	34000.6
87.0884	45816.8	87.0884	41507.6	87.0884	27235.6	87.0884	32663.8	87.0884	33986.7
87.1885	45813.4	87.1885	41500.5	87.1885	27218.9	87.1885	32649.2	87.1885	33972.7
87.2886	45810.1	87.2886	41493.3	87.2886	27202.3	87.2886	32634.6	87.2886	33958.8
87.3887	45806.7	87.3887	41486.1	87.3887	27185.8	87.3887	32620.1	87.3887	33944.9
87.4888	45803.4	87.4888	41479	87.4888	27169.2	87.4888	32605.6	87.4888	33930.9
87.5889	45800	87.5889	41471.8	87.5889	27152.6	87.5889	32591	87.5889	33917
87.689	45796.7	87.689	41464.6	87.689	27136.1	87.689	32576.5	87.689	33903.1
87.7891	45793.3	87.7891	41457.5	87.7891	27119.5	87.7891	32562	87.7891	33889.2
87.8891	45790	87.8891	41450.3	87.8891	27103	87.8891	32547.5	87.8891	33875.2
87.9892	45786.6	87.9892	41443.2	87.9892	27086.4	87.9892	32533	87.9892	33861.3
88.0893	45783.2	88.0893	41436	88.0893	27069.9	88.0893	32518.5	88.0893	33847.4
88.1894	45779.9	88.1894	41428.8	88.1894	27053.4	88.1894	32504	88.1894	33833.6
88.2895	45776.5	88.2895	41421.7	88.2895	27036.9	88.2895	32489.5	88.2895	33819.7
88.3896	45773.2	88.3896	41414.5	88.3896	27020.4	88.3896	32475	88.3896	33805.8
88.4897	45769.8	88.4897	41407.4	88.4897	27003.9	88.4897	32460.5	88.4897	33791.9
88.5898	45766.5	88.5898	41400.2	88.5898	26987.5	88.5898	32446.1	88.5898	33778
88.6899	45763.1	88.6899	41393.1	88.6899	26971	88.6899	32431.6	88.6899	33764.2
88.79	45759.8	88.79	41385.9	88.79	26954.6	88.79	32417.2	88.79	33750.3
88.89	45756.4	88.89	41378.8	88.89	26938.1	88.89	32402.7	88.89	33736.5
88.9901	45753.1	88.9901	41371.6	88.9901	26921.7	88.9901	32388.3	88.9901	33722.6
89.0902	45749.7	89.0902	41364.5	89.0902	26905.3	89.0902	32373.8	89.0902	33708.8
89.1903	45746.4	89.1903	41357.4	89.1903	26888.9	89.1903	32359.4	89.1903	33694.9
89.2904	45743	89.2904	41350.2	89.2904	26872.5	89.2904	32345	89.2904	33681.1
89.3905	45739.6	89.3905	41343.1	89.3905	26856.1	89.3905	32330.6	89.3905	33667.3
89.4906	45736.3	89.4906	41335.9	89.4906	26839.7	89.4906	32316.2	89.4906	33653.5
89.5907	45732.9	89.5907	41328.8	89.5907	26823.3	89.5907	32301.8	89.5907	33639.7
89.6908	45729.6	89.6907	41321.7	89.6908	26807	89.6908	32287.4	89.6908	33625.9
89.7908	45726.2	89.7908	41314.5	89.7909	26790.6	89.7908	32273	89.7909	33612.1
89.8909	45722.9	89.8909	41307.4	89.8909	26774.3	89.8909	32258.6	89.8909	33598.3
89.991	45719.5	89.991	41300.3	89.991	26758	89.991	32244.2	89.991	33584.5
90.0911	45716.2	90.0911	41293.1	90.0911	26741.7	90.0911	32229.8	90.0911	33570.7
90.1912	45712.8	90.1912	41286	90.1912	26725.3	90.1912	32215.5	90.1912	33556.9
90.2913	45709.5	90.2913	41278.9	90.2913	26709	90.2913	32201.1	90.2913	33543.1
90.3914	45706.1	90.3914	41271.7	90.3914	26692.8	90.3914	32186.8	90.3914	33529.4
90.4915	45702.8	90.4915	41264.6	90.4915	26676.5	90.4915	32172.4	90.4915	33515.6
90.5916	45699.4	90.5916	41257.5	90.5916	26660.2	90.5916	32158.1	90.5916	33501.8
90.6916	45696.1	90.6916	41250.4	90.6916	26644	90.6916	32143.8	90.6917	33488.1
90.7917	45692.7	90.7917	41243.2	90.7917	26627.7	90.7917	32129.4	90.7917	33474.3
90.8918	45689.4	90.8918	41236.1	90.8918	26611.5	90.8918	32115.1	90.8918	33460.6
90.9919	45686.1	90.9919	41229	90.9919	26595.2	90.9919	32100.8	90.9919	33446.9
91.092	45682.7	91.092	41221.9	91.092	26579	91.092	32086.5	91.092	33433.1
91.1921	45679.4	91.1921	41214.8	91.1921	26562.8	91.1921	32072.2	91.1921	33419.4
91.2922	45676	91.2922	41207.6	91.2922	26546.6	91.2922	32057.9	91.2922	33405.7
91.3923	45672.7	91.3923	41200.5	91.3923	26530.4	91.3923	32043.6	91.3923	33392
91.4924	45669.3	91.4924	41193.4	91.4924	26514.2	91.4924	32029.3	91.4924	33378.3
91.5925	45666	91.5925	41186.3	91.5925	26498.1	91.5925	32015	91.5925	33364.6
91.6925	45662.6	91.6925	41179.2	91.6925	26481.9	91.6925	32000.8	91.6925	33350.9
91.7926	45659.3	91.7926	41172.1	91.7926	26465.8	91.7926	31986.5	91.7926	33337.2
91.8927	45655.9	91.8927	41165	91.8927	26449.6	91.8927	31972.3	91.8927	33323.5
91.9928	45652.6	91.9928	41157.9	91.9928	26433.5	91.9928	31958	91.9928	33309.9
92.0929	45649.2	92.0929	41150.8	92.0929	26417.4	92.0929	31943.8	92.0929	33296.2
92.193	45645.9	92.193	41143.6	92.193	26401.3	92.193	31929.5	92.193	33282.5
92.2931	45642.6	92.2931	41136.5	92.2931	26385.2	92.2931	31915.3	92.2931	33268.9
92.3932	45639.2	92.3932	41129.4	92.3932	26369.1	92.3932	31901.1	92.3932	33255.2
92.4933	45635.9	92.4933	41122.3	92.4933	26353	92.4933	31886.9	92.4933	33241.5
92.5934	45632.5	92.5934	41115.2	92.5934	26336.9	92.5934	31872.7	92.5934	33227.9
92.6934	45629.2	92.6934	41108.1	92.6934	26320.9	92.6934	31858.4	92.6934	33214.3
92.7935	45625.8	92.7935	41101	92.7935	26304.8	92.7935	31844.2	92.7935	33200.6
92.8936	45622.5	92.8936	41093.9	92.8936	26288.8	92.8936	31830.1	92.8936	33187
92.9937	45619.1	92.9937	41086.8	92.9937	26272.7	92.9937	31815.9	92.9937	33173.4
93.0938	45615.8	93.0938	41079.8	93.0938	26256.7	93.0938	31801.7	93.0938	33159.8
93.1939	45612.5	93.1939	41072.7	93.1939	26240.7	93.1939	31787.5	93.1939	33146.2
93.294	45609.1	93.294	41065.6	93.294	26224.7	93.294	31773.3	93.294	33132.6
93.3941	45605.8	93.3941	41058.5	93.3941	26208.7	93.3941	31759.2	93.3941	33119
93.4942	45602.4	93.4942	41051.4	93.4942	26192.7	93.4942	31745	93.4942	33105.4
93.5943	45599.1	93.5943	41044.3	93.5943	26176.7	93.5943	31730.9	93.5943	33091.8
93.6944	45595.8	93.6944	41037.2	93.6944	26160.8	93.6944	31716.7	93.6944	33078.2
93.7944	45592.4	93.7944	41030.1	93.7944	26144.8	93.7944	31702.6	93.7944	33064.6
93.8945	45589.1	93.8945	41023	93.8945	26128.9	93.8945	31688.5	93.8945	33051
93.9946	45585.7	93.9946	41016	93.9946	26112.9	93.9946	31674.4	93.9946	33037.5
94.0947	45582.4	94.0947	41008.9	94.0947	26097	94.0947	31660.2	94.0947	33023.9
94.1948	45579	94.1948	41001.8	94.1948	26081.1	94.1948	31646.1	94.1948	33010.4
94.2949	45575.7	94.2949	40994.7	94.2949	26065.2	94.2949	31632	94.2949	32996.8
94.395	45572.4	94.395	40987.6	94.395	26049.3	94.395	31617.9	94.395	32983.3
94.4951	45569	94.4951	40980.5	94.4951	26033.4	94.4951	31603.8	94.4951	32969.7
94.5952	45565.7	94.5952	40973.5	94.5952	26017.5	94.5952	31589.8	94.5952	32956.2
94.6952	45562.4	94.6952	40966.4	94.6952	26001.7	94.6952	31575.7	94.6952	32942.7
94.7953	45559	94.7953	40959.3	94.7953	25985.8	94.7953	31561.6	94.7953	32929.2
94.8954	45555.7	94.8954	40952.3	94.8954	25970	94.8954	31547.5	94.8954	32915.6
94.9955	45552.3	94.9955	40945.2	94.9955	25954.1	94.9955	31533.5	94.9955	32902.1
95.0956	45549	95.0956	40938.1	95.0956	25938.3	95.0956	31519.4	95.0956	32888.6
95.1957	45545.7	95.1957	40931	95.1957	25922.5	95.1957	31505.4	95.1957	32875.1
95.2958	45542.3	95.2958	40924	95.2958	25906.7	95.2958	31491.3	95.2958	32861.6
95.3959	45539	95.3959	40916.9	95.3959	25890.9	95.3959	31477.3	95.3959	32848.2
95.496	45535.6	95.496	40909.8	95.496	25875.1	95.496	31463.3	95.496	32834.7
95.5961	45532.3	95.5961	40902.8	95.5961	25859.3	95.5961	31449.2	95.5961	32821.2
95.6961	45529	95.6961	40895.7	95.6961	25843.5	95.6961	31435.2	95.6961	32807.7
95.7962	45525.6	95.7962	40888.6	95.7962	25827.8	95.7962	31421.2	95.7962	32794.3
95.8963	45522.3	95.8963	40881.6	95.8963	25812	95.8963	31407.2	95.8963	32780.8
95.9964	45519	95.9964	40874.5	95.9964	25796.3	95.9964	31393.2	95.9964	32767.3
96.0965	45515.6	96.0965	40867.5	96.0965	25780.6	96.0965	31379.2	96.0965	32753.9
96.1966	45512.3	96.1966	40860.4	96.1966	25764.8	96.1966	31365.2	96.1966	32740.4
96.2967	45509	96.2967	40853.4	96.2967	25749.1	96.2967	31351.3	96.2967	32727
96.3968	45505.6	96.3968	40846.3	96.3968	25733.4	96.3968	31337.3	96.3968	32713.6
96.4969	45502.3	96.4969	40839.3	96.4969	25717.7	96.4969	31323.3	96.4969	32700.2
96.597	45499	96.597	40832.2	96.597	25702	96.597	31309.4	96.597	32686.7
96.697	45495.6	96.697	40825.1	96.697	25686.4	96.697	31295.4	96.697	32673.3
96.7971	45492.3	96.7971	40818.1	96.7971	25670.7	96.7971	31281.5	96.7971	32659.9
96.8972	45489	96.8972	40811	96.8972	25655	96.8972	31267.5	96.8972	32646.5
96.9973	45485.6	96.9973	40804	96.9973	25639.4	96.9973	31253.6	96.9973	32633.1
97.0974	45482.3	97.0974	40797	97.0974	25623.8	97.0974	31239.7	97.0974	32619.7
97.1975	45479	97.1975	40789.9	97.1975	25608.1	97.1975	31225.7	97.1975	32606.3
97.2976	45475.6	97.2976	40782.9	97.2976	25592.5	97.2976	31211.8	97.2976	32592.9
97.3977	45472.3	97.3977	40775.8	97.3977	25576.9	97.3977	31197.9	97.3977	32579.6
97.4978	45469	97.4978	40768.8	97.4978	25561.3	97.4978	31184	97.4978	32566.2
97.5978	45465.6	97.5978	40761.7	97.5978	25545.7	97.5978	31170.1	97.5978	32552.8
97.6979	45462.3	97.6979	40754.7	97.6979	25530.1	97.6979	31156.2	97.6979	32539.5
97.798	45459	97.798	40747.7	97.798	25514.6	97.798	31142.3	97.798	32526.1
97.8981	45455.6	97.8981	40740.6	97.8981	25499	97.8981	31128.4	97.8981	32512.8
97.9982	45452.3	97.9982	40733.6	97.9982	25483.5	97.9982	31114.6	97.9982	32499.4
98.0983	45449	98.0983	40726.6	98.0983	25467.9	98.0983	31100.7	98.0983	32486.1
98.1984	45445.6	98.1984	40719.5	98.1984	25452.4	98.1984	31086.8	98.1984	32472.7
98.2985	45442.3	98.2985	40712.5	98.2985	25436.9	98.2985	31073	98.2985	32459.4
98.3986	45439	98.3986	40705.5	98.3986	25421.4	98.3986	31059.1	98.3986	32446.1
98.4986	45435.7	98.4986	40698.4	98.4986	25405.9	98.4986	31045.3	98.4986	32432.8
98.5987	45432.3	98.5987	40691.4	98.5987	25390.4	98.5987	31031.5	98.5987	32419.5
98.6988	45429	98.6988	40684.4	98.6988	25374.9	98.6988	31017.6	98.6988	32406.2
98.7989	45425.7	98.7989	40677.4	98.7989	25359.4	98.7989	31003.8	98.7989	32392.8
98.899	45422.3	98.899	40670.3	98.899	25343.9	98.899	30990	98.899	32379.6
98.9991	45419	98.9991	40663.3	98.9991	25328.5	98.9991	30976.2	98.9991	32366.3
99.0992	45415.7	99.0992	40656.3	99.0992	25313	99.0992	30962.4	99.0992	32353
99.1993	45412.4	99.1993	40649.3	99.1993	25297.6	99.1993	30948.6	99.1993	32339.7
99.2994	45409	99.2994	40642.2	99.2994	25282.2	99.2994	30934.8	99.2994	32326.4
99.3995	45405.7	99.3995	40635.2	99.3995	25266.7	99.3995	30921	99.3995	32313.2
99.4995	45402.4	99.4995	40628.2	99.4995	25251.3	99.4995	30907.2	99.4995	32299.9
99.5996	45399	99.5996	40621.2	99.5996	25235.9	99.5996	30893.4	99.5996	32286.6
99.6997	45395.7	99.6997	40614.2	99.6997	25220.6	99.6997	30879.7	99.6997	32273.4
99.7998	45392.4	99.7998	40607.2	99.7998	25205.2	99.7998	30865.9	99.7998	32260.1
99.8999	45389.1	99.8999	40600.2	99.8999	25189.8	99.8999	30852.2	99.8999	32246.9
100	45385.7	100	40593.1	100	25174.4	100	30838.4	100	32233.7

## Sheet: Fig.S32b
SR-1		SR-2		SR-3		SR-4		SR-5
Step time (s)	Modulus (Pa)	Step time (s)	Modulus (Pa)	Step time (s)	Modulus (Pa)	Step time (s)	Modulus (Pa)	Step time (s)	Modulus (Pa)
0.01033	52974.9	0.01033	51058.5	0.01034	50174.9	0.01034	51628.3	0.01035	50882
0.11042	52973.2	0.11042	51050	0.11043	50113.1	0.11043	51596.4	0.11044	50856.9
0.21051	52971.6	0.21051	51041.5	0.21052	50051.3	0.21052	51564.5	0.21053	50831.8
0.3106	52970	0.3106	51032.9	0.31061	49989.6	0.31061	51532.6	0.31062	50806.8
0.41069	52968.3	0.41069	51024.4	0.4107	49928	0.4107	51500.8	0.41071	50781.7
0.51078	52966.7	0.51078	51015.9	0.51079	49866.5	0.51079	51468.9	0.5108	50756.7
0.61087	52965.1	0.61087	51007.4	0.61088	49805	0.61088	51437.1	0.61089	50731.7
0.71096	52963.5	0.71096	50998.9	0.71097	49743.7	0.71097	51405.4	0.71098	50706.7
0.81105	52961.8	0.81105	50990.4	0.81106	49682.4	0.81105	51373.6	0.81107	50681.7
0.91114	52960.2	0.91114	50981.8	0.91115	49621.1	0.91114	51341.8	0.91116	50656.7
1.01123	52958.6	1.01123	50973.3	1.01124	49560	1.01123	51310.1	1.01125	50631.8
1.11132	52956.9	1.11132	50964.8	1.11133	49498.9	1.11132	51278.4	1.11134	50606.8
1.21141	52955.3	1.21141	50956.3	1.21142	49437.9	1.21141	51246.7	1.21142	50581.9
1.3115	52953.7	1.3115	50947.8	1.31151	49377	1.3115	51215.1	1.31151	50557
1.41159	52952	1.41159	50939.3	1.4116	49316.1	1.41159	51183.4	1.4116	50532
1.51168	52950.4	1.51168	50930.8	1.51169	49255.4	1.51168	51151.8	1.51169	50507.1
1.61177	52948.8	1.61177	50922.3	1.61178	49194.6	1.61177	51120.2	1.61178	50482.2
1.71186	52947.1	1.71186	50913.8	1.71187	49134	1.71186	51088.6	1.71187	50457.4
1.81195	52945.5	1.81195	50905.3	1.81196	49073.5	1.81195	51057	1.81196	50432.5
1.91204	52943.9	1.91204	50896.8	1.91205	49013	1.91204	51025.5	1.91205	50407.6
2.01213	52942.3	2.01213	50888.3	2.01214	48952.6	2.01213	50993.9	2.01214	50382.8
2.11222	52940.6	2.11222	50879.8	2.11223	48892.3	2.11222	50962.4	2.11223	50358
2.21231	52939	2.21231	50871.3	2.21232	48832	2.21231	50930.9	2.21232	50333.2
2.3124	52937.4	2.3124	50862.8	2.31241	48771.8	2.3124	50899.5	2.31241	50308.3
2.41249	52935.7	2.41248	50854.3	2.4125	48711.7	2.41249	50868	2.4125	50283.6
2.51258	52934.1	2.51257	50845.9	2.51259	48651.7	2.51258	50836.6	2.51259	50258.8
2.61267	52932.5	2.61266	50837.4	2.61268	48591.7	2.61267	50805.2	2.61268	50234
2.71276	52930.8	2.71275	50828.9	2.71277	48531.8	2.71276	50773.8	2.71277	50209.3
2.81285	52929.2	2.81284	50820.4	2.81285	48472	2.81285	50742.4	2.81286	50184.5
2.91294	52927.6	2.91293	50811.9	2.91294	48412.3	2.91294	50711	2.91295	50159.8
3.01303	52926	3.01302	50803.4	3.01303	48352.6	3.01303	50679.7	3.01304	50135.1
3.11312	52924.3	3.11311	50795	3.11312	48293.1	3.11312	50648.4	3.11313	50110.3
3.2132	52922.7	3.2132	50786.5	3.21321	48233.5	3.21321	50617.1	3.21322	50085.7
3.31329	52921.1	3.31329	50778	3.3133	48174.1	3.3133	50585.8	3.31331	50061
3.41338	52919.4	3.41338	50769.5	3.41339	48114.7	3.41339	50554.5	3.4134	50036.3
3.51347	52917.8	3.51347	50761.1	3.51348	48055.4	3.51348	50523.3	3.51349	50011.6
3.61356	52916.2	3.61356	50752.6	3.61357	47996.2	3.61357	50492.1	3.61358	49987
3.71365	52914.5	3.71365	50744.1	3.71366	47937.1	3.71366	50460.9	3.71367	49962.4
3.81374	52912.9	3.81374	50735.6	3.81375	47878	3.81375	50429.7	3.81376	49937.7
3.91383	52911.3	3.91383	50727.2	3.91384	47819	3.91384	50398.5	3.91385	49913.1
4.01392	52909.7	4.01392	50718.7	4.01393	47760	4.01393	50367.4	4.01394	49888.5
4.11401	52908	4.11401	50710.2	4.11402	47701.2	4.11402	50336.3	4.11403	49863.9
4.2141	52906.4	4.2141	50701.8	4.21411	47642.4	4.21411	50305.2	4.21412	49839.4
4.31419	52904.8	4.31419	50693.3	4.3142	47583.7	4.3142	50274.1	4.31421	49814.8
4.41428	52903.1	4.41428	50684.8	4.41429	47525	4.41429	50243	4.4143	49790.3
4.51437	52901.5	4.51437	50676.4	4.51438	47466.5	4.51438	50212	4.51439	49765.7
4.61446	52899.9	4.61446	50667.9	4.61447	47408	4.61447	50180.9	4.61448	49741.2
4.71455	52898.3	4.71455	50659.5	4.71456	47349.6	4.71456	50149.9	4.71457	49716.7
4.81464	52896.6	4.81464	50651	4.81465	47291.2	4.81464	50118.9	4.81466	49692.2
4.91473	52895	4.91473	50642.6	4.91474	47232.9	4.91473	50088	4.91475	49667.7
5.01482	52893.4	5.01482	50634.1	5.01483	47174.7	5.01482	50057	5.01484	49643.2
5.11491	52891.7	5.11491	50625.7	5.11492	47116.6	5.11491	50026.1	5.11492	49618.7
5.215	52890.1	5.215	50617.2	5.21501	47058.5	5.215	49995.2	5.21501	49594.3
5.31509	52888.5	5.31509	50608.8	5.3151	47000.5	5.31509	49964.3	5.3151	49569.9
5.41518	52886.9	5.41518	50600.3	5.41519	46942.6	5.41518	49933.4	5.41519	49545.4
5.51527	52885.2	5.51527	50591.9	5.51528	46884.7	5.51527	49902.5	5.51528	49521
5.61536	52883.6	5.61536	50583.4	5.61537	46827	5.61536	49871.7	5.61537	49496.6
5.71545	52882	5.71545	50575	5.71546	46769.2	5.71545	49840.9	5.71546	49472.2
5.81554	52880.3	5.81554	50566.5	5.81555	46711.6	5.81554	49810.1	5.81555	49447.8
5.91563	52878.7	5.91563	50558.1	5.91564	46654	5.91563	49779.3	5.91564	49423.5
6.01572	52877.1	6.01572	50549.6	6.01573	46596.5	6.01572	49748.5	6.01573	49399.1
6.11581	52875.5	6.11581	50541.2	6.11582	46539.1	6.11581	49717.8	6.11582	49374.8
6.2159	52873.8	6.2159	50532.8	6.21591	46481.8	6.2159	49687.1	6.21591	49350.4
6.31599	52872.2	6.31599	50524.3	6.316	46424.5	6.31599	49656.4	6.316	49326.1
6.41608	52870.6	6.41608	50515.9	6.41609	46367.3	6.41608	49625.7	6.41609	49301.8
6.51617	52868.9	6.51616	50507.5	6.51618	46310.1	6.51617	49595	6.51618	49277.5
6.61626	52867.3	6.61625	50499	6.61627	46253.1	6.61626	49564.4	6.61627	49253.2
6.71635	52865.7	6.71634	50490.6	6.71636	46196.1	6.71635	49533.7	6.71636	49228.9
6.81644	52864.1	6.81643	50482.2	6.81644	46139.1	6.81644	49503.1	6.81645	49204.7
6.91653	52862.4	6.91652	50473.8	6.91653	46082.3	6.91653	49472.5	6.91654	49180.4
7.01662	52860.8	7.01661	50465.3	7.01662	46025.5	7.01662	49442	7.01663	49156.2
7.11671	52859.2	7.1167	50456.9	7.11671	45968.8	7.11671	49411.4	7.11672	49132
7.2168	52857.5	7.21679	50448.5	7.2168	45912.1	7.2168	49380.9	7.21681	49107.8
7.31688	52855.9	7.31688	50440.1	7.31689	45855.5	7.31689	49350.4	7.3169	49083.6
7.41697	52854.3	7.41697	50431.6	7.41698	45799	7.41698	49319.9	7.41699	49059.4
7.51706	52852.7	7.51706	50423.2	7.51707	45742.6	7.51707	49289.4	7.51708	49035.2
7.61715	52851	7.61715	50414.8	7.61716	45686.2	7.61716	49258.9	7.61717	49011
7.71724	52849.4	7.71724	50406.4	7.71725	45629.9	7.71725	49228.5	7.71726	48986.9
7.81733	52847.8	7.81733	50398	7.81734	45573.7	7.81734	49198.1	7.81735	48962.7
7.91742	52846.2	7.91742	50389.6	7.91743	45517.5	7.91743	49167.7	7.91744	48938.6
8.01751	52844.5	8.01751	50381.2	8.01752	45461.4	8.01752	49137.3	8.01753	48914.5
8.1176	52842.9	8.1176	50372.8	8.11761	45405.4	8.11761	49106.9	8.11762	48890.4
8.21769	52841.3	8.21769	50364.3	8.2177	45349.4	8.2177	49076.6	8.21771	48866.3
8.31778	52839.6	8.31778	50355.9	8.31779	45293.5	8.31779	49046.3	8.3178	48842.2
8.41787	52838	8.41787	50347.5	8.41788	45237.7	8.41788	49016	8.41789	48818.1
8.51796	52836.4	8.51796	50339.1	8.51797	45182	8.51797	48985.7	8.51798	48794.1
8.61805	52834.8	8.61805	50330.7	8.61806	45126.3	8.61806	48955.4	8.61807	48770
8.71814	52833.1	8.71814	50322.3	8.71815	45070.7	8.71815	48925.1	8.71816	48746
8.81823	52831.5	8.81823	50313.9	8.81824	45015.1	8.81824	48894.9	8.81825	48722
8.91832	52829.9	8.91832	50305.5	8.91833	44959.6	8.91832	48864.7	8.91834	48698
9.01841	52828.3	9.01841	50297.1	9.01842	44904.2	9.01841	48834.5	9.01842	48674
9.1185	52826.6	9.1185	50288.7	9.11851	44848.9	9.1185	48804.3	9.11851	48650
9.21859	52825	9.21859	50280.3	9.2186	44793.6	9.21859	48774.2	9.2186	48626
9.31868	52823.4	9.31868	50271.9	9.31869	44738.4	9.31868	48744	9.31869	48602
9.41877	52821.7	9.41877	50263.6	9.41878	44683.3	9.41877	48713.9	9.41878	48578.1
9.51886	52820.1	9.51886	50255.2	9.51887	44628.2	9.51886	48683.8	9.51887	48554.1
9.61895	52818.5	9.61895	50246.8	9.61896	44573.2	9.61895	48653.7	9.61896	48530.2
9.71904	52816.9	9.71904	50238.4	9.71905	44518.3	9.71904	48623.7	9.71905	48506.3
9.81913	52815.2	9.81913	50230	9.81914	44463.4	9.81913	48593.6	9.81914	48482.4
9.91922	52813.6	9.91922	50221.6	9.91923	44408.6	9.91922	48563.6	9.91923	48458.5
10.0193	52812	10.0193	50213.2	10.0193	44353.9	10.0193	48533.6	10.0193	48434.6
10.1194	52810.4	10.1194	50204.9	10.1194	44299.2	10.1194	48503.6	10.1194	48410.7
10.2195	52808.7	10.2195	50196.5	10.2195	44244.6	10.2195	48473.6	10.2195	48386.9
10.3196	52807.1	10.3196	50188.1	10.3196	44190.1	10.3196	48443.7	10.3196	48363
10.4197	52805.5	10.4197	50179.7	10.4197	44135.7	10.4197	48413.7	10.4197	48339.2
10.5198	52803.9	10.5198	50171.3	10.5198	44081.3	10.5198	48383.8	10.5198	48315.4
10.6198	52802.2	10.6198	50163	10.6199	44026.9	10.6198	48353.9	10.6199	48291.6
10.7199	52800.6	10.7199	50154.6	10.7199	43972.7	10.7199	48324	10.72	48267.8
10.82	52799	10.82	50146.2	10.82	43918.5	10.82	48294.2	10.82	48244
10.9201	52797.4	10.9201	50137.9	10.9201	43864.4	10.9201	48264.3	10.9201	48220.2
11.0202	52795.7	11.0202	50129.5	11.0202	43810.3	11.0202	48234.5	11.0202	48196.5
11.1203	52794.1	11.1203	50121.1	11.1203	43756.3	11.1203	48204.7	11.1203	48172.7
11.2204	52792.5	11.2204	50112.8	11.2204	43702.4	11.2204	48174.9	11.2204	48149
11.3205	52790.9	11.3205	50104.4	11.3205	43648.5	11.3205	48145.1	11.3205	48125.2
11.4206	52789.2	11.4206	50096	11.4206	43594.7	11.4206	48115.4	11.4206	48101.5
11.5206	52787.6	11.5206	50087.7	11.5207	43541	11.5207	48085.6	11.5207	48077.8
11.6207	52786	11.6207	50079.3	11.6207	43487.4	11.6207	48055.9	11.6208	48054.1
11.7208	52784.3	11.7208	50070.9	11.7208	43433.8	11.7208	48026.2	11.7209	48030.4
11.8209	52782.7	11.8209	50062.6	11.8209	43380.2	11.8209	47996.6	11.8209	48006.8
11.921	52781.1	11.921	50054.2	11.921	43326.8	11.921	47966.9	11.921	47983.1
12.0211	52779.5	12.0211	50045.9	12.0211	43273.4	12.0211	47937.3	12.0211	47959.5
12.1212	52777.8	12.1212	50037.5	12.1212	43220.1	12.1212	47907.6	12.1212	47935.8
12.2213	52776.2	12.2213	50029.2	12.2213	43166.8	12.2213	47878	12.2213	47912.2
12.3214	52774.6	12.3214	50020.8	12.3214	43113.6	12.3214	47848.4	12.3214	47888.6
12.4215	52773	12.4215	50012.5	12.4215	43060.5	12.4215	47818.9	12.4215	47865
12.5215	52771.3	12.5215	50004.1	12.5216	43007.4	12.5216	47789.3	12.5216	47841.4
12.6216	52769.7	12.6216	49995.8	12.6217	42954.4	12.6217	47759.8	12.6217	47817.8
12.7217	52768.1	12.7217	49987.4	12.7217	42901.5	12.7217	47730.3	12.7218	47794.3
12.8218	52766.5	12.8218	49979.1	12.8218	42848.6	12.8218	47700.8	12.8218	47770.7
12.9219	52764.8	12.9219	49970.7	12.9219	42795.8	12.9219	47671.3	12.9219	47747.2
13.022	52763.2	13.022	49962.4	13.022	42743	13.022	47641.9	13.022	47723.6
13.1221	52761.6	13.1221	49954.1	13.1221	42690.4	13.1221	47612.4	13.1221	47700.1
13.2222	52760	13.2222	49945.7	13.2222	42637.8	13.2222	47583	13.2222	47676.6
13.3223	52758.3	13.3223	49937.4	13.3223	42585.2	13.3223	47553.6	13.3223	47653.1
13.4224	52756.7	13.4224	49929	13.4224	42532.7	13.4224	47524.2	13.4224	47629.6
13.5224	52755.1	13.5224	49920.7	13.5225	42480.3	13.5224	47494.8	13.5225	47606.1
13.6225	52753.5	13.6225	49912.4	13.6226	42428	13.6225	47465.5	13.6226	47582.7
13.7226	52751.9	13.7226	49904	13.7226	42375.7	13.7226	47436.2	13.7226	47559.2
13.8227	52750.2	13.8227	49895.7	13.8227	42323.4	13.8227	47406.8	13.8227	47535.8
13.9228	52748.6	13.9228	49887.4	13.9228	42271.3	13.9228	47377.5	13.9228	47512.4
14.0229	52747	14.0229	49879.1	14.0229	42219.2	14.0229	47348.3	14.0229	47489
14.123	52745.4	14.123	49870.7	14.123	42167.2	14.123	47319	14.123	47465.6
14.2231	52743.7	14.2231	49862.4	14.2231	42115.2	14.2231	47289.8	14.2231	47442.2
14.3232	52742.1	14.3232	49854.1	14.3232	42063.3	14.3232	47260.5	14.3232	47418.8
14.4233	52740.5	14.4233	49845.8	14.4233	42011.5	14.4233	47231.3	14.4233	47395.4
14.5234	52738.9	14.5234	49837.4	14.5234	41959.7	14.5234	47202.2	14.5234	47372.1
14.6234	52737.2	14.6234	49829.1	14.6235	41908	14.6234	47173	14.6235	47348.7
14.7235	52735.6	14.7235	49820.8	14.7235	41856.3	14.7235	47143.8	14.7235	47325.4
14.8236	52734	14.8236	49812.5	14.8236	41804.7	14.8236	47114.7	14.8236	47302.1
14.9237	52732.4	14.9237	49804.2	14.9237	41753.2	14.9237	47085.6	14.9237	47278.7
15.0238	52730.7	15.0238	49795.9	15.0238	41701.8	15.0238	47056.5	15.0238	47255.4
15.1239	52729.1	15.1239	49787.6	15.1239	41650.4	15.1239	47027.4	15.1239	47232.2
15.224	52727.5	15.224	49779.2	15.224	41599	15.224	46998.4	15.224	47208.9
15.3241	52725.9	15.3241	49770.9	15.3241	41547.8	15.3241	46969.3	15.3241	47185.6
15.4242	52724.2	15.4241	49762.6	15.4242	41496.6	15.4242	46940.3	15.4242	47162.4
15.5242	52722.6	15.5242	49754.3	15.5243	41445.4	15.5243	46911.3	15.5243	47139.1
15.6243	52721	15.6243	49746	15.6243	41394.4	15.6243	46882.3	15.6243	47115.9
15.7244	52719.4	15.7244	49737.7	15.7244	41343.3	15.7244	46853.3	15.7244	47092.7
15.8245	52717.7	15.8245	49729.4	15.8245	41292.4	15.8245	46824.4	15.8245	47069.5
15.9246	52716.1	15.9246	49721.1	15.9246	41241.5	15.9246	46795.4	15.9246	47046.3
16.0247	52714.5	16.0247	49712.8	16.0247	41190.7	16.0247	46766.5	16.0247	47023.1
16.1248	52712.9	16.1248	49704.5	16.1248	41139.9	16.1248	46737.6	16.1248	46999.9
16.2249	52711.3	16.2249	49696.2	16.2249	41089.2	16.2249	46708.7	16.2249	46976.7
16.325	52709.6	16.325	49687.9	16.325	41038.6	16.325	46679.9	16.325	46953.6
16.425	52708	16.425	49679.6	16.4251	40988	16.4251	46651	16.4251	46930.4
16.5251	52706.4	16.5251	49671.3	16.5252	40937.5	16.5252	46622.2	16.5252	46907.3
16.6252	52704.8	16.6252	49663	16.6252	40887	16.6252	46593.4	16.6253	46884.2
16.7253	52703.1	16.7253	49654.8	16.7253	40836.7	16.7253	46564.6	16.7253	46861.1
16.8254	52701.5	16.8254	49646.5	16.8254	40786.3	16.8254	46535.8	16.8254	46838
16.9255	52699.9	16.9255	49638.2	16.9255	40736.1	16.9255	46507.1	16.9255	46814.9
17.0256	52698.3	17.0256	49629.9	17.0256	40685.9	17.0256	46478.3	17.0256	46791.9
17.1257	52696.6	17.1257	49621.6	17.1257	40635.7	17.1257	46449.6	17.1257	46768.8
17.2258	52695	17.2258	49613.3	17.2258	40585.6	17.2258	46420.9	17.2258	46745.7
17.3259	52693.4	17.3259	49605	17.3259	40535.6	17.3259	46392.2	17.3259	46722.7
17.426	52691.8	17.426	49596.8	17.426	40485.7	17.426	46363.6	17.426	46699.7
17.526	52690.2	17.526	49588.5	17.5261	40435.8	17.526	46334.9	17.5261	46676.7
17.6261	52688.5	17.6261	49580.2	17.6261	40385.9	17.6261	46306.3	17.6261	46653.7
17.7262	52686.9	17.7262	49571.9	17.7262	40336.2	17.7262	46277.7	17.7262	46630.7
17.8263	52685.3	17.8263	49563.7	17.8263	40286.5	17.8263	46249.1	17.8263	46607.7
17.9264	52683.7	17.9264	49555.4	17.9264	40236.8	17.9264	46220.5	17.9264	46584.7
18.0265	52682	18.0265	49547.1	18.0265	40187.2	18.0265	46191.9	18.0265	46561.8
18.1266	52680.4	18.1266	49538.8	18.1266	40137.7	18.1266	46163.4	18.1266	46538.8
18.2267	52678.8	18.2267	49530.6	18.2267	40088.2	18.2267	46134.8	18.2267	46515.9
18.3268	52677.2	18.3268	49522.3	18.3268	40038.8	18.3268	46106.3	18.3268	46493
18.4269	52675.6	18.4269	49514	18.4269	39989.5	18.4269	46077.8	18.4269	46470
18.5269	52673.9	18.5269	49505.8	18.5269	39940.2	18.5269	46049.4	18.5269	46447.1
18.627	52672.3	18.627	49497.5	18.627	39891	18.627	46020.9	18.627	46424.3
18.7271	52670.7	18.7271	49489.3	18.7271	39841.8	18.7271	45992.5	18.7271	46401.4
18.8272	52669.1	18.8272	49481	18.8272	39792.7	18.8272	45964.1	18.8272	46378.5
18.9273	52667.4	18.9273	49472.7	18.9273	39743.7	18.9273	45935.7	18.9273	46355.7
19.0274	52665.8	19.0274	49464.5	19.0274	39694.7	19.0274	45907.3	19.0274	46332.8
19.1275	52664.2	19.1275	49456.2	19.1275	39645.8	19.1275	45878.9	19.1275	46310
19.2276	52662.6	19.2276	49448	19.2276	39596.9	19.2276	45850.6	19.2276	46287.2
19.3277	52661	19.3276	49439.7	19.3277	39548.1	19.3277	45822.2	19.3277	46264.3
19.4277	52659.3	19.4277	49431.5	19.4277	39499.4	19.4277	45793.9	19.4278	46241.5
19.5278	52657.7	19.5278	49423.2	19.5278	39450.7	19.5278	45765.6	19.5279	46218.8
19.6279	52656.1	19.6279	49415	19.6279	39402.1	19.6279	45737.3	19.6279	46196
19.728	52654.5	19.728	49406.7	19.728	39353.5	19.728	45709.1	19.728	46173.2
19.8281	52652.9	19.8281	49398.5	19.8281	39305	19.8281	45680.8	19.8281	46150.5
19.9282	52651.2	19.9282	49390.2	19.9282	39256.6	19.9282	45652.6	19.9282	46127.7
20.0283	52649.6	20.0283	49382	20.0283	39208.2	20.0283	45624.4	20.0283	46105
20.1284	52648	20.1284	49373.7	20.1284	39159.9	20.1284	45596.2	20.1284	46082.3
20.2285	52646.4	20.2285	49365.5	20.2285	39111.6	20.2285	45568	20.2285	46059.5
20.3285	52644.7	20.3285	49357.2	20.3286	39063.4	20.3286	45539.8	20.3286	46036.8
20.4286	52643.1	20.4286	49349	20.4287	39015.3	20.4287	45511.7	20.4287	46014.2
20.5287	52641.5	20.5287	49340.8	20.5287	38967.2	20.5287	45483.6	20.5287	45991.5
20.6288	52639.9	20.6288	49332.5	20.6288	38919.2	20.6288	45455.5	20.6288	45968.8
20.7289	52638.3	20.7289	49324.3	20.7289	38871.2	20.7289	45427.4	20.7289	45946.2
20.829	52636.6	20.829	49316.1	20.829	38823.3	20.829	45399.3	20.829	45923.5
20.9291	52635	20.9291	49307.8	20.9291	38775.5	20.9291	45371.3	20.9291	45900.9
21.0292	52633.4	21.0292	49299.6	21.0292	38727.7	21.0292	45343.2	21.0292	45878.3
21.1293	52631.8	21.1293	49291.4	21.1293	38680	21.1293	45315.2	21.1293	45855.7
21.2294	52630.2	21.2294	49283.1	21.2294	38632.3	21.2294	45287.2	21.2294	45833.1
21.3295	52628.5	21.3295	49274.9	21.3295	38584.7	21.3295	45259.2	21.3295	45810.5
21.4295	52626.9	21.4295	49266.7	21.4295	38537.1	21.4295	45231.3	21.4295	45787.9
21.5296	52625.3	21.5296	49258.5	21.5296	38489.6	21.5296	45203.3	21.5296	45765.3
21.6297	52623.7	21.6297	49250.2	21.6297	38442.2	21.6297	45175.4	21.6297	45742.8
21.7298	52622.1	21.7298	49242	21.7298	38394.8	21.7298	45147.5	21.7298	45720.2
21.8299	52620.4	21.8299	49233.8	21.8299	38347.5	21.8299	45119.6	21.8299	45697.7
21.93	52618.8	21.93	49225.6	21.93	38300.3	21.93	45091.7	21.93	45675.2
22.0301	52617.2	22.0301	49217.4	22.0301	38253	22.0301	45063.8	22.0301	45652.7
22.1302	52615.6	22.1302	49209.2	22.1302	38205.9	22.1302	45036	22.1302	45630.2
22.2303	52614	22.2303	49200.9	22.2303	38158.8	22.2303	45008.1	22.2303	45607.7
22.3303	52612.3	22.3303	49192.7	22.3304	38111.8	22.3303	44980.3	22.3304	45585.2
22.4304	52610.7	22.4304	49184.5	22.4305	38064.8	22.4304	44952.5	22.4305	45562.7
22.5305	52609.1	22.5305	49176.3	22.5305	38017.9	22.5305	44924.7	22.5305	45540.3
22.6306	52607.5	22.6306	49168.1	22.6306	37971.1	22.6306	44897	22.6306	45517.8
22.7307	52605.9	22.7307	49159.9	22.7307	37924.3	22.7307	44869.2	22.7307	45495.4
22.8308	52604.2	22.8308	49151.7	22.8308	37877.5	22.8308	44841.5	22.8308	45473
22.9309	52602.6	22.9309	49143.5	22.9309	37830.9	22.9309	44813.8	22.9309	45450.6
23.031	52601	23.031	49135.3	23.031	37784.2	23.031	44786.1	23.031	45428.2
23.1311	52599.4	23.1311	49127.1	23.1311	37737.7	23.1311	44758.4	23.1311	45405.8
23.2312	52597.8	23.2311	49118.9	23.2312	37691.2	23.2312	44730.8	23.2312	45383.4
23.3313	52596.1	23.3312	49110.7	23.3313	37644.7	23.3313	44703.1	23.3313	45361.1
23.4313	52594.5	23.4313	49102.5	23.4313	37598.3	23.4313	44675.5	23.4313	45338.7
23.5314	52592.9	23.5314	49094.3	23.5314	37552	23.5314	44647.9	23.5314	45316.4
23.6315	52591.3	23.6315	49086.1	23.6315	37505.7	23.6315	44620.3	23.6315	45294
23.7316	52589.7	23.7316	49077.9	23.7316	37459.5	23.7316	44592.7	23.7316	45271.7
23.8317	52588	23.8317	49069.7	23.8317	37413.3	23.8317	44565.2	23.8317	45249.4
23.9318	52586.4	23.9318	49061.5	23.9318	37367.2	23.9318	44537.6	23.9318	45227.1
24.0319	52584.8	24.0319	49053.3	24.0319	37321.2	24.0319	44510.1	24.0319	45204.8
24.132	52583.2	24.132	49045.1	24.132	37275.2	24.132	44482.6	24.132	45182.5
24.2321	52581.6	24.2321	49037	24.2321	37229.2	24.2321	44455.1	24.2321	45160.3
24.3321	52579.9	24.3321	49028.8	24.3321	37183.3	24.3321	44427.7	24.3322	45138
24.4322	52578.3	24.4322	49020.6	24.4322	37137.5	24.4322	44400.2	24.4322	45115.8
24.5323	52576.7	24.5323	49012.4	24.5323	37091.8	24.5323	44372.8	24.5323	45093.5
24.6324	52575.1	24.6324	49004.2	24.6324	37046	24.6324	44345.4	24.6324	45071.3
24.7325	52573.5	24.7325	48996	24.7325	37000.4	24.7325	44317.9	24.7325	45049.1
24.8326	52571.8	24.8326	48987.9	24.8326	36954.8	24.8326	44290.6	24.8326	45026.9
24.9327	52570.2	24.9327	48979.7	24.9327	36909.2	24.9327	44263.2	24.9327	45004.7
25.0328	52568.6	25.0328	48971.5	25.0328	36863.8	25.0328	44235.8	25.0328	44982.5
25.1329	52567	25.1329	48963.3	25.1329	36818.3	25.1329	44208.5	25.1329	44960.4
25.2329	52565.4	25.2329	48955.2	25.233	36773	25.2329	44181.2	25.233	44938.2
25.333	52563.7	25.333	48947	25.3331	36727.6	25.333	44153.9	25.3331	44916
25.4331	52562.1	25.4331	48938.8	25.4331	36682.4	25.4331	44126.6	25.4331	44893.9
25.5332	52560.5	25.5332	48930.7	25.5332	36637.2	25.5332	44099.3	25.5332	44871.8
25.6333	52558.9	25.6333	48922.5	25.6333	36592	25.6333	44072.1	25.6333	44849.7
25.7334	52557.3	25.7334	48914.3	25.7334	36546.9	25.7334	44044.8	25.7334	44827.6
25.8335	52555.7	25.8335	48906.2	25.8335	36501.9	25.8335	44017.6	25.8335	44805.5
25.9336	52554	25.9336	48898	25.9336	36456.9	25.9336	43990.4	25.9336	44783.4
26.0337	52552.4	26.0337	48889.8	26.0337	36412	26.0337	43963.2	26.0337	44761.3
26.1338	52550.8	26.1338	48881.7	26.1338	36367.1	26.1338	43936.1	26.1338	44739.3
26.2339	52549.2	26.2339	48873.5	26.2339	36322.3	26.2339	43908.9	26.2339	44717.2
26.3339	52547.6	26.3339	48865.4	26.334	36277.5	26.3339	43881.8	26.334	44695.2
26.434	52545.9	26.434	48857.2	26.434	36232.8	26.434	43854.7	26.434	44673.2
26.5341	52544.3	26.5341	48849	26.5341	36188.2	26.5341	43827.6	26.5341	44651.1
26.6342	52542.7	26.6342	48840.9	26.6342	36143.6	26.6342	43800.5	26.6342	44629.1
26.7343	52541.1	26.7343	48832.7	26.7343	36099	26.7343	43773.4	26.7343	44607.1
26.8344	52539.5	26.8344	48824.6	26.8344	36054.5	26.8344	43746.4	26.8344	44585.2
26.9345	52537.9	26.9345	48816.4	26.9345	36010.1	26.9345	43719.3	26.9345	44563.2
27.0346	52536.2	27.0346	48808.3	27.0346	35965.7	27.0346	43692.3	27.0346	44541.2
27.1347	52534.6	27.1347	48800.1	27.1347	35921.4	27.1347	43665.3	27.1347	44519.3
27.2347	52533	27.2347	48792	27.2347	35877.1	27.2347	43638.4	27.2348	44497.3
27.3348	52531.4	27.3348	48783.8	27.3348	35832.9	27.3348	43611.4	27.3348	44475.4
27.4349	52529.8	27.4349	48775.7	27.4349	35788.7	27.4349	43584.4	27.4349	44453.5
27.535	52528.1	27.535	48767.6	27.535	35744.6	27.535	43557.5	27.535	44431.6
27.6351	52526.5	27.6351	48759.4	27.6351	35700.6	27.6351	43530.6	27.6351	44409.7
27.7352	52524.9	27.7352	48751.3	27.7352	35656.6	27.7352	43503.7	27.7352	44387.8
27.8353	52523.3	27.8353	48743.1	27.8353	35612.6	27.8353	43476.8	27.8353	44365.9
27.9354	52521.7	27.9354	48735	27.9354	35568.8	27.9354	43449.9	27.9354	44344.1
28.0355	52520.1	28.0355	48726.9	28.0355	35524.9	28.0355	43423.1	28.0355	44322.2
28.1355	52518.4	28.1355	48718.7	28.1356	35481.1	28.1356	43396.3	28.1356	44300.4
28.2356	52516.8	28.2356	48710.6	28.2356	35437.4	28.2356	43369.4	28.2357	44278.5
28.3357	52515.2	28.3357	48702.5	28.3357	35393.7	28.3357	43342.6	28.3357	44256.7
28.4358	52513.6	28.4358	48694.3	28.4358	35350.1	28.4358	43315.9	28.4358	44234.9
28.5359	52512	28.5359	48686.2	28.5359	35306.6	28.5359	43289.1	28.5359	44213.1
28.636	52510.4	28.636	48678.1	28.636	35263.1	28.636	43262.3	28.636	44191.3
28.7361	52508.7	28.7361	48670	28.7361	35219.6	28.7361	43235.6	28.7361	44169.5
28.8362	52507.1	28.8362	48661.8	28.8362	35176.2	28.8362	43208.9	28.8362	44147.8
28.9363	52505.5	28.9363	48653.7	28.9363	35132.8	28.9363	43182.2	28.9363	44126
29.0364	52503.9	29.0364	48645.6	29.0364	35089.5	29.0364	43155.5	29.0364	44104.3
29.1364	52502.3	29.1364	48637.5	29.1365	35046.3	29.1364	43128.8	29.1365	44082.5
29.2365	52500.7	29.2365	48629.4	29.2366	35003.1	29.2365	43102.2	29.2366	44060.8
29.3366	52499	29.3366	48621.2	29.3366	34960	29.3366	43075.5	29.3366	44039.1
29.4367	52497.4	29.4367	48613.1	29.4367	34916.9	29.4367	43048.9	29.4367	44017.4
29.5368	52495.8	29.5368	48605	29.5368	34873.9	29.5368	43022.3	29.5368	43995.7
29.6369	52494.2	29.6369	48596.9	29.6369	34830.9	29.6369	42995.7	29.6369	43974
29.737	52492.6	29.737	48588.8	29.737	34788	29.737	42969.2	29.737	43952.3
29.8371	52491	29.8371	48580.7	29.8371	34745.1	29.8371	42942.6	29.8371	43930.7
29.9372	52489.3	29.9372	48572.6	29.9372	34702.3	29.9372	42916.1	29.9372	43909
30.0373	52487.7	30.0373	48564.5	30.0373	34659.5	30.0373	42889.6	30.0373	43887.4
30.1374	52486.1	30.1374	48556.4	30.1374	34616.8	30.1374	42863.1	30.1374	43865.8
30.2374	52484.5	30.2374	48548.3	30.2374	34574.1	30.2374	42836.6	30.2374	43844.1
30.3375	52482.9	30.3375	48540.1	30.3375	34531.5	30.3375	42810.1	30.3375	43822.5
30.4376	52481.3	30.4376	48532	30.4376	34489	30.4376	42783.7	30.4376	43800.9
30.5377	52479.6	30.5377	48523.9	30.5377	34446.5	30.5377	42757.2	30.5377	43779.4
30.6378	52478	30.6378	48515.8	30.6378	34404	30.6378	42730.8	30.6378	43757.8
30.7379	52476.4	30.7379	48507.7	30.7379	34361.6	30.7379	42704.4	30.7379	43736.2
30.838	52474.8	30.838	48499.6	30.838	34319.3	30.838	42678	30.838	43714.7
30.9381	52473.2	30.9381	48491.6	30.9381	34277	30.9381	42651.6	30.9381	43693.1
31.0382	52471.6	31.0382	48483.5	31.0382	34234.7	31.0382	42625.3	31.0382	43671.6
31.1382	52469.9	31.1382	48475.4	31.1382	34192.5	31.1382	42598.9	31.1383	43650.1
31.2383	52468.3	31.2383	48467.3	31.2383	34150.4	31.2383	42572.6	31.2384	43628.6
31.3384	52466.7	31.3384	48459.2	31.3384	34108.3	31.3384	42546.3	31.3384	43607
31.4385	52465.1	31.4385	48451.1	31.4385	34066.3	31.4385	42520	31.4385	43585.6
31.5386	52463.5	31.5386	48443	31.5386	34024.3	31.5386	42493.7	31.5386	43564.1
31.6387	52461.9	31.6387	48434.9	31.6387	33982.4	31.6387	42467.5	31.6387	43542.6
31.7388	52460.3	31.7388	48426.8	31.7388	33940.5	31.7388	42441.2	31.7388	43521.2
31.8389	52458.6	31.8389	48418.8	31.8389	33898.6	31.8389	42415	31.8389	43499.7
31.939	52457	31.939	48410.7	31.939	33856.9	31.939	42388.8	31.939	43478.3
32.0391	52455.4	32.0391	48402.6	32.0391	33815.1	32.0391	42362.6	32.0391	43456.8
32.1391	52453.8	32.1391	48394.5	32.1392	33773.5	32.1392	42336.4	32.1392	43435.4
32.2392	52452.2	32.2392	48386.4	32.2392	33731.9	32.2392	42310.3	32.2392	43414
32.3393	52450.6	32.3393	48378.4	32.3393	33690.3	32.3393	42284.1	32.3393	43392.6
32.4394	52448.9	32.4394	48370.3	32.4394	33648.8	32.4394	42258	32.4394	43371.2
32.5395	52447.3	32.5395	48362.2	32.5395	33607.3	32.5395	42231.9	32.5395	43349.9
32.6396	52445.7	32.6396	48354.1	32.6396	33565.9	32.6396	42205.8	32.6396	43328.5
32.7397	52444.1	32.7397	48346.1	32.7397	33524.5	32.7397	42179.7	32.7397	43307.1
32.8398	52442.5	32.8398	48338	32.8398	33483.2	32.8398	42153.6	32.8398	43285.8
32.9399	52440.9	32.9399	48329.9	32.9399	33441.9	32.9399	42127.6	32.9399	43264.5
33.0399	52439.3	33.0399	48321.9	33.04	33400.7	33.04	42101.5	33.04	43243.2
33.14	52437.6	33.14	48313.8	33.1401	33359.6	33.1401	42075.5	33.1401	43221.8
33.2401	52436	33.2401	48305.7	33.2401	33318.4	33.2401	42049.5	33.2401	43200.5
33.3402	52434.4	33.3402	48297.7	33.3402	33277.4	33.3402	42023.5	33.3402	43179.2
33.4403	52432.8	33.4403	48289.6	33.4403	33236.4	33.4403	41997.6	33.4403	43158
33.5404	52431.2	33.5404	48281.5	33.5404	33195.4	33.5404	41971.6	33.5404	43136.7
33.6405	52429.6	33.6405	48273.5	33.6405	33154.5	33.6405	41945.7	33.6405	43115.4
33.7406	52428	33.7406	48265.4	33.7406	33113.6	33.7406	41919.8	33.7406	43094.2
33.8407	52426.3	33.8407	48257.4	33.8407	33072.8	33.8407	41893.9	33.8407	43073
33.9408	52424.7	33.9408	48249.3	33.9408	33032.1	33.9408	41868	33.9408	43051.7
34.0408	52423.1	34.0408	48241.3	34.0409	32991.4	34.0408	41842.1	34.0409	43030.5
34.1409	52421.5	34.1409	48233.2	34.1409	32950.7	34.1409	41816.3	34.1409	43009.3
34.241	52419.9	34.241	48225.2	34.241	32910.1	34.241	41790.4	34.241	42988.1
34.3411	52418.3	34.3411	48217.1	34.3411	32869.5	34.3411	41764.6	34.3411	42966.9
34.4412	52416.7	34.4412	48209.1	34.4412	32829	34.4412	41738.8	34.4412	42945.8
34.5413	52415	34.5413	48201	34.5413	32788.6	34.5413	41713	34.5413	42924.6
34.6414	52413.4	34.6414	48193	34.6414	32748.2	34.6414	41687.2	34.6414	42903.4
34.7415	52411.8	34.7415	48184.9	34.7415	32707.8	34.7415	41661.4	34.7415	42882.3
34.8416	52410.2	34.8416	48176.9	34.8416	32667.5	34.8416	41635.7	34.8416	42861.2
34.9417	52408.6	34.9417	48168.8	34.9417	32627.2	34.9417	41610	34.9417	42840
35.0418	52407	35.0418	48160.8	35.0418	32587	35.0418	41584.3	35.0418	42818.9
35.1418	52405.4	35.1418	48152.8	35.1418	32546.9	35.1418	41558.6	35.1418	42797.8
35.2419	52403.7	35.2419	48144.7	35.2419	32506.8	35.2419	41532.9	35.2419	42776.7
35.342	52402.1	35.342	48136.7	35.342	32466.7	35.342	41507.2	35.342	42755.6
35.4421	52400.5	35.4421	48128.7	35.4421	32426.7	35.4421	41481.6	35.4421	42734.6
35.5422	52398.9	35.5422	48120.6	35.5422	32386.7	35.5422	41455.9	35.5422	42713.5
35.6423	52397.3	35.6423	48112.6	35.6423	32346.8	35.6423	41430.3	35.6423	42692.5
35.7424	52395.7	35.7424	48104.6	35.7424	32307	35.7424	41404.7	35.7424	42671.4
35.8425	52394.1	35.8425	48096.5	35.8425	32267.1	35.8425	41379.1	35.8425	42650.4
35.9426	52392.4	35.9425	48088.5	35.9426	32227.4	35.9426	41353.6	35.9426	42629.4
36.0427	52390.8	36.0426	48080.5	36.0427	32187.7	36.0427	41328	36.0427	42608.4
36.1427	52389.2	36.1427	48072.4	36.1427	32148	36.1427	41302.5	36.1427	42587.4
36.2428	52387.6	36.2428	48064.4	36.2428	32108.4	36.2428	41276.9	36.2428	42566.4
36.3429	52386	36.3429	48056.4	36.3429	32068.8	36.3429	41251.4	36.3429	42545.4
36.443	52384.4	36.443	48048.4	36.443	32029.3	36.443	41226	36.443	42524.4
36.5431	52382.8	36.5431	48040.4	36.5431	31989.8	36.5431	41200.5	36.5431	42503.5
36.6432	52381.2	36.6432	48032.3	36.6432	31950.4	36.6432	41175	36.6432	42482.5
36.7433	52379.5	36.7433	48024.3	36.7433	31911	36.7433	41149.6	36.7433	42461.6
36.8434	52377.9	36.8434	48016.3	36.8434	31871.7	36.8434	41124.1	36.8434	42440.7
36.9434	52376.3	36.9434	48008.3	36.9435	31832.4	36.9435	41098.7	36.9435	42419.8
37.0435	52374.7	37.0435	48000.3	37.0436	31793.2	37.0436	41073.3	37.0436	42398.9
37.1436	52373.1	37.1436	47992.3	37.1436	31754	37.1436	41048	37.1436	42378
37.2437	52371.5	37.2437	47984.3	37.2437	31714.9	37.2437	41022.6	37.2437	42357.1
37.3438	52369.9	37.3438	47976.2	37.3438	31675.8	37.3438	40997.2	37.3438	42336.2
37.4439	52368.3	37.4439	47968.2	37.4439	31636.7	37.4439	40971.9	37.4439	42315.3
37.544	52366.6	37.544	47960.2	37.544	31597.7	37.544	40946.6	37.544	42294.5
37.6441	52365	37.6441	47952.2	37.6441	31558.8	37.6441	40921.3	37.6441	42273.6
37.7442	52363.4	37.7442	47944.2	37.7442	31519.9	37.7442	40896	37.7442	42252.8
37.8443	52361.8	37.8443	47936.2	37.8443	31481.1	37.8443	40870.7	37.8443	42232
37.9444	52360.2	37.9444	47928.2	37.9444	31442.3	37.9444	40845.5	37.9444	42211.2
38.0444	52358.6	38.0444	47920.2	38.0444	31403.5	38.0444	40820.2	38.0444	42190.4
38.1445	52357	38.1445	47912.2	38.1445	31364.8	38.1445	40795	38.1445	42169.6
38.2446	52355.4	38.2446	47904.2	38.2446	31326.2	38.2446	40769.8	38.2446	42148.8
38.3447	52353.7	38.3447	47896.2	38.3447	31287.6	38.3447	40744.6	38.3447	42128
38.4448	52352.1	38.4448	47888.2	38.4448	31249	38.4448	40719.4	38.4448	42107.3
38.5449	52350.5	38.5449	47880.2	38.5449	31210.5	38.5449	40694.3	38.5449	42086.5
38.645	52348.9	38.645	47872.2	38.645	31172	38.645	40669.1	38.645	42065.8
38.7451	52347.3	38.7451	47864.2	38.7451	31133.6	38.7451	40644	38.7451	42045
38.8452	52345.7	38.8452	47856.3	38.8452	31095.2	38.8452	40618.9	38.8452	42024.3
38.9453	52344.1	38.9453	47848.3	38.9453	31056.9	38.9453	40593.8	38.9453	42003.6
39.0453	52342.5	39.0453	47840.3	39.0453	31018.7	39.0453	40568.7	39.0453	41982.9
39.1454	52340.8	39.1454	47832.3	39.1454	30980.4	39.1454	40543.6	39.1454	41962.2
39.2455	52339.2	39.2455	47824.3	39.2455	30942.2	39.2455	40518.6	39.2455	41941.5
39.3456	52337.6	39.3456	47816.3	39.3456	30904.1	39.3456	40493.5	39.3456	41920.9
39.4457	52336	39.4457	47808.4	39.4457	30866	39.4457	40468.5	39.4457	41900.2
39.5458	52334.4	39.5458	47800.4	39.5458	30828	39.5458	40443.5	39.5458	41879.6
39.6459	52332.8	39.6459	47792.4	39.6459	30790	39.6459	40418.5	39.6459	41858.9
39.746	52331.2	39.746	47784.4	39.746	30752	39.746	40393.5	39.746	41838.3
39.8461	52329.6	39.846	47776.4	39.8461	30714.2	39.8461	40368.6	39.8461	41817.7
39.9462	52328	39.9461	47768.5	39.9462	30676.3	39.9462	40343.6	39.9462	41797.1
40.0462	52326.3	40.0462	47760.5	40.0462	30638.5	40.0462	40318.7	40.0462	41776.5
40.1463	52324.7	40.1463	47752.5	40.1463	30600.7	40.1463	40293.8	40.1463	41755.9
40.2464	52323.1	40.2464	47744.5	40.2464	30563	40.2464	40268.9	40.2464	41735.3
40.3465	52321.5	40.3465	47736.6	40.3465	30525.4	40.3465	40244	40.3465	41714.7
40.4466	52319.9	40.4466	47728.6	40.4466	30487.7	40.4466	40219.1	40.4466	41694.2
40.5467	52318.3	40.5467	47720.6	40.5467	30450.2	40.5467	40194.3	40.5467	41673.6
40.6468	52316.7	40.6468	47712.7	40.6468	30412.6	40.6468	40169.4	40.6468	41653.1
40.7469	52315.1	40.7469	47704.7	40.7469	30375.2	40.7469	40144.6	40.7469	41632.6
40.8469	52313.5	40.8469	47696.7	40.847	30337.7	40.847	40119.8	40.847	41612
40.947	52311.8	40.947	47688.8	40.947	30300.3	40.947	40095	40.947	41591.5
41.0471	52310.2	41.0471	47680.8	41.0471	30263	41.0471	40070.2	41.0471	41571
41.1472	52308.6	41.1472	47672.9	41.1472	30225.7	41.1472	40045.5	41.1472	41550.6
41.2473	52307	41.2473	47664.9	41.2473	30188.5	41.2473	40020.7	41.2473	41530.1
41.3474	52305.4	41.3474	47657	41.3474	30151.2	41.3474	39996	41.3474	41509.6
41.4475	52303.8	41.4475	47649	41.4475	30114.1	41.4475	39971.3	41.4475	41489.2
41.5476	52302.2	41.5476	47641	41.5476	30077	41.5476	39946.6	41.5476	41468.7
41.6477	52300.6	41.6477	47633.1	41.6477	30039.9	41.6477	39921.9	41.6477	41448.3
41.7478	52299	41.7478	47625.1	41.7478	30002.9	41.7478	39897.2	41.7478	41427.8
41.8479	52297.3	41.8479	47617.2	41.8479	29965.9	41.8479	39872.6	41.8479	41407.4
41.9479	52295.7	41.9479	47609.2	41.9479	29929	41.9479	39847.9	41.9479	41387
42.048	52294.1	42.048	47601.3	42.048	29892.1	42.048	39823.3	42.048	41366.6
42.1481	52292.5	42.1481	47593.4	42.1481	29855.3	42.1481	39798.7	42.1481	41346.2
42.2482	52290.9	42.2482	47585.4	42.2482	29818.5	42.2482	39774.1	42.2482	41325.9
42.3483	52289.3	42.3483	47577.5	42.3483	29781.7	42.3483	39749.5	42.3483	41305.5
42.4484	52287.7	42.4484	47569.5	42.4484	29745	42.4484	39725	42.4484	41285.1
42.5485	52286.1	42.5485	47561.6	42.5485	29708.4	42.5485	39700.4	42.5485	41264.8
42.6486	52284.5	42.6486	47553.6	42.6486	29671.8	42.6486	39675.9	42.6486	41244.5
42.7487	52282.9	42.7487	47545.7	42.7487	29635.2	42.7487	39651.4	42.7487	41224.1
42.8488	52281.2	42.8488	47537.8	42.8488	29598.7	42.8488	39626.9	42.8488	41203.8
42.9488	52279.6	42.9488	47529.8	42.9488	29562.2	42.9488	39602.4	42.9489	41183.5
43.0489	52278	43.0489	47521.9	43.0489	29525.8	43.0489	39577.9	43.0489	41163.2
43.149	52276.4	43.149	47514	43.149	29489.4	43.149	39553.4	43.149	41142.9
43.2491	52274.8	43.2491	47506	43.2491	29453	43.2491	39529	43.2491	41122.7
43.3492	52273.2	43.3492	47498.1	43.3492	29416.7	43.3492	39504.6	43.3492	41102.4
43.4493	52271.6	43.4493	47490.2	43.4493	29380.5	43.4493	39480.2	43.4493	41082.1
43.5494	52270	43.5494	47482.3	43.5494	29344.3	43.5494	39455.8	43.5494	41061.9
43.6495	52268.4	43.6495	47474.3	43.6495	29308.1	43.6495	39431.4	43.6495	41041.6
43.7496	52266.8	43.7496	47466.4	43.7496	29272	43.7496	39407	43.7496	41021.4
43.8496	52265.1	43.8496	47458.5	43.8496	29235.9	43.8496	39382.7	43.8496	41001.2
43.9497	52263.5	43.9497	47450.6	43.9497	29199.9	43.9497	39358.3	43.9497	40981
44.0498	52261.9	44.0498	47442.6	44.0498	29163.9	44.0498	39334	44.0498	40960.8
44.1499	52260.3	44.1499	47434.7	44.1499	29128	44.1499	39309.7	44.1499	40940.6
44.25	52258.7	44.25	47426.8	44.25	29092.1	44.25	39285.4	44.25	40920.4
44.3501	52257.1	44.3501	47418.9	44.3501	29056.2	44.3501	39261.1	44.3501	40900.3
44.4502	52255.5	44.4502	47411	44.4502	29020.4	44.4502	39236.9	44.4502	40880.1
44.5503	52253.9	44.5503	47403.1	44.5503	28984.6	44.5503	39212.6	44.5503	40860
44.6504	52252.3	44.6504	47395.1	44.6504	28948.9	44.6504	39188.4	44.6504	40839.8
44.7505	52250.7	44.7505	47387.2	44.7505	28913.2	44.7505	39164.2	44.7505	40819.7
44.8505	52249.1	44.8505	47379.3	44.8505	28877.6	44.8505	39140	44.8505	40799.6
44.9506	52247.4	44.9506	47371.4	44.9506	28842	44.9506	39115.8	44.9506	40779.5
45.0507	52245.8	45.0507	47363.5	45.0507	28806.5	45.0507	39091.6	45.0507	40759.4
45.1508	52244.2	45.1508	47355.6	45.1508	28771	45.1508	39067.5	45.1508	40739.3
45.2509	52242.6	45.2509	47347.7	45.2509	28735.5	45.2509	39043.3	45.2509	40719.2
45.351	52241	45.351	47339.8	45.351	28700.1	45.351	39019.2	45.351	40699.2
45.4511	52239.4	45.4511	47331.9	45.4511	28664.7	45.4511	38995.1	45.4511	40679.1
45.5512	52237.8	45.5512	47324	45.5512	28629.4	45.5512	38971	45.5512	40659.1
45.6513	52236.2	45.6513	47316.1	45.6513	28594.1	45.6513	38946.9	45.6513	40639
45.7514	52234.6	45.7514	47308.2	45.7514	28558.9	45.7514	38922.8	45.7514	40619
45.8514	52233	45.8514	47300.3	45.8514	28523.7	45.8514	38898.8	45.8514	40599
45.9515	52231.4	45.9515	47292.4	45.9515	28488.5	45.9515	38874.8	45.9515	40579
46.0516	52229.7	46.0516	47284.5	46.0516	28453.4	46.0516	38850.7	46.0516	40559
46.1517	52228.1	46.1517	47276.6	46.1517	28418.4	46.1517	38826.7	46.1517	40539
46.2518	52226.5	46.2518	47268.7	46.2518	28383.3	46.2518	38802.7	46.2518	40519
46.3519	52224.9	46.3519	47260.8	46.3519	28348.4	46.3519	38778.8	46.3519	40499
46.452	52223.3	46.452	47252.9	46.452	28313.4	46.452	38754.8	46.452	40479.1
46.5521	52221.7	46.5521	47245.1	46.5521	28278.5	46.5521	38730.8	46.5521	40459.1
46.6522	52220.1	46.6522	47237.2	46.6522	28243.7	46.6522	38706.9	46.6522	40439.2
46.7522	52218.5	46.7522	47229.3	46.7522	28208.9	46.7522	38683	46.7523	40419.3
46.8523	52216.9	46.8523	47221.4	46.8523	28174.1	46.8523	38659.1	46.8524	40399.3
46.9524	52215.3	46.9524	47213.5	46.9524	28139.4	46.9524	38635.2	46.9524	40379.4
47.0525	52213.7	47.0525	47205.6	47.0525	28104.7	47.0525	38611.3	47.0525	40359.5
47.1526	52212.1	47.1526	47197.8	47.1526	28070.1	47.1526	38587.5	47.1526	40339.6
47.2527	52210.5	47.2527	47189.9	47.2527	28035.5	47.2527	38563.6	47.2527	40319.8
47.3528	52208.8	47.3528	47182	47.3528	28000.9	47.3528	38539.8	47.3528	40299.9
47.4529	52207.2	47.4529	47174.1	47.4529	27966.4	47.4529	38516	47.4529	40280
47.553	52205.6	47.553	47166.3	47.553	27932	47.553	38492.2	47.553	40260.2
47.6531	52204	47.6531	47158.4	47.6531	27897.5	47.6531	38468.4	47.6531	40240.3
47.7531	52202.4	47.7531	47150.5	47.7531	27863.2	47.7531	38444.6	47.7531	40220.5
47.8532	52200.8	47.8532	47142.6	47.8532	27828.8	47.8532	38420.9	47.8532	40200.7
47.9533	52199.2	47.9533	47134.8	47.9533	27794.5	47.9533	38397.1	47.9533	40180.9
48.0534	52197.6	48.0534	47126.9	48.0534	27760.3	48.0534	38373.4	48.0534	40161.1
48.1535	52196	48.1535	47119	48.1535	27726.1	48.1535	38349.7	48.1535	40141.3
48.2536	52194.4	48.2536	47111.2	48.2536	27691.9	48.2536	38326	48.2536	40121.5
48.3537	52192.8	48.3537	47103.3	48.3537	27657.8	48.3537	38302.3	48.3537	40101.7
48.4538	52191.2	48.4538	47095.4	48.4538	27623.7	48.4538	38278.6	48.4538	40082
48.5539	52189.6	48.5539	47087.6	48.5539	27589.6	48.5539	38255	48.5539	40062.2
48.654	52187.9	48.654	47079.7	48.654	27555.6	48.654	38231.3	48.654	40042.5
48.754	52186.3	48.754	47071.9	48.754	27521.7	48.754	38207.7	48.754	40022.7
48.8541	52184.7	48.8541	47064	48.8541	27487.8	48.8541	38184.1	48.8541	40003
48.9542	52183.1	48.9542	47056.2	48.9542	27453.9	48.9542	38160.5	48.9542	39983.3
49.0543	52181.5	49.0543	47048.3	49.0543	27420	49.0543	38136.9	49.0543	39963.6
49.1544	52179.9	49.1544	47040.4	49.1544	27386.2	49.1544	38113.4	49.1544	39943.9
49.2545	52178.3	49.2545	47032.6	49.2545	27352.5	49.2545	38089.8	49.2545	39924.2
49.3546	52176.7	49.3546	47024.7	49.3546	27318.8	49.3546	38066.3	49.3546	39904.5
49.4547	52175.1	49.4547	47016.9	49.4547	27285.1	49.4547	38042.7	49.4547	39884.9
49.5548	52173.5	49.5548	47009	49.5548	27251.5	49.5548	38019.2	49.5548	39865.2
49.6549	52171.9	49.6549	47001.2	49.6549	27217.9	49.6549	37995.7	49.6549	39845.6
49.7549	52170.3	49.7549	46993.4	49.755	27184.4	49.7549	37972.3	49.755	39825.9
49.855	52168.7	49.855	46985.5	49.855	27150.9	49.855	37948.8	49.855	39806.3
49.9551	52167.1	49.9551	46977.7	49.9551	27117.4	49.9551	37925.3	49.9551	39786.7
50.0552	52165.5	50.0552	46969.8	50.0552	27084	50.0552	37901.9	50.0552	39767.1
50.1553	52163.8	50.1553	46962	50.1553	27050.6	50.1553	37878.5	50.1553	39747.5
50.2554	52162.2	50.2554	46954.1	50.2554	27017.3	50.2554	37855.1	50.2554	39727.9
50.3555	52160.6	50.3555	46946.3	50.3555	26984	50.3555	37831.7	50.3555	39708.3
50.4556	52159	50.4556	46938.5	50.4556	26950.7	50.4556	37808.3	50.4556	39688.7
50.5557	52157.4	50.5557	46930.6	50.5557	26917.5	50.5557	37784.9	50.5557	39669.2
50.6557	52155.8	50.6557	46922.8	50.6557	26884.3	50.6557	37761.6	50.6558	39649.6
50.7558	52154.2	50.7558	46915	50.7558	26851.2	50.7558	37738.3	50.7559	39630.1
50.8559	52152.6	50.8559	46907.1	50.8559	26818.1	50.8559	37714.9	50.8559	39610.6
50.956	52151	50.956	46899.3	50.956	26785.1	50.956	37691.6	50.956	39591
51.0561	52149.4	51.0561	46891.5	51.0561	26752.1	51.0561	37668.3	51.0561	39571.5
51.1562	52147.8	51.1562	46883.7	51.1562	26719.1	51.1562	37645.1	51.1562	39552
51.2563	52146.2	51.2563	46875.8	51.2563	26686.2	51.2563	37621.8	51.2563	39532.5
51.3564	52144.6	51.3564	46868	51.3564	26653.3	51.3564	37598.6	51.3564	39513.1
51.4565	52143	51.4565	46860.2	51.4565	26620.4	51.4565	37575.3	51.4565	39493.6
51.5566	52141.4	51.5566	46852.4	51.5566	26587.6	51.5566	37552.1	51.5566	39474.1
51.6566	52139.8	51.6566	46844.5	51.6566	26554.8	51.6566	37528.9	51.6566	39454.7
51.7567	52138.2	51.7567	46836.7	51.7567	26522.1	51.7567	37505.7	51.7567	39435.2
51.8568	52136.5	51.8568	46828.9	51.8568	26489.4	51.8568	37482.5	51.8568	39415.8
51.9569	52134.9	51.9569	46821.1	51.9569	26456.8	51.9569	37459.4	51.9569	39396.4
52.057	52133.3	52.057	46813.3	52.057	26424.2	52.057	37436.2	52.057	39376.9
52.1571	52131.7	52.1571	46805.5	52.1571	26391.6	52.1571	37413.1	52.1571	39357.5
52.2572	52130.1	52.2572	46797.6	52.2572	26359.1	52.2572	37390	52.2572	39338.1
52.3573	52128.5	52.3573	46789.8	52.3573	26326.6	52.3573	37366.9	52.3573	39318.8
52.4574	52126.9	52.4574	46782	52.4574	26294.2	52.4574	37343.8	52.4574	39299.4
52.5575	52125.3	52.5575	46774.2	52.5575	26261.8	52.5575	37320.7	52.5575	39280
52.6575	52123.7	52.6575	46766.4	52.6576	26229.4	52.6576	37297.6	52.6576	39260.7
52.7576	52122.1	52.7576	46758.6	52.7576	26197.1	52.7576	37274.6	52.7576	39241.3
52.8577	52120.5	52.8577	46750.8	52.8577	26164.8	52.8577	37251.6	52.8577	39222
52.9578	52118.9	52.9578	46743	52.9578	26132.5	52.9578	37228.5	52.9578	39202.6
53.0579	52117.3	53.0579	46735.2	53.0579	26100.3	53.0579	37205.5	53.0579	39183.3
53.158	52115.7	53.158	46727.4	53.158	26068.2	53.158	37182.5	53.158	39164
53.2581	52114.1	53.2581	46719.6	53.2581	26036	53.2581	37159.6	53.2581	39144.7
53.3582	52112.5	53.3582	46711.8	53.3582	26004	53.3582	37136.6	53.3582	39125.4
53.4583	52110.9	53.4583	46704	53.4583	25971.9	53.4583	37113.7	53.4583	39106.1
53.5583	52109.3	53.5583	46696.2	53.5584	25939.9	53.5583	37090.7	53.5584	39086.9
53.6584	52107.7	53.6584	46688.4	53.6585	25907.9	53.6584	37067.8	53.6585	39067.6
53.7585	52106	53.7585	46680.6	53.7585	25876	53.7585	37044.9	53.7585	39048.3
53.8586	52104.4	53.8586	46672.8	53.8586	25844.1	53.8586	37022	53.8586	39029.1
53.9587	52102.8	53.9587	46665	53.9587	25812.3	53.9587	36999.1	53.9587	39009.9
54.0588	52101.2	54.0588	46657.2	54.0588	25780.5	54.0588	36976.3	54.0588	38990.6
54.1589	52099.6	54.1589	46649.4	54.1589	25748.7	54.1589	36953.4	54.1589	38971.4
54.259	52098	54.259	46641.7	54.259	25717	54.259	36930.6	54.259	38952.2
54.3591	52096.4	54.3591	46633.9	54.3591	25685.3	54.3591	36907.8	54.3591	38933
54.4592	52094.8	54.4592	46626.1	54.4592	25653.6	54.4592	36884.9	54.4592	38913.8
54.5592	52093.2	54.5592	46618.3	54.5592	25622	54.5592	36862.2	54.5593	38894.7
54.6593	52091.6	54.6593	46610.5	54.6593	25590.4	54.6593	36839.4	54.6594	38875.5
54.7594	52090	54.7594	46602.7	54.7594	25558.9	54.7594	36816.6	54.7594	38856.3
54.8595	52088.4	54.8595	46595	54.8595	25527.4	54.8595	36793.9	54.8595	38837.2
54.9596	52086.8	54.9596	46587.2	54.9596	25495.9	54.9596	36771.1	54.9596	38818
55.0597	52085.2	55.0597	46579.4	55.0597	25464.5	55.0597	36748.4	55.0597	38798.9
55.1598	52083.6	55.1598	46571.6	55.1598	25433.1	55.1598	36725.7	55.1598	38779.8
55.2599	52082	55.2599	46563.9	55.2599	25401.8	55.2599	36703	55.2599	38760.7
55.36	52080.4	55.36	46556.1	55.36	25370.5	55.36	36680.3	55.36	38741.6
55.4601	52078.8	55.4601	46548.3	55.4601	25339.2	55.4601	36657.7	55.4601	38722.5
55.5602	52077.2	55.5602	46540.6	55.5602	25308	55.5602	36635	55.5602	38703.4
55.6602	52075.6	55.6602	46532.8	55.6602	25276.8	55.6602	36612.4	55.6602	38684.3
55.7603	52074	55.7603	46525	55.7603	25245.6	55.7603	36589.7	55.7603	38665.3
55.8604	52072.4	55.8604	46517.3	55.8604	25214.5	55.8604	36567.1	55.8604	38646.2
55.9605	52070.8	55.9605	46509.5	55.9605	25183.5	55.9605	36544.5	55.9605	38627.2
56.0606	52069.2	56.0606	46501.7	56.0606	25152.4	56.0606	36521.9	56.0606	38608.1
56.1607	52067.6	56.1607	46494	56.1607	25121.4	56.1607	36499.4	56.1607	38589.1
56.2608	52065.9	56.2608	46486.2	56.2608	25090.5	56.2608	36476.8	56.2608	38570.1
56.3609	52064.3	56.3609	46478.4	56.3609	25059.5	56.3609	36454.3	56.3609	38551.1
56.461	52062.7	56.4609	46470.7	56.461	25028.7	56.461	36431.8	56.461	38532.1
56.5611	52061.1	56.561	46462.9	56.5611	24997.8	56.5611	36409.2	56.5611	38513.1
56.6611	52059.5	56.6611	46455.2	56.6611	24967	56.6611	36386.7	56.6611	38494.1
56.7612	52057.9	56.7612	46447.4	56.7612	24936.2	56.7612	36364.3	56.7612	38475.1
56.8613	52056.3	56.8613	46439.7	56.8613	24905.5	56.8613	36341.8	56.8613	38456.2
56.9614	52054.7	56.9614	46431.9	56.9614	24874.8	56.9614	36319.3	56.9614	38437.2
57.0615	52053.1	57.0615	46424.2	57.0615	24844.2	57.0615	36296.9	57.0615	38418.3
57.1616	52051.5	57.1616	46416.4	57.1616	24813.5	57.1616	36274.5	57.1616	38399.4
57.2617	52049.9	57.2617	46408.7	57.2617	24783	57.2617	36252	57.2617	38380.4
57.3618	52048.3	57.3618	46400.9	57.3618	24752.4	57.3618	36229.6	57.3618	38361.5
57.4618	52046.7	57.4618	46393.2	57.4619	24721.9	57.4618	36207.3	57.4619	38342.6
57.5619	52045.1	57.5619	46385.4	57.562	24691.4	57.5619	36184.9	57.562	38323.7
57.662	52043.5	57.662	46377.7	57.662	24661	57.662	36162.5	57.662	38304.8
57.7621	52041.9	57.7621	46369.9	57.7621	24630.6	57.7621	36140.2	57.7621	38286
57.8622	52040.3	57.8622	46362.2	57.8622	24600.3	57.8622	36117.8	57.8622	38267.1
57.9623	52038.7	57.9623	46354.5	57.9623	24570	57.9623	36095.5	57.9623	38248.2
58.0624	52037.1	58.0624	46346.7	58.0624	24539.7	58.0624	36073.2	58.0624	38229.4
58.1625	52035.5	58.1625	46339	58.1625	24509.4	58.1625	36050.9	58.1625	38210.5
58.2626	52033.9	58.2626	46331.3	58.2626	24479.2	58.2626	36028.6	58.2626	38191.7
58.3627	52032.3	58.3627	46323.5	58.3627	24449.1	58.3627	36006.4	58.3627	38172.9
58.4627	52030.7	58.4627	46315.8	58.4627	24418.9	58.4627	35984.1	58.4628	38154.1
58.5628	52029.1	58.5628	46308.1	58.5628	24388.8	58.5628	35961.9	58.5628	38135.3
58.6629	52027.5	58.6629	46300.3	58.6629	24358.8	58.6629	35939.7	58.6629	38116.5
58.763	52025.9	58.763	46292.6	58.763	24328.8	58.763	35917.5	58.763	38097.7
58.8631	52024.3	58.8631	46284.9	58.8631	24298.8	58.8631	35895.3	58.8631	38078.9
58.9632	52022.7	58.9632	46277.2	58.9632	24268.8	58.9632	35873.1	58.9632	38060.1
59.0633	52021.1	59.0633	46269.4	59.0633	24238.9	59.0633	35850.9	59.0633	38041.4
59.1634	52019.5	59.1634	46261.7	59.1634	24209	59.1634	35828.8	59.1634	38022.6
59.2635	52017.9	59.2635	46254	59.2635	24179.2	59.2635	35806.6	59.2635	38003.9
59.3636	52016.3	59.3636	46246.3	59.3636	24149.4	59.3636	35784.5	59.3636	37985.2
59.4637	52014.7	59.4637	46238.5	59.4637	24119.7	59.4637	35762.4	59.4637	37966.5
59.5637	52013.1	59.5637	46230.8	59.5637	24089.9	59.5637	35740.3	59.5637	37947.7
59.6638	52011.5	59.6638	46223.1	59.6638	24060.2	59.6638	35718.2	59.6638	37929
59.7639	52009.9	59.7639	46215.4	59.7639	24030.6	59.7639	35696.1	59.7639	37910.4
59.864	52008.3	59.864	46207.7	59.864	24001	59.864	35674.1	59.864	37891.7
59.9641	52006.7	59.9641	46200	59.9641	23971.4	59.9641	35652	59.9641	37873
60.0642	52005.1	60.0642	46192.3	60.0642	23941.9	60.0642	35630	60.0642	37854.3
60.1643	52003.5	60.1643	46184.5	60.1643	23912.4	60.1643	35608	60.1643	37835.7
60.2644	52001.9	60.2644	46176.8	60.2644	23882.9	60.2644	35586	60.2644	37817
60.3645	52000.3	60.3645	46169.1	60.3645	23853.4	60.3645	35564	60.3645	37798.4
60.4646	51998.7	60.4646	46161.4	60.4646	23824.1	60.4646	35542	60.4646	37779.8
60.5646	51997.1	60.5646	46153.7	60.5646	23794.7	60.5646	35520	60.5646	37761.1
60.6647	51995.5	60.6647	46146	60.6647	23765.4	60.6647	35498.1	60.6647	37742.5
60.7648	51993.8	60.7648	46138.3	60.7648	23736.1	60.7648	35476.2	60.7648	37723.9
60.8649	51992.2	60.8649	46130.6	60.8649	23706.8	60.8649	35454.2	60.8649	37705.3
60.965	51990.6	60.965	46122.9	60.965	23677.6	60.965	35432.3	60.965	37686.8
61.0651	51989	61.0651	46115.2	61.0651	23648.4	61.0651	35410.4	61.0651	37668.2
61.1652	51987.4	61.1652	46107.5	61.1652	23619.3	61.1652	35388.6	61.1652	37649.6
61.2653	51985.8	61.2653	46099.8	61.2653	23590.2	61.2653	35366.7	61.2653	37631.1
61.3653	51984.2	61.3653	46092.1	61.3654	23561.1	61.3654	35344.8	61.3654	37612.5
61.4654	51982.6	61.4654	46084.4	61.4654	23532.1	61.4654	35323	61.4654	37594
61.5655	51981	61.5655	46076.7	61.5655	23503.1	61.5655	35301.2	61.5655	37575.5
61.6656	51979.4	61.6656	46069	61.6656	23474.1	61.6656	35279.3	61.6656	37556.9
61.7657	51977.8	61.7657	46061.3	61.7657	23445.2	61.7657	35257.5	61.7657	37538.4
61.8658	51976.2	61.8658	46053.7	61.8658	23416.3	61.8658	35235.8	61.8658	37519.9
61.9659	51974.6	61.9659	46046	61.9659	23387.4	61.9659	35214	61.9659	37501.4
62.066	51973	62.066	46038.3	62.066	23358.6	62.066	35192.2	62.066	37483
62.1661	51971.4	62.1661	46030.6	62.1661	23329.8	62.1661	35170.5	62.1661	37464.5
62.2662	51969.8	62.2662	46022.9	62.2662	23301.1	62.2662	35148.7	62.2662	37446
62.3663	51968.2	62.3663	46015.2	62.3663	23272.3	62.3663	35127	62.3663	37427.6
62.4663	51966.6	62.4663	46007.6	62.4663	23243.7	62.4663	35105.3	62.4663	37409.1
62.5664	51965	62.5664	45999.9	62.5664	23215	62.5664	35083.6	62.5664	37390.7
62.6665	51963.4	62.6665	45992.2	62.6665	23186.4	62.6665	35061.9	62.6665	37372.3
62.7666	51961.8	62.7666	45984.5	62.7666	23157.8	62.7666	35040.3	62.7666	37353.9
62.8667	51960.2	62.8667	45976.8	62.8667	23129.3	62.8667	35018.6	62.8667	37335.4
62.9668	51958.6	62.9668	45969.2	62.9668	23100.8	62.9668	34997	62.9668	37317
63.0669	51957	63.0669	45961.5	63.0669	23072.3	63.0669	34975.4	63.0669	37298.7
63.167	51955.4	63.167	45953.8	63.167	23043.9	63.167	34953.7	63.167	37280.3
63.2671	51953.8	63.2671	45946.2	63.2671	23015.5	63.2671	34932.1	63.2671	37261.9
63.3672	51952.2	63.3672	45938.5	63.3672	22987.1	63.3672	34910.6	63.3672	37243.5
63.4672	51950.6	63.4672	45930.8	63.4672	22958.8	63.4672	34889	63.4672	37225.2
63.5673	51949	63.5673	45923.2	63.5673	22930.5	63.5673	34867.4	63.5673	37206.8
63.6674	51947.4	63.6674	45915.5	63.6674	22902.2	63.6674	34845.9	63.6674	37188.5
63.7675	51945.8	63.7675	45907.8	63.7675	22874	63.7675	34824.4	63.7675	37170.2
63.8676	51944.2	63.8676	45900.2	63.8676	22845.8	63.8676	34802.8	63.8676	37151.9
63.9677	51942.6	63.9677	45892.5	63.9677	22817.7	63.9677	34781.3	63.9677	37133.5
64.0678	51941	64.0678	45884.8	64.0678	22789.6	64.0678	34759.8	64.0678	37115.2
64.1679	51939.4	64.1679	45877.2	64.1679	22761.5	64.1679	34738.4	64.1679	37097
64.268	51937.8	64.268	45869.5	64.268	22733.4	64.268	34716.9	64.268	37078.7
64.368	51936.2	64.368	45861.9	64.368	22705.4	64.368	34695.4	64.368	37060.4
64.4681	51934.6	64.4681	45854.2	64.4681	22677.4	64.4681	34674	64.4681	37042.1
64.5682	51933	64.5682	45846.6	64.5682	22649.5	64.5682	34652.6	64.5682	37023.9
64.6683	51931.4	64.6683	45838.9	64.6683	22621.6	64.6683	34631.2	64.6683	37005.6
64.7684	51929.8	64.7684	45831.3	64.7684	22593.7	64.7684	34609.8	64.7684	36987.4
64.8685	51928.2	64.8685	45823.6	64.8685	22565.8	64.8685	34588.4	64.8685	36969.2
64.9686	51926.6	64.9686	45816	64.9686	22538	64.9686	34567	64.9686	36951
65.0687	51925	65.0687	45808.3	65.0687	22510.3	65.0687	34545.6	65.0687	36932.7
65.1688	51923.4	65.1688	45800.7	65.1688	22482.5	65.1688	34524.3	65.1688	36914.5
65.2689	51921.8	65.2689	45793	65.2689	22454.8	65.2689	34503	65.2689	36896.3
65.3689	51920.2	65.3689	45785.4	65.3689	22427.1	65.3689	34481.6	65.3689	36878.2
65.469	51918.7	65.469	45777.7	65.469	22399.5	65.469	34460.3	65.469	36860
65.5691	51917.1	65.5691	45770.1	65.5691	22371.9	65.5691	34439	65.5691	36841.8
65.6692	51915.5	65.6692	45762.4	65.6692	22344.3	65.6692	34417.7	65.6692	36823.7
65.7693	51913.9	65.7693	45754.8	65.7693	22316.8	65.7693	34396.5	65.7693	36805.5
65.8694	51912.3	65.8694	45747.2	65.8694	22289.3	65.8694	34375.2	65.8694	36787.4
65.9695	51910.7	65.9695	45739.5	65.9695	22261.8	65.9695	34354	65.9695	36769.3
66.0696	51909.1	66.0696	45731.9	66.0696	22234.4	66.0696	34332.8	66.0696	36751.1
66.1697	51907.5	66.1697	45724.3	66.1697	22207	66.1697	34311.5	66.1697	36733
66.2698	51905.9	66.2698	45716.6	66.2698	22179.6	66.2698	34290.3	66.2698	36714.9
66.3698	51904.3	66.3698	45709	66.3698	22152.3	66.3698	34269.1	66.3698	36696.8
66.4699	51902.7	66.4699	45701.4	66.4699	22125	66.4699	34248	66.4699	36678.7
66.57	51901.1	66.57	45693.7	66.57	22097.7	66.57	34226.8	66.57	36660.7
66.6701	51899.5	66.6701	45686.1	66.6701	22070.5	66.6701	34205.7	66.6701	36642.6
66.7702	51897.9	66.7702	45678.5	66.7702	22043.3	66.7702	34184.5	66.7702	36624.5
66.8703	51896.3	66.8703	45670.9	66.8703	22016.1	66.8703	34163.4	66.8703	36606.5
66.9704	51894.7	66.9704	45663.2	66.9704	21989	66.9704	34142.3	66.9704	36588.5
67.0705	51893.1	67.0705	45655.6	67.0705	21961.9	67.0705	34121.2	67.0705	36570.4
67.1706	51891.5	67.1706	45648	67.1706	21934.8	67.1706	34100.1	67.1706	36552.4
67.2707	51889.9	67.2707	45640.4	67.2707	21907.8	67.2707	34079	67.2707	36534.4
67.3707	51888.3	67.3707	45632.8	67.3707	21880.8	67.3707	34058	67.3707	36516.4
67.4708	51886.7	67.4708	45625.1	67.4708	21853.8	67.4708	34036.9	67.4708	36498.4
67.5709	51885.1	67.5709	45617.5	67.5709	21826.9	67.5709	34015.9	67.5709	36480.4
67.671	51883.5	67.671	45609.9	67.671	21800	67.671	33994.9	67.671	36462.4
67.7711	51881.9	67.7711	45602.3	67.7711	21773.1	67.7711	33973.9	67.7711	36444.4
67.8712	51880.3	67.8712	45594.7	67.8712	21746.3	67.8712	33952.9	67.8712	36426.5
67.9713	51878.7	67.9713	45587.1	67.9713	21719.5	67.9713	33931.9	67.9713	36408.5
68.0714	51877.1	68.0714	45579.5	68.0714	21692.7	68.0714	33910.9	68.0714	36390.6
68.1715	51875.5	68.1715	45571.9	68.1715	21666	68.1715	33890	68.1715	36372.7
68.2716	51873.9	68.2716	45564.3	68.2716	21639.3	68.2716	33869	68.2716	36354.7
68.3716	51872.3	68.3716	45556.6	68.3716	21612.6	68.3716	33848.1	68.3716	36336.8
68.4717	51870.7	68.4717	45549	68.4717	21586	68.4717	33827.2	68.4717	36318.9
68.5718	51869.1	68.5718	45541.4	68.5718	21559.4	68.5718	33806.3	68.5718	36301
68.6719	51867.5	68.6719	45533.8	68.6719	21532.8	68.6719	33785.4	68.6719	36283.1
68.772	51865.9	68.772	45526.2	68.772	21506.3	68.772	33764.5	68.772	36265.2
68.8721	51864.3	68.8721	45518.6	68.8721	21479.8	68.8721	33743.6	68.8721	36247.4
68.9722	51862.7	68.9722	45511	68.9722	21453.3	68.9722	33722.8	68.9722	36229.5
69.0723	51861.1	69.0723	45503.4	69.0723	21426.9	69.0723	33702	69.0723	36211.7
69.1723	51859.5	69.1723	45495.9	69.1724	21400.5	69.1724	33681.1	69.1724	36193.8
69.2724	51857.9	69.2724	45488.3	69.2725	21374.1	69.2725	33660.3	69.2725	36176
69.3725	51856.3	69.3725	45480.7	69.3725	21347.7	69.3725	33639.5	69.3725	36158.1
69.4726	51854.7	69.4726	45473.1	69.4726	21321.4	69.4726	33618.7	69.4726	36140.3
69.5727	51853.1	69.5727	45465.5	69.5727	21295.2	69.5727	33597.9	69.5727	36122.5
69.6728	51851.5	69.6728	45457.9	69.6728	21268.9	69.6728	33577.2	69.6728	36104.7
69.7729	51849.9	69.7729	45450.3	69.7729	21242.7	69.7729	33556.4	69.7729	36086.9
69.873	51848.4	69.873	45442.7	69.873	21216.5	69.873	33535.7	69.873	36069.1
69.9731	51846.8	69.9731	45435.1	69.9731	21190.4	69.9731	33515	69.9731	36051.4
70.0732	51845.2	70.0732	45427.5	70.0732	21164.3	70.0732	33494.3	70.0732	36033.6
70.1732	51843.6	70.1732	45420	70.1733	21138.2	70.1732	33473.6	70.1733	36015.8
70.2733	51842	70.2733	45412.4	70.2733	21112.1	70.2733	33452.9	70.2733	35998.1
70.3734	51840.4	70.3734	45404.8	70.3734	21086.1	70.3734	33432.2	70.3734	35980.3
70.4735	51838.8	70.4735	45397.2	70.4735	21060.1	70.4735	33411.6	70.4735	35962.6
70.5736	51837.2	70.5736	45389.6	70.5736	21034.2	70.5736	33390.9	70.5736	35944.9
70.6737	51835.6	70.6737	45382.1	70.6737	21008.2	70.6737	33370.3	70.6737	35927.2
70.7738	51834	70.7738	45374.5	70.7738	20982.4	70.7738	33349.7	70.7738	35909.5
70.8739	51832.4	70.8739	45366.9	70.8739	20956.5	70.8739	33329	70.8739	35891.8
70.974	51830.8	70.974	45359.4	70.974	20930.7	70.974	33308.5	70.974	35874.1
71.0741	51829.2	71.0741	45351.8	71.0741	20904.9	71.0741	33287.9	71.0741	35856.4
71.1741	51827.6	71.1741	45344.2	71.1741	20879.1	71.1741	33267.3	71.1741	35838.7
71.2742	51826	71.2742	45336.6	71.2742	20853.4	71.2742	33246.7	71.2742	35821.1
71.3743	51824.4	71.3743	45329.1	71.3743	20827.7	71.3743	33226.2	71.3743	35803.4
71.4744	51822.8	71.4744	45321.5	71.4744	20802	71.4744	33205.7	71.4744	35785.8
71.5745	51821.2	71.5745	45313.9	71.5745	20776.4	71.5745	33185.1	71.5745	35768.1
71.6746	51819.6	71.6746	45306.4	71.6746	20750.8	71.6746	33164.6	71.6746	35750.5
71.7747	51818	71.7747	45298.8	71.7747	20725.2	71.7747	33144.1	71.7747	35732.9
71.8748	51816.4	71.8748	45291.3	71.8748	20699.7	71.8748	33123.7	71.8748	35715.3
71.9749	51814.8	71.9749	45283.7	71.9749	20674.1	71.9749	33103.2	71.9749	35697.7
72.075	51813.2	72.075	45276.1	72.075	20648.7	72.075	33082.7	72.075	35680.1
72.175	51811.6	72.175	45268.6	72.175	20623.2	72.175	33062.3	72.175	35662.5
72.2751	51810	72.2751	45261	72.2751	20597.8	72.2751	33041.9	72.2751	35644.9
72.3752	51808.4	72.3752	45253.5	72.3752	20572.4	72.3752	33021.4	72.3752	35627.4
72.4753	51806.9	72.4753	45245.9	72.4753	20547.1	72.4753	33001	72.4753	35609.8
72.5754	51805.3	72.5754	45238.4	72.5754	20521.7	72.5754	32980.6	72.5754	35592.3
72.6755	51803.7	72.6755	45230.8	72.6755	20496.5	72.6755	32960.3	72.6755	35574.7
72.7756	51802.1	72.7756	45223.3	72.7756	20471.2	72.7756	32939.9	72.7756	35557.2
72.8757	51800.5	72.8757	45215.7	72.8757	20446	72.8757	32919.5	72.8757	35539.7
72.9758	51798.9	72.9758	45208.2	72.9758	20420.8	72.9758	32899.2	72.9758	35522.1
73.0759	51797.3	73.0759	45200.6	73.0759	20395.6	73.0759	32878.9	73.0759	35504.6
73.176	51795.7	73.1759	45193.1	73.176	20370.5	73.176	32858.6	73.176	35487.1
73.276	51794.1	73.276	45185.5	73.276	20345.4	73.276	32838.3	73.276	35469.7
73.3761	51792.5	73.3761	45178	73.3761	20320.3	73.3761	32818	73.3761	35452.2
73.4762	51790.9	73.4762	45170.4	73.4762	20295.2	73.4762	32797.7	73.4762	35434.7
73.5763	51789.3	73.5763	45162.9	73.5763	20270.2	73.5763	32777.4	73.5763	35417.2
73.6764	51787.7	73.6764	45155.4	73.6764	20245.3	73.6764	32757.2	73.6764	35399.8
73.7765	51786.1	73.7765	45147.8	73.7765	20220.3	73.7765	32736.9	73.7765	35382.3
73.8766	51784.5	73.8766	45140.3	73.8766	20195.4	73.8766	32716.7	73.8766	35364.9
73.9767	51782.9	73.9767	45132.8	73.9767	20170.5	73.9767	32696.5	73.9767	35347.5
74.0768	51781.3	74.0768	45125.2	74.0768	20145.6	74.0768	32676.3	74.0768	35330.1
74.1768	51779.7	74.1768	45117.7	74.1769	20120.8	74.1768	32656.1	74.1769	35312.6
74.2769	51778.1	74.2769	45110.2	74.2769	20096	74.2769	32635.9	74.2769	35295.2
74.377	51776.6	74.377	45102.6	74.377	20071.3	74.377	32615.7	74.377	35277.8
74.4771	51775	74.4771	45095.1	74.4771	20046.5	74.4771	32595.6	74.4771	35260.5
74.5772	51773.4	74.5772	45087.6	74.5772	20021.8	74.5772	32575.4	74.5772	35243.1
74.6773	51771.8	74.6773	45080.1	74.6773	19997.1	74.6773	32555.3	74.6773	35225.7
74.7774	51770.2	74.7774	45072.5	74.7774	19972.5	74.7774	32535.2	74.7774	35208.4
74.8775	51768.6	74.8775	45065	74.8775	19947.9	74.8775	32515.1	74.8775	35191
74.9776	51767	74.9776	45057.5	74.9776	19923.3	74.9776	32495	74.9776	35173.7
75.0777	51765.4	75.0777	45050	75.0777	19898.7	75.0777	32474.9	75.0777	35156.3
75.1777	51763.8	75.1777	45042.4	75.1777	19874.2	75.1777	32454.8	75.1777	35139
75.2778	51762.2	75.2778	45034.9	75.2778	19849.7	75.2778	32434.8	75.2778	35121.7
75.3779	51760.6	75.3779	45027.4	75.3779	19825.3	75.3779	32414.7	75.3779	35104.4
75.478	51759	75.478	45019.9	75.478	19800.8	75.478	32394.7	75.478	35087.1
75.5781	51757.4	75.5781	45012.4	75.5781	19776.4	75.5781	32374.7	75.5781	35069.8
75.6782	51755.8	75.6782	45004.9	75.6782	19752.1	75.6782	32354.7	75.6782	35052.5
75.7783	51754.2	75.7783	44997.3	75.7783	19727.7	75.7783	32334.7	75.7783	35035.2
75.8784	51752.6	75.8784	44989.8	75.8784	19703.4	75.8784	32314.7	75.8784	35018
75.9785	51751	75.9785	44982.3	75.9785	19679.1	75.9785	32294.7	75.9785	35000.7
76.0786	51749.5	76.0786	44974.8	76.0786	19654.9	76.0786	32274.8	76.0786	34983.5
76.1786	51747.9	76.1786	44967.3	76.1786	19630.6	76.1786	32254.8	76.1786	34966.2
76.2787	51746.3	76.2787	44959.8	76.2787	19606.5	76.2787	32234.9	76.2787	34949
76.3788	51744.7	76.3788	44952.3	76.3788	19582.3	76.3788	32215	76.3788	34931.8
76.4789	51743.1	76.4789	44944.8	76.4789	19558.2	76.4789	32195.1	76.4789	34914.5
76.579	51741.5	76.579	44937.3	76.579	19534.1	76.579	32175.2	76.579	34897.3
76.6791	51739.9	76.6791	44929.8	76.6791	19510	76.6791	32155.3	76.6791	34880.1
76.7792	51738.3	76.7792	44922.3	76.7792	19485.9	76.7792	32135.4	76.7792	34863
76.8793	51736.7	76.8793	44914.8	76.8793	19461.9	76.8793	32115.6	76.8793	34845.8
76.9794	51735.1	76.9794	44907.3	76.9794	19437.9	76.9794	32095.7	76.9794	34828.6
77.0794	51733.5	77.0794	44899.8	77.0794	19414	77.0794	32075.9	77.0794	34811.4
77.1795	51731.9	77.1795	44892.3	77.1795	19390.1	77.1795	32056.1	77.1795	34794.3
77.2796	51730.3	77.2796	44884.8	77.2796	19366.2	77.2796	32036.3	77.2796	34777.1
77.3797	51728.7	77.3797	44877.3	77.3797	19342.3	77.3797	32016.5	77.3797	34760
77.4798	51727.1	77.4798	44869.8	77.4798	19318.5	77.4798	31996.7	77.4798	34742.9
77.5799	51725.6	77.5799	44862.3	77.5799	19294.7	77.5799	31976.9	77.5799	34725.7
77.68	51724	77.68	44854.9	77.68	19270.9	77.68	31957.2	77.68	34708.6
77.7801	51722.4	77.7801	44847.4	77.7801	19247.1	77.7801	31937.4	77.7801	34691.5
77.8802	51720.8	77.8802	44839.9	77.8802	19223.4	77.8802	31917.7	77.8802	34674.4
77.9802	51719.2	77.9802	44832.4	77.9803	19199.7	77.9802	31897.9	77.9803	34657.3
78.0803	51717.6	78.0803	44824.9	78.0803	19176.1	78.0803	31878.2	78.0803	34640.3
78.1804	51716	78.1804	44817.4	78.1804	19152.4	78.1804	31858.5	78.1804	34623.2
78.2805	51714.4	78.2805	44810	78.2805	19128.8	78.2805	31838.8	78.2805	34606.1
78.3806	51712.8	78.3806	44802.5	78.3806	19105.2	78.3806	31819.2	78.3806	34589.1
78.4807	51711.2	78.4807	44795	78.4807	19081.7	78.4807	31799.5	78.4807	34572
78.5808	51709.6	78.5808	44787.5	78.5808	19058.2	78.5808	31779.9	78.5808	34555
78.6809	51708	78.6809	44780	78.6809	19034.7	78.6809	31760.2	78.6809	34538
78.781	51706.4	78.781	44772.6	78.781	19011.2	78.781	31740.6	78.781	34520.9
78.8811	51704.9	78.8811	44765.1	78.8811	18987.8	78.8811	31721	78.8811	34503.9
78.9811	51703.3	78.9811	44757.6	78.9811	18964.4	78.9811	31701.4	78.9811	34486.9
79.0812	51701.7	79.0812	44750.1	79.0812	18941	79.0812	31681.8	79.0812	34469.9
79.1813	51700.1	79.1813	44742.7	79.1813	18917.7	79.1813	31662.2	79.1813	34452.9
79.2814	51698.5	79.2814	44735.2	79.2814	18894.4	79.2814	31642.6	79.2814	34436
79.3815	51696.9	79.3815	44727.7	79.3815	18871.1	79.3815	31623.1	79.3815	34419
79.4816	51695.3	79.4816	44720.3	79.4816	18847.8	79.4816	31603.6	79.4816	34402
79.5817	51693.7	79.5817	44712.8	79.5817	18824.6	79.5817	31584	79.5817	34385.1
79.6818	51692.1	79.6818	44705.3	79.6818	18801.4	79.6818	31564.5	79.6818	34368.1
79.7819	51690.5	79.7819	44697.9	79.7819	18778.2	79.7819	31545	79.7819	34351.2
79.882	51688.9	79.882	44690.4	79.882	18755.1	79.882	31525.5	79.882	34334.3
79.9821	51687.3	79.9821	44683	79.9821	18732	79.9821	31506	79.9821	34317.3
80.0821	51685.7	80.0821	44675.5	80.0821	18708.9	80.0821	31486.6	80.0821	34300.4
80.1822	51684.2	80.1822	44668.1	80.1822	18685.8	80.1822	31467.1	80.1822	34283.5
80.2823	51682.6	80.2823	44660.6	80.2823	18662.8	80.2823	31447.7	80.2823	34266.6
80.3824	51681	80.3824	44653.1	80.3824	18639.8	80.3824	31428.2	80.3824	34249.7
80.4825	51679.4	80.4825	44645.7	80.4825	18616.8	80.4825	31408.8	80.4825	34232.9
80.5826	51677.8	80.5826	44638.2	80.5826	18593.9	80.5826	31389.4	80.5826	34216
80.6827	51676.2	80.6827	44630.8	80.6827	18571	80.6827	31370	80.6827	34199.1
80.7828	51674.6	80.7828	44623.3	80.7828	18548.1	80.7828	31350.6	80.7828	34182.3
80.8829	51673	80.8829	44615.9	80.8829	18525.2	80.8829	31331.2	80.8829	34165.4
80.983	51671.4	80.983	44608.4	80.983	18502.4	80.983	31311.9	80.983	34148.6
81.083	51669.8	81.083	44601	81.083	18479.6	81.083	31292.5	81.083	34131.8
81.1831	51668.2	81.1831	44593.5	81.1831	18456.8	81.1831	31273.2	81.1831	34114.9
81.2832	51666.7	81.2832	44586.1	81.2832	18434.1	81.2832	31253.9	81.2832	34098.1
81.3833	51665.1	81.3833	44578.7	81.3833	18411.4	81.3833	31234.6	81.3833	34081.3
81.4834	51663.5	81.4834	44571.2	81.4834	18388.7	81.4834	31215.3	81.4834	34064.5
81.5835	51661.9	81.5835	44563.8	81.5835	18366	81.5835	31196	81.5835	34047.7
81.6836	51660.3	81.6836	44556.3	81.6836	18343.4	81.6836	31176.7	81.6836	34031
81.7837	51658.7	81.7837	44548.9	81.7837	18320.8	81.7837	31157.4	81.7837	34014.2
81.8838	51657.1	81.8838	44541.5	81.8838	18298.2	81.8838	31138.2	81.8838	33997.4
81.9838	51655.5	81.9838	44534	81.9839	18275.6	81.9838	31118.9	81.9839	33980.7
82.0839	51653.9	82.0839	44526.6	82.0839	18253.1	82.0839	31099.7	82.0839	33963.9
82.184	51652.3	82.184	44519.2	82.184	18230.6	82.184	31080.5	82.184	33947.2
82.2841	51650.7	82.2841	44511.7	82.2841	18208.2	82.2841	31061.3	82.2841	33930.5
82.3842	51649.2	82.3842	44504.3	82.3842	18185.7	82.3842	31042.1	82.3842	33913.7
82.4843	51647.6	82.4843	44496.9	82.4843	18163.3	82.4843	31022.9	82.4843	33897
82.5844	51646	82.5844	44489.5	82.5844	18140.9	82.5844	31003.7	82.5844	33880.3
82.6845	51644.4	82.6845	44482	82.6845	18118.6	82.6845	30984.6	82.6845	33863.6
82.7846	51642.8	82.7846	44474.6	82.7846	18096.2	82.7846	30965.4	82.7846	33846.9
82.8846	51641.2	82.8846	44467.2	82.8846	18073.9	82.8846	30946.3	82.8846	33830.3
82.9847	51639.6	82.9847	44459.8	82.9847	18051.7	82.9847	30927.2	82.9847	33813.6
83.0848	51638	83.0848	44452.3	83.0848	18029.4	83.0848	30908.1	83.0848	33796.9
83.1849	51636.4	83.1849	44444.9	83.1849	18007.2	83.1849	30889	83.1849	33780.3
83.285	51634.8	83.285	44437.5	83.285	17985	83.285	30869.9	83.285	33763.6
83.3851	51633.3	83.3851	44430.1	83.3851	17962.8	83.3851	30850.8	83.3851	33747
83.4852	51631.7	83.4852	44422.7	83.4852	17940.7	83.4852	30831.7	83.4852	33730.3
83.5853	51630.1	83.5853	44415.2	83.5853	17918.6	83.5853	30812.7	83.5853	33713.7
83.6854	51628.5	83.6854	44407.8	83.6854	17896.5	83.6854	30793.6	83.6854	33697.1
83.7855	51626.9	83.7855	44400.4	83.7855	17874.5	83.7855	30774.6	83.7855	33680.5
83.8855	51625.3	83.8855	44393	83.8855	17852.4	83.8855	30755.6	83.8855	33663.9
83.9856	51623.7	83.9856	44385.6	83.9856	17830.4	83.9856	30736.6	83.9856	33647.3
84.0857	51622.1	84.0857	44378.2	84.0857	17808.5	84.0857	30717.6	84.0857	33630.7
84.1858	51620.5	84.1858	44370.8	84.1858	17786.5	84.1858	30698.6	84.1858	33614.2
84.2859	51618.9	84.2859	44363.4	84.2859	17764.6	84.2859	30679.6	84.2859	33597.6
84.386	51617.4	84.386	44356	84.386	17742.7	84.386	30660.7	84.386	33581
84.4861	51615.8	84.4861	44348.6	84.4861	17720.8	84.4861	30641.7	84.4861	33564.5
84.5862	51614.2	84.5862	44341.2	84.5862	17699	84.5862	30622.8	84.5862	33547.9
84.6863	51612.6	84.6863	44333.8	84.6863	17677.2	84.6863	30603.9	84.6863	33531.4
84.7864	51611	84.7864	44326.4	84.7864	17655.4	84.7864	30585	84.7864	33514.9
84.8864	51609.4	84.8864	44319	84.8864	17633.6	84.8864	30566.1	84.8864	33498.4
84.9865	51607.8	84.9865	44311.6	84.9865	17611.9	84.9865	30547.2	84.9865	33481.9
85.0866	51606.2	85.0866	44304.2	85.0866	17590.2	85.0866	30528.3	85.0866	33465.4
85.1867	51604.6	85.1867	44296.8	85.1867	17568.5	85.1867	30509.4	85.1867	33448.9
85.2868	51603	85.2868	44289.4	85.2868	17546.9	85.2868	30490.6	85.2868	33432.4
85.3869	51601.5	85.3869	44282	85.3869	17525.2	85.3869	30471.7	85.3869	33415.9
85.487	51599.9	85.487	44274.6	85.487	17503.6	85.487	30452.9	85.487	33399.4
85.5871	51598.3	85.5871	44267.2	85.5871	17482.1	85.5871	30434.1	85.5871	33383
85.6872	51596.7	85.6872	44259.8	85.6872	17460.5	85.6872	30415.3	85.6872	33366.5
85.7873	51595.1	85.7873	44252.4	85.7873	17439	85.7873	30396.5	85.7873	33350.1
85.8873	51593.5	85.8873	44245	85.8873	17417.5	85.8873	30377.7	85.8873	33333.6
85.9874	51591.9	85.9874	44237.7	85.9874	17396.1	85.9874	30358.9	85.9874	33317.2
86.0875	51590.3	86.0875	44230.3	86.0875	17374.6	86.0875	30340.2	86.0875	33300.8
86.1876	51588.7	86.1876	44222.9	86.1876	17353.2	86.1876	30321.4	86.1876	33284.4
86.2877	51587.2	86.2877	44215.5	86.2877	17331.8	86.2877	30302.7	86.2877	33268
86.3878	51585.6	86.3878	44208.1	86.3878	17310.5	86.3878	30284	86.3878	33251.6
86.4879	51584	86.4879	44200.7	86.4879	17289.1	86.4879	30265.2	86.4879	33235.2
86.588	51582.4	86.588	44193.4	86.588	17267.8	86.588	30246.5	86.588	33218.8
86.6881	51580.8	86.6881	44186	86.6881	17246.5	86.6881	30227.9	86.6881	33202.5
86.7882	51579.2	86.7882	44178.6	86.7882	17225.3	86.7882	30209.2	86.7882	33186.1
86.8882	51577.6	86.8882	44171.2	86.8882	17204.1	86.8882	30190.5	86.8882	33169.7
86.9883	51576	86.9883	44163.9	86.9883	17182.9	86.9883	30171.9	86.9883	33153.4
87.0884	51574.5	87.0884	44156.5	87.0884	17161.7	87.0884	30153.2	87.0884	33137
87.1885	51572.9	87.1885	44149.1	87.1885	17140.5	87.1885	30134.6	87.1885	33120.7
87.2886	51571.3	87.2886	44141.8	87.2886	17119.4	87.2886	30116	87.2886	33104.4
87.3887	51569.7	87.3887	44134.4	87.3887	17098.3	87.3887	30097.3	87.3887	33088.1
87.4888	51568.1	87.4888	44127	87.4888	17077.2	87.4888	30078.7	87.4888	33071.8
87.5889	51566.5	87.5889	44119.7	87.5889	17056.2	87.5889	30060.2	87.5889	33055.5
87.689	51564.9	87.689	44112.3	87.689	17035.2	87.689	30041.6	87.689	33039.2
87.7891	51563.3	87.7891	44104.9	87.7891	17014.2	87.7891	30023	87.7891	33022.9
87.8891	51561.7	87.8891	44097.6	87.8891	16993.2	87.8891	30004.5	87.8891	33006.6
87.9892	51560.2	87.9892	44090.2	87.9892	16972.3	87.9892	29985.9	87.9892	32990.4
88.0893	51558.6	88.0893	44082.8	88.0893	16951.4	88.0893	29967.4	88.0893	32974.1
88.1894	51557	88.1894	44075.5	88.1894	16930.5	88.1894	29948.9	88.1894	32957.9
88.2895	51555.4	88.2895	44068.1	88.2895	16909.6	88.2895	29930.4	88.2895	32941.6
88.3896	51553.8	88.3896	44060.8	88.3896	16888.8	88.3896	29911.9	88.3896	32925.4
88.4897	51552.2	88.4897	44053.4	88.4897	16867.9	88.4897	29893.4	88.4897	32909.2
88.5898	51550.6	88.5898	44046.1	88.5898	16847.2	88.5898	29874.9	88.5898	32892.9
88.6899	51549	88.6899	44038.7	88.6899	16826.4	88.6899	29856.5	88.6899	32876.7
88.79	51547.5	88.79	44031.4	88.79	16805.7	88.79	29838	88.79	32860.5
88.89	51545.9	88.89	44024	88.89	16784.9	88.89	29819.6	88.89	32844.3
88.9901	51544.3	88.9901	44016.7	88.9901	16764.3	88.9901	29801.1	88.9901	32828.1
89.0902	51542.7	89.0902	44009.3	89.0902	16743.6	89.0902	29782.7	89.0902	32812
89.1903	51541.1	89.1903	44002	89.1903	16723	89.1903	29764.3	89.1903	32795.8
89.2904	51539.5	89.2904	43994.6	89.2904	16702.4	89.2904	29745.9	89.2904	32779.6
89.3905	51537.9	89.3905	43987.3	89.3905	16681.8	89.3905	29727.5	89.3905	32763.5
89.4906	51536.4	89.4906	43979.9	89.4906	16661.2	89.4906	29709.2	89.4906	32747.3
89.5907	51534.8	89.5907	43972.6	89.5907	16640.7	89.5907	29690.8	89.5907	32731.2
89.6908	51533.2	89.6907	43965.3	89.6908	16620.2	89.6908	29672.5	89.6908	32715.1
89.7908	51531.6	89.7908	43957.9	89.7909	16599.7	89.7909	29654.1	89.7909	32698.9
89.8909	51530	89.8909	43950.6	89.8909	16579.2	89.8909	29635.8	89.8909	32682.8
89.991	51528.4	89.991	43943.2	89.991	16558.8	89.991	29617.5	89.991	32666.7
90.0911	51526.8	90.0911	43935.9	90.0911	16538.4	90.0911	29599.2	90.0911	32650.6
90.1912	51525.2	90.1912	43928.6	90.1912	16518	90.1912	29580.9	90.1912	32634.5
90.2913	51523.7	90.2913	43921.2	90.2913	16497.7	90.2913	29562.6	90.2913	32618.4
90.3914	51522.1	90.3914	43913.9	90.3914	16477.3	90.3914	29544.4	90.3914	32602.4
90.4915	51520.5	90.4915	43906.6	90.4915	16457	90.4915	29526.1	90.4915	32586.3
90.5916	51518.9	90.5916	43899.3	90.5916	16436.7	90.5916	29507.9	90.5916	32570.2
90.6916	51517.3	90.6916	43891.9	90.6916	16416.5	90.6916	29489.6	90.6916	32554.2
90.7917	51515.7	90.7917	43884.6	90.7917	16396.3	90.7917	29471.4	90.7917	32538.2
90.8918	51514.1	90.8918	43877.3	90.8918	16376	90.8918	29453.2	90.8918	32522.1
90.9919	51512.6	90.9919	43870	90.9919	16355.9	90.9919	29435	90.9919	32506.1
91.092	51511	91.092	43862.6	91.092	16335.7	91.092	29416.8	91.092	32490.1
91.1921	51509.4	91.1921	43855.3	91.1921	16315.6	91.1921	29398.6	91.1921	32474.1
91.2922	51507.8	91.2922	43848	91.2922	16295.5	91.2922	29380.5	91.2922	32458.1
91.3923	51506.2	91.3923	43840.7	91.3923	16275.4	91.3923	29362.3	91.3923	32442.1
91.4924	51504.6	91.4924	43833.4	91.4924	16255.3	91.4924	29344.2	91.4924	32426.1
91.5925	51503	91.5925	43826	91.5925	16235.3	91.5925	29326	91.5925	32410.1
91.6925	51501.4	91.6925	43818.7	91.6925	16215.3	91.6925	29307.9	91.6925	32394.1
91.7926	51499.9	91.7926	43811.4	91.7926	16195.3	91.7926	29289.8	91.7926	32378.2
91.8927	51498.3	91.8927	43804.1	91.8927	16175.3	91.8927	29271.7	91.8927	32362.2
91.9928	51496.7	91.9928	43796.8	91.9928	16155.4	91.9928	29253.6	91.9928	32346.2
92.0929	51495.1	92.0929	43789.5	92.0929	16135.5	92.0929	29235.5	92.0929	32330.3
92.193	51493.5	92.193	43782.2	92.193	16115.6	92.193	29217.5	92.193	32314.4
92.2931	51491.9	92.2931	43774.9	92.2931	16095.8	92.2931	29199.4	92.2931	32298.4
92.3932	51490.3	92.3932	43767.5	92.3932	16075.9	92.3932	29181.4	92.3932	32282.5
92.4933	51488.8	92.4933	43760.2	92.4933	16056.1	92.4933	29163.3	92.4933	32266.6
92.5934	51487.2	92.5934	43752.9	92.5934	16036.3	92.5934	29145.3	92.5934	32250.7
92.6934	51485.6	92.6934	43745.6	92.6934	16016.6	92.6934	29127.3	92.6934	32234.8
92.7935	51484	92.7935	43738.3	92.7935	15996.8	92.7935	29109.3	92.7935	32218.9
92.8936	51482.4	92.8936	43731	92.8936	15977.1	92.8936	29091.3	92.8936	32203.1
92.9937	51480.8	92.9937	43723.7	92.9937	15957.4	92.9937	29073.3	92.9937	32187.2
93.0938	51479.2	93.0938	43716.4	93.0938	15937.7	93.0938	29055.4	93.0938	32171.3
93.1939	51477.7	93.1939	43709.1	93.1939	15918.1	93.1939	29037.4	93.1939	32155.5
93.294	51476.1	93.294	43701.8	93.294	15898.5	93.294	29019.5	93.294	32139.6
93.3941	51474.5	93.3941	43694.5	93.3941	15878.9	93.3941	29001.5	93.3941	32123.8
93.4942	51472.9	93.4942	43687.3	93.4942	15859.3	93.4942	28983.6	93.4942	32108
93.5943	51471.3	93.5943	43680	93.5943	15839.8	93.5943	28965.7	93.5943	32092.1
93.6944	51469.7	93.6944	43672.7	93.6944	15820.3	93.6944	28947.8	93.6944	32076.3
93.7944	51468.2	93.7944	43665.4	93.7944	15800.8	93.7944	28929.9	93.7944	32060.5
93.8945	51466.6	93.8945	43658.1	93.8945	15781.3	93.8945	28912	93.8945	32044.7
93.9946	51465	93.9946	43650.8	93.9946	15761.8	93.9946	28894.2	93.9946	32028.9
94.0947	51463.4	94.0947	43643.5	94.0947	15742.4	94.0947	28876.3	94.0947	32013.1
94.1948	51461.8	94.1948	43636.2	94.1948	15723	94.1948	28858.5	94.1948	31997.4
94.2949	51460.2	94.2949	43628.9	94.2949	15703.6	94.2949	28840.6	94.2949	31981.6
94.395	51458.6	94.395	43621.7	94.395	15684.3	94.395	28822.8	94.395	31965.8
94.4951	51457.1	94.4951	43614.4	94.4951	15665	94.4951	28805	94.4951	31950.1
94.5952	51455.5	94.5952	43607.1	94.5952	15645.7	94.5952	28787.2	94.5952	31934.3
94.6952	51453.9	94.6952	43599.8	94.6952	15626.4	94.6952	28769.4	94.6952	31918.6
94.7953	51452.3	94.7953	43592.5	94.7953	15607.1	94.7953	28751.6	94.7953	31902.9
94.8954	51450.7	94.8954	43585.3	94.8954	15587.9	94.8954	28733.9	94.8954	31887.1
94.9955	51449.1	94.9955	43578	94.9955	15568.7	94.9955	28716.1	94.9955	31871.4
95.0956	51447.6	95.0956	43570.7	95.0956	15549.5	95.0956	28698.4	95.0956	31855.7
95.1957	51446	95.1957	43563.4	95.1957	15530.3	95.1957	28680.6	95.1957	31840
95.2958	51444.4	95.2958	43556.2	95.2958	15511.2	95.2958	28662.9	95.2958	31824.3
95.3959	51442.8	95.3959	43548.9	95.3959	15492.1	95.3959	28645.2	95.3959	31808.6
95.496	51441.2	95.496	43541.6	95.496	15473	95.496	28627.5	95.496	31793
95.5961	51439.6	95.5961	43534.4	95.5961	15453.9	95.5961	28609.8	95.5961	31777.3
95.6961	51438	95.6961	43527.1	95.6961	15434.9	95.6961	28592.1	95.6961	31761.6
95.7962	51436.5	95.7962	43519.8	95.7962	15415.8	95.7962	28574.5	95.7962	31746
95.8963	51434.9	95.8963	43512.6	95.8963	15396.8	95.8963	28556.8	95.8963	31730.3
95.9964	51433.3	95.9964	43505.3	95.9964	15377.9	95.9964	28539.2	95.9964	31714.7
96.0965	51431.7	96.0965	43498	96.0965	15358.9	96.0965	28521.5	96.0965	31699.1
96.1966	51430.1	96.1966	43490.8	96.1966	15340	96.1966	28503.9	96.1966	31683.5
96.2967	51428.5	96.2967	43483.5	96.2967	15321.1	96.2967	28486.3	96.2967	31667.8
96.3968	51427	96.3968	43476.3	96.3968	15302.2	96.3968	28468.7	96.3968	31652.2
96.4969	51425.4	96.4969	43469	96.4969	15283.3	96.4969	28451.1	96.4969	31636.6
96.597	51423.8	96.597	43461.8	96.597	15264.5	96.597	28433.5	96.597	31621
96.697	51422.2	96.697	43454.5	96.697	15245.7	96.697	28415.9	96.697	31605.5
96.7971	51420.6	96.7971	43447.3	96.7971	15226.9	96.7971	28398.4	96.7971	31589.9
96.8972	51419	96.8972	43440	96.8972	15208.1	96.8972	28380.8	96.8972	31574.3
96.9973	51417.5	96.9973	43432.7	96.9973	15189.4	96.9973	28363.3	96.9973	31558.8
97.0974	51415.9	97.0974	43425.5	97.0974	15170.7	97.0974	28345.8	97.0974	31543.2
97.1975	51414.3	97.1975	43418.2	97.1975	15152	97.1975	28328.3	97.1975	31527.7
97.2976	51412.7	97.2976	43411	97.2976	15133.3	97.2976	28310.7	97.2976	31512.1
97.3977	51411.1	97.3977	43403.8	97.3977	15114.7	97.3977	28293.3	97.3977	31496.6
97.4978	51409.5	97.4978	43396.5	97.4978	15096	97.4978	28275.8	97.4978	31481.1
97.5978	51408	97.5978	43389.3	97.5978	15077.4	97.5978	28258.3	97.5978	31465.6
97.6979	51406.4	97.6979	43382	97.6979	15058.8	97.6979	28240.8	97.6979	31450
97.798	51404.8	97.798	43374.8	97.798	15040.3	97.798	28223.4	97.798	31434.5
97.8981	51403.2	97.8981	43367.5	97.8981	15021.8	97.8981	28205.9	97.8981	31419.1
97.9982	51401.6	97.9982	43360.3	97.9982	15003.2	97.9982	28188.5	97.9982	31403.6
98.0983	51400	98.0983	43353.1	98.0983	14984.8	98.0983	28171.1	98.0983	31388.1
98.1984	51398.5	98.1984	43345.8	98.1984	14966.3	98.1984	28153.7	98.1984	31372.6
98.2985	51396.9	98.2985	43338.6	98.2985	14947.8	98.2985	28136.3	98.2985	31357.2
98.3986	51395.3	98.3986	43331.4	98.3986	14929.4	98.3986	28118.9	98.3986	31341.7
98.4986	51393.7	98.4986	43324.1	98.4986	14911	98.4986	28101.5	98.4986	31326.3
98.5987	51392.1	98.5987	43316.9	98.5987	14892.6	98.5987	28084.2	98.5987	31310.8
98.6988	51390.5	98.6988	43309.7	98.6988	14874.3	98.6988	28066.8	98.6988	31295.4
98.7989	51389	98.7989	43302.4	98.7989	14856	98.7989	28049.5	98.7989	31280
98.899	51387.4	98.899	43295.2	98.899	14837.7	98.899	28032.1	98.899	31264.6
98.9991	51385.8	98.9991	43288	98.9991	14819.4	98.9991	28014.8	98.9991	31249.2
99.0992	51384.2	99.0992	43280.8	99.0992	14801.1	99.0992	27997.5	99.0992	31233.8
99.1993	51382.6	99.1993	43273.5	99.1993	14782.9	99.1993	27980.2	99.1993	31218.4
99.2994	51381.1	99.2994	43266.3	99.2994	14764.6	99.2994	27962.9	99.2994	31203
99.3995	51379.5	99.3995	43259.1	99.3995	14746.4	99.3995	27945.6	99.3995	31187.6
99.4995	51377.9	99.4995	43251.9	99.4995	14728.3	99.4995	27928.4	99.4995	31172.2
99.5996	51376.3	99.5996	43244.6	99.5996	14710.1	99.5996	27911.1	99.5996	31156.9
99.6997	51374.7	99.6997	43237.4	99.6997	14692	99.6997	27893.8	99.6997	31141.5
99.7998	51373.1	99.7998	43230.2	99.7998	14673.9	99.7998	27876.6	99.7998	31126.2
99.8999	51371.6	99.8999	43223	99.8999	14655.8	99.8999	27859.4	99.8999	31110.8
100	51370	100	43215.8	100	14637.7	100	27842.2	100	31095.5

## Sheet: Fig.S32c
SR-1		SR-2		SR-3		SR-4		SR-5
Step time (s)	Modulus (Pa)	Step time (s)	Modulus (Pa)	Step time (s)	Modulus (Pa)	Step time (s)	Modulus (Pa)	Step time (s)	Modulus (Pa)
0.01033	60181.1	0.01033	48236.8	0.01034	46305.1	0.01033	48139	0.01036	48575.7
0.11042	60182.6	0.11042	48228.5	0.11043	46276.9	0.11042	48117.5	0.11045	48555.7
0.21051	60184.1	0.21051	48220.2	0.21052	46248.7	0.21051	48096.1	0.21054	48535.8
0.3106	60185.6	0.3106	48211.8	0.31061	46220.5	0.3106	48074.7	0.31063	48515.9
0.41069	60187	0.41069	48203.5	0.4107	46192.3	0.41069	48053.2	0.41072	48496
0.51078	60188.5	0.51078	48195.2	0.51079	46164.1	0.51078	48031.8	0.51081	48476.1
0.61087	60190	0.61087	48186.9	0.61088	46136	0.61087	48010.4	0.6109	48456.2
0.71096	60191.5	0.71096	48178.5	0.71097	46107.8	0.71096	47989	0.71099	48436.3
0.81105	60193	0.81105	48170.2	0.81106	46079.7	0.81105	47967.6	0.81108	48416.4
0.91114	60194.5	0.91114	48161.9	0.91115	46051.6	0.91114	47946.2	0.91117	48396.5
1.01123	60196	1.01123	48153.6	1.01124	46023.5	1.01123	47924.9	1.01126	48376.7
1.11132	60197.5	1.11132	48145.3	1.11133	45995.4	1.11132	47903.5	1.11135	48356.8
1.21141	60199	1.21141	48136.9	1.21142	45967.4	1.21141	47882.2	1.21144	48336.9
1.3115	60200.5	1.3115	48128.6	1.31151	45939.4	1.3115	47860.8	1.31153	48317.1
1.41159	60201.9	1.41158	48120.3	1.41159	45911.3	1.41159	47839.5	1.41161	48297.3
1.51168	60203.4	1.51167	48112	1.51168	45883.4	1.51168	47818.2	1.5117	48277.5
1.61177	60204.9	1.61176	48103.7	1.61177	45855.4	1.61177	47796.9	1.61179	48257.6
1.71186	60206.4	1.71185	48095.4	1.71186	45827.4	1.71186	47775.6	1.71188	48237.8
1.81195	60207.9	1.81194	48087.1	1.81195	45799.5	1.81195	47754.3	1.81197	48218
1.91204	60209.4	1.91203	48078.8	1.91204	45771.5	1.91204	47733	1.91206	48198.2
2.01213	60210.9	2.01212	48070.5	2.01213	45743.6	2.01213	47711.7	2.01215	48178.5
2.11222	60212.4	2.11221	48062.2	2.11222	45715.7	2.11222	47690.4	2.11224	48158.7
2.21231	60213.9	2.2123	48053.9	2.21231	45687.8	2.21231	47669.2	2.21233	48138.9
2.3124	60215.4	2.31239	48045.6	2.3124	45660	2.3124	47647.9	2.31242	48119.2
2.41249	60216.8	2.41248	48037.3	2.41249	45632.1	2.41249	47626.7	2.41251	48099.4
2.51258	60218.3	2.51257	48029	2.51258	45604.3	2.51258	47605.5	2.5126	48079.7
2.61267	60219.8	2.61266	48020.7	2.61267	45576.5	2.61267	47584.3	2.61269	48059.9
2.71276	60221.3	2.71275	48012.4	2.71276	45548.7	2.71276	47563.1	2.71278	48040.2
2.81285	60222.8	2.81284	48004.1	2.81285	45520.9	2.81285	47541.9	2.81287	48020.5
2.91294	60224.3	2.91293	47995.8	2.91294	45493.2	2.91294	47520.7	2.91296	48000.8
3.01303	60225.8	3.01302	47987.5	3.01303	45465.4	3.01303	47499.5	3.01305	47981.1
3.11312	60227.3	3.11311	47979.3	3.11312	45437.7	3.11312	47478.3	3.11314	47961.4
3.21321	60228.8	3.2132	47971	3.21321	45410	3.21321	47457.2	3.21323	47941.7
3.3133	60230.3	3.31329	47962.7	3.3133	45382.3	3.3133	47436	3.31332	47922
3.41339	60231.8	3.41338	47954.4	3.41339	45354.6	3.41339	47414.9	3.41341	47902.4
3.51347	60233.2	3.51347	47946.1	3.51348	45326.9	3.51347	47393.7	3.5135	47882.7
3.61356	60234.7	3.61356	47937.8	3.61357	45299.3	3.61356	47372.6	3.61359	47863
3.71365	60236.2	3.71365	47929.6	3.71366	45271.7	3.71365	47351.5	3.71368	47843.4
3.81374	60237.7	3.81374	47921.3	3.81375	45244.1	3.81374	47330.4	3.81377	47823.8
3.91383	60239.2	3.91383	47913	3.91384	45216.5	3.91383	47309.3	3.91386	47804.1
4.01392	60240.7	4.01392	47904.7	4.01393	45188.9	4.01392	47288.2	4.01395	47784.5
4.11401	60242.2	4.11401	47896.5	4.11402	45161.3	4.11401	47267.1	4.11404	47764.9
4.2141	60243.7	4.2141	47888.2	4.21411	45133.8	4.2141	47246.1	4.21413	47745.3
4.31419	60245.2	4.31419	47879.9	4.3142	45106.3	4.31419	47225	4.31422	47725.7
4.41428	60246.7	4.41428	47871.7	4.41429	45078.8	4.41428	47204	4.41431	47706.1
4.51437	60248.2	4.51437	47863.4	4.51438	45051.3	4.51437	47182.9	4.5144	47686.5
4.61446	60249.7	4.61446	47855.1	4.61447	45023.8	4.61446	47161.9	4.61449	47667
4.71455	60251.1	4.71455	47846.9	4.71456	44996.3	4.71455	47140.9	4.71458	47647.4
4.81464	60252.6	4.81464	47838.6	4.81465	44968.9	4.81464	47119.9	4.81467	47627.8
4.91473	60254.1	4.91473	47830.3	4.91474	44941.5	4.91473	47098.9	4.91476	47608.3
5.01482	60255.6	5.01482	47822.1	5.01483	44914.1	5.01482	47077.9	5.01485	47588.8
5.11491	60257.1	5.11491	47813.8	5.11492	44886.7	5.11491	47056.9	5.11493	47569.2
5.215	60258.6	5.215	47805.6	5.21501	44859.3	5.215	47035.9	5.21502	47549.7
5.31509	60260.1	5.31509	47797.3	5.3151	44831.9	5.31509	47015	5.31511	47530.2
5.41518	60261.6	5.41518	47789.1	5.41518	44804.6	5.41518	46994	5.4152	47510.7
5.51527	60263.1	5.51527	47780.8	5.51527	44777.3	5.51527	46973.1	5.51529	47491.2
5.61536	60264.6	5.61535	47772.6	5.61536	44750	5.61536	46952.1	5.61538	47471.7
5.71545	60266.1	5.71544	47764.3	5.71545	44722.7	5.71545	46931.2	5.71547	47452.2
5.81554	60267.6	5.81553	47756.1	5.81554	44695.4	5.81554	46910.3	5.81556	47432.7
5.91563	60269	5.91562	47747.8	5.91563	44668.2	5.91563	46889.4	5.91565	47413.3
6.01572	60270.5	6.01571	47739.6	6.01572	44640.9	6.01572	46868.5	6.01574	47393.8
6.11581	60272	6.1158	47731.3	6.11581	44613.7	6.11581	46847.6	6.11583	47374.3
6.2159	60273.5	6.21589	47723.1	6.2159	44586.5	6.2159	46826.7	6.21592	47354.9
6.31599	60275	6.31598	47714.8	6.31599	44559.3	6.31599	46805.9	6.31601	47335.5
6.41608	60276.5	6.41607	47706.6	6.41608	44532.1	6.41608	46785	6.4161	47316
6.51617	60278	6.51616	47698.4	6.51617	44505	6.51617	46764.1	6.51619	47296.6
6.61626	60279.5	6.61625	47690.1	6.61626	44477.8	6.61626	46743.3	6.61628	47277.2
6.71635	60281	6.71634	47681.9	6.71635	44450.7	6.71635	46722.5	6.71637	47257.8
6.81644	60282.5	6.81643	47673.7	6.81644	44423.6	6.81644	46701.7	6.81646	47238.4
6.91653	60284	6.91652	47665.4	6.91653	44396.5	6.91653	46680.8	6.91655	47219
7.01662	60285.5	7.01661	47657.2	7.01662	44369.4	7.01662	46660	7.01664	47199.6
7.11671	60287	7.1167	47649	7.11671	44342.4	7.11671	46639.2	7.11673	47180.3
7.2168	60288.4	7.21679	47640.7	7.2168	44315.3	7.2168	46618.5	7.21682	47160.9
7.31689	60289.9	7.31688	47632.5	7.31689	44288.3	7.31689	46597.7	7.31691	47141.5
7.41698	60291.4	7.41697	47624.3	7.41698	44261.3	7.41698	46576.9	7.417	47122.2
7.51707	60292.9	7.51706	47616.1	7.51707	44234.3	7.51707	46556.1	7.51709	47102.8
7.61715	60294.4	7.61715	47607.8	7.61716	44207.3	7.61715	46535.4	7.61718	47083.5
7.71724	60295.9	7.71724	47599.6	7.71725	44180.4	7.71724	46514.7	7.71727	47064.2
7.81733	60297.4	7.81733	47591.4	7.81734	44153.4	7.81733	46493.9	7.81736	47044.9
7.91742	60298.9	7.91742	47583.2	7.91743	44126.5	7.91742	46473.2	7.91745	47025.6
8.01751	60300.4	8.01751	47575	8.01752	44099.6	8.01751	46452.5	8.01754	47006.3
8.1176	60301.9	8.1176	47566.8	8.11761	44072.7	8.1176	46431.8	8.11763	46987
8.21769	60303.4	8.21769	47558.5	8.2177	44045.8	8.21769	46411.1	8.21772	46967.7
8.31778	60304.9	8.31778	47550.3	8.31779	44018.9	8.31778	46390.4	8.31781	46948.4
8.41787	60306.4	8.41787	47542.1	8.41788	43992.1	8.41787	46369.7	8.4179	46929.1
8.51796	60307.9	8.51796	47533.9	8.51797	43965.3	8.51796	46349.1	8.51799	46909.9
8.61805	60309.3	8.61805	47525.7	8.61806	43938.5	8.61805	46328.4	8.61808	46890.6
8.71814	60310.8	8.71814	47517.5	8.71815	43911.7	8.71814	46307.8	8.71817	46871.4
8.81823	60312.3	8.81823	47509.3	8.81824	43884.9	8.81823	46287.1	8.81825	46852.1
8.91832	60313.8	8.91832	47501.1	8.91833	43858.1	8.91832	46266.5	8.91834	46832.9
9.01841	60315.3	9.01841	47492.9	9.01842	43831.4	9.01841	46245.9	9.01843	46813.7
9.1185	60316.8	9.1185	47484.7	9.11851	43804.6	9.1185	46225.3	9.11852	46794.5
9.21859	60318.3	9.21859	47476.5	9.2186	43777.9	9.21859	46204.7	9.21861	46775.3
9.31868	60319.8	9.31868	47468.3	9.31869	43751.2	9.31868	46184.1	9.3187	46756.1
9.41877	60321.3	9.41877	47460.1	9.41878	43724.5	9.41877	46163.5	9.41879	46736.9
9.51886	60322.8	9.51886	47451.9	9.51886	43697.9	9.51886	46142.9	9.51888	46717.7
9.61895	60324.3	9.61895	47443.7	9.61895	43671.2	9.61895	46122.4	9.61897	46698.5
9.71904	60325.8	9.71904	47435.5	9.71904	43644.6	9.71904	46101.8	9.71906	46679.4
9.81913	60327.3	9.81912	47427.3	9.81913	43618	9.81913	46081.3	9.81915	46660.2
9.91922	60328.8	9.91921	47419.1	9.91922	43591.4	9.91922	46060.7	9.91924	46641
10.0193	60330.3	10.0193	47410.9	10.0193	43564.8	10.0193	46040.2	10.0193	46621.9
10.1194	60331.7	10.1194	47402.7	10.1194	43538.2	10.1194	46019.7	10.1194	46602.8
10.2195	60333.2	10.2195	47394.6	10.2195	43511.7	10.2195	45999.2	10.2195	46583.6
10.3196	60334.7	10.3196	47386.4	10.3196	43485.1	10.3196	45978.7	10.3196	46564.5
10.4197	60336.2	10.4197	47378.2	10.4197	43458.6	10.4197	45958.2	10.4197	46545.4
10.5198	60337.7	10.5198	47370	10.5198	43432.1	10.5198	45937.7	10.5198	46526.3
10.6198	60339.2	10.6198	47361.8	10.6198	43405.6	10.6198	45917.2	10.6199	46507.2
10.7199	60340.7	10.7199	47353.7	10.7199	43379.2	10.7199	45896.7	10.72	46488.1
10.82	60342.2	10.82	47345.5	10.82	43352.7	10.82	45876.3	10.8201	46469
10.9201	60343.7	10.9201	47337.3	10.9201	43326.3	10.9201	45855.8	10.9201	46450
11.0202	60345.2	11.0202	47329.1	11.0202	43299.8	11.0202	45835.4	11.0202	46430.9
11.1203	60346.7	11.1203	47321	11.1203	43273.4	11.1203	45815	11.1203	46411.8
11.2204	60348.2	11.2204	47312.8	11.2204	43247.1	11.2204	45794.6	11.2204	46392.8
11.3205	60349.7	11.3205	47304.6	11.3205	43220.7	11.3205	45774.2	11.3205	46373.8
11.4206	60351.2	11.4206	47296.4	11.4206	43194.3	11.4206	45753.7	11.4206	46354.7
11.5207	60352.7	11.5206	47288.3	11.5207	43168	11.5207	45733.4	11.5207	46335.7
11.6207	60354.2	11.6207	47280.1	11.6207	43141.7	11.6207	45713	11.6208	46316.7
11.7208	60355.7	11.7208	47271.9	11.7208	43115.3	11.7208	45692.6	11.7209	46297.7
11.8209	60357.1	11.8209	47263.8	11.8209	43089	11.8209	45672.2	11.8209	46278.7
11.921	60358.6	11.921	47255.6	11.921	43062.8	11.921	45651.9	11.921	46259.7
12.0211	60360.1	12.0211	47247.5	12.0211	43036.5	12.0211	45631.5	12.0211	46240.7
12.1212	60361.6	12.1212	47239.3	12.1212	43010.3	12.1212	45611.2	12.1212	46221.7
12.2213	60363.1	12.2213	47231.1	12.2213	42984	12.2213	45590.9	12.2213	46202.7
12.3214	60364.6	12.3214	47223	12.3214	42957.8	12.3214	45570.6	12.3214	46183.8
12.4215	60366.1	12.4215	47214.8	12.4215	42931.6	12.4215	45550.2	12.4215	46164.8
12.5215	60367.6	12.5215	47206.7	12.5216	42905.4	12.5215	45529.9	12.5216	46145.9
12.6216	60369.1	12.6216	47198.5	12.6217	42879.3	12.6216	45509.7	12.6217	46126.9
12.7217	60370.6	12.7217	47190.4	12.7217	42853.1	12.7217	45489.4	12.7218	46108
12.8218	60372.1	12.8218	47182.2	12.8218	42827	12.8218	45469.1	12.8218	46089.1
12.9219	60373.6	12.9219	47174.1	12.9219	42800.9	12.9219	45448.8	12.9219	46070.1
13.022	60375.1	13.022	47165.9	13.022	42774.8	13.022	45428.6	13.022	46051.2
13.1221	60376.6	13.1221	47157.8	13.1221	42748.7	13.1221	45408.3	13.1221	46032.3
13.2222	60378.1	13.2222	47149.6	13.2222	42722.6	13.2222	45388.1	13.2222	46013.4
13.3223	60379.6	13.3223	47141.5	13.3223	42696.6	13.3223	45367.9	13.3223	45994.6
13.4224	60381.1	13.4224	47133.4	13.4224	42670.5	13.4224	45347.6	13.4224	45975.7
13.5224	60382.6	13.5224	47125.2	13.5224	42644.5	13.5224	45327.4	13.5225	45956.8
13.6225	60384	13.6225	47117.1	13.6225	42618.5	13.6225	45307.2	13.6226	45937.9
13.7226	60385.5	13.7226	47109	13.7226	42592.5	13.7226	45287	13.7226	45919.1
13.8227	60387	13.8227	47100.8	13.8227	42566.5	13.8227	45266.9	13.8227	45900.2
13.9228	60388.5	13.9228	47092.7	13.9228	42540.6	13.9228	45246.7	13.9228	45881.4
14.0229	60390	14.0229	47084.6	14.0229	42514.6	14.0229	45226.5	14.0229	45862.6
14.123	60391.5	14.123	47076.4	14.123	42488.7	14.123	45206.4	14.123	45843.8
14.2231	60393	14.2231	47068.3	14.2231	42462.8	14.2231	45186.2	14.2231	45824.9
14.3232	60394.5	14.3232	47060.2	14.3232	42436.9	14.3232	45166.1	14.3232	45806.1
14.4233	60396	14.4232	47052	14.4233	42411	14.4233	45145.9	14.4233	45787.3
14.5234	60397.5	14.5233	47043.9	14.5234	42385.1	14.5234	45125.8	14.5234	45768.5
14.6234	60399	14.6234	47035.8	14.6234	42359.3	14.6234	45105.7	14.6235	45749.8
14.7235	60400.5	14.7235	47027.7	14.7235	42333.5	14.7235	45085.6	14.7235	45731
14.8236	60402	14.8236	47019.5	14.8236	42307.6	14.8236	45065.5	14.8236	45712.2
14.9237	60403.5	14.9237	47011.4	14.9237	42281.8	14.9237	45045.4	14.9237	45693.4
15.0238	60405	15.0238	47003.3	15.0238	42256.1	15.0238	45025.4	15.0238	45674.7
15.1239	60406.5	15.1239	46995.2	15.1239	42230.3	15.1239	45005.3	15.1239	45655.9
15.224	60408	15.224	46987.1	15.224	42204.5	15.224	44985.2	15.224	45637.2
15.3241	60409.5	15.3241	46979	15.3241	42178.8	15.3241	44965.2	15.3241	45618.5
15.4242	60411	15.4241	46970.9	15.4242	42153.1	15.4242	44945.1	15.4242	45599.7
15.5243	60412.5	15.5242	46962.7	15.5243	42127.4	15.5243	44925.1	15.5243	45581
15.6243	60414	15.6243	46954.6	15.6243	42101.7	15.6243	44905.1	15.6244	45562.3
15.7244	60415.4	15.7244	46946.5	15.7244	42076	15.7244	44885.1	15.7244	45543.6
15.8245	60416.9	15.8245	46938.4	15.8245	42050.3	15.8245	44865.1	15.8245	45524.9
15.9246	60418.4	15.9246	46930.3	15.9246	42024.7	15.9246	44845.1	15.9246	45506.2
16.0247	60419.9	16.0247	46922.2	16.0247	41999.1	16.0247	44825.1	16.0247	45487.6
16.1248	60421.4	16.1248	46914.1	16.1248	41973.5	16.1248	44805.1	16.1248	45468.9
16.2249	60422.9	16.2249	46906	16.2249	41947.9	16.2249	44785.1	16.2249	45450.2
16.325	60424.4	16.325	46897.9	16.325	41922.3	16.325	44765.2	16.325	45431.6
16.425	60425.9	16.425	46889.8	16.4251	41896.7	16.425	44745.2	16.4251	45412.9
16.5251	60427.4	16.5251	46881.7	16.5252	41871.2	16.5251	44725.3	16.5252	45394.3
16.6252	60428.9	16.6252	46873.6	16.6252	41845.6	16.6252	44705.4	16.6253	45375.7
16.7253	60430.4	16.7253	46865.5	16.7253	41820.1	16.7253	44685.4	16.7253	45357
16.8254	60431.9	16.8254	46857.4	16.8254	41794.6	16.8254	44665.5	16.8254	45338.4
16.9255	60433.4	16.9255	46849.3	16.9255	41769.1	16.9255	44645.6	16.9255	45319.8
17.0256	60434.9	17.0256	46841.2	17.0256	41743.6	17.0256	44625.7	17.0256	45301.2
17.1257	60436.4	17.1257	46833.2	17.1257	41718.2	17.1257	44605.8	17.1257	45282.6
17.2258	60437.9	17.2258	46825.1	17.2258	41692.7	17.2258	44585.9	17.2258	45264
17.3259	60439.4	17.3259	46817	17.3259	41667.3	17.3259	44566.1	17.3259	45245.5
17.426	60440.9	17.426	46808.9	17.426	41641.9	17.426	44546.2	17.426	45226.9
17.526	60442.4	17.526	46800.8	17.526	41616.5	17.526	44526.4	17.5261	45208.3
17.6261	60443.9	17.6261	46792.7	17.6261	41591.1	17.6261	44506.5	17.6261	45189.8
17.7262	60445.4	17.7262	46784.7	17.7262	41565.8	17.7262	44486.7	17.7262	45171.2
17.8263	60446.9	17.8263	46776.6	17.8263	41540.4	17.8263	44466.9	17.8263	45152.7
17.9264	60448.4	17.9264	46768.5	17.9264	41515.1	17.9264	44447	17.9264	45134.1
18.0265	60449.9	18.0265	46760.4	18.0265	41489.8	18.0265	44427.2	18.0265	45115.6
18.1266	60451.4	18.1266	46752.3	18.1266	41464.5	18.1266	44407.4	18.1266	45097.1
18.2267	60452.9	18.2267	46744.3	18.2267	41439.2	18.2267	44387.6	18.2267	45078.6
18.3268	60454.3	18.3268	46736.2	18.3268	41413.9	18.3268	44367.8	18.3268	45060.1
18.4269	60455.8	18.4268	46728.1	18.4269	41388.6	18.4269	44348.1	18.4269	45041.6
18.5269	60457.3	18.5269	46720.1	18.5269	41363.4	18.5269	44328.3	18.527	45023.1
18.627	60458.8	18.627	46712	18.627	41338.2	18.627	44308.6	18.6271	45004.6
18.7271	60460.3	18.7271	46703.9	18.7271	41313	18.7271	44288.8	18.7271	44986.2
18.8272	60461.8	18.8272	46695.9	18.8272	41287.8	18.8272	44269.1	18.8272	44967.7
18.9273	60463.3	18.9273	46687.8	18.9273	41262.6	18.9273	44249.3	18.9273	44949.2
19.0274	60464.8	19.0274	46679.7	19.0274	41237.4	19.0274	44229.6	19.0274	44930.8
19.1275	60466.3	19.1275	46671.7	19.1275	41212.3	19.1275	44209.9	19.1275	44912.4
19.2276	60467.8	19.2276	46663.6	19.2276	41187.2	19.2276	44190.2	19.2276	44893.9
19.3277	60469.3	19.3276	46655.6	19.3277	41162	19.3277	44170.5	19.3277	44875.5
19.4277	60470.8	19.4277	46647.5	19.4277	41136.9	19.4277	44150.8	19.4278	44857.1
19.5278	60472.3	19.5278	46639.4	19.5278	41111.8	19.5278	44131.1	19.5279	44838.7
19.6279	60473.8	19.6279	46631.4	19.6279	41086.8	19.6279	44111.5	19.6279	44820.3
19.728	60475.3	19.728	46623.3	19.728	41061.7	19.728	44091.8	19.728	44801.9
19.8281	60476.8	19.8281	46615.3	19.8281	41036.7	19.8281	44072.2	19.8281	44783.5
19.9282	60478.3	19.9282	46607.2	19.9282	41011.6	19.9282	44052.5	19.9282	44765.1
20.0283	60479.8	20.0283	46599.2	20.0283	40986.6	20.0283	44032.9	20.0283	44746.7
20.1284	60481.3	20.1284	46591.1	20.1284	40961.6	20.1284	44013.3	20.1284	44728.4
20.2285	60482.8	20.2285	46583.1	20.2285	40936.7	20.2285	43993.7	20.2285	44710
20.3285	60484.3	20.3285	46575.1	20.3286	40911.7	20.3285	43974	20.3286	44691.6
20.4286	60485.8	20.4286	46567	20.4287	40886.7	20.4286	43954.4	20.4287	44673.3
20.5287	60487.3	20.5287	46559	20.5287	40861.8	20.5287	43934.9	20.5287	44655
20.6288	60488.8	20.6288	46550.9	20.6288	40836.9	20.6288	43915.3	20.6288	44636.6
20.7289	60490.3	20.7289	46542.9	20.7289	40812	20.7289	43895.7	20.7289	44618.3
20.829	60491.8	20.829	46534.9	20.829	40787.1	20.829	43876.1	20.829	44600
20.9291	60493.3	20.9291	46526.8	20.9291	40762.2	20.9291	43856.6	20.9291	44581.7
21.0292	60494.8	21.0292	46518.8	21.0292	40737.4	21.0292	43837	21.0292	44563.4
21.1293	60496.3	21.1293	46510.8	21.1293	40712.5	21.1293	43817.5	21.1293	44545.1
21.2294	60497.8	21.2294	46502.7	21.2294	40687.7	21.2294	43798	21.2294	44526.8
21.3295	60499.3	21.3295	46494.7	21.3295	40662.9	21.3295	43778.5	21.3295	44508.6
21.4295	60500.8	21.4295	46486.7	21.4295	40638.1	21.4295	43758.9	21.4296	44490.3
21.5296	60502.3	21.5296	46478.6	21.5296	40613.3	21.5296	43739.4	21.5297	44472
21.6297	60503.8	21.6297	46470.6	21.6297	40588.5	21.6297	43719.9	21.6297	44453.8
21.7298	60505.3	21.7298	46462.6	21.7298	40563.8	21.7298	43700.5	21.7298	44435.5
21.8299	60506.8	21.8299	46454.6	21.8299	40539	21.8299	43681	21.8299	44417.3
21.93	60508.3	21.93	46446.5	21.93	40514.3	21.93	43661.5	21.93	44399.1
22.0301	60509.7	22.0301	46438.5	22.0301	40489.6	22.0301	43642.1	22.0301	44380.8
22.1302	60511.2	22.1302	46430.5	22.1302	40464.9	22.1302	43622.6	22.1302	44362.6
22.2303	60512.7	22.2303	46422.5	22.2303	40440.2	22.2303	43603.2	22.2303	44344.4
22.3303	60514.2	22.3303	46414.5	22.3303	40415.6	22.3303	43583.7	22.3304	44326.2
22.4304	60515.7	22.4304	46406.5	22.4304	40390.9	22.4304	43564.3	22.4305	44308
22.5305	60517.2	22.5305	46398.4	22.5305	40366.3	22.5305	43544.9	22.5306	44289.8
22.6306	60518.7	22.6306	46390.4	22.6306	40341.7	22.6306	43525.5	22.6306	44271.7
22.7307	60520.2	22.7307	46382.4	22.7307	40317.1	22.7307	43506.1	22.7307	44253.5
22.8308	60521.7	22.8308	46374.4	22.8308	40292.5	22.8308	43486.7	22.8308	44235.3
22.9309	60523.2	22.9309	46366.4	22.9309	40267.9	22.9309	43467.3	22.9309	44217.2
23.031	60524.7	23.031	46358.4	23.031	40243.4	23.031	43447.9	23.031	44199
23.1311	60526.2	23.1311	46350.4	23.1311	40218.8	23.1311	43428.6	23.1311	44180.9
23.2312	60527.7	23.2311	46342.4	23.2312	40194.3	23.2312	43409.2	23.2312	44162.7
23.3313	60529.2	23.3312	46334.4	23.3313	40169.8	23.3313	43389.9	23.3313	44144.6
23.4313	60530.7	23.4313	46326.4	23.4313	40145.3	23.4313	43370.5	23.4314	44126.5
23.5314	60532.2	23.5314	46318.4	23.5314	40120.8	23.5314	43351.2	23.5314	44108.4
23.6315	60533.7	23.6315	46310.4	23.6315	40096.3	23.6315	43331.9	23.6315	44090.3
23.7316	60535.2	23.7316	46302.4	23.7316	40071.9	23.7316	43312.6	23.7316	44072.2
23.8317	60536.7	23.8317	46294.4	23.8317	40047.4	23.8317	43293.3	23.8317	44054.1
23.9318	60538.2	23.9318	46286.4	23.9318	40023	23.9318	43274	23.9318	44036
24.0319	60539.7	24.0319	46278.4	24.0319	39998.6	24.0319	43254.7	24.0319	44017.9
24.132	60541.2	24.132	46270.4	24.132	39974.2	24.132	43235.4	24.132	43999.9
24.2321	60542.7	24.2321	46262.4	24.2321	39949.8	24.2321	43216.1	24.2321	43981.8
24.3321	60544.2	24.3321	46254.4	24.3321	39925.5	24.3321	43196.9	24.3322	43963.8
24.4322	60545.7	24.4322	46246.4	24.4322	39901.1	24.4322	43177.6	24.4322	43945.7
24.5323	60547.2	24.5323	46238.5	24.5323	39876.8	24.5323	43158.4	24.5323	43927.7
24.6324	60548.7	24.6324	46230.5	24.6324	39852.5	24.6324	43139.2	24.6324	43909.7
24.7325	60550.2	24.7325	46222.5	24.7325	39828.2	24.7325	43119.9	24.7325	43891.6
24.8326	60551.7	24.8326	46214.5	24.8326	39803.9	24.8326	43100.7	24.8326	43873.6
24.9327	60553.2	24.9327	46206.5	24.9327	39779.6	24.9327	43081.5	24.9327	43855.6
25.0328	60554.7	25.0328	46198.6	25.0328	39755.3	25.0328	43062.3	25.0328	43837.6
25.1329	60556.2	25.1329	46190.6	25.1329	39731.1	25.1329	43043.1	25.1329	43819.6
25.2329	60557.7	25.2329	46182.6	25.233	39706.9	25.2329	43023.9	25.233	43801.6
25.333	60559.2	25.333	46174.6	25.3331	39682.7	25.333	43004.8	25.3331	43783.7
25.4331	60560.7	25.4331	46166.6	25.4331	39658.5	25.4331	42985.6	25.4332	43765.7
25.5332	60562.2	25.5332	46158.7	25.5332	39634.3	25.5332	42966.4	25.5332	43747.7
25.6333	60563.7	25.6333	46150.7	25.6333	39610.1	25.6333	42947.3	25.6333	43729.8
25.7334	60565.2	25.7334	46142.7	25.7334	39585.9	25.7334	42928.1	25.7334	43711.8
25.8335	60566.7	25.8335	46134.8	25.8335	39561.8	25.8335	42909	25.8335	43693.9
25.9336	60568.2	25.9336	46126.8	25.9336	39537.7	25.9336	42889.9	25.9336	43675.9
26.0337	60569.7	26.0337	46118.8	26.0337	39513.6	26.0337	42870.8	26.0337	43658
26.1338	60571.2	26.1338	46110.9	26.1338	39489.5	26.1338	42851.7	26.1338	43640.1
26.2339	60572.7	26.2339	46102.9	26.2339	39465.4	26.2339	42832.6	26.2339	43622.2
26.3339	60574.2	26.3339	46095	26.3339	39441.3	26.3339	42813.5	26.334	43604.3
26.434	60575.7	26.434	46087	26.434	39417.3	26.434	42794.4	26.434	43586.4
26.5341	60577.2	26.5341	46079	26.5341	39393.2	26.5341	42775.3	26.5341	43568.5
26.6342	60578.7	26.6342	46071.1	26.6342	39369.2	26.6342	42756.3	26.6342	43550.6
26.7343	60580.2	26.7343	46063.1	26.7343	39345.2	26.7343	42737.2	26.7343	43532.7
26.8344	60581.7	26.8344	46055.2	26.8344	39321.2	26.8344	42718.2	26.8344	43514.9
26.9345	60583.2	26.9345	46047.2	26.9345	39297.2	26.9345	42699.1	26.9345	43497
27.0346	60584.7	27.0346	46039.3	27.0346	39273.3	27.0346	42680.1	27.0346	43479.2
27.1347	60586.2	27.1347	46031.3	27.1347	39249.3	27.1347	42661.1	27.1347	43461.3
27.2347	60587.7	27.2347	46023.4	27.2347	39225.4	27.2347	42642.1	27.2348	43443.5
27.3348	60589.2	27.3348	46015.4	27.3348	39201.4	27.3348	42623	27.3349	43425.6
27.4349	60590.7	27.4349	46007.5	27.4349	39177.5	27.4349	42604.1	27.4349	43407.8
27.535	60592.2	27.535	45999.5	27.535	39153.6	27.535	42585.1	27.535	43390
27.6351	60593.7	27.6351	45991.6	27.6351	39129.8	27.6351	42566.1	27.6351	43372.2
27.7352	60595.2	27.7352	45983.6	27.7352	39105.9	27.7352	42547.1	27.7352	43354.4
27.8353	60596.7	27.8353	45975.7	27.8353	39082.1	27.8353	42528.2	27.8353	43336.6
27.9354	60598.2	27.9354	45967.8	27.9354	39058.2	27.9354	42509.2	27.9354	43318.8
28.0355	60599.7	28.0355	45959.8	28.0355	39034.4	28.0355	42490.3	28.0355	43301
28.1355	60601.2	28.1355	45951.9	28.1356	39010.6	28.1355	42471.3	28.1356	43283.3
28.2356	60602.7	28.2356	45944	28.2356	38986.8	28.2356	42452.4	28.2357	43265.5
28.3357	60604.2	28.3357	45936	28.3357	38963	28.3357	42433.5	28.3358	43247.7
28.4358	60605.7	28.4358	45928.1	28.4358	38939.3	28.4358	42414.6	28.4358	43230
28.5359	60607.2	28.5359	45920.2	28.5359	38915.5	28.5359	42395.7	28.5359	43212.2
28.636	60608.7	28.636	45912.2	28.636	38891.8	28.636	42376.8	28.636	43194.5
28.7361	60610.2	28.7361	45904.3	28.7361	38868.1	28.7361	42357.9	28.7361	43176.8
28.8362	60611.7	28.8362	45896.4	28.8362	38844.4	28.8362	42339	28.8362	43159.1
28.9363	60613.2	28.9363	45888.4	28.9363	38820.7	28.9363	42320.1	28.9363	43141.3
29.0364	60614.7	29.0364	45880.5	29.0364	38797	29.0364	42301.3	29.0364	43123.6
29.1364	60616.2	29.1364	45872.6	29.1365	38773.3	29.1364	42282.4	29.1365	43105.9
29.2365	60617.7	29.2365	45864.7	29.2366	38749.7	29.2365	42263.6	29.2366	43088.2
29.3366	60619.2	29.3366	45856.8	29.3366	38726.1	29.3366	42244.7	29.3366	43070.6
29.4367	60620.7	29.4367	45848.8	29.4367	38702.4	29.4367	42225.9	29.4367	43052.9
29.5368	60622.2	29.5368	45840.9	29.5368	38678.8	29.5368	42207.1	29.5368	43035.2
29.6369	60623.7	29.6369	45833	29.6369	38655.3	29.6369	42188.3	29.6369	43017.5
29.737	60625.2	29.737	45825.1	29.737	38631.7	29.737	42169.5	29.737	42999.9
29.8371	60626.7	29.8371	45817.2	29.8371	38608.1	29.8371	42150.7	29.8371	42982.2
29.9372	60628.2	29.9372	45809.3	29.9372	38584.6	29.9372	42131.9	29.9372	42964.6
30.0373	60629.7	30.0373	45801.4	30.0373	38561	30.0373	42113.1	30.0373	42947
30.1374	60631.2	30.1374	45793.4	30.1374	38537.5	30.1374	42094.3	30.1374	42929.3
30.2374	60632.7	30.2374	45785.5	30.2374	38514	30.2374	42075.6	30.2375	42911.7
30.3375	60634.2	30.3375	45777.6	30.3375	38490.5	30.3375	42056.8	30.3376	42894.1
30.4376	60635.7	30.4376	45769.7	30.4376	38467.1	30.4376	42038.1	30.4376	42876.5
30.5377	60637.2	30.5377	45761.8	30.5377	38443.6	30.5377	42019.4	30.5377	42858.9
30.6378	60638.7	30.6378	45753.9	30.6378	38420.2	30.6378	42000.6	30.6378	42841.3
30.7379	60640.2	30.7379	45746	30.7379	38396.7	30.7379	41981.9	30.7379	42823.7
30.838	60641.7	30.838	45738.1	30.838	38373.3	30.838	41963.2	30.838	42806.2
30.9381	60643.2	30.9381	45730.2	30.9381	38349.9	30.9381	41944.5	30.9381	42788.6
31.0382	60644.7	31.0382	45722.3	31.0382	38326.5	31.0382	41925.8	31.0382	42771
31.1382	60646.2	31.1382	45714.4	31.1382	38303.2	31.1382	41907.1	31.1383	42753.5
31.2383	60647.7	31.2383	45706.5	31.2383	38279.8	31.2383	41888.4	31.2384	42735.9
31.3384	60649.2	31.3384	45698.6	31.3384	38256.5	31.3384	41869.8	31.3384	42718.4
31.4385	60650.7	31.4385	45690.8	31.4385	38233.1	31.4385	41851.1	31.4385	42700.8
31.5386	60652.2	31.5386	45682.9	31.5386	38209.8	31.5386	41832.5	31.5386	42683.3
31.6387	60653.7	31.6387	45675	31.6387	38186.5	31.6387	41813.8	31.6387	42665.8
31.7388	60655.2	31.7388	45667.1	31.7388	38163.2	31.7388	41795.2	31.7388	42648.3
31.8389	60656.7	31.8389	45659.2	31.8389	38139.9	31.8389	41776.5	31.8389	42630.8
31.939	60658.2	31.939	45651.3	31.939	38116.7	31.939	41757.9	31.939	42613.3
32.0391	60659.7	32.0391	45643.4	32.0391	38093.4	32.0391	41739.3	32.0391	42595.8
32.1392	60661.2	32.1391	45635.6	32.1392	38070.2	32.1392	41720.7	32.1392	42578.3
32.2392	60662.7	32.2392	45627.7	32.2392	38047	32.2392	41702.1	32.2392	42560.8
32.3393	60664.2	32.3393	45619.8	32.3393	38023.8	32.3393	41683.5	32.3393	42543.4
32.4394	60665.7	32.4394	45611.9	32.4394	38000.6	32.4394	41665	32.4394	42525.9
32.5395	60667.2	32.5395	45604	32.5395	37977.4	32.5395	41646.4	32.5395	42508.5
32.6396	60668.7	32.6396	45596.2	32.6396	37954.3	32.6396	41627.8	32.6396	42491
32.7397	60670.2	32.7397	45588.3	32.7397	37931.1	32.7397	41609.3	32.7397	42473.6
32.8398	60671.8	32.8398	45580.4	32.8398	37908	32.8398	41590.7	32.8398	42456.1
32.9399	60673.3	32.9399	45572.5	32.9399	37884.9	32.9399	41572.2	32.9399	42438.7
33.0399	60674.8	33.0399	45564.7	33.04	37861.8	33.0399	41553.7	33.04	42421.3
33.14	60676.3	33.14	45556.8	33.1401	37838.7	33.14	41535.2	33.1401	42403.9
33.2401	60677.8	33.2401	45548.9	33.2401	37815.6	33.2401	41516.6	33.2401	42386.5
33.3402	60679.3	33.3402	45541.1	33.3402	37792.5	33.3402	41498.1	33.3402	42369.1
33.4403	60680.8	33.4403	45533.2	33.4403	37769.5	33.4403	41479.6	33.4403	42351.7
33.5404	60682.3	33.5404	45525.3	33.5404	37746.5	33.5404	41461.2	33.5404	42334.3
33.6405	60683.8	33.6405	45517.5	33.6405	37723.4	33.6405	41442.7	33.6405	42316.9
33.7406	60685.3	33.7406	45509.6	33.7406	37700.4	33.7406	41424.2	33.7406	42299.6
33.8407	60686.8	33.8407	45501.8	33.8407	37677.4	33.8407	41405.7	33.8407	42282.2
33.9408	60688.3	33.9408	45493.9	33.9408	37654.5	33.9408	41387.3	33.9408	42264.8
34.0408	60689.8	34.0408	45486.1	34.0408	37631.5	34.0408	41368.8	34.0409	42247.5
34.1409	60691.3	34.1409	45478.2	34.1409	37608.5	34.1409	41350.4	34.141	42230.2
34.241	60692.8	34.241	45470.3	34.241	37585.6	34.241	41332	34.2411	42212.8
34.3411	60694.3	34.3411	45462.5	34.3411	37562.7	34.3411	41313.6	34.3411	42195.5
34.4412	60695.8	34.4412	45454.6	34.4412	37539.8	34.4412	41295.1	34.4412	42178.2
34.5413	60697.3	34.5413	45446.8	34.5413	37516.9	34.5413	41276.7	34.5413	42160.9
34.6414	60698.8	34.6414	45438.9	34.6414	37494	34.6414	41258.3	34.6414	42143.6
34.7415	60700.3	34.7415	45431.1	34.7415	37471.1	34.7415	41240	34.7415	42126.3
34.8416	60701.8	34.8416	45423.3	34.8416	37448.3	34.8416	41221.6	34.8416	42109
34.9417	60703.3	34.9417	45415.4	34.9417	37425.5	34.9417	41203.2	34.9417	42091.7
35.0418	60704.8	35.0417	45407.6	35.0418	37402.6	35.0418	41184.8	35.0418	42074.4
35.1418	60706.3	35.1418	45399.7	35.1418	37379.8	35.1418	41166.5	35.1418	42057.2
35.2419	60707.8	35.2419	45391.9	35.2419	37357	35.2419	41148.1	35.2419	42039.9
35.342	60709.3	35.342	45384.1	35.342	37334.2	35.342	41129.8	35.342	42022.6
35.4421	60710.8	35.4421	45376.2	35.4421	37311.5	35.4421	41111.5	35.4421	42005.4
35.5422	60712.3	35.5422	45368.4	35.5422	37288.7	35.5422	41093.1	35.5422	41988.1
35.6423	60713.8	35.6423	45360.5	35.6423	37266	35.6423	41074.8	35.6423	41970.9
35.7424	60715.3	35.7424	45352.7	35.7424	37243.3	35.7424	41056.5	35.7424	41953.7
35.8425	60716.8	35.8425	45344.9	35.8425	37220.5	35.8425	41038.2	35.8425	41936.5
35.9426	60718.3	35.9425	45337.1	35.9426	37197.8	35.9426	41019.9	35.9426	41919.3
36.0427	60719.8	36.0426	45329.2	36.0427	37175.2	36.0427	41001.7	36.0427	41902
36.1427	60721.3	36.1427	45321.4	36.1427	37152.5	36.1427	40983.4	36.1427	41884.9
36.2428	60722.8	36.2428	45313.6	36.2428	37129.8	36.2428	40965.1	36.2428	41867.7
36.3429	60724.3	36.3429	45305.7	36.3429	37107.2	36.3429	40946.9	36.3429	41850.5
36.443	60725.8	36.443	45297.9	36.443	37084.6	36.443	40928.6	36.443	41833.3
36.5431	60727.4	36.5431	45290.1	36.5431	37061.9	36.5431	40910.4	36.5431	41816.1
36.6432	60728.9	36.6432	45282.3	36.6432	37039.3	36.6432	40892.1	36.6432	41799
36.7433	60730.4	36.7433	45274.5	36.7433	37016.7	36.7433	40873.9	36.7433	41781.8
36.8434	60731.9	36.8434	45266.6	36.8434	36994.2	36.8434	40855.7	36.8434	41764.7
36.9434	60733.4	36.9434	45258.8	36.9435	36971.6	36.9434	40837.5	36.9435	41747.5
37.0435	60734.9	37.0435	45251	37.0436	36949.1	37.0435	40819.3	37.0436	41730.4
37.1436	60736.4	37.1436	45243.2	37.1436	36926.5	37.1436	40801.1	37.1437	41713.3
37.2437	60737.9	37.2437	45235.4	37.2437	36904	37.2437	40782.9	37.2437	41696.1
37.3438	60739.4	37.3438	45227.6	37.3438	36881.5	37.3438	40764.7	37.3438	41679
37.4439	60740.9	37.4439	45219.8	37.4439	36859	37.4439	40746.6	37.4439	41661.9
37.544	60742.4	37.544	45212	37.544	36836.5	37.544	40728.4	37.544	41644.8
37.6441	60743.9	37.6441	45204.1	37.6441	36814.1	37.6441	40710.3	37.6441	41627.7
37.7442	60745.4	37.7442	45196.3	37.7442	36791.6	37.7442	40692.1	37.7442	41610.6
37.8443	60746.9	37.8443	45188.5	37.8443	36769.2	37.8443	40674	37.8443	41593.6
37.9444	60748.4	37.9444	45180.7	37.9444	36746.8	37.9444	40655.9	37.9444	41576.5
38.0444	60749.9	38.0444	45172.9	38.0444	36724.3	38.0444	40637.7	38.0445	41559.4
38.1445	60751.4	38.1445	45165.1	38.1445	36702	38.1445	40619.6	38.1446	41542.4
38.2446	60752.9	38.2446	45157.3	38.2446	36679.6	38.2446	40601.5	38.2446	41525.3
38.3447	60754.4	38.3447	45149.5	38.3447	36657.2	38.3447	40583.4	38.3447	41508.3
38.4448	60755.9	38.4448	45141.7	38.4448	36634.8	38.4448	40565.3	38.4448	41491.2
38.5449	60757.4	38.5449	45133.9	38.5449	36612.5	38.5449	40547.3	38.5449	41474.2
38.645	60758.9	38.645	45126.1	38.645	36590.2	38.645	40529.2	38.645	41457.2
38.7451	60760.4	38.7451	45118.4	38.7451	36567.9	38.7451	40511.1	38.7451	41440.2
38.8452	60761.9	38.8452	45110.6	38.8452	36545.6	38.8452	40493.1	38.8452	41423.2
38.9453	60763.4	38.9453	45102.8	38.9453	36523.3	38.9453	40475	38.9453	41406.2
39.0453	60764.9	39.0453	45095	39.0453	36501	39.0453	40457	39.0453	41389.2
39.1454	60766.5	39.1454	45087.2	39.1454	36478.7	39.1454	40438.9	39.1454	41372.2
39.2455	60768	39.2455	45079.4	39.2455	36456.5	39.2455	40420.9	39.2455	41355.2
39.3456	60769.5	39.3456	45071.6	39.3456	36434.3	39.3456	40402.9	39.3456	41338.2
39.4457	60771	39.4457	45063.8	39.4457	36412	39.4457	40384.9	39.4457	41321.3
39.5458	60772.5	39.5458	45056.1	39.5458	36389.8	39.5458	40366.9	39.5458	41304.3
39.6459	60774	39.6459	45048.3	39.6459	36367.6	39.6459	40348.9	39.6459	41287.3
39.746	60775.5	39.746	45040.5	39.746	36345.5	39.746	40330.9	39.746	41270.4
39.8461	60777	39.846	45032.7	39.8461	36323.3	39.8461	40313	39.8461	41253.5
39.9462	60778.5	39.9461	45024.9	39.9462	36301.1	39.9462	40295	39.9462	41236.5
40.0462	60780	40.0462	45017.2	40.0462	36279	40.0462	40277	40.0463	41219.6
40.1463	60781.5	40.1463	45009.4	40.1463	36256.9	40.1463	40259.1	40.1463	41202.7
40.2464	60783	40.2464	45001.6	40.2464	36234.8	40.2464	40241.1	40.2464	41185.8
40.3465	60784.5	40.3465	44993.9	40.3465	36212.7	40.3465	40223.2	40.3465	41168.9
40.4466	60786	40.4466	44986.1	40.4466	36190.6	40.4466	40205.3	40.4466	41152
40.5467	60787.5	40.5467	44978.3	40.5467	36168.5	40.5467	40187.4	40.5467	41135.1
40.6468	60789	40.6468	44970.6	40.6468	36146.5	40.6468	40169.4	40.6468	41118.2
40.7469	60790.5	40.7469	44962.8	40.7469	36124.4	40.7469	40151.5	40.7469	41101.3
40.8469	60792	40.8469	44955	40.847	36102.4	40.8469	40133.7	40.847	41084.4
40.947	60793.5	40.947	44947.3	40.947	36080.4	40.947	40115.8	40.9471	41067.6
41.0471	60795	41.0471	44939.5	41.0471	36058.4	41.0471	40097.9	41.0472	41050.7
41.1472	60796.5	41.1472	44931.7	41.1472	36036.4	41.1472	40080	41.1472	41033.9
41.2473	60798.1	41.2473	44924	41.2473	36014.4	41.2473	40062.2	41.2473	41017
41.3474	60799.6	41.3474	44916.2	41.3474	35992.4	41.3474	40044.3	41.3474	41000.2
41.4475	60801.1	41.4475	44908.5	41.4475	35970.5	41.4475	40026.5	41.4475	40983.4
41.5476	60802.6	41.5476	44900.7	41.5476	35948.6	41.5476	40008.6	41.5476	40966.6
41.6477	60804.1	41.6477	44893	41.6477	35926.6	41.6477	39990.8	41.6477	40949.7
41.7478	60805.6	41.7478	44885.2	41.7478	35904.7	41.7478	39973	41.7478	40932.9
41.8479	60807.1	41.8479	44877.5	41.8479	35882.8	41.8479	39955.1	41.8479	40916.1
41.9479	60808.6	41.9479	44869.7	41.9479	35860.9	41.9479	39937.3	41.948	40899.3
42.048	60810.1	42.048	44862	42.048	35839.1	42.048	39919.5	42.0481	40882.6
42.1481	60811.6	42.1481	44854.2	42.1481	35817.2	42.1481	39901.7	42.1481	40865.8
42.2482	60813.1	42.2482	44846.5	42.2482	35795.4	42.2482	39884	42.2482	40849
42.3483	60814.6	42.3483	44838.7	42.3483	35773.5	42.3483	39866.2	42.3483	40832.2
42.4484	60816.1	42.4484	44831	42.4484	35751.7	42.4484	39848.4	42.4484	40815.5
42.5485	60817.6	42.5485	44823.2	42.5485	35729.9	42.5485	39830.7	42.5485	40798.7
42.6486	60819.1	42.6486	44815.5	42.6486	35708.1	42.6486	39812.9	42.6486	40782
42.7487	60820.6	42.7487	44807.8	42.7487	35686.4	42.7487	39795.2	42.7487	40765.2
42.8488	60822.1	42.8488	44800	42.8488	35664.6	42.8488	39777.4	42.8488	40748.5
42.9488	60823.6	42.9488	44792.3	42.9488	35642.8	42.9488	39759.7	42.9489	40731.8
43.0489	60825.2	43.0489	44784.5	43.0489	35621.1	43.0489	39742	43.0489	40715.1
43.149	60826.7	43.149	44776.8	43.149	35599.4	43.149	39724.3	43.149	40698.4
43.2491	60828.2	43.2491	44769.1	43.2491	35577.7	43.2491	39706.6	43.2491	40681.7
43.3492	60829.7	43.3492	44761.4	43.3492	35556	43.3492	39688.9	43.3492	40665
43.4493	60831.2	43.4493	44753.6	43.4493	35534.3	43.4493	39671.2	43.4493	40648.3
43.5494	60832.7	43.5494	44745.9	43.5494	35512.6	43.5494	39653.5	43.5494	40631.6
43.6495	60834.2	43.6495	44738.2	43.6495	35491	43.6495	39635.8	43.6495	40614.9
43.7496	60835.7	43.7495	44730.4	43.7496	35469.3	43.7496	39618.2	43.7496	40598.2
43.8496	60837.2	43.8496	44722.7	43.8496	35447.7	43.8496	39600.5	43.8497	40581.6
43.9497	60838.7	43.9497	44715	43.9497	35426.1	43.9497	39582.9	43.9498	40564.9
44.0498	60840.2	44.0498	44707.3	44.0498	35404.5	44.0498	39565.2	44.0498	40548.3
44.1499	60841.7	44.1499	44699.6	44.1499	35382.9	44.1499	39547.6	44.1499	40531.6
44.25	60843.2	44.25	44691.8	44.25	35361.3	44.25	39530	44.25	40515
44.3501	60844.7	44.3501	44684.1	44.3501	35339.7	44.3501	39512.3	44.3501	40498.4
44.4502	60846.2	44.4502	44676.4	44.4502	35318.2	44.4502	39494.7	44.4502	40481.7
44.5503	60847.7	44.5503	44668.7	44.5503	35296.6	44.5503	39477.1	44.5503	40465.1
44.6504	60849.2	44.6504	44661	44.6504	35275.1	44.6504	39459.5	44.6504	40448.5
44.7505	60850.8	44.7505	44653.3	44.7505	35253.6	44.7505	39441.9	44.7505	40431.9
44.8505	60852.3	44.8505	44645.6	44.8505	35232.1	44.8505	39424.4	44.8506	40415.3
44.9506	60853.8	44.9506	44637.8	44.9506	35210.6	44.9506	39406.8	44.9507	40398.7
45.0507	60855.3	45.0507	44630.1	45.0507	35189.1	45.0507	39389.2	45.0507	40382.1
45.1508	60856.8	45.1508	44622.4	45.1508	35167.7	45.1508	39371.7	45.1508	40365.6
45.2509	60858.3	45.2509	44614.7	45.2509	35146.2	45.2509	39354.1	45.2509	40349
45.351	60859.8	45.351	44607	45.351	35124.8	45.351	39336.6	45.351	40332.4
45.4511	60861.3	45.4511	44599.3	45.4511	35103.4	45.4511	39319.1	45.4511	40315.9
45.5512	60862.8	45.5512	44591.6	45.5512	35082	45.5512	39301.5	45.5512	40299.3
45.6513	60864.3	45.6513	44583.9	45.6513	35060.6	45.6513	39284	45.6513	40282.8
45.7514	60865.8	45.7514	44576.2	45.7514	35039.2	45.7514	39266.5	45.7514	40266.3
45.8514	60867.3	45.8514	44568.5	45.8514	35017.8	45.8514	39249	45.8515	40249.7
45.9515	60868.8	45.9515	44560.8	45.9515	34996.5	45.9515	39231.5	45.9515	40233.2
46.0516	60870.3	46.0516	44553.1	46.0516	34975.1	46.0516	39214	46.0516	40216.7
46.1517	60871.9	46.1517	44545.4	46.1517	34953.8	46.1517	39196.6	46.1517	40200.2
46.2518	60873.4	46.2518	44537.7	46.2518	34932.5	46.2518	39179.1	46.2518	40183.7
46.3519	60874.9	46.3519	44530.1	46.3519	34911.2	46.3519	39161.6	46.3519	40167.2
46.452	60876.4	46.452	44522.4	46.452	34889.9	46.452	39144.2	46.452	40150.7
46.5521	60877.9	46.5521	44514.7	46.5521	34868.6	46.5521	39126.7	46.5521	40134.2
46.6522	60879.4	46.6522	44507	46.6522	34847.3	46.6522	39109.3	46.6522	40117.8
46.7522	60880.9	46.7522	44499.3	46.7522	34826.1	46.7522	39091.9	46.7523	40101.3
46.8523	60882.4	46.8523	44491.6	46.8523	34804.9	46.8523	39074.4	46.8524	40084.8
46.9524	60883.9	46.9524	44483.9	46.9524	34783.6	46.9524	39057	46.9524	40068.4
47.0525	60885.4	47.0525	44476.3	47.0525	34762.4	47.0525	39039.6	47.0525	40052
47.1526	60886.9	47.1526	44468.6	47.1526	34741.2	47.1526	39022.2	47.1526	40035.5
47.2527	60888.4	47.2527	44460.9	47.2527	34720	47.2527	39004.8	47.2527	40019.1
47.3528	60889.9	47.3528	44453.2	47.3528	34698.9	47.3528	38987.4	47.3528	40002.7
47.4529	60891.4	47.4529	44445.5	47.4529	34677.7	47.4529	38970.1	47.4529	39986.2
47.553	60893	47.553	44437.9	47.553	34656.6	47.553	38952.7	47.553	39969.8
47.6531	60894.5	47.6531	44430.2	47.6531	34635.4	47.6531	38935.3	47.6531	39953.4
47.7531	60896	47.7531	44422.5	47.7531	34614.3	47.7531	38918	47.7532	39937
47.8532	60897.5	47.8532	44414.8	47.8532	34593.2	47.8532	38900.6	47.8533	39920.6
47.9533	60899	47.9533	44407.2	47.9533	34572.1	47.9533	38883.3	47.9533	39904.2
48.0534	60900.5	48.0534	44399.5	48.0534	34551	48.0534	38866	48.0534	39887.9
48.1535	60902	48.1535	44391.8	48.1535	34529.9	48.1535	38848.7	48.1535	39871.5
48.2536	60903.5	48.2536	44384.2	48.2536	34508.9	48.2536	38831.3	48.2536	39855.1
48.3537	60905	48.3537	44376.5	48.3537	34487.8	48.3537	38814	48.3537	39838.8
48.4538	60906.5	48.4538	44368.8	48.4538	34466.8	48.4538	38796.7	48.4538	39822.4
48.5539	60908	48.5539	44361.2	48.5539	34445.8	48.5539	38779.4	48.5539	39806.1
48.654	60909.5	48.654	44353.5	48.654	34424.8	48.654	38762.2	48.654	39789.7
48.754	60911	48.754	44345.9	48.754	34403.8	48.754	38744.9	48.7541	39773.4
48.8541	60912.6	48.8541	44338.2	48.8541	34382.8	48.8541	38727.6	48.8541	39757.1
48.9542	60914.1	48.9542	44330.6	48.9542	34361.8	48.9542	38710.4	48.9542	39740.8
49.0543	60915.6	49.0543	44322.9	49.0543	34340.9	49.0543	38693.1	49.0543	39724.5
49.1544	60917.1	49.1544	44315.2	49.1544	34319.9	49.1544	38675.9	49.1544	39708.1
49.2545	60918.6	49.2545	44307.6	49.2545	34299	49.2545	38658.6	49.2545	39691.9
49.3546	60920.1	49.3546	44299.9	49.3546	34278.1	49.3546	38641.4	49.3546	39675.6
49.4547	60921.6	49.4547	44292.3	49.4547	34257.2	49.4547	38624.2	49.4547	39659.3
49.5548	60923.1	49.5548	44284.6	49.5548	34236.3	49.5548	38607	49.5548	39643
49.6549	60924.6	49.6549	44277	49.6549	34215.4	49.6549	38589.8	49.6549	39626.7
49.7549	60926.1	49.7549	44269.4	49.7549	34194.5	49.7549	38572.6	49.755	39610.5
49.855	60927.6	49.855	44261.7	49.855	34173.7	49.855	38555.4	49.855	39594.2
49.9551	60929.1	49.9551	44254.1	49.9551	34152.8	49.9551	38538.2	49.9551	39578
50.0552	60930.7	50.0552	44246.4	50.0552	34132	50.0552	38521	50.0552	39561.7
50.1553	60932.2	50.1553	44238.8	50.1553	34111.2	50.1553	38503.8	50.1553	39545.5
50.2554	60933.7	50.2554	44231.1	50.2554	34090.4	50.2554	38486.7	50.2554	39529.2
50.3555	60935.2	50.3555	44223.5	50.3555	34069.6	50.3555	38469.5	50.3555	39513
50.4556	60936.7	50.4556	44215.9	50.4556	34048.8	50.4556	38452.4	50.4556	39496.8
50.5557	60938.2	50.5557	44208.2	50.5557	34028.1	50.5557	38435.2	50.5557	39480.6
50.6557	60939.7	50.6557	44200.6	50.6557	34007.3	50.6557	38418.1	50.6558	39464.4
50.7558	60941.2	50.7558	44193	50.7558	33986.6	50.7558	38401	50.7559	39448.2
50.8559	60942.7	50.8559	44185.3	50.8559	33965.9	50.8559	38383.9	50.8559	39432
50.956	60944.2	50.956	44177.7	50.956	33945.1	50.956	38366.8	50.956	39415.8
51.0561	60945.7	51.0561	44170.1	51.0561	33924.4	51.0561	38349.7	51.0561	39399.6
51.1562	60947.2	51.1562	44162.4	51.1562	33903.7	51.1562	38332.6	51.1562	39383.5
51.2563	60948.8	51.2563	44154.8	51.2563	33883.1	51.2563	38315.5	51.2563	39367.3
51.3564	60950.3	51.3564	44147.2	51.3564	33862.4	51.3564	38298.4	51.3564	39351.1
51.4565	60951.8	51.4565	44139.6	51.4565	33841.8	51.4565	38281.3	51.4565	39335
51.5566	60953.3	51.5566	44132	51.5566	33821.1	51.5566	38264.3	51.5566	39318.8
51.6566	60954.8	51.6566	44124.3	51.6566	33800.5	51.6566	38247.2	51.6567	39302.7
51.7567	60956.3	51.7567	44116.7	51.7567	33779.9	51.7567	38230.2	51.7567	39286.6
51.8568	60957.8	51.8568	44109.1	51.8568	33759.3	51.8568	38213.1	51.8568	39270.5
51.9569	60959.3	51.9569	44101.5	51.9569	33738.7	51.9569	38196.1	51.9569	39254.3
52.057	60960.8	52.057	44093.9	52.057	33718.1	52.057	38179.1	52.057	39238.2
52.1571	60962.3	52.1571	44086.2	52.1571	33697.6	52.1571	38162.1	52.1571	39222.1
52.2572	60963.8	52.2572	44078.6	52.2572	33677	52.2572	38145.1	52.2572	39206
52.3573	60965.4	52.3573	44071	52.3573	33656.5	52.3573	38128.1	52.3573	39189.9
52.4574	60966.9	52.4574	44063.4	52.4574	33635.9	52.4574	38111.1	52.4574	39173.8
52.5575	60968.4	52.5575	44055.8	52.5575	33615.4	52.5575	38094.1	52.5575	39157.8
52.6576	60969.9	52.6575	44048.2	52.6576	33594.9	52.6576	38077.1	52.6576	39141.7
52.7576	60971.4	52.7576	44040.6	52.7576	33574.4	52.7576	38060.1	52.7576	39125.6
52.8577	60972.9	52.8577	44033	52.8577	33554	52.8577	38043.2	52.8577	39109.6
52.9578	60974.4	52.9578	44025.4	52.9578	33533.5	52.9578	38026.2	52.9578	39093.5
53.0579	60975.9	53.0579	44017.8	53.0579	33513	53.0579	38009.3	53.0579	39077.5
53.158	60977.4	53.158	44010.2	53.158	33492.6	53.158	37992.3	53.158	39061.4
53.2581	60978.9	53.2581	44002.6	53.2581	33472.2	53.2581	37975.4	53.2581	39045.4
53.3582	60980.4	53.3582	43995	53.3582	33451.8	53.3582	37958.5	53.3582	39029.4
53.4583	60982	53.4583	43987.4	53.4583	33431.4	53.4583	37941.6	53.4583	39013.4
53.5583	60983.5	53.5583	43979.8	53.5584	33411	53.5583	37924.7	53.5584	38997.3
53.6584	60985	53.6584	43972.2	53.6585	33390.6	53.6584	37907.8	53.6585	38981.3
53.7585	60986.5	53.7585	43964.6	53.7585	33370.2	53.7585	37890.9	53.7585	38965.3
53.8586	60988	53.8586	43957	53.8586	33349.9	53.8586	37874	53.8586	38949.3
53.9587	60989.5	53.9587	43949.4	53.9587	33329.6	53.9587	37857.1	53.9587	38933.4
54.0588	60991	54.0588	43941.8	54.0588	33309.2	54.0588	37840.2	54.0588	38917.4
54.1589	60992.5	54.1589	43934.2	54.1589	33288.9	54.1589	37823.4	54.1589	38901.4
54.259	60994	54.259	43926.7	54.259	33268.6	54.259	37806.5	54.259	38885.4
54.3591	60995.5	54.3591	43919.1	54.3591	33248.3	54.3591	37789.7	54.3591	38869.5
54.4592	60997.1	54.4592	43911.5	54.4592	33228.1	54.4592	37772.8	54.4592	38853.5
54.5592	60998.6	54.5592	43903.9	54.5592	33207.8	54.5592	37756	54.5593	38837.6
54.6593	61000.1	54.6593	43896.3	54.6593	33187.5	54.6593	37739.1	54.6594	38821.6
54.7594	61001.6	54.7594	43888.7	54.7594	33167.3	54.7594	37722.3	54.7594	38805.7
54.8595	61003.1	54.8595	43881.2	54.8595	33147.1	54.8595	37705.5	54.8595	38789.8
54.9596	61004.6	54.9596	43873.6	54.9596	33126.9	54.9596	37688.7	54.9596	38773.9
55.0597	61006.1	55.0597	43866	55.0597	33106.7	55.0597	37671.9	55.0597	38757.9
55.1598	61007.6	55.1598	43858.4	55.1598	33086.5	55.1598	37655.1	55.1598	38742
55.2599	61009.1	55.2599	43850.9	55.2599	33066.3	55.2599	37638.3	55.2599	38726.1
55.36	61010.7	55.36	43843.3	55.36	33046.1	55.36	37621.6	55.36	38710.2
55.4601	61012.2	55.4601	43835.7	55.4601	33026	55.4601	37604.8	55.4601	38694.3
55.5602	61013.7	55.5602	43828.1	55.5602	33005.8	55.5602	37588	55.5602	38678.5
55.6602	61015.2	55.6602	43820.6	55.6602	32985.7	55.6602	37571.3	55.6602	38662.6
55.7603	61016.7	55.7603	43813	55.7603	32965.6	55.7603	37554.5	55.7603	38646.7
55.8604	61018.2	55.8604	43805.4	55.8604	32945.5	55.8604	37537.8	55.8604	38630.9
55.9605	61019.7	55.9605	43797.9	55.9605	32925.4	55.9605	37521.1	55.9605	38615
56.0606	61021.2	56.0606	43790.3	56.0606	32905.3	56.0606	37504.4	56.0606	38599.2
56.1607	61022.7	56.1607	43782.8	56.1607	32885.2	56.1607	37487.6	56.1607	38583.3
56.2608	61024.2	56.2608	43775.2	56.2608	32865.2	56.2608	37470.9	56.2608	38567.5
56.3609	61025.8	56.3609	43767.6	56.3609	32845.1	56.3609	37454.2	56.3609	38551.6
56.461	61027.3	56.4609	43760.1	56.461	32825.1	56.461	37437.5	56.461	38535.8
56.5611	61028.8	56.561	43752.5	56.5611	32805.1	56.5611	37420.9	56.5611	38520
56.6611	61030.3	56.6611	43745	56.6611	32785.1	56.6611	37404.2	56.6611	38504.2
56.7612	61031.8	56.7612	43737.4	56.7612	32765.1	56.7612	37387.5	56.7612	38488.4
56.8613	61033.3	56.8613	43729.9	56.8613	32745.1	56.8613	37370.8	56.8613	38472.6
56.9614	61034.8	56.9614	43722.3	56.9614	32725.1	56.9614	37354.2	56.9614	38456.8
57.0615	61036.3	57.0615	43714.8	57.0615	32705.2	57.0615	37337.5	57.0615	38441
57.1616	61037.8	57.1616	43707.2	57.1616	32685.2	57.1616	37320.9	57.1616	38425.2
57.2617	61039.4	57.2617	43699.7	57.2617	32665.3	57.2617	37304.3	57.2617	38409.5
57.3618	61040.9	57.3618	43692.1	57.3618	32645.4	57.3618	37287.6	57.3618	38393.7
57.4618	61042.4	57.4618	43684.6	57.4619	32625.5	57.4618	37271	57.4619	38378
57.5619	61043.9	57.5619	43677	57.562	32605.6	57.5619	37254.4	57.562	38362.2
57.662	61045.4	57.662	43669.5	57.662	32585.7	57.662	37237.8	57.662	38346.5
57.7621	61046.9	57.7621	43661.9	57.7621	32565.8	57.7621	37221.2	57.7621	38330.7
57.8622	61048.4	57.8622	43654.4	57.8622	32546	57.8622	37204.6	57.8622	38315
57.9623	61049.9	57.9623	43646.9	57.9623	32526.1	57.9623	37188	57.9623	38299.3
58.0624	61051.4	58.0624	43639.3	58.0624	32506.3	58.0624	37171.5	58.0624	38283.5
58.1625	61053	58.1625	43631.8	58.1625	32486.5	58.1625	37154.9	58.1625	38267.8
58.2626	61054.5	58.2626	43624.3	58.2626	32466.6	58.2626	37138.3	58.2626	38252.1
58.3627	61056	58.3627	43616.7	58.3627	32446.8	58.3627	37121.8	58.3627	38236.4
58.4627	61057.5	58.4627	43609.2	58.4627	32427.1	58.4627	37105.2	58.4628	38220.7
58.5628	61059	58.5628	43601.7	58.5628	32407.3	58.5628	37088.7	58.5628	38205
58.6629	61060.5	58.6629	43594.1	58.6629	32387.5	58.6629	37072.2	58.6629	38189.4
58.763	61062	58.763	43586.6	58.763	32367.8	58.763	37055.7	58.763	38173.7
58.8631	61063.5	58.8631	43579.1	58.8631	32348	58.8631	37039.1	58.8631	38158
58.9632	61065	58.9632	43571.6	58.9632	32328.3	58.9632	37022.6	58.9632	38142.4
59.0633	61066.6	59.0633	43564	59.0633	32308.6	59.0633	37006.1	59.0633	38126.7
59.1634	61068.1	59.1634	43556.5	59.1634	32288.9	59.1634	36989.6	59.1634	38111
59.2635	61069.6	59.2635	43549	59.2635	32269.2	59.2635	36973.2	59.2635	38095.4
59.3636	61071.1	59.3636	43541.5	59.3636	32249.5	59.3636	36956.7	59.3636	38079.8
59.4637	61072.6	59.4637	43534	59.4637	32229.8	59.4637	36940.2	59.4637	38064.1
59.5637	61074.1	59.5637	43526.4	59.5637	32210.2	59.5637	36923.7	59.5637	38048.5
59.6638	61075.6	59.6638	43518.9	59.6638	32190.5	59.6638	36907.3	59.6638	38032.9
59.7639	61077.1	59.7639	43511.4	59.7639	32170.9	59.7639	36890.8	59.7639	38017.3
59.864	61078.7	59.864	43503.9	59.864	32151.3	59.864	36874.4	59.864	38001.7
59.9641	61080.2	59.9641	43496.4	59.9641	32131.7	59.9641	36858	59.9641	37986.1
60.0642	61081.7	60.0642	43488.9	60.0642	32112.1	60.0642	36841.5	60.0642	37970.5
60.1643	61083.2	60.1643	43481.4	60.1643	32092.5	60.1643	36825.1	60.1643	37954.9
60.2644	61084.7	60.2644	43473.8	60.2644	32072.9	60.2644	36808.7	60.2644	37939.3
60.3645	61086.2	60.3644	43466.3	60.3645	32053.4	60.3645	36792.3	60.3645	37923.8
60.4646	61087.7	60.4645	43458.8	60.4646	32033.8	60.4646	36775.9	60.4646	37908.2
60.5646	61089.2	60.5646	43451.3	60.5646	32014.3	60.5646	36759.5	60.5647	37892.6
60.6647	61090.8	60.6647	43443.8	60.6647	31994.8	60.6647	36743.1	60.6647	37877.1
60.7648	61092.3	60.7648	43436.3	60.7648	31975.3	60.7648	36726.8	60.7648	37861.5
60.8649	61093.8	60.8649	43428.8	60.8649	31955.8	60.8649	36710.4	60.8649	37846
60.965	61095.3	60.965	43421.3	60.965	31936.3	60.965	36694	60.965	37830.5
61.0651	61096.8	61.0651	43413.8	61.0651	31916.8	61.0651	36677.7	61.0651	37814.9
61.1652	61098.3	61.1652	43406.3	61.1652	31897.3	61.1652	36661.3	61.1652	37799.4
61.2653	61099.8	61.2653	43398.8	61.2653	31877.9	61.2653	36645	61.2653	37783.9
61.3653	61101.3	61.3653	43391.3	61.3654	31858.4	61.3653	36628.7	61.3654	37768.4
61.4654	61102.9	61.4654	43383.8	61.4654	31839	61.4654	36612.3	61.4654	37752.9
61.5655	61104.4	61.5655	43376.4	61.5655	31819.6	61.5655	36596	61.5655	37737.4
61.6656	61105.9	61.6656	43368.9	61.6656	31800.2	61.6656	36579.7	61.6656	37721.9
61.7657	61107.4	61.7657	43361.4	61.7657	31780.8	61.7657	36563.4	61.7657	37706.4
61.8658	61108.9	61.8658	43353.9	61.8658	31761.4	61.8658	36547.1	61.8658	37691
61.9659	61110.4	61.9659	43346.4	61.9659	31742	61.9659	36530.8	61.9659	37675.5
62.066	61111.9	62.066	43338.9	62.066	31722.7	62.066	36514.5	62.066	37660
62.1661	61113.4	62.1661	43331.4	62.1661	31703.3	62.1661	36498.3	62.1661	37644.6
62.2662	61115	62.2662	43324	62.2662	31684	62.2662	36482	62.2662	37629.1
62.3663	61116.5	62.3663	43316.5	62.3663	31664.7	62.3663	36465.7	62.3663	37613.7
62.4663	61118	62.4663	43309	62.4663	31645.4	62.4663	36449.5	62.4663	37598.2
62.5664	61119.5	62.5664	43301.5	62.5664	31626.1	62.5664	36433.2	62.5664	37582.8
62.6665	61121	62.6665	43294	62.6665	31606.8	62.6665	36417	62.6665	37567.4
62.7666	61122.5	62.7666	43286.6	62.7666	31587.5	62.7666	36400.8	62.7666	37552
62.8667	61124	62.8667	43279.1	62.8667	31568.2	62.8667	36384.5	62.8667	37536.5
62.9668	61125.6	62.9668	43271.6	62.9668	31549	62.9668	36368.3	62.9668	37521.1
63.0669	61127.1	63.0669	43264.1	63.0669	31529.7	63.0669	36352.1	63.0669	37505.7
63.167	61128.6	63.167	43256.7	63.167	31510.5	63.167	36335.9	63.167	37490.3
63.2671	61130.1	63.2671	43249.2	63.2671	31491.3	63.2671	36319.7	63.2671	37475
63.3672	61131.6	63.3672	43241.7	63.3672	31472.1	63.3672	36303.5	63.3672	37459.6
63.4672	61133.1	63.4672	43234.3	63.4672	31452.9	63.4672	36287.4	63.4672	37444.2
63.5673	61134.6	63.5673	43226.8	63.5673	31433.7	63.5673	36271.2	63.5673	37428.8
63.6674	61136.1	63.6674	43219.3	63.6674	31414.6	63.6674	36255	63.6674	37413.5
63.7675	61137.7	63.7675	43211.9	63.7675	31395.4	63.7675	36238.9	63.7675	37398.1
63.8676	61139.2	63.8676	43204.4	63.8676	31376.3	63.8676	36222.7	63.8676	37382.8
63.9677	61140.7	63.9677	43196.9	63.9677	31357.1	63.9677	36206.6	63.9677	37367.4
64.0678	61142.2	64.0678	43189.5	64.0678	31338	64.0678	36190.4	64.0678	37352.1
64.1679	61143.7	64.1679	43182	64.1679	31318.9	64.1679	36174.3	64.1679	37336.8
64.268	61145.2	64.268	43174.6	64.268	31299.8	64.268	36158.2	64.268	37321.4
64.368	61146.7	64.368	43167.1	64.368	31280.7	64.368	36142.1	64.3681	37306.1
64.4681	61148.3	64.4681	43159.7	64.4681	31261.6	64.4681	36126	64.4681	37290.8
64.5682	61149.8	64.5682	43152.2	64.5682	31242.6	64.5682	36109.9	64.5682	37275.5
64.6683	61151.3	64.6683	43144.8	64.6683	31223.5	64.6683	36093.8	64.6683	37260.2
64.7684	61152.8	64.7684	43137.3	64.7684	31204.5	64.7684	36077.7	64.7684	37244.9
64.8685	61154.3	64.8685	43129.9	64.8685	31185.4	64.8685	36061.6	64.8685	37229.6
64.9686	61155.8	64.9686	43122.4	64.9686	31166.4	64.9686	36045.5	64.9686	37214.3
65.0687	61157.3	65.0687	43115	65.0687	31147.4	65.0687	36029.5	65.0687	37199.1
65.1688	61158.9	65.1688	43107.5	65.1688	31128.4	65.1688	36013.4	65.1688	37183.8
65.2689	61160.4	65.2689	43100.1	65.2689	31109.4	65.2689	35997.4	65.2689	37168.5
65.3689	61161.9	65.3689	43092.6	65.3689	31090.5	65.3689	35981.3	65.3689	37153.3
65.469	61163.4	65.469	43085.2	65.469	31071.5	65.469	35965.3	65.469	37138
65.5691	61164.9	65.5691	43077.8	65.5691	31052.5	65.5691	35949.2	65.5691	37122.8
65.6692	61166.4	65.6692	43070.3	65.6692	31033.6	65.6692	35933.2	65.6692	37107.5
65.7693	61167.9	65.7693	43062.9	65.7693	31014.7	65.7693	35917.2	65.7693	37092.3
65.8694	61169.5	65.8694	43055.4	65.8694	30995.8	65.8694	35901.2	65.8694	37077.1
65.9695	61171	65.9695	43048	65.9695	30976.9	65.9695	35885.2	65.9695	37061.9
66.0696	61172.5	66.0696	43040.6	66.0696	30958	66.0696	35869.2	66.0696	37046.7
66.1697	61174	66.1697	43033.1	66.1697	30939.1	66.1697	35853.2	66.1697	37031.5
66.2698	61175.5	66.2698	43025.7	66.2698	30920.2	66.2698	35837.2	66.2698	37016.3
66.3698	61177	66.3698	43018.3	66.3698	30901.4	66.3698	35821.3	66.3698	37001.1
66.4699	61178.5	66.4699	43010.8	66.4699	30882.5	66.4699	35805.3	66.4699	36985.9
66.57	61180.1	66.57	43003.4	66.57	30863.7	66.57	35789.4	66.57	36970.7
66.6701	61181.6	66.6701	42996	66.6701	30844.9	66.6701	35773.4	66.6701	36955.5
66.7702	61183.1	66.7702	42988.6	66.7702	30826.1	66.7702	35757.5	66.7702	36940.4
66.8703	61184.6	66.8703	42981.1	66.8703	30807.3	66.8703	35741.5	66.8703	36925.2
66.9704	61186.1	66.9704	42973.7	66.9704	30788.5	66.9704	35725.6	66.9704	36910
67.0705	61187.6	67.0705	42966.3	67.0705	30769.7	67.0705	35709.7	67.0705	36894.9
67.1706	61189.1	67.1706	42958.9	67.1706	30750.9	67.1706	35693.8	67.1706	36879.7
67.2707	61190.7	67.2707	42951.5	67.2707	30732.2	67.2707	35677.8	67.2707	36864.6
67.3707	61192.2	67.3707	42944.1	67.3707	30713.4	67.3707	35661.9	67.3708	36849.5
67.4708	61193.7	67.4708	42936.6	67.4708	30694.7	67.4708	35646.1	67.4708	36834.4
67.5709	61195.2	67.5709	42929.2	67.5709	30676	67.5709	35630.2	67.5709	36819.2
67.671	61196.7	67.671	42921.8	67.671	30657.3	67.671	35614.3	67.671	36804.1
67.7711	61198.2	67.7711	42914.4	67.7711	30638.6	67.7711	35598.4	67.7711	36789
67.8712	61199.7	67.8712	42907	67.8712	30619.9	67.8712	35582.5	67.8712	36773.9
67.9713	61201.3	67.9713	42899.6	67.9713	30601.2	67.9713	35566.7	67.9713	36758.8
68.0714	61202.8	68.0714	42892.2	68.0714	30582.6	68.0714	35550.8	68.0714	36743.7
68.1715	61204.3	68.1715	42884.8	68.1715	30563.9	68.1715	35535	68.1715	36728.7
68.2716	61205.8	68.2716	42877.4	68.2716	30545.3	68.2716	35519.2	68.2716	36713.6
68.3716	61207.3	68.3716	42870	68.3716	30526.6	68.3716	35503.3	68.3716	36698.5
68.4717	61208.8	68.4717	42862.5	68.4717	30508	68.4717	35487.5	68.4717	36683.5
68.5718	61210.4	68.5718	42855.1	68.5718	30489.4	68.5718	35471.7	68.5718	36668.4
68.6719	61211.9	68.6719	42847.7	68.6719	30470.8	68.6719	35455.9	68.6719	36653.3
68.772	61213.4	68.772	42840.3	68.772	30452.2	68.772	35440.1	68.772	36638.3
68.8721	61214.9	68.8721	42833	68.8721	30433.7	68.8721	35424.3	68.8721	36623.3
68.9722	61216.4	68.9722	42825.6	68.9722	30415.1	68.9722	35408.5	68.9722	36608.2
69.0723	61217.9	69.0723	42818.2	69.0723	30396.6	69.0723	35392.7	69.0723	36593.2
69.1724	61219.4	69.1723	42810.8	69.1724	30378	69.1724	35376.9	69.1724	36578.2
69.2724	61221	69.2724	42803.4	69.2725	30359.5	69.2724	35361.2	69.2725	36563.2
69.3725	61222.5	69.3725	42796	69.3725	30341	69.3725	35345.4	69.3725	36548.2
69.4726	61224	69.4726	42788.6	69.4726	30322.5	69.4726	35329.7	69.4726	36533.2
69.5727	61225.5	69.5727	42781.2	69.5727	30304	69.5727	35313.9	69.5727	36518.2
69.6728	61227	69.6728	42773.8	69.6728	30285.5	69.6728	35298.2	69.6728	36503.2
69.7729	61228.5	69.7729	42766.4	69.7729	30267	69.7729	35282.4	69.7729	36488.2
69.873	61230.1	69.873	42759	69.873	30248.6	69.873	35266.7	69.873	36473.2
69.9731	61231.6	69.9731	42751.7	69.9731	30230.1	69.9731	35251	69.9731	36458.3
70.0732	61233.1	70.0732	42744.3	70.0732	30211.7	70.0732	35235.3	70.0732	36443.3
70.1732	61234.6	70.1732	42736.9	70.1732	30193.3	70.1732	35219.6	70.1733	36428.3
70.2733	61236.1	70.2733	42729.5	70.2733	30174.9	70.2733	35203.9	70.2733	36413.4
70.3734	61237.6	70.3734	42722.1	70.3734	30156.5	70.3734	35188.2	70.3734	36398.4
70.4735	61239.2	70.4735	42714.8	70.4735	30138.1	70.4735	35172.5	70.4735	36383.5
70.5736	61240.7	70.5736	42707.4	70.5736	30119.7	70.5736	35156.8	70.5736	36368.6
70.6737	61242.2	70.6737	42700	70.6737	30101.3	70.6737	35141.2	70.6737	36353.6
70.7738	61243.7	70.7738	42692.6	70.7738	30083	70.7738	35125.5	70.7738	36338.7
70.8739	61245.2	70.8739	42685.3	70.8739	30064.6	70.8739	35109.9	70.8739	36323.8
70.974	61246.7	70.974	42677.9	70.974	30046.3	70.974	35094.2	70.974	36308.9
71.0741	61248.2	71.0741	42670.5	71.0741	30028	71.0741	35078.6	71.0741	36294
71.1741	61249.8	71.1741	42663.2	71.1741	30009.6	71.1741	35062.9	71.1742	36279.1
71.2742	61251.3	71.2742	42655.8	71.2742	29991.3	71.2742	35047.3	71.2742	36264.2
71.3743	61252.8	71.3743	42648.4	71.3743	29973.1	71.3743	35031.7	71.3743	36249.3
71.4744	61254.3	71.4744	42641.1	71.4744	29954.8	71.4744	35016.1	71.4744	36234.4
71.5745	61255.8	71.5745	42633.7	71.5745	29936.5	71.5745	35000.5	71.5745	36219.6
71.6746	61257.3	71.6746	42626.3	71.6746	29918.2	71.6746	34984.9	71.6746	36204.7
71.7747	61258.9	71.7747	42619	71.7747	29900	71.7747	34969.3	71.7747	36189.8
71.8748	61260.4	71.8748	42611.6	71.8748	29881.8	71.8748	34953.7	71.8748	36175
71.9749	61261.9	71.9749	42604.3	71.9749	29863.5	71.9749	34938.1	71.9749	36160.1
72.075	61263.4	72.075	42596.9	72.075	29845.3	72.075	34922.5	72.075	36145.3
72.175	61264.9	72.175	42589.5	72.175	29827.1	72.175	34907	72.175	36130.5
72.2751	61266.4	72.2751	42582.2	72.2751	29808.9	72.2751	34891.4	72.2751	36115.6
72.3752	61268	72.3752	42574.8	72.3752	29790.8	72.3752	34875.9	72.3752	36100.8
72.4753	61269.5	72.4753	42567.5	72.4753	29772.6	72.4753	34860.3	72.4753	36086
72.5754	61271	72.5754	42560.1	72.5754	29754.4	72.5754	34844.8	72.5754	36071.2
72.6755	61272.5	72.6755	42552.8	72.6755	29736.3	72.6755	34829.3	72.6755	36056.4
72.7756	61274	72.7756	42545.4	72.7756	29718.2	72.7756	34813.7	72.7756	36041.6
72.8757	61275.5	72.8757	42538.1	72.8757	29700	72.8757	34798.2	72.8757	36026.8
72.9758	61277.1	72.9758	42530.7	72.9758	29681.9	72.9758	34782.7	72.9758	36012
73.0759	61278.6	73.0759	42523.4	73.0759	29663.8	73.0759	34767.2	73.0759	35997.2
73.176	61280.1	73.1759	42516.1	73.176	29645.7	73.176	34751.7	73.176	35982.4
73.276	61281.6	73.276	42508.7	73.276	29627.7	73.276	34736.2	73.276	35967.7
73.3761	61283.1	73.3761	42501.4	73.3761	29609.6	73.3761	34720.8	73.3761	35952.9
73.4762	61284.6	73.4762	42494	73.4762	29591.5	73.4762	34705.3	73.4762	35938.2
73.5763	61286.2	73.5763	42486.7	73.5763	29573.5	73.5763	34689.8	73.5763	35923.4
73.6764	61287.7	73.6764	42479.4	73.6764	29555.4	73.6764	34674.4	73.6764	35908.7
73.7765	61289.2	73.7765	42472	73.7765	29537.4	73.7765	34658.9	73.7765	35893.9
73.8766	61290.7	73.8766	42464.7	73.8766	29519.4	73.8766	34643.4	73.8766	35879.2
73.9767	61292.2	73.9767	42457.4	73.9767	29501.4	73.9767	34628	73.9767	35864.5
74.0768	61293.8	74.0768	42450	74.0768	29483.4	74.0768	34612.6	74.0768	35849.7
74.1768	61295.3	74.1768	42442.7	74.1768	29465.4	74.1768	34597.2	74.1769	35835
74.2769	61296.8	74.2769	42435.4	74.2769	29447.5	74.2769	34581.7	74.2769	35820.3
74.377	61298.3	74.377	42428	74.377	29429.5	74.377	34566.3	74.377	35805.6
74.4771	61299.8	74.4771	42420.7	74.4771	29411.6	74.4771	34550.9	74.4771	35790.9
74.5772	61301.3	74.5772	42413.4	74.5772	29393.6	74.5772	34535.5	74.5772	35776.2
74.6773	61302.9	74.6773	42406.1	74.6773	29375.7	74.6773	34520.1	74.6773	35761.6
74.7774	61304.4	74.7774	42398.7	74.7774	29357.8	74.7774	34504.7	74.7774	35746.9
74.8775	61305.9	74.8775	42391.4	74.8775	29339.9	74.8775	34489.4	74.8775	35732.2
74.9776	61307.4	74.9776	42384.1	74.9776	29322	74.9776	34474	74.9776	35717.5
75.0777	61308.9	75.0777	42376.8	75.0777	29304.1	75.0777	34458.6	75.0777	35702.9
75.1777	61310.4	75.1777	42369.5	75.1777	29286.2	75.1777	34443.3	75.1778	35688.2
75.2778	61312	75.2778	42362.1	75.2778	29268.4	75.2778	34427.9	75.2778	35673.6
75.3779	61313.5	75.3779	42354.8	75.3779	29250.5	75.3779	34412.6	75.3779	35658.9
75.478	61315	75.478	42347.5	75.478	29232.7	75.478	34397.2	75.478	35644.3
75.5781	61316.5	75.5781	42340.2	75.5781	29214.9	75.5781	34381.9	75.5781	35629.7
75.6782	61318	75.6782	42332.9	75.6782	29197	75.6782	34366.6	75.6782	35615
75.7783	61319.6	75.7783	42325.6	75.7783	29179.2	75.7783	34351.3	75.7783	35600.4
75.8784	61321.1	75.8784	42318.3	75.8784	29161.4	75.8784	34336	75.8784	35585.8
75.9785	61322.6	75.9785	42311	75.9785	29143.7	75.9785	34320.7	75.9785	35571.2
76.0786	61324.1	76.0786	42303.7	76.0786	29125.9	76.0786	34305.4	76.0786	35556.6
76.1786	61325.6	76.1786	42296.4	76.1786	29108.1	76.1786	34290.1	76.1786	35542
76.2787	61327.1	76.2787	42289.1	76.2787	29090.4	76.2787	34274.8	76.2787	35527.4
76.3788	61328.7	76.3788	42281.7	76.3788	29072.6	76.3788	34259.5	76.3788	35512.8
76.4789	61330.2	76.4789	42274.4	76.4789	29054.9	76.4789	34244.2	76.4789	35498.3
76.579	61331.7	76.579	42267.1	76.579	29037.2	76.579	34229	76.579	35483.7
76.6791	61333.2	76.6791	42259.8	76.6791	29019.5	76.6791	34213.7	76.6791	35469.1
76.7792	61334.7	76.7792	42252.6	76.7792	29001.8	76.7792	34198.5	76.7792	35454.6
76.8793	61336.3	76.8793	42245.3	76.8793	28984.1	76.8793	34183.2	76.8793	35440
76.9794	61337.8	76.9793	42238	76.9794	28966.4	76.9794	34168	76.9794	35425.5
77.0794	61339.3	77.0794	42230.7	77.0794	28948.7	77.0794	34152.8	77.0794	35410.9
77.1795	61340.8	77.1795	42223.4	77.1795	28931.1	77.1795	34137.6	77.1795	35396.4
77.2796	61342.3	77.2796	42216.1	77.2796	28913.4	77.2796	34122.3	77.2796	35381.9
77.3797	61343.8	77.3797	42208.8	77.3797	28895.8	77.3797	34107.1	77.3797	35367.4
77.4798	61345.4	77.4798	42201.5	77.4798	28878.2	77.4798	34091.9	77.4798	35352.8
77.5799	61346.9	77.5799	42194.2	77.5799	28860.6	77.5799	34076.7	77.5799	35338.3
77.68	61348.4	77.68	42186.9	77.68	28843	77.68	34061.5	77.68	35323.8
77.7801	61349.9	77.7801	42179.6	77.7801	28825.4	77.7801	34046.4	77.7801	35309.3
77.8802	61351.4	77.8802	42172.4	77.8802	28807.8	77.8802	34031.2	77.8802	35294.8
77.9802	61353	77.9802	42165.1	77.9802	28790.2	77.9802	34016	77.9803	35280.4
78.0803	61354.5	78.0803	42157.8	78.0803	28772.7	78.0803	34000.9	78.0803	35265.9
78.1804	61356	78.1804	42150.5	78.1804	28755.1	78.1804	33985.7	78.1804	35251.4
78.2805	61357.5	78.2805	42143.2	78.2805	28737.6	78.2805	33970.6	78.2805	35236.9
78.3806	61359	78.3806	42136	78.3806	28720.1	78.3806	33955.4	78.3806	35222.5
78.4807	61360.6	78.4807	42128.7	78.4807	28702.6	78.4807	33940.3	78.4807	35208
78.5808	61362.1	78.5808	42121.4	78.5808	28685.1	78.5808	33925.2	78.5808	35193.6
78.6809	61363.6	78.6809	42114.1	78.6809	28667.6	78.6809	33910	78.6809	35179.1
78.781	61365.1	78.781	42106.9	78.781	28650.1	78.781	33894.9	78.781	35164.7
78.8811	61366.6	78.8811	42099.6	78.8811	28632.6	78.8811	33879.8	78.8811	35150.2
78.9811	61368.2	78.9811	42092.3	78.9811	28615.1	78.9811	33864.7	78.9812	35135.8
79.0812	61369.7	79.0812	42085.1	79.0812	28597.7	79.0812	33849.6	79.0812	35121.4
79.1813	61371.2	79.1813	42077.8	79.1813	28580.3	79.1813	33834.6	79.1813	35107
79.2814	61372.7	79.2814	42070.5	79.2814	28562.8	79.2814	33819.5	79.2814	35092.6
79.3815	61374.2	79.3815	42063.3	79.3815	28545.4	79.3815	33804.4	79.3815	35078.2
79.4816	61375.7	79.4816	42056	79.4816	28528	79.4816	33789.3	79.4816	35063.8
79.5817	61377.3	79.5817	42048.7	79.5817	28510.6	79.5817	33774.3	79.5817	35049.4
79.6818	61378.8	79.6818	42041.5	79.6818	28493.2	79.6818	33759.2	79.6818	35035
79.7819	61380.3	79.7819	42034.2	79.7819	28475.8	79.7819	33744.2	79.7819	35020.6
79.882	61381.8	79.882	42027	79.882	28458.5	79.882	33729.1	79.882	35006.2
79.9821	61383.3	79.9821	42019.7	79.9821	28441.1	79.9821	33714.1	79.9821	34991.9
80.0821	61384.9	80.0821	42012.4	80.0821	28423.8	80.0821	33699.1	80.0821	34977.5
80.1822	61386.4	80.1822	42005.2	80.1822	28406.4	80.1822	33684.1	80.1822	34963.2
80.2823	61387.9	80.2823	41997.9	80.2823	28389.1	80.2823	33669	80.2823	34948.8
80.3824	61389.4	80.3824	41990.7	80.3824	28371.8	80.3824	33654	80.3824	34934.5
80.4825	61390.9	80.4825	41983.4	80.4825	28354.5	80.4825	33639	80.4825	34920.1
80.5826	61392.5	80.5826	41976.2	80.5826	28337.2	80.5826	33624.1	80.5826	34905.8
80.6827	61394	80.6827	41968.9	80.6827	28319.9	80.6827	33609.1	80.6827	34891.5
80.7828	61395.5	80.7828	41961.7	80.7828	28302.7	80.7828	33594.1	80.7828	34877.1
80.8829	61397	80.8829	41954.4	80.8829	28285.4	80.8829	33579.1	80.8829	34862.8
80.983	61398.5	80.983	41947.2	80.983	28268.1	80.983	33564.1	80.983	34848.5
81.083	61400.1	81.083	41939.9	81.083	28250.9	81.083	33549.2	81.083	34834.2
81.1831	61401.6	81.1831	41932.7	81.1831	28233.7	81.1831	33534.2	81.1831	34819.9
81.2832	61403.1	81.2832	41925.5	81.2832	28216.5	81.2832	33519.3	81.2832	34805.6
81.3833	61404.6	81.3833	41918.2	81.3833	28199.2	81.3833	33504.4	81.3833	34791.3
81.4834	61406.1	81.4834	41911	81.4834	28182.1	81.4834	33489.4	81.4834	34777.1
81.5835	61407.7	81.5835	41903.8	81.5835	28164.9	81.5835	33474.5	81.5835	34762.8
81.6836	61409.2	81.6836	41896.5	81.6836	28147.7	81.6836	33459.6	81.6836	34748.5
81.7837	61410.7	81.7837	41889.3	81.7837	28130.5	81.7837	33444.7	81.7837	34734.3
81.8838	61412.2	81.8838	41882	81.8838	28113.4	81.8838	33429.8	81.8838	34720
81.9838	61413.7	81.9838	41874.8	81.9838	28096.2	81.9838	33414.9	81.9839	34705.7
82.0839	61415.3	82.0839	41867.6	82.0839	28079.1	82.0839	33400	82.0839	34691.5
82.184	61416.8	82.184	41860.4	82.184	28062	82.184	33385.1	82.184	34677.3
82.2841	61418.3	82.2841	41853.1	82.2841	28044.9	82.2841	33370.2	82.2841	34663
82.3842	61419.8	82.3842	41845.9	82.3842	28027.7	82.3842	33355.3	82.3842	34648.8
82.4843	61421.3	82.4843	41838.7	82.4843	28010.7	82.4843	33340.5	82.4843	34634.6
82.5844	61422.9	82.5844	41831.4	82.5844	27993.6	82.5844	33325.6	82.5844	34620.4
82.6845	61424.4	82.6845	41824.2	82.6845	27976.5	82.6845	33310.8	82.6845	34606.2
82.7846	61425.9	82.7846	41817	82.7846	27959.4	82.7846	33295.9	82.7846	34592
82.8846	61427.4	82.8846	41809.8	82.8846	27942.4	82.8846	33281.1	82.8847	34577.8
82.9847	61429	82.9847	41802.6	82.9847	27925.3	82.9847	33266.2	82.9848	34563.6
83.0848	61430.5	83.0848	41795.3	83.0848	27908.3	83.0848	33251.4	83.0848	34549.4
83.1849	61432	83.1849	41788.1	83.1849	27891.3	83.1849	33236.6	83.1849	34535.2
83.285	61433.5	83.285	41780.9	83.285	27874.3	83.285	33221.8	83.285	34521
83.3851	61435	83.3851	41773.7	83.3851	27857.3	83.3851	33207	83.3851	34506.9
83.4852	61436.6	83.4852	41766.5	83.4852	27840.3	83.4852	33192.2	83.4852	34492.7
83.5853	61438.1	83.5853	41759.3	83.5853	27823.3	83.5853	33177.4	83.5853	34478.5
83.6854	61439.6	83.6854	41752.1	83.6854	27806.4	83.6854	33162.6	83.6854	34464.4
83.7855	61441.1	83.7855	41744.8	83.7855	27789.4	83.7855	33147.8	83.7855	34450.2
83.8855	61442.6	83.8855	41737.6	83.8855	27772.4	83.8855	33133	83.8855	34436.1
83.9856	61444.2	83.9856	41730.4	83.9856	27755.5	83.9856	33118.3	83.9856	34422
84.0857	61445.7	84.0857	41723.2	84.0857	27738.6	84.0857	33103.5	84.0857	34407.8
84.1858	61447.2	84.1858	41716	84.1858	27721.7	84.1858	33088.8	84.1858	34393.7
84.2859	61448.7	84.2859	41708.8	84.2859	27704.8	84.2859	33074	84.2859	34379.6
84.386	61450.2	84.386	41701.6	84.386	27687.9	84.386	33059.3	84.386	34365.5
84.4861	61451.8	84.4861	41694.4	84.4861	27671	84.4861	33044.5	84.4861	34351.4
84.5862	61453.3	84.5862	41687.2	84.5862	27654.1	84.5862	33029.8	84.5862	34337.3
84.6863	61454.8	84.6863	41680	84.6863	27637.2	84.6863	33015.1	84.6863	34323.2
84.7864	61456.3	84.7864	41672.8	84.7864	27620.4	84.7864	33000.4	84.7864	34309.1
84.8864	61457.9	84.8864	41665.6	84.8864	27603.5	84.8864	32985.7	84.8864	34295
84.9865	61459.4	84.9865	41658.4	84.9865	27586.7	84.9865	32971	84.9865	34280.9
85.0866	61460.9	85.0866	41651.2	85.0866	27569.9	85.0866	32956.3	85.0866	34266.9
85.1867	61462.4	85.1867	41644	85.1867	27553.1	85.1867	32941.6	85.1867	34252.8
85.2868	61463.9	85.2868	41636.8	85.2868	27536.3	85.2868	32926.9	85.2868	34238.8
85.3869	61465.5	85.3869	41629.7	85.3869	27519.5	85.3869	32912.2	85.3869	34224.7
85.487	61467	85.487	41622.5	85.487	27502.7	85.487	32897.6	85.487	34210.7
85.5871	61468.5	85.5871	41615.3	85.5871	27485.9	85.5871	32882.9	85.5871	34196.6
85.6872	61470	85.6872	41608.1	85.6872	27469.2	85.6872	32868.2	85.6872	34182.6
85.7873	61471.5	85.7873	41600.9	85.7873	27452.4	85.7873	32853.6	85.7873	34168.5
85.8873	61473.1	85.8873	41593.7	85.8873	27435.7	85.8873	32839	85.8873	34154.5
85.9874	61474.6	85.9874	41586.5	85.9874	27418.9	85.9874	32824.3	85.9874	34140.5
86.0875	61476.1	86.0875	41579.4	86.0875	27402.2	86.0875	32809.7	86.0875	34126.5
86.1876	61477.6	86.1876	41572.2	86.1876	27385.5	86.1876	32795.1	86.1876	34112.5
86.2877	61479.2	86.2877	41565	86.2877	27368.8	86.2877	32780.4	86.2877	34098.5
86.3878	61480.7	86.3878	41557.8	86.3878	27352.1	86.3878	32765.8	86.3878	34084.5
86.4879	61482.2	86.4879	41550.7	86.4879	27335.4	86.4879	32751.2	86.4879	34070.5
86.588	61483.7	86.588	41543.5	86.588	27318.8	86.588	32736.6	86.588	34056.5
86.6881	61485.2	86.6881	41536.3	86.6881	27302.1	86.6881	32722.1	86.6881	34042.5
86.7882	61486.8	86.7882	41529.1	86.7882	27285.4	86.7882	32707.5	86.7882	34028.6
86.8882	61488.3	86.8882	41522	86.8882	27268.8	86.8882	32692.9	86.8882	34014.6
86.9883	61489.8	86.9883	41514.8	86.9883	27252.2	86.9883	32678.3	86.9883	34000.6
87.0884	61491.3	87.0884	41507.6	87.0884	27235.6	87.0884	32663.8	87.0884	33986.7
87.1885	61492.9	87.1885	41500.5	87.1885	27218.9	87.1885	32649.2	87.1885	33972.7
87.2886	61494.4	87.2886	41493.3	87.2886	27202.3	87.2886	32634.6	87.2886	33958.8
87.3887	61495.9	87.3887	41486.1	87.3887	27185.8	87.3887	32620.1	87.3887	33944.9
87.4888	61497.4	87.4888	41479	87.4888	27169.2	87.4888	32605.6	87.4888	33930.9
87.5889	61498.9	87.5889	41471.8	87.5889	27152.6	87.5889	32591	87.5889	33917
87.689	61500.5	87.689	41464.6	87.689	27136.1	87.689	32576.5	87.689	33903.1
87.7891	61502	87.7891	41457.5	87.7891	27119.5	87.7891	32562	87.7891	33889.2
87.8891	61503.5	87.8891	41450.3	87.8891	27103	87.8891	32547.5	87.8891	33875.2
87.9892	61505	87.9892	41443.2	87.9892	27086.4	87.9892	32533	87.9892	33861.3
88.0893	61506.6	88.0893	41436	88.0893	27069.9	88.0893	32518.5	88.0893	33847.4
88.1894	61508.1	88.1894	41428.8	88.1894	27053.4	88.1894	32504	88.1894	33833.6
88.2895	61509.6	88.2895	41421.7	88.2895	27036.9	88.2895	32489.5	88.2895	33819.7
88.3896	61511.1	88.3896	41414.5	88.3896	27020.4	88.3896	32475	88.3896	33805.8
88.4897	61512.7	88.4897	41407.4	88.4897	27003.9	88.4897	32460.5	88.4897	33791.9
88.5898	61514.2	88.5898	41400.2	88.5898	26987.5	88.5898	32446.1	88.5898	33778
88.6899	61515.7	88.6899	41393.1	88.6899	26971	88.6899	32431.6	88.6899	33764.2
88.79	61517.2	88.79	41385.9	88.79	26954.6	88.79	32417.2	88.79	33750.3
88.89	61518.7	88.89	41378.8	88.89	26938.1	88.89	32402.7	88.89	33736.5
88.9901	61520.3	88.9901	41371.6	88.9901	26921.7	88.9901	32388.3	88.9901	33722.6
89.0902	61521.8	89.0902	41364.5	89.0902	26905.3	89.0902	32373.8	89.0902	33708.8
89.1903	61523.3	89.1903	41357.4	89.1903	26888.9	89.1903	32359.4	89.1903	33694.9
89.2904	61524.8	89.2904	41350.2	89.2904	26872.5	89.2904	32345	89.2904	33681.1
89.3905	61526.4	89.3905	41343.1	89.3905	26856.1	89.3905	32330.6	89.3905	33667.3
89.4906	61527.9	89.4906	41335.9	89.4906	26839.7	89.4906	32316.2	89.4906	33653.5
89.5907	61529.4	89.5907	41328.8	89.5907	26823.3	89.5907	32301.8	89.5907	33639.7
89.6908	61530.9	89.6907	41321.7	89.6908	26807	89.6908	32287.4	89.6908	33625.9
89.7908	61532.5	89.7908	41314.5	89.7909	26790.6	89.7908	32273	89.7909	33612.1
89.8909	61534	89.8909	41307.4	89.8909	26774.3	89.8909	32258.6	89.8909	33598.3
89.991	61535.5	89.991	41300.3	89.991	26758	89.991	32244.2	89.991	33584.5
90.0911	61537	90.0911	41293.1	90.0911	26741.7	90.0911	32229.8	90.0911	33570.7
90.1912	61538.5	90.1912	41286	90.1912	26725.3	90.1912	32215.5	90.1912	33556.9
90.2913	61540.1	90.2913	41278.9	90.2913	26709	90.2913	32201.1	90.2913	33543.1
90.3914	61541.6	90.3914	41271.7	90.3914	26692.8	90.3914	32186.8	90.3914	33529.4
90.4915	61543.1	90.4915	41264.6	90.4915	26676.5	90.4915	32172.4	90.4915	33515.6
90.5916	61544.6	90.5916	41257.5	90.5916	26660.2	90.5916	32158.1	90.5916	33501.8
90.6916	61546.2	90.6916	41250.4	90.6916	26644	90.6916	32143.8	90.6917	33488.1
90.7917	61547.7	90.7917	41243.2	90.7917	26627.7	90.7917	32129.4	90.7917	33474.3
90.8918	61549.2	90.8918	41236.1	90.8918	26611.5	90.8918	32115.1	90.8918	33460.6
90.9919	61550.7	90.9919	41229	90.9919	26595.2	90.9919	32100.8	90.9919	33446.9
91.092	61552.3	91.092	41221.9	91.092	26579	91.092	32086.5	91.092	33433.1
91.1921	61553.8	91.1921	41214.8	91.1921	26562.8	91.1921	32072.2	91.1921	33419.4
91.2922	61555.3	91.2922	41207.6	91.2922	26546.6	91.2922	32057.9	91.2922	33405.7
91.3923	61556.8	91.3923	41200.5	91.3923	26530.4	91.3923	32043.6	91.3923	33392
91.4924	61558.4	91.4924	41193.4	91.4924	26514.2	91.4924	32029.3	91.4924	33378.3
91.5925	61559.9	91.5925	41186.3	91.5925	26498.1	91.5925	32015	91.5925	33364.6
91.6925	61561.4	91.6925	41179.2	91.6925	26481.9	91.6925	32000.8	91.6925	33350.9
91.7926	61562.9	91.7926	41172.1	91.7926	26465.8	91.7926	31986.5	91.7926	33337.2
91.8927	61564.5	91.8927	41165	91.8927	26449.6	91.8927	31972.3	91.8927	33323.5
91.9928	61566	91.9928	41157.9	91.9928	26433.5	91.9928	31958	91.9928	33309.9
92.0929	61567.5	92.0929	41150.8	92.0929	26417.4	92.0929	31943.8	92.0929	33296.2
92.193	61569	92.193	41143.6	92.193	26401.3	92.193	31929.5	92.193	33282.5
92.2931	61570.5	92.2931	41136.5	92.2931	26385.2	92.2931	31915.3	92.2931	33268.9
92.3932	61572.1	92.3932	41129.4	92.3932	26369.1	92.3932	31901.1	92.3932	33255.2
92.4933	61573.6	92.4933	41122.3	92.4933	26353	92.4933	31886.9	92.4933	33241.5
92.5934	61575.1	92.5934	41115.2	92.5934	26336.9	92.5934	31872.7	92.5934	33227.9
92.6934	61576.6	92.6934	41108.1	92.6934	26320.9	92.6934	31858.4	92.6934	33214.3
92.7935	61578.2	92.7935	41101	92.7935	26304.8	92.7935	31844.2	92.7935	33200.6
92.8936	61579.7	92.8936	41093.9	92.8936	26288.8	92.8936	31830.1	92.8936	33187
92.9937	61581.2	92.9937	41086.8	92.9937	26272.7	92.9937	31815.9	92.9937	33173.4
93.0938	61582.7	93.0938	41079.8	93.0938	26256.7	93.0938	31801.7	93.0938	33159.8
93.1939	61584.3	93.1939	41072.7	93.1939	26240.7	93.1939	31787.5	93.1939	33146.2
93.294	61585.8	93.294	41065.6	93.294	26224.7	93.294	31773.3	93.294	33132.6
93.3941	61587.3	93.3941	41058.5	93.3941	26208.7	93.3941	31759.2	93.3941	33119
93.4942	61588.8	93.4942	41051.4	93.4942	26192.7	93.4942	31745	93.4942	33105.4
93.5943	61590.4	93.5943	41044.3	93.5943	26176.7	93.5943	31730.9	93.5943	33091.8
93.6944	61591.9	93.6944	41037.2	93.6944	26160.8	93.6944	31716.7	93.6944	33078.2
93.7944	61593.4	93.7944	41030.1	93.7944	26144.8	93.7944	31702.6	93.7944	33064.6
93.8945	61594.9	93.8945	41023	93.8945	26128.9	93.8945	31688.5	93.8945	33051
93.9946	61596.5	93.9946	41016	93.9946	26112.9	93.9946	31674.4	93.9946	33037.5
94.0947	61598	94.0947	41008.9	94.0947	26097	94.0947	31660.2	94.0947	33023.9
94.1948	61599.5	94.1948	41001.8	94.1948	26081.1	94.1948	31646.1	94.1948	33010.4
94.2949	61601	94.2949	40994.7	94.2949	26065.2	94.2949	31632	94.2949	32996.8
94.395	61602.6	94.395	40987.6	94.395	26049.3	94.395	31617.9	94.395	32983.3
94.4951	61604.1	94.4951	40980.5	94.4951	26033.4	94.4951	31603.8	94.4951	32969.7
94.5952	61605.6	94.5952	40973.5	94.5952	26017.5	94.5952	31589.8	94.5952	32956.2
94.6952	61607.1	94.6952	40966.4	94.6952	26001.7	94.6952	31575.7	94.6952	32942.7
94.7953	61608.7	94.7953	40959.3	94.7953	25985.8	94.7953	31561.6	94.7953	32929.2
94.8954	61610.2	94.8954	40952.3	94.8954	25970	94.8954	31547.5	94.8954	32915.6
94.9955	61611.7	94.9955	40945.2	94.9955	25954.1	94.9955	31533.5	94.9955	32902.1
95.0956	61613.2	95.0956	40938.1	95.0956	25938.3	95.0956	31519.4	95.0956	32888.6
95.1957	61614.8	95.1957	40931	95.1957	25922.5	95.1957	31505.4	95.1957	32875.1
95.2958	61616.3	95.2958	40924	95.2958	25906.7	95.2958	31491.3	95.2958	32861.6
95.3959	61617.8	95.3959	40916.9	95.3959	25890.9	95.3959	31477.3	95.3959	32848.2
95.496	61619.3	95.496	40909.8	95.496	25875.1	95.496	31463.3	95.496	32834.7
95.5961	61620.9	95.5961	40902.8	95.5961	25859.3	95.5961	31449.2	95.5961	32821.2
95.6961	61622.4	95.6961	40895.7	95.6961	25843.5	95.6961	31435.2	95.6961	32807.7
95.7962	61623.9	95.7962	40888.6	95.7962	25827.8	95.7962	31421.2	95.7962	32794.3
95.8963	61625.4	95.8963	40881.6	95.8963	25812	95.8963	31407.2	95.8963	32780.8
95.9964	61627	95.9964	40874.5	95.9964	25796.3	95.9964	31393.2	95.9964	32767.3
96.0965	61628.5	96.0965	40867.5	96.0965	25780.6	96.0965	31379.2	96.0965	32753.9
96.1966	61630	96.1966	40860.4	96.1966	25764.8	96.1966	31365.2	96.1966	32740.4
96.2967	61631.5	96.2967	40853.4	96.2967	25749.1	96.2967	31351.3	96.2967	32727
96.3968	61633.1	96.3968	40846.3	96.3968	25733.4	96.3968	31337.3	96.3968	32713.6
96.4969	61634.6	96.4969	40839.3	96.4969	25717.7	96.4969	31323.3	96.4969	32700.2
96.597	61636.1	96.597	40832.2	96.597	25702	96.597	31309.4	96.597	32686.7
96.697	61637.7	96.697	40825.1	96.697	25686.4	96.697	31295.4	96.697	32673.3
96.7971	61639.2	96.7971	40818.1	96.7971	25670.7	96.7971	31281.5	96.7971	32659.9
96.8972	61640.7	96.8972	40811	96.8972	25655	96.8972	31267.5	96.8972	32646.5
96.9973	61642.2	96.9973	40804	96.9973	25639.4	96.9973	31253.6	96.9973	32633.1
97.0974	61643.8	97.0974	40797	97.0974	25623.8	97.0974	31239.7	97.0974	32619.7
97.1975	61645.3	97.1975	40789.9	97.1975	25608.1	97.1975	31225.7	97.1975	32606.3
97.2976	61646.8	97.2976	40782.9	97.2976	25592.5	97.2976	31211.8	97.2976	32592.9
97.3977	61648.3	97.3977	40775.8	97.3977	25576.9	97.3977	31197.9	97.3977	32579.6
97.4978	61649.9	97.4978	40768.8	97.4978	25561.3	97.4978	31184	97.4978	32566.2
97.5978	61651.4	97.5978	40761.7	97.5978	25545.7	97.5978	31170.1	97.5978	32552.8
97.6979	61652.9	97.6979	40754.7	97.6979	25530.1	97.6979	31156.2	97.6979	32539.5
97.798	61654.4	97.798	40747.7	97.798	25514.6	97.798	31142.3	97.798	32526.1
97.8981	61656	97.8981	40740.6	97.8981	25499	97.8981	31128.4	97.8981	32512.8
97.9982	61657.5	97.9982	40733.6	97.9982	25483.5	97.9982	31114.6	97.9982	32499.4
98.0983	61659	98.0983	40726.6	98.0983	25467.9	98.0983	31100.7	98.0983	32486.1
98.1984	61660.5	98.1984	40719.5	98.1984	25452.4	98.1984	31086.8	98.1984	32472.7
98.2985	61662.1	98.2985	40712.5	98.2985	25436.9	98.2985	31073	98.2985	32459.4
98.3986	61663.6	98.3986	40705.5	98.3986	25421.4	98.3986	31059.1	98.3986	32446.1
98.4986	61665.1	98.4986	40698.4	98.4986	25405.9	98.4986	31045.3	98.4986	32432.8
98.5987	61666.7	98.5987	40691.4	98.5987	25390.4	98.5987	31031.5	98.5987	32419.5
98.6988	61668.2	98.6988	40684.4	98.6988	25374.9	98.6988	31017.6	98.6988	32406.2
98.7989	61669.7	98.7989	40677.4	98.7989	25359.4	98.7989	31003.8	98.7989	32392.8
98.899	61671.2	98.899	40670.3	98.899	25343.9	98.899	30990	98.899	32379.6
98.9991	61672.8	98.9991	40663.3	98.9991	25328.5	98.9991	30976.2	98.9991	32366.3
99.0992	61674.3	99.0992	40656.3	99.0992	25313	99.0992	30962.4	99.0992	32353
99.1993	61675.8	99.1993	40649.3	99.1993	25297.6	99.1993	30948.6	99.1993	32339.7
99.2994	61677.3	99.2994	40642.2	99.2994	25282.2	99.2994	30934.8	99.2994	32326.4
99.3995	61678.9	99.3995	40635.2	99.3995	25266.7	99.3995	30921	99.3995	32313.2
99.4995	61680.4	99.4995	40628.2	99.4995	25251.3	99.4995	30907.2	99.4995	32299.9
99.5996	61681.9	99.5996	40621.2	99.5996	25235.9	99.5996	30893.4	99.5996	32286.6
99.6997	61683.4	99.6997	40614.2	99.6997	25220.6	99.6997	30879.7	99.6997	32273.4
99.7998	61685	99.7998	40607.2	99.7998	25205.2	99.7998	30865.9	99.7998	32260.1
99.8999	61686.5	99.8999	40600.2	99.8999	25189.8	99.8999	30852.2	99.8999	32246.9
100	61688	100	40593.1	100	25174.4	100	30838.4	100	32233.7

## Sheet: Fig.S32d
SR-1		SR-2		SR-3		SR-4		SR-5
Step time (s)	Modulus (Pa)	Step time (s)	Modulus (Pa)	Step time (s)	Modulus (Pa)	Step time (s)	Modulus (Pa)	Step time (s)	Modulus (Pa)
0.01033	66712.7	0.01033	53497.6	0.01034	264701	0.01032	61889	0.01036	58462
0.11042	66721.7	0.11042	53489	0.02032	197812	0.11041	61778.8	0.11045	58400.5
0.21051	66730.7	0.21051	53480.3	0.03033	165523	0.2105	61668.9	0.21054	58339.1
0.3106	66739.8	0.3106	53471.7	0.04034	148659	0.31059	61559.1	0.31063	58277.7
0.41069	66748.8	0.41069	53463	0.05032	138197	0.41068	61449.5	0.41072	58216.3
0.51078	66757.9	0.51078	53454.4	0.06033	130285	0.51077	61340.1	0.51081	58155.1
0.61087	66766.9	0.61087	53445.7	0.07034	124031	0.61086	61230.9	0.6109	58093.9
0.71096	66776	0.71096	53437.1	0.08032	118608	0.71095	61122	0.71099	58032.8
0.81105	66785	0.81105	53428.5	0.09033	114554	0.81104	61013.2	0.81108	57971.7
0.91114	66794.1	0.91114	53419.8	0.10034	111310	0.91113	60904.6	0.91117	57910.7
1.01123	66803.1	1.01123	53411.2	0.11035	101358	1.01122	60796.1	1.01126	57849.8
1.11132	66812.2	1.11132	53402.5	0.12033	96324.2	1.11131	60687.9	1.11135	57788.9
1.21141	66821.3	1.21141	53393.9	0.13034	92527.8	1.2114	60579.9	1.21144	57728.1
1.3115	66830.3	1.3115	53385.3	0.14035	90339.1	1.31149	60472.1	1.31153	57667.4
1.41159	66839.4	1.41159	53376.6	0.15033	88901.5	1.41158	60364.4	1.41162	57606.7
1.51168	66848.4	1.51168	53368	0.16034	86710.6	1.51167	60257	1.51171	57546.1
1.61177	66857.5	1.61177	53359.4	0.17035	85933.6	1.61176	60149.7	1.6118	57485.5
1.71186	66866.6	1.71186	53350.7	0.18033	84175.1	1.71185	60042.7	1.71189	57425
1.81195	66875.6	1.81195	53342.1	0.19034	83101.9	1.81194	59935.8	1.81198	57364.6
1.91204	66884.7	1.91204	53333.5	0.20034	82486.3	1.91203	59829.1	1.91207	57304.2
2.01213	66893.8	2.01213	53324.8	0.21032	80880.6	2.01212	59722.6	2.01216	57243.9
2.11222	66902.8	2.11222	53316.2	0.22033	80653.3	2.11221	59616.3	2.11225	57183.7
2.21231	66911.9	2.21231	53307.6	0.23034	79444.5	2.2123	59510.2	2.21234	57123.5
2.3124	66921	2.3124	53299	0.24032	78718.6	2.31239	59404.2	2.31243	57063.4
2.41249	66930	2.41248	53290.4	0.25033	78584.8	2.41247	59298.5	2.41252	57003.4
2.51258	66939.1	2.51257	53281.7	0.26034	77455.7	2.51256	59193	2.51261	56943.4
2.61267	66948.2	2.61266	53273.1	0.27032	77425.9	2.61265	59087.6	2.6127	56883.5
2.71276	66957.3	2.71275	53264.5	0.28033	76601.9	2.71274	58982.4	2.71278	56823.6
2.81285	66966.3	2.81284	53255.9	0.29034	76025.2	2.81283	58877.4	2.81287	56763.8
2.91294	66975.4	2.91293	53247.3	0.30032	76143.9	2.91292	58772.6	2.91296	56704.1
3.01303	66984.5	3.01302	53238.7	0.31033	75085.7	3.01301	58668	3.01305	56644.4
3.11312	66993.6	3.11311	53230	0.32034	75041.5	3.1131	58563.6	3.11314	56584.8
3.2132	67002.7	3.2132	53221.4	0.33032	74235.2	3.21319	58459.3	3.21323	56525.3
3.31329	67011.7	3.31329	53212.8	0.34033	73330.9	3.31328	58355.3	3.31332	56465.8
3.41338	67020.8	3.41338	53204.2	0.35034	73385.1	3.41337	58251.4	3.41341	56406.4
3.51347	67029.9	3.51347	53195.6	0.36035	72199.6	3.51346	58147.7	3.5135	56347.1
3.61356	67039	3.61356	53187	0.37033	72320.8	3.61355	58044.2	3.61359	56287.8
3.71365	67048.1	3.71365	53178.4	0.38034	71706.7	3.71364	57940.9	3.71368	56228.5
3.81374	67057.2	3.81374	53169.8	0.39035	70985.2	3.81373	57837.8	3.81377	56169.4
3.91383	67066.3	3.91383	53161.2	0.40033	71353.8	3.91382	57734.8	3.91386	56110.3
4.01392	67075.4	4.01392	53152.6	0.41034	70333.6	4.01391	57632	4.01395	56051.2
4.11401	67084.4	4.11401	53144	0.42035	70488.1	4.114	57529.5	4.11404	55992.3
4.2141	67093.5	4.2141	53135.4	0.43033	70099	4.21409	57427.1	4.21413	55933.3
4.31419	67102.6	4.31419	53126.8	0.44033	69297.1	4.31418	57324.8	4.31422	55874.5
4.41428	67111.7	4.41428	53118.2	0.45034	69455.4	4.41427	57222.8	4.41431	55815.7
4.51437	67120.8	4.51437	53109.6	0.46032	68498.9	4.51436	57120.9	4.5144	55757
4.61446	67129.9	4.61446	53101	0.47033	68493.7	4.61445	57019.3	4.61449	55698.3
4.71455	67139	4.71455	53092.5	0.48034	68116.6	4.71454	56917.8	4.71458	55639.7
4.81464	67148.1	4.81464	53083.9	0.49032	67315.2	4.81463	56816.5	4.81467	55581.1
4.91473	67157.2	4.91473	53075.3	0.50033	67672.8	4.91472	56715.3	4.91476	55522.7
5.01482	67166.3	5.01482	53066.7	0.51034	66930.9	5.01481	56614.4	5.01485	55464.2
5.11491	67175.4	5.11491	53058.1	0.52032	66972.5	5.1149	56513.6	5.11494	55405.9
5.215	67184.5	5.215	53049.5	0.53033	66903.5	5.21499	56413	5.21503	55347.6
5.31509	67193.7	5.31509	53041	0.54034	66253.3	5.31508	56312.6	5.31512	55289.3
5.41518	67202.8	5.41518	53032.4	0.55032	66807.7	5.41517	56212.4	5.41521	55231.2
5.51527	67211.9	5.51527	53023.8	0.56033	66009.6	5.51526	56112.3	5.5153	55173
5.61536	67221	5.61536	53015.2	0.57034	66001.6	5.61535	56012.4	5.61539	55115
5.71545	67230.1	5.71545	53006.6	0.58032	66046	5.71544	55912.7	5.71548	55057
5.81554	67239.2	5.81554	52998.1	0.59033	65290.9	5.81553	55813.2	5.81557	54999.1
5.91563	67248.3	5.91563	52989.5	0.60034	65859.1	5.91562	55713.8	5.91566	54941.2
6.01572	67257.4	6.01572	52980.9	0.61035	65082.7	6.01571	55614.7	6.01575	54883.4
6.11581	67266.6	6.11581	52972.4	0.62033	64938.3	6.1158	55515.7	6.11584	54825.6
6.2159	67275.7	6.2159	52963.8	0.63034	65190.1	6.21589	55416.9	6.21593	54767.9
6.31599	67284.8	6.31599	52955.2	0.64035	64572.9	6.31598	55318.2	6.31601	54710.3
6.41608	67293.9	6.41608	52946.7	0.65033	65184.5	6.41607	55219.7	6.4161	54652.7
6.51617	67303	6.51617	52938.1	0.66034	64656.4	6.51616	55121.5	6.51619	54595.2
6.61626	67312.2	6.61625	52929.5	0.67035	64625.8	6.61625	55023.3	6.61628	54537.8
6.71635	67321.3	6.71634	52921	0.68032	64915.6	6.71633	54925.4	6.71637	54480.4
6.81644	67330.4	6.81643	52912.4	0.69034	64181.6	6.81642	54827.6	6.81646	54423.1
6.91653	67339.5	6.91652	52903.9	0.70034	64782.7	6.91651	54730	6.91655	54365.8
7.01662	67348.7	7.01661	52895.3	0.71032	64303.5	7.0166	54632.6	7.01664	54308.6
7.11671	67357.8	7.1167	52886.7	0.72033	64232.1	7.11669	54535.4	7.11673	54251.5
7.2168	67366.9	7.21679	52878.2	0.73034	64514.9	7.21678	54438.3	7.21682	54194.4
7.31688	67376.1	7.31688	52869.6	0.74032	63806.5	7.31687	54341.4	7.31691	54137.4
7.41697	67385.2	7.41697	52861.1	0.75033	64406.8	7.41696	54244.7	7.417	54080.4
7.51706	67394.3	7.51706	52852.5	0.76034	64041.2	7.51705	54148.1	7.51709	54023.5
7.61715	67403.5	7.61715	52844	0.77032	63895	7.61714	54051.7	7.61718	53966.6
7.71724	67412.6	7.71724	52835.4	0.78033	64079.3	7.71723	53955.5	7.71727	53909.9
7.81733	67421.7	7.81733	52826.9	0.79034	63255.6	7.81732	53859.5	7.81736	53853.1
7.91742	67430.9	7.91742	52818.4	0.80032	63811.5	7.91741	53763.6	7.91745	53796.5
8.01751	67440	8.01751	52809.8	0.81033	63624.5	8.0175	53667.9	8.01754	53739.9
8.1176	67449.2	8.1176	52801.3	0.82034	63334	8.11759	53572.4	8.11763	53683.3
8.21769	67458.3	8.21769	52792.7	0.83032	63723.9	8.21768	53477	8.21772	53626.8
8.31778	67467.5	8.31778	52784.2	0.84033	62922	8.31777	53381.8	8.31781	53570.4
8.41787	67476.6	8.41787	52775.7	0.85034	63366.3	8.41786	53286.8	8.4179	53514
8.51796	67485.7	8.51796	52767.1	0.86035	63013	8.51795	53192	8.51799	53457.7
8.61805	67494.9	8.61805	52758.6	0.87033	62479.4	8.61804	53097.3	8.61808	53401.5
8.71814	67504	8.71814	52750	0.88034	62795.9	8.71813	53002.8	8.71817	53345.3
8.81823	67513.2	8.81823	52741.5	0.89035	61814.3	8.81822	52908.4	8.81826	53289.1
8.91832	67522.3	8.91832	52733	0.90033	62088.2	8.91831	52814.2	8.91835	53233.1
9.01841	67531.5	9.01841	52724.5	0.91034	61816.6	9.0184	52720.2	9.01844	53177.1
9.1185	67540.7	9.1185	52715.9	0.92035	61282.7	9.11849	52626.4	9.11853	53121.1
9.21859	67549.8	9.21859	52707.4	0.93032	61657.6	9.21858	52532.7	9.21862	53065.2
9.31868	67559	9.31868	52698.9	0.94034	60661.2	9.31867	52439.2	9.31871	53009.4
9.41877	67568.1	9.41877	52690.4	0.95034	60929.8	9.41876	52345.9	9.4188	52953.6
9.51886	67577.3	9.51886	52681.8	0.96032	60787.5	9.51885	52252.7	9.51889	52897.9
9.61895	67586.4	9.61895	52673.3	0.97033	60532.1	9.61894	52159.7	9.61898	52842.2
9.71904	67595.6	9.71904	52664.8	0.98034	61113	9.71903	52066.8	9.71907	52786.6
9.81913	67604.8	9.81913	52656.3	0.99032	60177	9.81912	51974.2	9.81916	52731.1
9.91922	67613.9	9.91922	52647.8	1.00033	60445.1	9.91921	51881.6	9.91925	52675.6
10.0193	67623.1	10.0193	52639.2	1.01034	60367	10.0193	51789.3	10.0193	52620.2
10.1194	67632.3	10.1194	52630.7	1.02032	59856.8	10.1194	51697.1	10.1194	52564.8
10.2195	67641.4	10.2195	52622.2	1.03033	60369.6	10.2195	51605.1	10.2195	52509.5
10.3196	67650.6	10.3196	52613.7	1.04034	59589.7	10.3196	51513.2	10.3196	52454.2
10.4197	67659.8	10.4197	52605.2	1.05032	59908.2	10.4197	51421.5	10.4197	52399
10.5198	67668.9	10.5198	52596.7	1.06033	59982	10.5198	51330	10.5198	52343.9
10.6198	67678.1	10.6198	52588.2	1.07034	59516.8	10.6198	51238.6	10.6199	52288.8
10.7199	67687.3	10.7199	52579.7	1.08032	60230.6	10.7199	51147.4	10.72	52233.8
10.82	67696.5	10.82	52571.2	1.09033	59634.6	10.82	51056.4	10.8201	52178.8
10.9201	67705.6	10.9201	52562.7	1.10034	59821.9	10.9201	50965.5	10.9201	52123.9
11.0202	67714.8	11.0202	52554.2	1.11035	59941.2	11.0202	50874.8	11.0202	52069.1
11.1203	67724	11.1203	52545.7	1.12033	59367.4	11.1203	50784.2	11.1203	52014.3
11.2204	67733.2	11.2204	52537.2	1.13034	60149.8	11.2204	50693.8	11.2204	51959.6
11.3205	67742.4	11.3205	52528.7	1.14035	59587.2	11.3205	50603.6	11.3205	51904.9
11.4206	67751.6	11.4206	52520.2	1.15033	59597.8	11.4206	50513.5	11.4206	51850.3
11.5206	67760.7	11.5206	52511.7	1.16034	59550.1	11.5206	50423.6	11.5207	51795.7
11.6207	67769.9	11.6207	52503.2	1.17035	58858.9	11.6207	50333.9	11.6208	51741.2
11.7208	67779.1	11.7208	52494.7	1.18032	59612.6	11.7208	50244.3	11.7209	51686.8
11.8209	67788.3	11.8209	52486.2	1.19033	58953.1	11.8209	50154.8	11.8209	51632.4
11.921	67797.5	11.921	52477.7	1.20034	59110	11.921	50065.6	11.921	51578.1
12.0211	67806.7	12.0211	52469.2	1.21032	59373.5	12.0211	49976.4	12.0211	51523.8
12.1212	67815.9	12.1212	52460.7	1.22033	58824.3	12.1212	49887.5	12.1212	51469.6
12.2213	67825.1	12.2213	52452.2	1.23034	59507.6	12.2213	49798.7	12.2213	51415.4
12.3214	67834.3	12.3214	52443.8	1.24032	58970.9	12.3214	49710	12.3214	51361.3
12.4215	67843.5	12.4215	52435.3	1.25033	59078	12.4215	49621.6	12.4215	51307.3
12.5215	67852.6	12.5215	52426.8	1.26034	59289.8	12.5215	49533.2	12.5216	51253.3
12.6216	67861.8	12.6216	52418.3	1.27032	58482.9	12.6216	49445.1	12.6217	51199.4
12.7217	67871	12.7217	52409.8	1.28033	58967.4	12.7217	49357	12.7218	51145.5
12.8218	67880.2	12.8218	52401.4	1.29034	58610.7	12.8218	49269.2	12.8218	51091.7
12.9219	67889.4	12.9219	52392.9	1.30032	58663.7	12.9219	49181.5	12.9219	51037.9
13.022	67898.7	13.022	52384.4	1.31033	59060.1	13.022	49093.9	13.022	50984.2
13.1221	67907.9	13.1221	52375.9	1.32034	58277.9	13.1221	49006.6	13.1221	50930.6
13.2222	67917.1	13.2222	52367.5	1.33032	58791.3	13.2222	48919.3	13.2222	50877
13.3223	67926.3	13.3223	52359	1.34033	58535.7	13.3223	48832.3	13.3223	50823.4
13.4224	67935.5	13.4224	52350.5	1.35034	58503.4	13.4223	48745.3	13.4224	50770
13.5224	67944.7	13.5224	52342.1	1.36035	58839.7	13.5224	48658.6	13.5225	50716.5
13.6225	67953.9	13.6225	52333.6	1.37033	58012.6	13.6225	48572	13.6226	50663.2
13.7226	67963.1	13.7226	52325.1	1.38034	58574.5	13.7226	48485.5	13.7226	50609.9
13.8227	67972.3	13.8227	52316.7	1.39035	58057.7	13.8227	48399.2	13.8227	50556.6
13.9228	67981.5	13.9228	52308.2	1.40033	57632.5	13.9228	48313	13.9228	50503.4
14.0229	67990.8	14.0229	52299.8	1.41034	57958.5	14.0229	48227	14.0229	50450.3
14.123	68000	14.123	52291.3	1.42035	57122.8	14.123	48141.2	14.123	50397.2
14.2231	68009.2	14.2231	52282.8	1.43032	57687.2	14.2231	48055.5	14.2231	50344.2
14.3232	68018.4	14.3232	52274.4	1.44033	57388.5	14.3232	47970	14.3232	50291.2
14.4233	68027.6	14.4233	52265.9	1.45034	57246.9	14.4232	47884.6	14.4233	50238.3
14.5234	68036.8	14.5234	52257.5	1.46032	57931.8	14.5233	47799.3	14.5234	50185.4
14.6234	68046.1	14.6234	52249	1.47033	57284.2	14.6234	47714.3	14.6235	50132.6
14.7235	68055.3	14.7235	52240.6	1.48034	57669.1	14.7235	47629.3	14.7235	50079.8
14.8236	68064.5	14.8236	52232.1	1.49032	57406.7	14.8236	47544.6	14.8236	50027.2
14.9237	68073.7	14.9237	52223.7	1.50033	57112.1	14.9237	47459.9	14.9237	49974.5
15.0238	68083	15.0238	52215.2	1.51034	57586.3	15.0238	47375.4	15.0238	49921.9
15.1239	68092.2	15.1239	52206.8	1.52032	56736.4	15.1239	47291.1	15.1239	49869.4
15.224	68101.4	15.224	52198.3	1.53033	57077.4	15.224	47206.9	15.224	49816.9
15.3241	68110.7	15.3241	52189.9	1.54034	56977.5	15.3241	47122.9	15.3241	49764.5
15.4242	68119.9	15.4241	52181.4	1.55032	56717.1	15.4241	47039	15.4242	49712.1
15.5242	68129.1	15.5242	52173	1.56033	57237.4	15.5242	46955.3	15.5243	49659.8
15.6243	68138.4	15.6243	52164.6	1.57034	56622.2	15.6243	46871.7	15.6244	49607.6
15.7244	68147.6	15.7244	52156.1	1.58032	57037.2	15.7244	46788.3	15.7244	49555.4
15.8245	68156.8	15.8245	52147.7	1.59033	57123.3	15.8245	46705	15.8245	49503.2
15.9246	68166.1	15.9246	52139.3	1.60034	56752.5	15.9246	46621.9	15.9246	49451.1
16.0247	68175.3	16.0247	52130.8	1.61035	57300.9	16.0247	46538.9	16.0247	49399.1
16.1248	68184.6	16.1248	52122.4	1.62033	56580.9	16.1248	46456	16.1248	49347.1
16.2249	68193.8	16.2249	52114	1.63034	56695.3	16.2249	46373.4	16.2249	49295.2
16.325	68203.1	16.325	52105.5	1.64035	56654.9	16.325	46290.8	16.325	49243.3
16.425	68212.3	16.425	52097.1	1.65033	56019.7	16.425	46208.4	16.4251	49191.5
16.5251	68221.5	16.5251	52088.7	1.66034	56666.9	16.5251	46126.2	16.5252	49139.8
16.6252	68230.8	16.6252	52080.3	1.67035	56079.2	16.6252	46044.1	16.6253	49088.1
16.7253	68240	16.7253	52071.8	1.68032	56225.7	16.7253	45962.1	16.7253	49036.4
16.8254	68249.3	16.8254	52063.4	1.69033	56425.2	16.8254	45880.3	16.8254	48984.8
16.9255	68258.5	16.9255	52055	1.70034	55987	16.9255	45798.6	16.9255	48933.3
17.0256	68267.8	17.0256	52046.6	1.71032	56791	17.0256	45717.1	17.0256	48881.8
17.1257	68277.1	17.1257	52038.2	1.72033	56212.5	17.1257	45635.7	17.1257	48830.3
17.2258	68286.3	17.2258	52029.7	1.73034	56245.5	17.2258	45554.5	17.2258	48779
17.3259	68295.6	17.3259	52021.3	1.74032	56315	17.3258	45473.4	17.3259	48727.6
17.426	68304.8	17.426	52012.9	1.75033	55734.8	17.4259	45392.5	17.426	48676.4
17.526	68314.1	17.526	52004.5	1.76034	56182.6	17.526	45311.7	17.5261	48625.1
17.6261	68323.3	17.6261	51996.1	1.77032	55573.8	17.6261	45231	17.6261	48574
17.7262	68332.6	17.7262	51987.7	1.78033	55598.5	17.7262	45150.5	17.7262	48522.9
17.8263	68341.9	17.8263	51979.3	1.79034	55716.6	17.8263	45070.1	17.8263	48471.8
17.9264	68351.1	17.9264	51970.9	1.80032	55062.7	17.9264	44989.9	17.9264	48420.8
18.0265	68360.4	18.0265	51962.5	1.81033	55662.7	18.0265	44909.8	18.0265	48369.9
18.1266	68369.7	18.1266	51954	1.82034	55387	18.1266	44829.9	18.1266	48319
18.2267	68378.9	18.2267	51945.6	1.83032	55502	18.2267	44750.1	18.2267	48268.1
18.3268	68388.2	18.3268	51937.2	1.84033	55931.6	18.3268	44670.4	18.3268	48217.3
18.4269	68397.5	18.4269	51928.8	1.85034	55207.1	18.4268	44590.9	18.4269	48166.6
18.5269	68406.7	18.5269	51920.4	1.86035	55745.7	18.5269	44511.5	18.527	48115.9
18.627	68416	18.627	51912	1.87033	55443.5	18.627	44432.3	18.6271	48065.3
18.7271	68425.3	18.7271	51903.6	1.88034	55159.6	18.7271	44353.2	18.7271	48014.7
18.8272	68434.6	18.8272	51895.3	1.89035	55489.5	18.8272	44274.3	18.8272	47964.2
18.9273	68443.8	18.9273	51886.9	1.90033	54637.4	18.9273	44195.5	18.9273	47913.7
19.0274	68453.1	19.0274	51878.5	1.91034	55088.9	19.0274	44116.8	19.0274	47863.3
19.1275	68462.4	19.1275	51870.1	1.92035	54775.9	19.1275	44038.3	19.1275	47812.9
19.2276	68471.7	19.2276	51861.7	1.93032	54533	19.2276	43959.9	19.2276	47762.6
19.3277	68481	19.3276	51853.3	1.94033	55030.7	19.3276	43881.6	19.3277	47712.4
19.4277	68490.2	19.4277	51844.9	1.95034	54546.5	19.4277	43803.5	19.4278	47662.2
19.5278	68499.5	19.5278	51836.5	1.96032	55190.9	19.5278	43725.5	19.5279	47612
19.6279	68508.8	19.6279	51828.1	1.97033	54936.4	19.6279	43647.7	19.6279	47561.9
19.728	68518.1	19.728	51819.8	1.98034	54736	19.728	43570	19.728	47511.9
19.8281	68527.4	19.8281	51811.4	1.99032	55352	19.8281	43492.5	19.8281	47461.9
19.9282	68536.7	19.9282	51803	2.00033	54641.5	19.9282	43415.1	19.9282	47411.9
20.0283	68546	20.0283	51794.6	2.01034	54914.4	20.0283	43337.8	20.0283	47362.1
20.1284	68555.3	20.1284	51786.2	2.02032	54557	20.1284	43260.6	20.1284	47312.2
20.2285	68564.6	20.2285	51777.9	2.03033	54209.7	20.2284	43183.6	20.2285	47262.4
20.3285	68573.9	20.3285	51769.5	2.04034	54827	20.3285	43106.8	20.3286	47212.7
20.4286	68583.1	20.4286	51761.1	2.05032	53994.6	20.4286	43030	20.4287	47163
20.5287	68592.4	20.5287	51752.7	2.06033	54128.2	20.5287	42953.4	20.5288	47113.4
20.6288	68601.7	20.6288	51744.4	2.07034	54119	20.6288	42877	20.6288	47063.8
20.7289	68611	20.7289	51736	2.08032	53756.2	20.7289	42800.7	20.7289	47014.3
20.829	68620.3	20.829	51727.6	2.09033	54398.6	20.829	42724.5	20.829	46964.8
20.9291	68629.6	20.9291	51719.3	2.10034	53851	20.9291	42648.4	20.9291	46915.4
21.0292	68639	21.0292	51710.9	2.11035	54210.6	21.0292	42572.5	21.0292	46866
21.1293	68648.3	21.1293	51702.5	2.12033	54315.1	21.1293	42496.7	21.1293	46816.7
21.2294	68657.6	21.2294	51694.2	2.13034	53739.4	21.2294	42421.1	21.2294	46767.5
21.3295	68666.9	21.3295	51685.8	2.14035	54261.8	21.3294	42345.6	21.3295	46718.3
21.4295	68676.2	21.4295	51677.5	2.15033	53496.5	21.4295	42270.2	21.4296	46669.1
21.5296	68685.5	21.5296	51669.1	2.16034	53702	21.5296	42195	21.5297	46620
21.6297	68694.8	21.6297	51660.7	2.17035	53709.9	21.6297	42119.9	21.6297	46570.9
21.7298	68704.1	21.7298	51652.4	2.18032	53027.8	21.7298	42044.9	21.7298	46521.9
21.8299	68713.4	21.8299	51644	2.19033	53809.3	21.8299	41970	21.8299	46473
21.93	68722.7	21.93	51635.7	2.20034	53340.1	21.93	41895.3	21.93	46424.1
22.0301	68732.1	22.0301	51627.3	2.21032	53633.3	22.0301	41820.8	22.0301	46375.2
22.1302	68741.4	22.1302	51619	2.22033	53709.3	22.1302	41746.3	22.1302	46326.4
22.2303	68750.7	22.2303	51610.6	2.23034	53161.7	22.2303	41672	22.2303	46277.7
22.3303	68760	22.3303	51602.3	2.24032	54073.8	22.3303	41597.8	22.3304	46229
22.4304	68769.3	22.4304	51593.9	2.25033	53653.6	22.4304	41523.8	22.4305	46180.4
22.5305	68778.7	22.5305	51585.6	2.26034	53794.1	22.5305	41449.9	22.5306	46131.8
22.6306	68788	22.6306	51577.2	2.27032	53961.5	22.6306	41376.1	22.6306	46083.2
22.7307	68797.3	22.7307	51568.9	2.28033	53360.3	22.7307	41302.4	22.7307	46034.7
22.8308	68806.6	22.8308	51560.6	2.29034	53910.7	22.8308	41228.9	22.8308	45986.3
22.9309	68816	22.9309	51552.2	2.30032	53414	22.9309	41155.5	22.9309	45937.9
23.031	68825.3	23.031	51543.9	2.31033	53563.5	23.031	41082.3	23.031	45889.6
23.1311	68834.6	23.1311	51535.5	2.32034	53965.4	23.1311	41009.2	23.1311	45841.3
23.2312	68843.9	23.2311	51527.2	2.33032	53391.1	23.2311	40936.2	23.2312	45793.1
23.3313	68853.3	23.3312	51518.9	2.34033	54014	23.3312	40863.3	23.3313	45744.9
23.4313	68862.6	23.4313	51510.5	2.35034	53747.9	23.4313	40790.6	23.4314	45696.7
23.5314	68871.9	23.5314	51502.2	2.36035	53875.6	23.5314	40717.9	23.5314	45648.6
23.6315	68881.3	23.6315	51493.9	2.37033	54378.2	23.6315	40645.5	23.6315	45600.6
23.7316	68890.6	23.7316	51485.6	2.38034	53654.9	23.7316	40573.1	23.7316	45552.6
23.8317	68900	23.8317	51477.2	2.39035	54181.3	23.8317	40500.9	23.8317	45504.7
23.9318	68909.3	23.9318	51468.9	2.40033	53767.3	23.9318	40428.8	23.9318	45456.8
24.0319	68918.6	24.0319	51460.6	2.41034	53617.1	24.0319	40356.8	24.0319	45409
24.132	68928	24.132	51452.3	2.42035	53993.6	24.1319	40285	24.132	45361.2
24.2321	68937.3	24.2321	51443.9	2.43032	53125.3	24.232	40213.3	24.2321	45313.5
24.3321	68946.7	24.3321	51435.6	2.44033	53748.6	24.3321	40141.7	24.3322	45265.8
24.4322	68956	24.4322	51427.3	2.45034	53360.5	24.4322	40070.3	24.4323	45218.2
24.5323	68965.4	24.5323	51419	2.46032	53180.3	24.5323	39998.9	24.5324	45170.6
24.6324	68974.7	24.6324	51410.7	2.47033	53755.7	24.6324	39927.7	24.6324	45123.1
24.7325	68984.1	24.7325	51402.3	2.48034	53085.7	24.7325	39856.7	24.7325	45075.6
24.8326	68993.4	24.8326	51394	2.49032	53691.4	24.8326	39785.7	24.8326	45028.2
24.9327	69002.8	24.9327	51385.7	2.50033	53352.4	24.9327	39714.9	24.9327	44980.8
25.0328	69012.1	25.0328	51377.4	2.51034	53165.8	25.0328	39644.2	25.0328	44933.4
25.1329	69021.5	25.1329	51369.1	2.52032	53658.5	25.1329	39573.7	25.1329	44886.2
25.2329	69030.8	25.2329	51360.8	2.53033	53007.2	25.2329	39503.2	25.233	44838.9
25.333	69040.2	25.333	51352.5	2.54034	53497.5	25.333	39432.9	25.3331	44791.8
25.4331	69049.6	25.4331	51344.2	2.55032	53171.3	25.4331	39362.7	25.4332	44744.6
25.5332	69058.9	25.5332	51335.9	2.56033	52863.7	25.5332	39292.6	25.5332	44697.5
25.6333	69068.3	25.6333	51327.6	2.57034	53383.6	25.6333	39222.7	25.6333	44650.5
25.7334	69077.6	25.7334	51319.3	2.58032	52607.5	25.7334	39152.9	25.7334	44603.5
25.8335	69087	25.8335	51311	2.59033	53126.9	25.8335	39083.2	25.8335	44556.6
25.9336	69096.4	25.9336	51302.7	2.60034	53171.1	25.9336	39013.6	25.9336	44509.7
26.0337	69105.7	26.0337	51294.4	2.61035	52863.3	26.0337	38944.2	26.0337	44462.9
26.1338	69115.1	26.1338	51286.1	2.62033	53413.9	26.1337	38874.9	26.1338	44416.1
26.2339	69124.5	26.2339	51277.8	2.63034	52568.5	26.2338	38805.7	26.2339	44369.4
26.3339	69133.8	26.3339	51269.5	2.64035	52977.2	26.3339	38736.6	26.334	44322.7
26.434	69143.2	26.434	51261.2	2.65033	52966.4	26.434	38667.6	26.434	44276
26.5341	69152.6	26.5341	51252.9	2.66034	52463.3	26.5341	38598.8	26.5341	44229.4
26.6342	69162	26.6342	51244.6	2.67035	52910.7	26.6342	38530.1	26.6342	44182.9
26.7343	69171.3	26.7343	51236.3	2.68032	52077.7	26.7343	38461.5	26.7343	44136.4
26.8344	69180.7	26.8344	51228	2.69033	52485.4	26.8344	38393.1	26.8344	44090
26.9345	69190.1	26.9345	51219.7	2.70034	52524.2	26.9345	38324.7	26.9345	44043.6
27.0346	69199.5	27.0346	51211.5	2.71032	52130.7	27.0346	38256.5	27.0346	43997.2
27.1347	69208.8	27.1347	51203.2	2.72033	52793.1	27.1347	38188.4	27.1347	43950.9
27.2347	69218.2	27.2347	51194.9	2.73034	52086.2	27.2347	38120.4	27.2348	43904.7
27.3348	69227.6	27.3348	51186.6	2.74032	52409.5	27.3348	38052.6	27.3349	43858.5
27.4349	69237	27.4349	51178.3	2.75033	52450.1	27.4349	37984.8	27.435	43812.3
27.535	69246.4	27.535	51170.1	2.76034	52017.1	27.535	37917.2	27.535	43766.2
27.6351	69255.8	27.6351	51161.8	2.77032	52676.6	27.6351	37849.7	27.6351	43720.2
27.7352	69265.2	27.7352	51153.5	2.78033	51818.8	27.7352	37782.4	27.7352	43674.2
27.8353	69274.5	27.8353	51145.2	2.79034	51812.3	27.8353	37715.1	27.8353	43628.2
27.9354	69283.9	27.9354	51137	2.80032	51896.6	27.9354	37648	27.9354	43582.3
28.0355	69293.3	28.0355	51128.7	2.81033	51525.2	28.0355	37581	28.0355	43536.5
28.1355	69302.7	28.1355	51120.4	2.82034	52280.3	28.1355	37514.1	28.1356	43490.7
28.2356	69312.1	28.2356	51112.2	2.83032	51686.4	28.2356	37447.3	28.2357	43444.9
28.3357	69321.5	28.3357	51103.9	2.84033	51804.8	28.3357	37380.6	28.3358	43399.2
28.4358	69330.9	28.4358	51095.6	2.85034	52090.5	28.4358	37314.1	28.4358	43353.5
28.5359	69340.3	28.5359	51087.4	2.86035	51798	28.5359	37247.7	28.5359	43307.9
28.636	69349.7	28.636	51079.1	2.87033	52610.8	28.636	37181.4	28.636	43262.3
28.7361	69359.1	28.7361	51070.8	2.88034	52043.9	28.7361	37115.2	28.7361	43216.8
28.8362	69368.5	28.8362	51062.6	2.89035	51930.4	28.8362	37049.1	28.8362	43171.3
28.9363	69377.9	28.9363	51054.3	2.90033	52034.4	28.9363	36983.2	28.9363	43125.9
29.0364	69387.3	29.0364	51046.1	2.91034	51388.4	29.0363	36917.3	29.0364	43080.5
29.1364	69396.7	29.1364	51037.8	2.92035	52055.1	29.1364	36851.6	29.1365	43035.2
29.2365	69406.1	29.2365	51029.5	2.93032	51590.3	29.2365	36786	29.2366	42989.9
29.3366	69415.5	29.3366	51021.3	2.94033	51557.9	29.3366	36720.6	29.3366	42944.7
29.4367	69425	29.4367	51013	2.95034	51742	29.4367	36655.2	29.4367	42899.5
29.5368	69434.4	29.5368	51004.8	2.96032	51082.7	29.5368	36590	29.5368	42854.4
29.6369	69443.8	29.6369	50996.5	2.97033	52052.9	29.6369	36524.8	29.6369	42809.3
29.737	69453.2	29.737	50988.3	2.98034	51817	29.737	36459.8	29.737	42764.2
29.8371	69462.6	29.8371	50980	2.99032	51760.7	29.8371	36394.9	29.8371	42719.2
29.9372	69472	29.9372	50971.8	3.00033	51996.3	29.9372	36330.1	29.9372	42674.3
30.0373	69481.4	30.0373	50963.6	3.01034	51263.3	30.0373	36265.5	30.0373	42629.4
30.1374	69490.9	30.1374	50955.3	3.02032	52024.5	30.1373	36200.9	30.1374	42584.5
30.2374	69500.3	30.2374	50947.1	3.03033	51740.2	30.2374	36136.5	30.2375	42539.7
30.3375	69509.7	30.3375	50938.8	3.04034	51610.9	30.3375	36072.1	30.3376	42494.9
30.4376	69519.1	30.4376	50930.6	3.05032	51801.4	30.4376	36007.9	30.4376	42450.2
30.5377	69528.5	30.5377	50922.3	3.06033	51043.8	30.5377	35943.8	30.5377	42405.6
30.6378	69538	30.6378	50914.1	3.07034	51600.4	30.6378	35879.9	30.6378	42360.9
30.7379	69547.4	30.7379	50905.9	3.08032	51421.1	30.7379	35816	30.7379	42316.4
30.838	69556.8	30.838	50897.6	3.09033	51357.2	30.838	35752.2	30.838	42271.8
30.9381	69566.3	30.9381	50889.4	3.10034	51736.3	30.9381	35688.6	30.9381	42227.4
31.0382	69575.7	31.0382	50881.2	3.11035	51044.3	31.0382	35625.1	31.0382	42182.9
31.1382	69585.1	31.1382	50873	3.12033	51509.2	31.1382	35561.7	31.1383	42138.5
31.2383	69594.6	31.2383	50864.7	3.13034	51405.7	31.2383	35498.4	31.2384	42094.2
31.3384	69604	31.3384	50856.5	3.14035	51293.7	31.3384	35435.2	31.3385	42049.9
31.4385	69613.4	31.4385	50848.3	3.15033	51769.9	31.4385	35372.1	31.4385	42005.7
31.5386	69622.9	31.5386	50840	3.16034	50873.5	31.5386	35309.1	31.5386	41961.5
31.6387	69632.3	31.6387	50831.8	3.17035	51144.5	31.6387	35246.3	31.6387	41917.3
31.7388	69641.7	31.7388	50823.6	3.18032	51064.3	31.7388	35183.6	31.7388	41873.2
31.8389	69651.2	31.8389	50815.4	3.19033	50668.3	31.8389	35120.9	31.8389	41829.1
31.939	69660.6	31.939	50807.2	3.20034	51225.3	31.939	35058.4	31.939	41785.1
32.0391	69670.1	32.0391	50798.9	3.21032	50490.6	32.0391	34996	32.0391	41741.2
32.1391	69679.5	32.1391	50790.7	3.22033	50924.8	32.1391	34933.7	32.1392	41697.2
32.2392	69688.9	32.2392	50782.5	3.23034	50969.7	32.2392	34871.5	32.2392	41653.4
32.3393	69698.4	32.3393	50774.3	3.24032	50652.7	32.3393	34809.5	32.3393	41609.5
32.4394	69707.8	32.4394	50766.1	3.25033	51352.9	32.4394	34747.5	32.4394	41565.8
32.5395	69717.3	32.5395	50757.9	3.26034	50741.4	32.5395	34685.6	32.5395	41522
32.6396	69726.7	32.6396	50749.7	3.27032	51110.2	32.6396	34623.9	32.6396	41478.3
32.7397	69736.2	32.7397	50741.5	3.28033	51114.4	32.7397	34562.3	32.7397	41434.7
32.8398	69745.7	32.8398	50733.2	3.29034	50722.1	32.8398	34500.8	32.8398	41391.1
32.9399	69755.1	32.9399	50725	3.30032	51349.7	32.9398	34439.3	32.9399	41347.5
33.0399	69764.6	33.0399	50716.8	3.31033	50663	33.0399	34378	33.04	41304
33.14	69774	33.14	50708.6	3.32034	50812.3	33.14	34316.8	33.1401	41260.6
33.2401	69783.5	33.2401	50700.4	3.33032	50802	33.2401	34255.8	33.2401	41217.1
33.3402	69792.9	33.3402	50692.2	3.34033	50381.4	33.3402	34194.8	33.3402	41173.8
33.4403	69802.4	33.4403	50684	3.35034	51077.2	33.4403	34133.9	33.4403	41130.5
33.5404	69811.9	33.5404	50675.8	3.36035	50662.3	33.5404	34073.2	33.5404	41087.2
33.6405	69821.3	33.6405	50667.6	3.37033	50972.8	33.6405	34012.5	33.6405	41043.9
33.7406	69830.8	33.7406	50659.4	3.38034	51340.4	33.7406	33952	33.7406	41000.8
33.8407	69840.3	33.8407	50651.3	3.39035	50827	33.8407	33891.5	33.8407	40957.6
33.9408	69849.7	33.9408	50643.1	3.40033	51435.2	33.9408	33831.2	33.9408	40914.5
34.0408	69859.2	34.0408	50634.9	3.41034	50843.8	34.0408	33771	34.0409	40871.5
34.1409	69868.7	34.1409	50626.7	3.42035	50876.1	34.1409	33710.9	34.141	40828.5
34.241	69878.1	34.241	50618.5	3.43032	51122.2	34.241	33650.9	34.2411	40785.5
34.3411	69887.6	34.3411	50610.3	3.44033	50317.2	34.3411	33591	34.3411	40742.6
34.4412	69897.1	34.4412	50602.1	3.45034	50804.4	34.4412	33531.2	34.4412	40699.7
34.5413	69906.6	34.5413	50593.9	3.46032	50297.3	34.5413	33471.5	34.5413	40656.9
34.6414	69916	34.6414	50585.7	3.47033	50268.1	34.6414	33411.9	34.6414	40614.1
34.7415	69925.5	34.7415	50577.6	3.48034	50650.6	34.7415	33352.4	34.7415	40571.4
34.8416	69935	34.8416	50569.4	3.49032	50012.7	34.8416	33293.1	34.8416	40528.7
34.9417	69944.5	34.9417	50561.2	3.50033	50703.7	34.9417	33233.8	34.9417	40486
35.0418	69953.9	35.0418	50553	3.51034	50438.7	35.0417	33174.7	35.0418	40443.4
35.1418	69963.4	35.1418	50544.9	3.52032	50563	35.1418	33115.6	35.1419	40400.9
35.2419	69972.9	35.2419	50536.7	3.53033	51013.4	35.2419	33056.7	35.242	40358.4
35.342	69982.4	35.342	50528.5	3.54034	50309.6	35.342	32997.8	35.342	40315.9
35.4421	69991.9	35.4421	50520.3	3.55032	50748.1	35.4421	32939.1	35.4421	40273.5
35.5422	70001.4	35.5422	50512.2	3.56033	50185.4	35.5422	32880.5	35.5422	40231.1
35.6423	70010.9	35.6423	50504	3.57034	49905.1	35.6423	32821.9	35.6423	40188.8
35.7424	70020.4	35.7424	50495.8	3.58032	50288.3	35.7424	32763.5	35.7424	40146.5
35.8425	70029.8	35.8425	50487.7	3.59033	49604.2	35.8425	32705.2	35.8425	40104.2
35.9426	70039.3	35.9425	50479.5	3.60034	50084.4	35.9425	32647	35.9426	40062
36.0427	70048.8	36.0426	50471.3	3.61035	49818.1	36.0426	32588.9	36.0427	40019.9
36.1427	70058.3	36.1427	50463.2	3.62033	49538.2	36.1427	32530.8	36.1427	39977.8
36.2428	70067.8	36.2428	50455	3.63034	50171.4	36.2428	32472.9	36.2428	39935.7
36.3429	70077.3	36.3429	50446.8	3.64035	49564.8	36.3429	32415.1	36.3429	39893.7
36.443	70086.8	36.443	50438.7	3.65033	50046.8	36.443	32357.4	36.443	39851.7
36.5431	70096.3	36.5431	50430.5	3.66034	49940.5	36.5431	32299.8	36.5431	39809.8
36.6432	70105.8	36.6432	50422.4	3.67035	49563.4	36.6432	32242.4	36.6432	39767.9
36.7433	70115.3	36.7433	50414.2	3.68032	50105.5	36.7433	32185	36.7433	39726
36.8434	70124.8	36.8434	50406.1	3.69033	49204.1	36.8434	32127.7	36.8434	39684.2
36.9434	70134.3	36.9434	50397.9	3.70034	49465.9	36.9434	32070.5	36.9435	39642.5
37.0435	70143.9	37.0435	50389.7	3.71032	49208.7	37.0435	32013.4	37.0436	39600.8
37.1436	70153.4	37.1436	50381.6	3.72033	48765	37.1436	31956.4	37.1437	39559.1
37.2437	70162.9	37.2437	50373.5	3.73034	49435.8	37.2437	31899.5	37.2437	39517.5
37.3438	70172.4	37.3438	50365.3	3.74032	48780.6	37.3438	31842.8	37.3438	39475.9
37.4439	70181.9	37.4439	50357.2	3.75033	49346.3	37.4439	31786.1	37.4439	39434.4
37.544	70191.4	37.544	50349	3.76034	49465.2	37.544	31729.5	37.544	39392.9
37.6441	70200.9	37.6441	50340.9	3.77032	49144.5	37.6441	31673	37.6441	39351.4
37.7442	70210.4	37.7442	50332.7	3.78033	49826.3	37.7442	31616.6	37.7442	39310
37.8443	70220	37.8443	50324.6	3.79034	49186.9	37.8443	31560.4	37.8443	39268.6
37.9444	70229.5	37.9444	50316.4	3.80032	49532	37.9443	31504.2	37.9444	39227.3
38.0444	70239	38.0444	50308.3	3.81033	49552.6	38.0444	31448.1	38.0445	39186.1
38.1445	70248.5	38.1445	50300.2	3.82034	49120.8	38.1445	31392.1	38.1446	39144.8
38.2446	70258	38.2446	50292	3.83032	49799.5	38.2446	31336.2	38.2446	39103.6
38.3447	70267.6	38.3447	50283.9	3.84033	49250.2	38.3447	31280.5	38.3447	39062.5
38.4448	70277.1	38.4448	50275.8	3.85034	49496.2	38.4448	31224.8	38.4448	39021.4
38.5449	70286.6	38.5449	50267.6	3.86035	49602.5	38.5449	31169.2	38.5449	38980.3
38.645	70296.1	38.645	50259.5	3.87033	49122.1	38.645	31113.7	38.645	38939.3
38.7451	70305.7	38.7451	50251.4	3.88034	49963.8	38.7451	31058.3	38.7451	38898.3
38.8452	70315.2	38.8452	50243.2	3.89035	49517.5	38.8451	31003.1	38.8452	38857.4
38.9453	70324.7	38.9453	50235.1	3.90033	49680.2	38.9452	30947.9	38.9453	38816.5
39.0453	70334.3	39.0453	50227	3.91034	49932.7	39.0453	30892.8	39.0454	38775.7
39.1454	70343.8	39.1454	50218.9	3.92035	49313.9	39.1454	30837.8	39.1454	38734.9
39.2455	70353.3	39.2455	50210.7	3.93032	49936.8	39.2455	30782.9	39.2455	38694.1
39.3456	70362.9	39.3456	50202.6	3.94033	49399	39.3456	30728.1	39.3456	38653.4
39.4457	70372.4	39.4457	50194.5	3.95034	49405.8	39.4457	30673.4	39.4457	38612.7
39.5458	70382	39.5458	50186.4	3.96032	49683.3	39.5458	30618.8	39.5458	38572.1
39.6459	70391.5	39.6459	50178.3	3.97033	48925.1	39.6459	30564.3	39.6459	38531.5
39.746	70401	39.746	50170.2	3.98034	49644	39.746	30509.9	39.746	38491
39.8461	70410.6	39.846	50162	3.99032	49316.5	39.846	30455.6	39.8461	38450.5
39.9462	70420.1	39.9461	50153.9	4.00033	49480.8	39.9461	30401.4	39.9462	38410
40.0462	70429.7	40.0462	50145.8	4.01034	49730.2	40.0462	30347.3	40.0463	38369.6
40.1463	70439.2	40.1463	50137.7	4.02032	48980.7	40.1463	30293.3	40.1463	38329.2
40.2464	70448.8	40.2464	50129.6	4.03033	49626.9	40.2464	30239.3	40.2464	38288.9
40.3465	70458.3	40.3465	50121.5	4.04034	49243.2	40.3465	30185.5	40.3465	38248.6
40.4466	70467.9	40.4466	50113.4	4.05032	49239	40.4466	30131.8	40.4466	38208.4
40.5467	70477.4	40.5467	50105.3	4.06033	49517.3	40.5467	30078.1	40.5467	38168.1
40.6468	70487	40.6468	50097.2	4.07034	48734.9	40.6468	30024.6	40.6468	38128
40.7469	70496.5	40.7469	50089.1	4.08032	49310.8	40.7469	29971.2	40.7469	38087.9
40.8469	70506.1	40.8469	50081	4.09033	48963.9	40.8469	29917.8	40.847	38047.8
40.947	70515.6	40.947	50072.9	4.10034	48910.4	40.947	29864.6	40.9471	38007.8
41.0471	70525.2	41.0471	50064.8	4.11035	49309.9	41.0471	29811.4	41.0472	37967.8
41.1472	70534.8	41.1472	50056.7	4.12033	48592	41.1472	29758.3	41.1472	37927.8
41.2473	70544.3	41.2473	50048.6	4.13034	49085.5	41.2473	29705.4	41.2473	37887.9
41.3474	70553.9	41.3474	50040.5	4.14035	48832.4	41.3474	29652.5	41.3474	37848
41.4475	70563.5	41.4475	50032.4	4.15033	48701.4	41.4475	29599.7	41.4475	37808.2
41.5476	70573	41.5476	50024.3	4.16034	49185.1	41.5476	29547	41.5476	37768.4
41.6477	70582.6	41.6477	50016.2	4.17035	48421.3	41.6477	29494.4	41.6477	37728.7
41.7478	70592.2	41.7478	50008.1	4.18033	48868.9	41.7478	29441.9	41.7478	37689
41.8479	70601.7	41.8479	50000	4.19033	48566.9	41.8478	29389.5	41.8479	37649.3
41.9479	70611.3	41.9479	49991.9	4.20034	48381.8	41.9479	29337.2	41.948	37609.7
42.048	70620.9	42.048	49983.9	4.21032	48868.1	42.048	29285	42.0481	37570.1
42.1481	70630.4	42.1481	49975.8	4.22033	48116.6	42.1481	29232.9	42.1481	37530.6
42.2482	70640	42.2482	49967.7	4.23034	48553.5	42.2482	29180.8	42.2482	37491.1
42.3483	70649.6	42.3483	49959.6	4.24032	48324.8	42.3483	29128.9	42.3483	37451.7
42.4484	70659.2	42.4484	49951.5	4.25033	48084.5	42.4484	29077	42.4484	37412.3
42.5485	70668.7	42.5485	49943.4	4.26034	48673.5	42.5485	29025.3	42.5485	37372.9
42.6486	70678.3	42.6486	49935.4	4.27032	47995.8	42.6486	28973.6	42.6486	37333.6
42.7487	70687.9	42.7487	49927.3	4.28033	48457.9	42.7486	28922	42.7487	37294.3
42.8488	70697.5	42.8488	49919.2	4.29034	48282.7	42.8487	28870.6	42.8488	37255
42.9488	70707.1	42.9488	49911.1	4.30032	47910.3	42.9488	28819.2	42.9489	37215.8
43.0489	70716.7	43.0489	49903.1	4.31033	48506.2	43.0489	28767.9	43.0489	37176.7
43.149	70726.2	43.149	49895	4.32034	47884.7	43.149	28716.7	43.149	37137.6
43.2491	70735.8	43.2491	49886.9	4.33032	48341.5	43.2491	28665.5	43.2491	37098.5
43.3492	70745.4	43.3492	49878.9	4.34033	48214.2	43.3492	28614.5	43.3492	37059.5
43.4493	70755	43.4493	49870.8	4.35034	47686.1	43.4493	28563.6	43.4493	37020.5
43.5494	70764.6	43.5494	49862.7	4.36035	48234.6	43.5494	28512.7	43.5494	36981.5
43.6495	70774.2	43.6495	49854.7	4.37033	47564.2	43.6495	28462	43.6495	36942.6
43.7496	70783.8	43.7496	49846.6	4.38034	47903.3	43.7495	28411.3	43.7496	36903.7
43.8496	70793.4	43.8496	49838.5	4.39035	47947.5	43.8496	28360.8	43.8497	36864.9
43.9497	70803	43.9497	49830.5	4.40033	47476.9	43.9497	28310.3	43.9498	36826.1
44.0498	70812.6	44.0498	49822.4	4.41034	48182.1	44.0498	28259.9	44.0498	36787.4
44.1499	70822.2	44.1499	49814.4	4.42035	47578.8	44.1499	28209.6	44.1499	36748.6
44.25	70831.8	44.25	49806.3	4.43033	47923.7	44.25	28159.4	44.25	36710
44.3501	70841.4	44.3501	49798.2	4.44033	48130.5	44.3501	28109.2	44.3501	36671.3
44.4502	70851	44.4502	49790.2	4.45034	47669.4	44.4502	28059.2	44.4502	36632.8
44.5503	70860.6	44.5503	49782.1	4.46032	48334.4	44.5503	28009.3	44.5503	36594.2
44.6504	70870.2	44.6504	49774.1	4.47033	47716.4	44.6504	27959.4	44.6504	36555.7
44.7505	70879.8	44.7505	49766	4.48034	48019.5	44.7505	27909.6	44.7505	36517.2
44.8505	70889.4	44.8505	49758	4.49032	48348.6	44.8505	27860	44.8506	36478.8
44.9506	70899	44.9506	49749.9	4.50033	47681.2	44.9506	27810.4	44.9507	36440.4
45.0507	70908.6	45.0507	49741.9	4.51034	48185.6	45.0507	27760.9	45.0507	36402.1
45.1508	70918.2	45.1508	49733.8	4.52032	47500.3	45.1508	27711.5	45.1508	36363.8
45.2509	70927.9	45.2509	49725.8	4.53033	47798.6	45.2509	27662.1	45.2509	36325.5
45.351	70937.5	45.351	49717.8	4.54034	48219	45.351	27612.9	45.351	36287.3
45.4511	70947.1	45.4511	49709.7	4.55032	47717.6	45.4511	27563.7	45.4511	36249.1
45.5512	70956.7	45.5512	49701.7	4.56033	48370.5	45.5512	27514.7	45.5512	36211
45.6513	70966.3	45.6513	49693.6	4.57034	47874.3	45.6513	27465.7	45.6513	36172.9
45.7514	70975.9	45.7514	49685.6	4.58032	47945.2	45.7514	27416.8	45.7514	36134.8
45.8514	70985.6	45.8514	49677.6	4.59033	48296.7	45.8514	27368	45.8515	36096.8
45.9515	70995.2	45.9515	49669.5	4.60034	47706.7	45.9515	27319.3	45.9515	36058.8
46.0516	71004.8	46.0516	49661.5	4.61035	48228.5	46.0516	27270.7	46.0516	36020.9
46.1517	71014.4	46.1517	49653.5	4.62033	47725.7	46.1517	27222.1	46.1517	35983
46.2518	71024.1	46.2518	49645.4	4.63034	47628.6	46.2518	27173.7	46.2518	35945.1
46.3519	71033.7	46.3519	49637.4	4.64035	48059.1	46.3519	27125.3	46.3519	35907.3
46.452	71043.3	46.452	49629.4	4.65033	47519.8	46.452	27077	46.452	35869.5
46.5521	71053	46.5521	49621.3	4.66034	47991.6	46.5521	27028.8	46.5521	35831.8
46.6522	71062.6	46.6522	49613.3	4.67035	47562.6	46.6521	26980.7	46.6522	35794.1
46.7522	71072.2	46.7522	49605.3	4.68033	47349.8	46.7522	26932.7	46.7523	35756.4
46.8523	71081.9	46.8523	49597.3	4.69033	48018.6	46.8523	26884.7	46.8524	35718.8
46.9524	71091.5	46.9524	49589.2	4.70034	47547.9	46.9524	26836.9	46.9524	35681.2
47.0525	71101.1	47.0525	49581.2	4.71032	48137.7	47.0525	26789.1	47.0525	35643.6
47.1526	71110.8	47.1526	49573.2	4.72033	47782.8	47.1526	26741.4	47.1526	35606.1
47.2527	71120.4	47.2527	49565.2	4.73034	47438.4	47.2527	26693.8	47.2527	35568.7
47.3528	71130	47.3528	49557.2	4.74032	47913.5	47.3528	26646.3	47.3528	35531.2
47.4529	71139.7	47.4529	49549.2	4.75033	47173.4	47.4529	26598.9	47.4529	35493.9
47.553	71149.3	47.553	49541.1	4.76034	47707.1	47.553	26551.5	47.553	35456.5
47.6531	71159	47.6531	49533.1	4.77032	47469.4	47.6531	26504.3	47.6531	35419.2
47.7531	71168.6	47.7531	49525.1	4.78033	47243.3	47.7531	26457.1	47.7532	35381.9
47.8532	71178.3	47.8532	49517.1	4.79034	47790.3	47.8532	26410	47.8533	35344.7
47.9533	71187.9	47.9533	49509.1	4.80032	47225.3	47.9533	26363	47.9533	35307.5
48.0534	71197.6	48.0534	49501.1	4.81033	47895.7	48.0534	26316.1	48.0534	35270.4
48.1535	71207.2	48.1535	49493.1	4.82034	47879.9	48.1535	26269.2	48.1535	35233.2
48.2536	71216.9	48.2536	49485.1	4.83032	47513.1	48.2536	26222.5	48.2536	35196.2
48.3537	71226.5	48.3537	49477.1	4.84033	48034.8	48.3537	26175.8	48.3537	35159.1
48.4538	71236.2	48.4538	49469.1	4.85034	47467.5	48.4538	26129.2	48.4538	35122.1
48.5539	71245.8	48.5539	49461.1	4.86035	47802.9	48.5539	26082.7	48.5539	35085.2
48.654	71255.5	48.654	49453.1	4.87033	47659.9	48.654	26036.3	48.654	35048.3
48.754	71265.2	48.754	49445.1	4.88034	47140.4	48.754	25989.9	48.7541	35011.4
48.8541	71274.8	48.8541	49437.1	4.89035	47693.2	48.8541	25943.7	48.8541	34974.5
48.9542	71284.5	48.9542	49429.1	4.90033	47102.9	48.9542	25897.5	48.9542	34937.7
49.0543	71294.1	49.0543	49421.1	4.91034	47450.2	49.0543	25851.4	49.0543	34901
49.1544	71303.8	49.1544	49413.1	4.92035	47582.3	49.1544	25805.4	49.1544	34864.3
49.2545	71313.5	49.2545	49405.1	4.93033	47171.9	49.2545	25759.4	49.2545	34827.6
49.3546	71323.1	49.3546	49397.1	4.94033	47897.1	49.3546	25713.6	49.3546	34790.9
49.4547	71332.8	49.4547	49389.1	4.95034	47377.7	49.4547	25667.8	49.4547	34754.3
49.5548	71342.5	49.5548	49381.1	4.96032	47617.6	49.5548	25622.1	49.5548	34717.8
49.6549	71352.1	49.6549	49373.1	4.97033	47636.7	49.6549	25576.5	49.6549	34681.2
49.7549	71361.8	49.7549	49365.2	4.98034	47047.1	49.7549	25531	49.755	34644.7
49.855	71371.5	49.855	49357.2	4.99032	47658	49.855	25485.5	49.855	34608.3
49.9551	71381.2	49.9551	49349.2	5.00033	46973.9	49.9551	25440.2	49.9551	34571.9
50.0552	71390.8	50.0552	49341.2	5.01034	46966.2	50.0552	25394.9	50.0552	34535.5
50.1553	71400.5	50.1553	49333.2	5.02032	47066.1	50.1553	25349.7	50.1553	34499.1
50.2554	71410.2	50.2554	49325.2	5.03033	46406.2	50.2554	25304.6	50.2554	34462.8
50.3555	71419.9	50.3555	49317.3	5.04034	47012	50.3555	25259.5	50.3555	34426.6
50.4556	71429.6	50.4556	49309.3	5.05032	46638.1	50.4556	25214.6	50.4556	34390.4
50.5557	71439.2	50.5557	49301.3	5.06033	46922.4	50.5556	25169.7	50.5557	34354.2
50.6557	71448.9	50.6557	49293.3	5.07034	47300.9	50.6557	25124.9	50.6558	34318
50.7558	71458.6	50.7558	49285.4	5.08032	46663.4	50.7558	25080.2	50.7559	34281.9
50.8559	71468.3	50.8559	49277.4	5.09033	47295.4	50.8559	25035.5	50.8559	34245.8
50.956	71478	50.956	49269.4	5.10034	46894.7	50.956	24990.9	50.956	34209.8
51.0561	71487.7	51.0561	49261.5	5.11035	46983.3	51.0561	24946.5	51.0561	34173.8
51.1562	71497.4	51.1562	49253.5	5.12033	47266.9	51.1562	24902.1	51.1562	34137.8
51.2563	71507.1	51.2563	49245.5	5.13034	46553.6	51.2563	24857.7	51.2563	34101.9
51.3564	71516.8	51.3564	49237.6	5.14035	47146.1	51.3564	24813.5	51.3564	34066
51.4565	71526.5	51.4565	49229.6	5.15033	46775.8	51.4565	24769.3	51.4565	34030.2
51.5566	71536.1	51.5566	49221.6	5.16034	46695.4	51.5566	24725.2	51.5566	33994.4
51.6566	71545.8	51.6566	49213.7	5.17035	47109.8	51.6566	24681.2	51.6567	33958.6
51.7567	71555.5	51.7567	49205.7	5.18033	46440.8	51.7567	24637.3	51.7567	33922.9
51.8568	71565.2	51.8568	49197.8	5.19033	47036.2	51.8568	24593.4	51.8568	33887.2
51.9569	71574.9	51.9569	49189.8	5.20034	46792.5	51.9569	24549.7	51.9569	33851.5
52.057	71584.6	52.057	49181.8	5.21032	46807.4	52.057	24506	52.057	33815.9
52.1571	71594.4	52.1571	49173.9	5.22033	47438	52.1571	24462.3	52.1571	33780.3
52.2572	71604.1	52.2572	49165.9	5.23034	46783.7	52.2572	24418.8	52.2572	33744.8
52.3573	71613.8	52.3573	49158	5.24032	47261.1	52.3573	24375.3	52.3573	33709.3
52.4574	71623.5	52.4574	49150	5.25033	46905.6	52.4574	24331.9	52.4574	33673.8
52.5575	71633.2	52.5575	49142.1	5.26034	46609.9	52.5575	24288.6	52.5575	33638.4
52.6575	71642.9	52.6575	49134.1	5.27032	47077.2	52.6575	24245.4	52.6576	33603
52.7576	71652.6	52.7576	49126.2	5.28033	46280.6	52.7576	24202.2	52.7576	33567.6
52.8577	71662.3	52.8577	49118.2	5.29034	46767.7	52.8577	24159.2	52.8577	33532.3
52.9578	71672	52.9578	49110.3	5.30032	46534	52.9578	24116.2	52.9578	33497
53.0579	71681.7	53.0579	49102.3	5.31033	46430.8	53.0579	24073.2	53.0579	33461.8
53.158	71691.5	53.158	49094.4	5.32034	46993.7	53.158	24030.4	53.158	33426.6
53.2581	71701.2	53.2581	49086.5	5.33032	46275.8	53.2581	23987.6	53.2581	33391.4
53.3582	71710.9	53.3582	49078.5	5.34033	46826.3	53.3582	23944.9	53.3582	33356.3
53.4583	71720.6	53.4583	49070.6	5.35034	46726.2	53.4583	23902.3	53.4583	33321.2
53.5583	71730.3	53.5583	49062.6	5.36035	46450.5	53.5583	23859.7	53.5584	33286.1
53.6584	71740.1	53.6584	49054.7	5.37033	46867.4	53.6584	23817.3	53.6585	33251.1
53.7585	71749.8	53.7585	49046.8	5.38034	46184	53.7585	23774.9	53.7585	33216.1
53.8586	71759.5	53.8586	49038.8	5.39035	46576.7	53.8586	23732.6	53.8586	33181.1
53.9587	71769.2	53.9587	49030.9	5.40033	46513.9	53.9587	23690.3	53.9587	33146.2
54.0588	71779	54.0588	49023	5.41034	46131.4	54.0588	23648.1	54.0588	33111.3
54.1589	71788.7	54.1589	49015.1	5.42035	46788	54.1589	23606	54.1589	33076.5
54.259	71798.4	54.259	49007.1	5.43033	46298.7	54.259	23564	54.259	33041.7
54.3591	71808.2	54.3591	48999.2	5.44033	46757.1	54.3591	23522.1	54.3591	33006.9
54.4592	71817.9	54.4592	48991.3	5.45034	46897.2	54.4592	23480.2	54.4592	32972.2
54.5592	71827.6	54.5592	48983.4	5.46032	46491.4	54.5592	23438.4	54.5593	32937.5
54.6593	71837.4	54.6593	48975.4	5.47033	47233.9	54.6593	23396.7	54.6594	32902.9
54.7594	71847.1	54.7594	48967.5	5.48034	46516.5	54.7594	23355.1	54.7594	32868.2
54.8595	71856.9	54.8595	48959.6	5.49032	46729	54.8595	23313.5	54.8595	32833.6
54.9596	71866.6	54.9596	48951.7	5.50033	46745.8	54.9596	23272	54.9596	32799.1
55.0597	71876.3	55.0597	48943.8	5.51034	46241.4	55.0597	23230.6	55.0597	32764.6
55.1598	71886.1	55.1598	48935.8	5.52032	46944.2	55.1598	23189.2	55.1598	32730.1
55.2599	71895.8	55.2599	48927.9	5.53033	46183	55.2599	23147.9	55.2599	32695.7
55.36	71905.6	55.36	48920	5.54034	46439.5	55.36	23106.7	55.36	32661.3
55.4601	71915.3	55.4601	48912.1	5.55032	46629.4	55.4601	23065.6	55.4601	32626.9
55.5602	71925.1	55.5602	48904.2	5.56033	46268.3	55.5601	23024.5	55.5602	32592.6
55.6602	71934.8	55.6602	48896.3	5.57034	47054.4	55.6602	22983.6	55.6602	32558.3
55.7603	71944.6	55.7603	48888.4	5.58032	46527.2	55.7603	22942.6	55.7603	32524
55.8604	71954.3	55.8604	48880.5	5.59033	46804.8	55.8604	22901.8	55.8604	32489.8
55.9605	71964.1	55.9605	48872.6	5.60034	47000	55.9605	22861	55.9605	32455.6
56.0606	71973.8	56.0606	48864.6	5.61035	46389.1	56.0606	22820.4	56.0606	32421.5
56.1607	71983.6	56.1607	48856.7	5.62033	46951.6	56.1607	22779.7	56.1607	32387.3
56.2608	71993.3	56.2608	48848.8	5.63034	46357	56.2608	22739.2	56.2608	32353.3
56.3609	72003.1	56.3609	48840.9	5.64035	46345.6	56.3609	22698.7	56.3609	32319.2
56.461	72012.9	56.4609	48833	5.65033	46674	56.4609	22658.3	56.461	32285.2
56.5611	72022.6	56.561	48825.1	5.66034	46144.6	56.561	22618	56.5611	32251.2
56.6611	72032.4	56.6611	48817.2	5.67035	46902.1	56.6611	22577.7	56.6611	32217.3
56.7612	72042.2	56.7612	48809.3	5.68033	46608.3	56.7612	22537.5	56.7612	32183.4
56.8613	72051.9	56.8613	48801.5	5.69033	46636.8	56.8613	22497.4	56.8613	32149.5
56.9614	72061.7	56.9614	48793.6	5.70034	47007.1	56.9614	22457.4	56.9614	32115.7
57.0615	72071.5	57.0615	48785.7	5.71032	46413.6	57.0615	22417.4	57.0615	32081.9
57.1616	72081.2	57.1616	48777.8	5.72033	47076.9	57.1616	22377.5	57.1616	32048.2
57.2617	72091	57.2617	48769.9	5.73034	46627.8	57.2617	22337.7	57.2617	32014.4
57.3618	72100.8	57.3618	48762	5.74032	46454.7	57.3618	22297.9	57.3618	31980.8
57.4618	72110.5	57.4618	48754.1	5.75033	46811.5	57.4618	22258.2	57.4619	31947.1
57.5619	72120.3	57.5619	48746.2	5.76034	46100.3	57.5619	22218.6	57.562	31913.5
57.662	72130.1	57.662	48738.3	5.77032	46674.3	57.662	22179	57.6621	31879.9
57.7621	72139.9	57.7621	48730.5	5.78033	46225.3	57.7621	22139.6	57.7621	31846.4
57.8622	72149.7	57.8622	48722.6	5.79034	45984.6	57.8622	22100.1	57.8622	31812.9
57.9623	72159.4	57.9623	48714.7	5.80032	46444	57.9623	22060.8	57.9623	31779.4
58.0624	72169.2	58.0624	48706.8	5.81033	45817.7	58.0624	22021.5	58.0624	31745.9
58.1625	72179	58.1625	48698.9	5.82034	46441.4	58.1625	21982.3	58.1625	31712.5
58.2626	72188.8	58.2626	48691.1	5.83032	46268.1	58.2626	21943.2	58.2626	31679.2
58.3627	72198.6	58.3627	48683.2	5.84033	46042.4	58.3627	21904.2	58.3627	31645.8
58.4627	72208.4	58.4627	48675.3	5.85034	46433.2	58.4627	21865.2	58.4628	31612.5
58.5628	72218.2	58.5628	48667.4	5.86035	45786.5	58.5628	21826.2	58.5628	31579.3
58.6629	72227.9	58.6629	48659.6	5.87033	46232.4	58.6629	21787.4	58.6629	31546
58.763	72237.7	58.763	48651.7	5.88034	45869.7	58.763	21748.6	58.763	31512.9
58.8631	72247.5	58.8631	48643.8	5.89035	45448.9	58.8631	21709.9	58.8631	31479.7
58.9632	72257.3	58.9632	48636	5.90033	45867.1	58.9632	21671.3	58.9632	31446.6
59.0633	72267.1	59.0633	48628.1	5.91034	45290.6	59.0633	21632.7	59.0633	31413.5
59.1634	72276.9	59.1634	48620.2	5.92035	45860.1	59.1634	21594.2	59.1634	31380.4
59.2635	72286.7	59.2635	48612.4	5.93033	45793.9	59.2635	21555.7	59.2635	31347.4
59.3636	72296.5	59.3636	48604.5	5.94033	45505.8	59.3635	21517.4	59.3636	31314.4
59.4637	72306.3	59.4637	48596.6	5.95034	46117.7	59.4636	21479.1	59.4637	31281.5
59.5637	72316.1	59.5637	48588.8	5.96032	45565.6	59.5637	21440.8	59.5637	31248.6
59.6638	72325.9	59.6638	48580.9	5.97033	46051.3	59.6638	21402.7	59.6638	31215.7
59.7639	72335.7	59.7639	48573.1	5.98034	46090	59.7639	21364.6	59.7639	31182.8
59.864	72345.5	59.864	48565.2	5.99032	45649.5	59.864	21326.5	59.864	31150
59.9641	72355.3	59.9641	48557.4	6.00033	46179.7	59.9641	21288.6	59.9641	31117.2
60.0642	72365.1	60.0642	48549.5	6.01034	45413.4	60.0642	21250.7	60.0642	31084.5
60.1643	72374.9	60.1643	48541.6	6.02032	45796	60.1643	21212.9	60.1643	31051.8
60.2644	72384.8	60.2644	48533.8	6.03033	45759.9	60.2644	21175.1	60.2644	31019.1
60.3645	72394.6	60.3645	48525.9	6.04034	45297.8	60.3644	21137.4	60.3645	30986.5
60.4646	72404.4	60.4646	48518.1	6.05032	45869.5	60.4645	21099.8	60.4646	30953.9
60.5646	72414.2	60.5646	48510.3	6.06033	45216.8	60.5646	21062.2	60.5647	30921.3
60.6647	72424	60.6647	48502.4	6.07034	45779.7	60.6647	21024.7	60.6647	30888.8
60.7648	72433.8	60.7648	48494.6	6.08032	46076.6	60.7648	20987.3	60.7648	30856.3
60.8649	72443.7	60.8649	48486.7	6.09033	45780.7	60.8649	20950	60.8649	30823.8
60.965	72453.5	60.965	48478.9	6.10034	46398.9	60.965	20912.7	60.965	30791.4
61.0651	72463.3	61.0651	48471	6.11035	45782.2	61.0651	20875.4	61.0651	30759
61.1652	72473.1	61.1652	48463.2	6.12033	46041.6	61.1652	20838.3	61.1652	30726.6
61.2653	72482.9	61.2653	48455.4	6.13034	46111.6	61.2653	20801.2	61.2653	30694.3
61.3653	72492.8	61.3653	48447.5	6.14035	45531.5	61.3653	20764.2	61.3654	30662
61.4654	72502.6	61.4654	48439.7	6.15033	45986	61.4654	20727.2	61.4654	30629.7
61.5655	72512.4	61.5655	48431.8	6.16034	45367.5	61.5655	20690.3	61.5655	30597.5
61.6656	72522.3	61.6656	48424	6.17035	45490.2	61.6656	20653.5	61.6656	30565.3
61.7657	72532.1	61.7657	48416.2	6.18033	45726.1	61.7657	20616.7	61.7657	30533.1
61.8658	72541.9	61.8658	48408.3	6.19033	45288.9	61.8658	20580	61.8658	30501
61.9659	72551.8	61.9659	48400.5	6.20034	46093.5	61.9659	20543.4	61.9659	30468.9
62.066	72561.6	62.066	48392.7	6.21032	45603.2	62.066	20506.8	62.066	30436.8
62.1661	72571.4	62.1661	48384.9	6.22033	45662.9	62.1661	20470.3	62.1661	30404.8
62.2662	72581.3	62.2662	48377	6.23034	45993.8	62.2662	20433.9	62.2662	30372.8
62.3663	72591.1	62.3663	48369.2	6.24032	45335.9	62.3663	20397.5	62.3663	30340.9
62.4663	72600.9	62.4663	48361.4	6.25033	45985.5	62.4663	20361.2	62.4663	30308.9
62.5664	72610.8	62.5664	48353.6	6.26034	45382.1	62.5664	20325	62.5664	30277
62.6665	72620.6	62.6665	48345.7	6.27032	45189.7	62.6665	20288.8	62.6665	30245.2
62.7666	72630.5	62.7666	48337.9	6.28033	45442.1	62.7666	20252.7	62.7666	30213.4
62.8667	72640.3	62.8667	48330.1	6.29034	44707.8	62.8667	20216.6	62.8667	30181.6
62.9668	72650.2	62.9668	48322.3	6.30032	45317.8	62.9668	20180.6	62.9668	30149.8
63.0669	72660	63.0669	48314.5	6.31033	44894.9	63.0669	20144.7	63.0669	30118.1
63.167	72669.9	63.167	48306.7	6.32034	44883	63.167	20108.8	63.167	30086.4
63.2671	72679.7	63.2671	48298.8	6.33032	45389.8	63.267	20073.1	63.2671	30054.7
63.3672	72689.6	63.3672	48291	6.34033	44798.9	63.3671	20037.3	63.3672	30023.1
63.4672	72699.4	63.4672	48283.2	6.35034	45511.6	63.4672	20001.7	63.4672	29991.5
63.5673	72709.3	63.5673	48275.4	6.36035	45238.9	63.5673	19966.1	63.5673	29960
63.6674	72719.1	63.6674	48267.6	6.37033	45162.6	63.6674	19930.5	63.6674	29928.4
63.7675	72729	63.7675	48259.8	6.38034	45511.9	63.7675	19895	63.7675	29896.9
63.8676	72738.8	63.8676	48252	6.39035	44649.5	63.8676	19859.6	63.8676	29865.5
63.9677	72748.7	63.9677	48244.2	6.40033	45167.1	63.9677	19824.3	63.9677	29834.1
64.0678	72758.6	64.0678	48236.4	6.41034	44967.6	64.0678	19789	64.0678	29802.7
64.1679	72768.4	64.1679	48228.6	6.42035	44730.8	64.1679	19753.8	64.1679	29771.3
64.268	72778.3	64.268	48220.8	6.43033	45238.6	64.2679	19718.6	64.268	29740
64.368	72788.2	64.368	48213	6.44033	44553.7	64.368	19683.5	64.3681	29708.7
64.4681	72798	64.4681	48205.2	6.45034	45104.5	64.4681	19648.5	64.4681	29677.4
64.5682	72807.9	64.5682	48197.4	6.46032	45037.2	64.5682	19613.5	64.5682	29646.2
64.6683	72817.8	64.6683	48189.6	6.47033	44768.6	64.6683	19578.6	64.6683	29615
64.7684	72827.6	64.7684	48181.8	6.48034	45472	64.7684	19543.7	64.7684	29583.8
64.8685	72837.5	64.8685	48174	6.49032	44890.7	64.8685	19508.9	64.8685	29552.7
64.9686	72847.4	64.9686	48166.2	6.50033	45337.1	64.9686	19474.2	64.9686	29521.6
65.0687	72857.3	65.0687	48158.4	6.51034	45196.9	65.0687	19439.6	65.0687	29490.6
65.1688	72867.1	65.1688	48150.6	6.52032	44705.6	65.1688	19404.9	65.1688	29459.5
65.2689	72877	65.2689	48142.8	6.53033	45285.4	65.2689	19370.4	65.2689	29428.5
65.3689	72886.9	65.3689	48135.1	6.54034	44527.2	65.3689	19335.9	65.3689	29397.6
65.469	72896.8	65.469	48127.3	6.55032	44870.5	65.469	19301.5	65.469	29366.6
65.5691	72906.7	65.5691	48119.5	6.56033	44847.2	65.5691	19267.2	65.5691	29335.7
65.6692	72916.5	65.6692	48111.7	6.57034	44484.9	65.6692	19232.9	65.6692	29304.9
65.7693	72926.4	65.7693	48103.9	6.58032	45256.5	65.7693	19198.6	65.7693	29274
65.8694	72936.3	65.8694	48096.1	6.59033	44744.1	65.8694	19164.5	65.8694	29243.2
65.9695	72946.2	65.9695	48088.4	6.60034	45087.7	65.9695	19130.3	65.9695	29212.5
66.0696	72956.1	66.0696	48080.6	6.61035	45248.4	66.0696	19096.3	66.0696	29181.7
66.1697	72966	66.1697	48072.8	6.62033	44873.6	66.1697	19062.3	66.1697	29151
66.2698	72975.9	66.2698	48065	6.63034	45531.7	66.2698	19028.4	66.2698	29120.3
66.3698	72985.8	66.3698	48057.3	6.64035	44871.2	66.3698	18994.5	66.3698	29089.7
66.4699	72995.6	66.4699	48049.5	6.65033	45031.4	66.4699	18960.7	66.4699	29059.1
66.57	73005.5	66.57	48041.7	6.66034	45151.5	66.57	18926.9	66.57	29028.5
66.6701	73015.4	66.6701	48033.9	6.67035	44602.5	66.6701	18893.2	66.6701	28998
66.7702	73025.3	66.7702	48026.2	6.68033	45248	66.7702	18859.6	66.7702	28967.5
66.8703	73035.2	66.8703	48018.4	6.69033	44734.2	66.8703	18826	66.8703	28937
66.9704	73045.1	66.9704	48010.6	6.70034	44928.3	66.9704	18792.5	66.9704	28906.5
67.0705	73055	67.0705	48002.9	6.71032	45225.8	67.0705	18759.1	67.0705	28876.1
67.1706	73064.9	67.1706	47995.1	6.72033	44728.2	67.1706	18725.7	67.1706	28845.7
67.2707	73074.8	67.2707	47987.4	6.73034	45556.9	67.2707	18692.4	67.2707	28815.4
67.3707	73084.8	67.3707	47979.6	6.74032	45187.6	67.3707	18659.1	67.3708	28785.1
67.4708	73094.7	67.4708	47971.8	6.75033	45275.7	67.4708	18625.9	67.4708	28754.8
67.5709	73104.6	67.5709	47964.1	6.76034	45534.3	67.5709	18592.7	67.5709	28724.5
67.671	73114.5	67.671	47956.3	6.77032	44772.1	67.671	18559.6	67.671	28694.3
67.7711	73124.4	67.7711	47948.6	6.78033	45439.2	67.7711	18526.6	67.7711	28664.1
67.8712	73134.3	67.8712	47940.8	6.79034	44969.3	67.8712	18493.6	67.8712	28633.9
67.9713	73144.2	67.9713	47933	6.80032	44830.4	67.9713	18460.7	67.9713	28603.8
68.0714	73154.1	68.0714	47925.3	6.81033	45058	68.0714	18427.8	68.0714	28573.7
68.1715	73164.1	68.1715	47917.5	6.82034	44473.1	68.1714	18395	68.1715	28543.6
68.2716	73174	68.2716	47909.8	6.83032	45244.6	68.2715	18362.3	68.2716	28513.6
68.3716	73183.9	68.3716	47902	6.84033	44888.3	68.3716	18329.6	68.3717	28483.6
68.4717	73193.8	68.4717	47894.3	6.85034	44867.7	68.4717	18297	68.4717	28453.6
68.5718	73203.7	68.5718	47886.5	6.86035	45123.2	68.5718	18264.4	68.5718	28423.7
68.6719	73213.7	68.6719	47878.8	6.87033	44518.9	68.6719	18231.9	68.6719	28393.8
68.772	73223.6	68.772	47871.1	6.88034	45160.7	68.772	18199.4	68.772	28363.9
68.8721	73233.5	68.8721	47863.3	6.89035	44914.5	68.8721	18167	68.8721	28334.1
68.9722	73243.4	68.9722	47855.6	6.90033	44830.8	68.9722	18134.7	68.9722	28304.2
69.0723	73253.4	69.0723	47847.8	6.91034	45098.8	69.0723	18102.4	69.0723	28274.5
69.1723	73263.3	69.1723	47840.1	6.92035	44260.6	69.1723	18070.2	69.1724	28244.7
69.2724	73273.2	69.2724	47832.4	6.93033	44688.2	69.2724	18038	69.2725	28215
69.3725	73283.2	69.3725	47824.6	6.94033	44546.7	69.3725	18005.9	69.3725	28185.3
69.4726	73293.1	69.4726	47816.9	6.95034	44295.3	69.4726	17973.9	69.4726	28155.6
69.5727	73303	69.5727	47809.2	6.96032	44847.6	69.5727	17941.9	69.5727	28126
69.6728	73313	69.6728	47801.4	6.97033	44131.5	69.6728	17910	69.6728	28096.4
69.7729	73322.9	69.7729	47793.7	6.98034	44673.6	69.7729	17878.1	69.7729	28066.9
69.873	73332.8	69.873	47786	6.99032	44679.6	69.873	17846.3	69.873	28037.3
69.9731	73342.8	69.9731	47778.2	7.00033	44406.6	69.9731	17814.5	69.9731	28007.8
70.0732	73352.7	70.0732	47770.5	7.01034	44965.7	70.0732	17782.8	70.0732	27978.4
70.1732	73362.7	70.1732	47762.8	7.02032	44299	70.1732	17751.1	70.1733	27948.9
70.2733	73372.6	70.2733	47755	7.03033	44849	70.2733	17719.5	70.2733	27919.5
70.3734	73382.6	70.3734	47747.3	7.04034	44807.9	70.3734	17688	70.3734	27890.1
70.4735	73392.5	70.4735	47739.6	7.05032	44484.5	70.4735	17656.5	70.4735	27860.8
70.5736	73402.5	70.5736	47731.9	7.06033	45043.2	70.5736	17625.1	70.5736	27831.5
70.6737	73412.4	70.6737	47724.2	7.07034	44226.6	70.6737	17593.7	70.6737	27802.2
70.7738	73422.4	70.7738	47716.4	7.08032	44636.2	70.7738	17562.4	70.7738	27772.9
70.8739	73432.3	70.8739	47708.7	7.09033	44595.6	70.8739	17531.1	70.8739	27743.7
70.974	73442.3	70.974	47701	7.10034	44355.7	70.974	17499.9	70.974	27714.5
71.0741	73452.2	71.0741	47693.3	7.11035	45029	71.0741	17468.8	71.0741	27685.4
71.1741	73462.2	71.1741	47685.6	7.12033	44308.1	71.1741	17437.7	71.1742	27656.2
71.2742	73472.1	71.2742	47677.9	7.13034	44693.9	71.2742	17406.6	71.2742	27627.1
71.3743	73482.1	71.3743	47670.2	7.14035	44791.1	71.3743	17375.6	71.3743	27598
71.4744	73492.1	71.4744	47662.4	7.15033	44439.3	71.4744	17344.7	71.4744	27569
71.5745	73502	71.5745	47654.7	7.16034	45023.2	71.5745	17313.8	71.5745	27540
71.6746	73512	71.6746	47647	7.17035	44331.1	71.6746	17283	71.6746	27511
71.7747	73521.9	71.7747	47639.3	7.18033	44536.2	71.7747	17252.3	71.7747	27482.1
71.8748	73531.9	71.8748	47631.6	7.19033	44689	71.8748	17221.6	71.8748	27453.2
71.9749	73541.9	71.9749	47623.9	7.20034	44203.7	71.9749	17190.9	71.9749	27424.3
72.075	73551.9	72.075	47616.2	7.21032	44659.2	72.075	17160.3	72.075	27395.4
72.175	73561.8	72.175	47608.5	7.22033	44069.4	72.175	17129.8	72.1751	27366.6
72.2751	73571.8	72.2751	47600.8	7.23034	44266.1	72.2751	17099.3	72.2751	27337.8
72.3752	73581.8	72.3752	47593.1	7.24032	44568.7	72.3752	17068.8	72.3752	27309
72.4753	73591.7	72.4753	47585.4	7.25033	44066.6	72.4753	17038.4	72.4753	27280.3
72.5754	73601.7	72.5754	47577.7	7.26034	44720.5	72.5754	17008.1	72.5754	27251.6
72.6755	73611.7	72.6755	47570	7.27032	44182.3	72.6755	16977.8	72.6755	27222.9
72.7756	73621.7	72.7756	47562.3	7.28033	44351.6	72.7756	16947.6	72.7756	27194.3
72.8757	73631.7	72.8757	47554.6	7.29034	44636.1	72.8757	16917.5	72.8757	27165.7
72.9758	73641.6	72.9758	47546.9	7.30032	44008.2	72.9758	16887.3	72.9758	27137.1
73.0759	73651.6	73.0759	47539.2	7.31033	44623.4	73.0759	16857.3	73.0759	27108.5
73.176	73661.6	73.1759	47531.6	7.32034	44120.3	73.1759	16827.3	73.176	27080
73.276	73671.6	73.276	47523.9	7.33032	44280.5	73.276	16797.3	73.276	27051.5
73.3761	73681.6	73.3761	47516.2	7.34033	44619.7	73.3761	16767.4	73.3761	27023
73.4762	73691.6	73.4762	47508.5	7.35034	44060.6	73.4762	16737.6	73.4762	26994.6
73.5763	73701.6	73.5763	47500.8	7.36035	44762.6	73.5763	16707.8	73.5763	26966.2
73.6764	73711.5	73.6764	47493.1	7.37033	44341.2	73.6764	16678	73.6764	26937.8
73.7765	73721.5	73.7765	47485.5	7.38034	44369.1	73.7765	16648.4	73.7765	26909.5
73.8766	73731.5	73.8766	47477.8	7.39035	44871.5	73.8766	16618.7	73.8766	26881.2
73.9767	73741.5	73.9767	47470.1	7.40033	44458.1	73.9767	16589.1	73.9767	26852.9
74.0768	73751.5	74.0768	47462.4	7.41034	44943.2	74.0768	16559.6	74.0768	26824.6
74.1768	73761.5	74.1768	47454.7	7.42035	44370.1	74.1768	16530.1	74.1769	26796.4
74.2769	73771.5	74.2769	47447.1	7.43033	44267.4	74.2769	16500.7	74.2769	26768.2
74.377	73781.5	74.377	47439.4	7.44033	44654.3	74.377	16471.3	74.377	26740
74.4771	73791.5	74.4771	47431.7	7.45034	43992.8	74.4771	16442	74.4771	26711.9
74.5772	73801.5	74.5772	47424	7.46032	44401.8	74.5772	16412.8	74.5772	26683.8
74.6773	73811.5	74.6773	47416.4	7.47033	43936.5	74.6773	16383.5	74.6773	26655.7
74.7774	73821.5	74.7774	47408.7	7.48034	43771.6	74.7774	16354.4	74.7774	26627.7
74.8775	73831.5	74.8775	47401	7.49032	44263	74.8775	16325.3	74.8775	26599.6
74.9776	73841.6	74.9776	47393.4	7.50033	43698.6	74.9776	16296.2	74.9776	26571.7
75.0777	73851.6	75.0777	47385.7	7.51034	44256.5	75.0777	16267.2	75.0777	26543.7
75.1777	73861.6	75.1777	47378	7.52032	43932.8	75.1777	16238.2	75.1778	26515.8
75.2778	73871.6	75.2778	47370.4	7.53033	43733	75.2778	16209.3	75.2778	26487.9
75.3779	73881.6	75.3779	47362.7	7.54034	44304.6	75.3779	16180.5	75.3779	26460
75.478	73891.6	75.478	47355.1	7.55032	43569.2	75.478	16151.7	75.478	26432.2
75.5781	73901.6	75.5781	47347.4	7.56033	44059.2	75.5781	16122.9	75.5781	26404.3
75.6782	73911.6	75.6782	47339.7	7.57034	43853.3	75.6782	16094.2	75.6782	26376.6
75.7783	73921.7	75.7783	47332.1	7.58032	43497.9	75.7783	16065.6	75.7783	26348.8
75.8784	73931.7	75.8784	47324.4	7.59033	44003.3	75.8784	16037	75.8784	26321.1
75.9785	73941.7	75.9785	47316.8	7.60034	43390.9	75.9785	16008.4	75.9785	26293.4
76.0786	73951.7	76.0786	47309.1	7.61035	43895.4	76.0786	15980	76.0786	26265.7
76.1786	73961.8	76.1786	47301.5	7.62033	43711.7	76.1786	15951.5	76.1786	26238.1
76.2787	73971.8	76.2787	47293.8	7.63034	43563.8	76.2787	15923.1	76.2787	26210.5
76.3788	73981.8	76.3788	47286.2	7.64035	44279.2	76.3788	15894.8	76.3788	26182.9
76.4789	73991.8	76.4789	47278.5	7.65033	43747.9	76.4789	15866.5	76.4789	26155.3
76.579	74001.9	76.579	47270.9	7.66034	44239.3	76.579	15838.2	76.579	26127.8
76.6791	74011.9	76.6791	47263.2	7.67035	44119.7	76.6791	15810	76.6791	26100.3
76.7792	74021.9	76.7792	47255.6	7.68033	43841.3	76.7792	15781.9	76.7792	26072.9
76.8793	74032	76.8793	47247.9	7.69033	44430.2	76.8793	15753.8	76.8793	26045.4
76.9794	74042	76.9794	47240.3	7.70034	43687.6	76.9793	15725.8	76.9794	26018
77.0794	74052	77.0794	47232.7	7.71032	43899	77.0794	15697.8	77.0794	25990.6
77.1795	74062.1	77.1795	47225	7.72033	43814.5	77.1795	15669.8	77.1795	25963.3
77.2796	74072.1	77.2796	47217.4	7.73034	43347.5	77.2796	15641.9	77.2796	25936
77.3797	74082.2	77.3797	47209.7	7.74032	44086.6	77.3797	15614.1	77.3797	25908.7
77.4798	74092.2	77.4798	47202.1	7.75033	43551.1	77.4798	15586.3	77.4798	25881.4
77.5799	74102.2	77.5799	47194.5	7.76034	43750.6	77.5799	15558.6	77.5799	25854.2
77.68	74112.3	77.68	47186.8	7.77032	43836.7	77.68	15530.9	77.68	25827
77.7801	74122.3	77.7801	47179.2	7.78033	43307.8	77.7801	15503.2	77.7801	25799.8
77.8802	74132.4	77.8802	47171.6	7.79034	44075.2	77.8802	15475.6	77.8802	25772.7
77.9802	74142.4	77.9802	47163.9	7.80032	43589	77.9802	15448.1	77.9803	25745.5
78.0803	74152.5	78.0803	47156.3	7.81033	43863	78.0803	15420.6	78.0803	25718.5
78.1804	74162.5	78.1804	47148.7	7.82034	43953.9	78.1804	15393.1	78.1804	25691.4
78.2805	74172.6	78.2805	47141.1	7.83032	43421.2	78.2805	15365.7	78.2805	25664.4
78.3806	74182.6	78.3806	47133.4	7.84033	44183.9	78.3806	15338.4	78.3806	25637.4
78.4807	74192.7	78.4807	47125.8	7.85034	43597.1	78.4807	15311.1	78.4807	25610.4
78.5808	74202.8	78.5808	47118.2	7.86035	43859.5	78.5808	15283.8	78.5808	25583.4
78.6809	74212.8	78.6809	47110.6	7.87033	43971.6	78.6809	15256.6	78.6809	25556.5
78.781	74222.9	78.781	47102.9	7.88034	43352.5	78.781	15229.5	78.781	25529.6
78.8811	74232.9	78.8811	47095.3	7.89035	44179.4	78.8811	15202.4	78.8811	25502.8
78.9811	74243	78.9811	47087.7	7.90033	43764	78.9811	15175.3	78.9812	25475.9
79.0812	74253.1	79.0812	47080.1	7.91034	43954.4	79.0812	15148.3	79.0812	25449.1
79.1813	74263.1	79.1813	47072.5	7.92035	44103.9	79.1813	15121.3	79.1813	25422.3
79.2814	74273.2	79.2814	47064.9	7.93033	43452.5	79.2814	15094.4	79.2814	25395.6
79.3815	74283.3	79.3815	47057.3	7.94033	44122.6	79.3815	15067.5	79.3815	25368.9
79.4816	74293.3	79.4816	47049.6	7.95034	43717.4	79.4816	15040.7	79.4816	25342.2
79.5817	74303.4	79.5817	47042	7.96032	43778.1	79.5817	15013.9	79.5817	25315.5
79.6818	74313.5	79.6818	47034.4	7.97033	44122.1	79.6818	14987.2	79.6818	25288.9
79.7819	74323.6	79.7819	47026.8	7.98034	43491.7	79.7819	14960.5	79.7819	25262.3
79.882	74333.6	79.882	47019.2	7.99032	44120.3	79.882	14933.9	79.882	25235.7
79.9821	74343.7	79.9821	47011.6	8.00033	43823.8	79.9821	14907.3	79.9821	25209.1
80.0821	74353.8	80.0821	47004	8.01034	43807.6	80.0821	14880.8	80.0821	25182.6
80.1822	74363.9	80.1822	46996.4	8.02032	44128.7	80.1822	14854.3	80.1822	25156.1
80.2823	74373.9	80.2823	46988.8	8.03033	43346.9	80.2823	14827.9	80.2823	25129.6
80.3824	74384	80.3824	46981.2	8.04034	43930.6	80.3824	14801.5	80.3824	25103.2
80.4825	74394.1	80.4825	46973.6	8.05032	43711.7	80.4825	14775.1	80.4825	25076.8
80.5826	74404.2	80.5826	46966	8.06033	43712.4	80.5826	14748.8	80.5826	25050.4
80.6827	74414.3	80.6827	46958.4	8.07034	44231.1	80.6827	14722.6	80.6827	25024
80.7828	74424.4	80.7828	46950.8	8.08032	43415.4	80.7828	14696.4	80.7828	24997.7
80.8829	74434.5	80.8829	46943.2	8.09033	43959.5	80.8829	14670.2	80.8829	24971.4
80.983	74444.6	80.983	46935.6	8.10034	43688.9	80.9829	14644.1	80.983	24945.1
81.083	74454.6	81.083	46928	8.11035	43549.7	81.083	14618	81.083	24918.9
81.1831	74464.7	81.1831	46920.4	8.12033	44123.2	81.1831	14592	81.1831	24892.7
81.2832	74474.8	81.2832	46912.9	8.13034	43348.6	81.2832	14566	81.2832	24866.5
81.3833	74484.9	81.3833	46905.3	8.14035	43786.2	81.3833	14540.1	81.3833	24840.3
81.4834	74495	81.4834	46897.7	8.15033	43475	81.4834	14514.2	81.4834	24814.2
81.5835	74505.1	81.5835	46890.1	8.16034	43194.8	81.5835	14488.4	81.5835	24788
81.6836	74515.2	81.6836	46882.5	8.17035	43748.7	81.6836	14462.6	81.6836	24762
81.7837	74525.3	81.7837	46874.9	8.18032	42982.2	81.7837	14436.9	81.7837	24735.9
81.8838	74535.4	81.8838	46867.3	8.19033	43309.6	81.8838	14411.2	81.8838	24709.9
81.9838	74545.5	81.9838	46859.8	8.20034	43070.7	81.9838	14385.5	81.9839	24683.9
82.0839	74555.6	82.0839	46852.2	8.21032	42748	82.0839	14359.9	82.0839	24657.9
82.184	74565.7	82.184	46844.6	8.22033	43372.8	82.184	14334.3	82.184	24632
82.2841	74575.9	82.2841	46837	8.23034	42742.6	82.2841	14308.8	82.2841	24606
82.3842	74586	82.3842	46829.5	8.24032	43017.6	82.3842	14283.4	82.3842	24580.2
82.4843	74596.1	82.4843	46821.9	8.25033	42849.2	82.4843	14257.9	82.4843	24554.3
82.5844	74606.2	82.5844	46814.3	8.26034	42395.9	82.5844	14232.6	82.5844	24528.5
82.6845	74616.3	82.6845	46806.7	8.27032	43069.4	82.6845	14207.2	82.6845	24502.6
82.7846	74626.4	82.7846	46799.2	8.28033	42505	82.7846	14181.9	82.7846	24476.9
82.8846	74636.5	82.8846	46791.6	8.29034	42815	82.8846	14156.7	82.8847	24451.1
82.9847	74646.6	82.9847	46784	8.30032	42845.6	82.9847	14131.5	82.9848	24425.4
83.0848	74656.8	83.0848	46776.5	8.31033	42358.9	83.0848	14106.3	83.0848	24399.7
83.1849	74666.9	83.1849	46768.9	8.32034	43164.2	83.1849	14081.2	83.1849	24374
83.285	74677	83.285	46761.3	8.33032	42706.7	83.285	14056.2	83.285	24348.4
83.3851	74687.1	83.3851	46753.8	8.34033	43184.7	83.3851	14031.1	83.3851	24322.7
83.4852	74697.3	83.4852	46746.2	8.35034	43278.8	83.4852	14006.2	83.4852	24297.1
83.5853	74707.4	83.5853	46738.6	8.36035	42699.6	83.5853	13981.2	83.5853	24271.6
83.6854	74717.5	83.6854	46731.1	8.37033	43398.4	83.6854	13956.3	83.6854	24246
83.7855	74727.6	83.7855	46723.5	8.38034	42856.9	83.7855	13931.5	83.7855	24220.5
83.8855	74737.8	83.8855	46716	8.39035	43114.1	83.8855	13906.7	83.8855	24195
83.9856	74747.9	83.9856	46708.4	8.40033	43278.3	83.9856	13882	83.9856	24169.6
84.0857	74758	84.0857	46700.9	8.41034	42753.5	84.0857	13857.2	84.0857	24144.1
84.1858	74768.2	84.1858	46693.3	8.42035	43334.9	84.1858	13832.6	84.1858	24118.7
84.2859	74778.3	84.2859	46685.8	8.43032	42888.7	84.2859	13808	84.2859	24093.4
84.386	74788.4	84.386	46678.2	8.44033	43165.5	84.386	13783.4	84.386	24068
84.4861	74798.6	84.4861	46670.6	8.45034	43573.9	84.4861	13758.8	84.4861	24042.7
84.5862	74808.7	84.5862	46663.1	8.46032	43134.9	84.5862	13734.3	84.5862	24017.4
84.6863	74818.9	84.6863	46655.6	8.47033	43751.8	84.6863	13709.9	84.6863	23992.1
84.7864	74829	84.7864	46648	8.48034	43285.3	84.7864	13685.5	84.7864	23966.9
84.8864	74839.1	84.8864	46640.5	8.49032	43337.8	84.8864	13661.1	84.8864	23941.7
84.9865	74849.3	84.9865	46632.9	8.50033	43690.2	84.9865	13636.8	84.9865	23916.5
85.0866	74859.4	85.0866	46625.4	8.51034	42960.5	85.0866	13612.5	85.0866	23891.3
85.1867	74869.6	85.1867	46617.8	8.52032	43486.2	85.1867	13588.3	85.1867	23866.2
85.2868	74879.7	85.2868	46610.3	8.53033	42946.4	85.2868	13564.1	85.2868	23841
85.3869	74889.9	85.3869	46602.8	8.54034	42880.3	85.3869	13540	85.3869	23816
85.487	74900	85.487	46595.2	8.55032	43372.4	85.487	13515.9	85.487	23790.9
85.5871	74910.2	85.5871	46587.7	8.56033	42693.1	85.5871	13491.8	85.5871	23765.9
85.6872	74920.3	85.6872	46580.1	8.57034	43356.3	85.6872	13467.8	85.6872	23740.9
85.7873	74930.5	85.7873	46572.6	8.58032	43026.2	85.7873	13443.8	85.7873	23715.9
85.8873	74940.7	85.8873	46565.1	8.59033	42885.2	85.8873	13419.9	85.8873	23690.9
85.9874	74950.8	85.9874	46557.5	8.60034	43353.6	85.9874	13396	85.9874	23666
86.0875	74961	86.0875	46550	8.61035	42631.2	86.0875	13372.2	86.0875	23641.1
86.1876	74971.1	86.1876	46542.5	8.62033	43118.3	86.1876	13348.4	86.1876	23616.2
86.2877	74981.3	86.2877	46535	8.63034	42694.4	86.2877	13324.6	86.2877	23591.4
86.3878	74991.5	86.3878	46527.4	8.64035	42351.1	86.3878	13300.9	86.3878	23566.5
86.4879	75001.6	86.4879	46519.9	8.65033	42672.8	86.4879	13277.2	86.4879	23541.7
86.588	75011.8	86.588	46512.4	8.66034	41897.6	86.588	13253.6	86.588	23517
86.6881	75022	86.6881	46504.9	8.67035	42496.5	86.6881	13230	86.6881	23492.2
86.7882	75032.1	86.7882	46497.3	8.68032	42194.9	86.7882	13206.4	86.7882	23467.5
86.8882	75042.3	86.8882	46489.8	8.69033	41889.6	86.8882	13182.9	86.8882	23442.8
86.9883	75052.5	86.9883	46482.3	8.70034	42470.1	86.9883	13159.5	86.9883	23418.2
87.0884	75062.7	87.0884	46474.8	8.71032	41894	87.0884	13136	87.0884	23393.5
87.1885	75072.8	87.1885	46467.3	8.72033	42402.2	87.1885	13112.7	87.1885	23368.9
87.2886	75083	87.2886	46459.7	8.73034	42282.2	87.2886	13089.3	87.2886	23344.3
87.3887	75093.2	87.3887	46452.2	8.74032	41978.4	87.3887	13066	87.3887	23319.7
87.4888	75103.4	87.4888	46444.7	8.75033	42526.1	87.4888	13042.8	87.4888	23295.2
87.5889	75113.5	87.5889	46437.2	8.76034	41773.6	87.5889	13019.6	87.5889	23270.7
87.689	75123.7	87.689	46429.7	8.77032	42135.2	87.689	12996.4	87.689	23246.2
87.7891	75133.9	87.7891	46422.2	8.78033	42172.3	87.7891	12973.2	87.7891	23221.7
87.8891	75144.1	87.8891	46414.7	8.79034	41719.9	87.8891	12950.2	87.8891	23197.3
87.9892	75154.3	87.9892	46407.2	8.80032	42439.3	87.9892	12927.1	87.9892	23172.9
88.0893	75164.5	88.0893	46399.7	8.81033	41873.9	88.0893	12904.1	88.0893	23148.5
88.1894	75174.7	88.1894	46392.2	8.82034	42339.5	88.1894	12881.1	88.1894	23124.2
88.2895	75184.8	88.2895	46384.7	8.83032	42487.8	88.2895	12858.2	88.2895	23099.8
88.3896	75195	88.3896	46377.2	8.84033	42005.4	88.3896	12835.3	88.3896	23075.5
88.4897	75205.2	88.4897	46369.7	8.85034	42734.1	88.4897	12812.5	88.4897	23051.2
88.5898	75215.4	88.5898	46362.2	8.86035	42162.7	88.5898	12789.7	88.5898	23027
88.6899	75225.6	88.6899	46354.7	8.87033	42559.8	88.6899	12766.9	88.6899	23002.8
88.79	75235.8	88.79	46347.2	8.88034	42674.8	88.79	12744.2	88.79	22978.6
88.89	75246	88.89	46339.7	8.89035	41985.3	88.89	12721.5	88.89	22954.4
88.9901	75256.2	88.9901	46332.2	8.90033	42567	88.9901	12698.8	88.9901	22930.2
89.0902	75266.4	89.0902	46324.7	8.91034	41968.7	89.0902	12676.2	89.0902	22906.1
89.1903	75276.6	89.1903	46317.2	8.92035	42227.1	89.1903	12653.7	89.1903	22882
89.2904	75286.8	89.2904	46309.7	8.93032	42383.4	89.2904	12631.1	89.2904	22857.9
89.3905	75297	89.3905	46302.2	8.94033	41832.5	89.3905	12608.7	89.3905	22833.9
89.4906	75307.2	89.4906	46294.7	8.95034	42572.6	89.4906	12586.2	89.4906	22809.8
89.5907	75317.5	89.5907	46287.2	8.96032	42026.6	89.5907	12563.8	89.5907	22785.8
89.6908	75327.7	89.6907	46279.7	8.97033	42182	89.6907	12541.4	89.6908	22761.9
89.7908	75337.9	89.7908	46272.2	8.98034	42436.4	89.7908	12519.1	89.7909	22737.9
89.8909	75348.1	89.8909	46264.8	8.99032	41794.3	89.8909	12496.8	89.8909	22714
89.991	75358.3	89.991	46257.3	9.00033	42400.2	89.991	12474.6	89.991	22690.1
90.0911	75368.5	90.0911	46249.8	9.01034	41826.8	90.0911	12452.4	90.0911	22666.2
90.1912	75378.7	90.1912	46242.3	9.02032	41886.7	90.1912	12430.2	90.1912	22642.4
90.2913	75389	90.2913	46234.8	9.03033	42275.1	90.2913	12408.1	90.2913	22618.5
90.3914	75399.2	90.3914	46227.4	9.04034	41564.4	90.3914	12386	90.3914	22594.7
90.4915	75409.4	90.4915	46219.9	9.05032	42130	90.4915	12364	90.4915	22571
90.5916	75419.6	90.5916	46212.4	9.06033	41682.8	90.5916	12342	90.5916	22547.2
90.6916	75429.8	90.6916	46204.9	9.07034	41753.6	90.6916	12320	90.6917	22523.5
90.7917	75440.1	90.7917	46197.5	9.08032	42283.4	90.7917	12298.1	90.7917	22499.8
90.8918	75450.3	90.8918	46190	9.09033	41567.9	90.8918	12276.2	90.8918	22476.1
90.9919	75460.5	90.9919	46182.5	9.10034	42160	90.9919	12254.3	90.9919	22452.5
91.092	75470.7	91.092	46175	9.11035	41739.5	91.092	12232.5	91.092	22428.8
91.1921	75481	91.1921	46167.6	9.12033	41697.1	91.1921	12210.7	91.1921	22405.2
91.2922	75491.2	91.2922	46160.1	9.13034	42135.8	91.2922	12189	91.2922	22381.7
91.3923	75501.4	91.3923	46152.6	9.14035	41359	91.3923	12167.3	91.3923	22358.1
91.4924	75511.7	91.4924	46145.2	9.15033	41939.9	91.4924	12145.6	91.4924	22334.6
91.5925	75521.9	91.5925	46137.7	9.16034	41569	91.5925	12124	91.5925	22311.1
91.6925	75532.2	91.6925	46130.3	9.17035	41543.7	91.6925	12102.4	91.6925	22287.6
91.7926	75542.4	91.7926	46122.8	9.18032	42005.7	91.7926	12080.9	91.7926	22264.2
91.8927	75552.6	91.8927	46115.3	9.19033	41355.7	91.8927	12059.4	91.8927	22240.7
91.9928	75562.9	91.9928	46107.9	9.20034	41910.3	91.9928	12037.9	91.9928	22217.3
92.0929	75573.1	92.0929	46100.4	9.21032	41660	92.0929	12016.5	92.0929	22193.9
92.193	75583.4	92.193	46093	9.22033	41533.6	92.193	11995.1	92.193	22170.6
92.2931	75593.6	92.2931	46085.5	9.23034	42167	92.2931	11973.8	92.2931	22147.3
92.3932	75603.9	92.3932	46078.1	9.24032	41585.2	92.3932	11952.4	92.3932	22124
92.4933	75614.1	92.4933	46070.6	9.25033	42040.2	92.4933	11931.2	92.4933	22100.7
92.5934	75624.4	92.5934	46063.1	9.26034	41875.5	92.5934	11909.9	92.5934	22077.4
92.6934	75634.6	92.6934	46055.7	9.27032	41665.9	92.6934	11888.7	92.6934	22054.2
92.7935	75644.9	92.7935	46048.2	9.28033	42333.2	92.7935	11867.6	92.7935	22031
92.8936	75655.1	92.8936	46040.8	9.29034	41617.5	92.8936	11846.4	92.8936	22007.8
92.9937	75665.4	92.9937	46033.4	9.30032	41995	92.9937	11825.4	92.9937	21984.7
93.0938	75675.6	93.0938	46025.9	9.31033	41884.4	93.0938	11804.3	93.0938	21961.5
93.1939	75685.9	93.1939	46018.5	9.32034	41594.3	93.1939	11783.3	93.1939	21938.4
93.294	75696.1	93.294	46011	9.33032	42292.4	93.294	11762.3	93.294	21915.3
93.3941	75706.4	93.3941	46003.6	9.34033	41616.6	93.3941	11741.4	93.3941	21892.3
93.4942	75716.7	93.4942	45996.1	9.35034	42106.6	93.4942	11720.5	93.4942	21869.2
93.5943	75726.9	93.5943	45988.7	9.36035	42069.5	93.5943	11699.6	93.5943	21846.2
93.6944	75737.2	93.6944	45981.3	9.37033	41671.8	93.6943	11678.8	93.6944	21823.2
93.7944	75747.5	93.7944	45973.8	9.38034	42329.7	93.7944	11658	93.7944	21800.3
93.8945	75757.7	93.8945	45966.4	9.39035	41598.2	93.8945	11637.3	93.8945	21777.3
93.9946	75768	93.9946	45959	9.40033	41917.7	93.9946	11616.5	93.9946	21754.4
94.0947	75778.3	94.0947	45951.5	9.41034	41760.1	94.0947	11595.9	94.0947	21731.5
94.1948	75788.5	94.1948	45944.1	9.42035	41210.6	94.1948	11575.2	94.1948	21708.7
94.2949	75798.8	94.2949	45936.7	9.43032	41764.3	94.2949	11554.6	94.2949	21685.8
94.395	75809.1	94.395	45929.2	9.44033	41161.4	94.395	11534.1	94.395	21663
94.4951	75819.4	94.4951	45921.8	9.45034	41477	94.4951	11513.5	94.4951	21640.2
94.5952	75829.7	94.5952	45914.4	9.46032	41405.9	94.5952	11493	94.5952	21617.4
94.6952	75839.9	94.6952	45906.9	9.47033	41001.2	94.6952	11472.6	94.6952	21594.7
94.7953	75850.2	94.7953	45899.5	9.48034	41683.2	94.7953	11452.2	94.7953	21572
94.8954	75860.5	94.8954	45892.1	9.49032	41160.8	94.8954	11431.8	94.8954	21549.3
94.9955	75870.8	94.9955	45884.7	9.50033	41375.3	94.9955	11411.4	94.9955	21526.6
95.0956	75881.1	95.0956	45877.3	9.51034	41460.1	95.0956	11391.1	95.0956	21503.9
95.1957	75891.3	95.1957	45869.8	9.52032	40927.7	95.1957	11370.8	95.1957	21481.3
95.2958	75901.6	95.2958	45862.4	9.53033	41453.4	95.2958	11350.6	95.2958	21458.7
95.3959	75911.9	95.3959	45855	9.54034	40774.7	95.3959	11330.4	95.3959	21436.1
95.496	75922.2	95.496	45847.6	9.55032	40812.4	95.496	11310.2	95.496	21413.6
95.5961	75932.5	95.5961	45840.2	9.56033	41023	95.5961	11290.1	95.5961	21391
95.6961	75942.8	95.6961	45832.7	9.57034	40502.6	95.6961	11270	95.6961	21368.5
95.7962	75953.1	95.7962	45825.3	9.58032	41227.7	95.7962	11249.9	95.7962	21346.1
95.8963	75963.4	95.8963	45817.9	9.59033	40832.4	95.8963	11229.9	95.8963	21323.6
95.9964	75973.7	95.9964	45810.5	9.60034	41102.1	95.9964	11209.9	95.9964	21301.2
96.0965	75984	96.0965	45803.1	9.61035	41535.5	96.0965	11190	96.0965	21278.7
96.1966	75994.3	96.1966	45795.7	9.62033	40943.3	96.1966	11170	96.1966	21256.3
96.2967	76004.6	96.2967	45788.3	9.63034	41656	96.2967	11150.2	96.2967	21234
96.3968	76014.9	96.3968	45780.9	9.64035	41183.8	96.3968	11130.3	96.3968	21211.6
96.4969	76025.2	96.4969	45773.5	9.65033	41333.8	96.4969	11110.5	96.4969	21189.3
96.597	76035.5	96.597	45766.1	9.66034	41593.2	96.597	11090.7	96.597	21167
96.697	76045.8	96.697	45758.7	9.67035	40881.4	96.697	11071	96.697	21144.8
96.7971	76056.1	96.7971	45751.3	9.68032	41511.9	96.7971	11051.3	96.7971	21122.5
96.8972	76066.4	96.8972	45743.9	9.69033	41033.2	96.8972	11031.6	96.8972	21100.3
96.9973	76076.7	96.9973	45736.5	9.70034	41043	96.9973	11012	96.9973	21078.1
97.0974	76087.1	97.0974	45729.1	9.71032	41332	97.0974	10992.4	97.0974	21055.9
97.1975	76097.4	97.1975	45721.7	9.72033	40747.8	97.1975	10972.8	97.1975	21033.7
97.2976	76107.7	97.2976	45714.3	9.73034	41448.2	97.2976	10953.3	97.2976	21011.6
97.3977	76118	97.3977	45706.9	9.74032	41158.3	97.3977	10933.8	97.3977	20989.5
97.4978	76128.3	97.4978	45699.5	9.75033	41127.4	97.4978	10914.3	97.4978	20967.4
97.5978	76138.6	97.5978	45692.1	9.76034	41441.9	97.5978	10894.9	97.5978	20945.4
97.6979	76149	97.6979	45684.7	9.77032	40761.6	97.6979	10875.5	97.6979	20923.3
97.798	76159.3	97.798	45677.3	9.78033	41268.2	97.798	10856.1	97.798	20901.3
97.8981	76169.6	97.8981	45669.9	9.79034	40854.7	97.8981	10836.8	97.8981	20879.3
97.9982	76179.9	97.9982	45662.5	9.80032	40611.8	97.9982	10817.5	97.9982	20857.3
98.0983	76190.3	98.0983	45655.2	9.81033	41148.8	98.0983	10798.3	98.0983	20835.4
98.1984	76200.6	98.1984	45647.8	9.82034	40366	98.1984	10779	98.1984	20813.5
98.2985	76210.9	98.2985	45640.4	9.83032	40796.3	98.2985	10759.9	98.2985	20791.6
98.3986	76221.2	98.3986	45633	9.84033	40526.7	98.3986	10740.7	98.3986	20769.7
98.4986	76231.6	98.4986	45625.6	9.85034	40410.5	98.4986	10721.6	98.4986	20747.8
98.5987	76241.9	98.5987	45618.3	9.86035	41034.7	98.5987	10702.5	98.5987	20726
98.6988	76252.3	98.6988	45610.9	9.87033	40392.3	98.6988	10683.5	98.6988	20704.2
98.7989	76262.6	98.7989	45603.5	9.88034	40966.6	98.7989	10664.4	98.7989	20682.4
98.899	76272.9	98.899	45596.1	9.89035	40780	98.899	10645.5	98.899	20660.6
98.9991	76283.3	98.9991	45588.7	9.90033	40566.8	98.9991	10626.5	98.9991	20638.9
99.0992	76293.6	99.0992	45581.4	9.91034	41117.9	99.0992	10607.6	99.0992	20617.2
99.1993	76303.9	99.1993	45574	9.92035	40456.1	99.1993	10588.7	99.1993	20595.5
99.2994	76314.3	99.2994	45566.6	9.93032	40905.1	99.2994	10569.9	99.2994	20573.8
99.3995	76324.6	99.3995	45559.3	9.94033	40745.4	99.3995	10551	99.3995	20552.2
99.4995	76335	99.4995	45551.9	9.95034	40357.3	99.4995	10532.3	99.4995	20530.5
99.5996	76345.3	99.5996	45544.5	9.96032	40908.4	99.5996	10513.5	99.5996	20508.9
99.6997	76355.7	99.6997	45537.2	9.97033	40360.4	99.6997	10494.8	99.6997	20487.4
99.7998	76366	99.7998	45529.8	9.98034	40792.6	99.7998	10476.1	99.7998	20465.8
99.8999	76376.4	99.8999	45522.4	9.99032	40720.4	99.8999	10457.5	99.8999	20444.3
100	76386.7	100	45515.1	10.0003	40302.4	100	10438.9	100	20422.8
				10.0103	41079.9
				10.0203	40632.9
				10.0303	40910.5
				10.0403	40909.2
				10.0503	40349.2
				10.0603	41030.6
				10.0703	40449.1
				10.0803	40775.5
				10.0903	41022.2
				10.1003	40533.3
				10.1103	41148.7
				10.1203	40645.4
				10.1303	40975.7
				10.1403	41245.6
				10.1503	40590
				10.1603	41167.8
				10.1703	40644.8
				10.1803	40840.2
				10.1903	40982
				10.2003	40196.2
				10.2103	40662.9
				10.2203	40237.8
				10.2303	40366.8
				10.2403	40823.2
				10.2503	40217.3
				10.2603	40731.3
				10.2703	40402.2
				10.2803	40333.5
				10.2903	40665.5
				10.3003	39979.5
				10.3103	40404.5
				10.3203	40029.5
				10.3303	39901.3
				10.3403	40571.5
				10.3503	39856.7
				10.3603	40276.2
				10.3703	40028.6
				10.3803	39894.9
				10.3903	40585
				10.4003	39940.8
				10.4103	40414.2
				10.4203	40213.7
				10.4303	39881.2
				10.4403	40367.1
				10.4503	39673.9
				10.4603	40128.5
				10.4703	40084.6
				10.4803	39750.6
				10.4903	40376.8
				10.5003	39846
				10.5103	40219.5
				10.5203	40139.2
				10.5303	39522.7
				10.5403	40301.7
				10.5503	39832.4
				10.5603	40019
				10.5703	40110.2
				10.5803	39499.3
				10.5903	40194.2
				10.6003	39608.1
				10.6103	39816.8
				10.6203	40095.8
				10.6303	39611.2
				10.6403	40360.9
				10.6503	39803.2
				10.6603	39940.6
				10.6703	40274.8
				10.6803	39666.4
				10.6903	40272.2
				10.7003	39839.5
				10.7103	39966.3
				10.7203	40319.9
				10.7303	39643.8
				10.7403	40263.6
				10.7503	39999
				10.7603	39891.8
				10.7703	40344.2
				10.7803	39707.5
				10.7903	40384.8
				10.8003	40024.1
				10.8103	39676.1
				10.8203	40135.5
				10.8303	39361.1
				10.8403	39806
				10.8503	39458.1
				10.8603	39136.7
				10.8703	39747
				10.8803	39060.4
				10.8903	39567.2
				10.9003	39320.3
				10.9103	39146.6
				10.9203	39624.4
				10.9303	38729.5
				10.9403	39175.7
				10.9503	39049.8
				10.9603	38727.9
				10.9703	39278.1
				10.9803	38554.5
				10.9903	39057.8
				11.0003	39137.4
				11.0103	38826.7
				11.0203	39529.4
				11.0303	39045.6
				11.0403	39380.3
				11.0503	39420.6
				11.0603	38892
				11.0703	39488.5
				11.0803	38787.7
				11.0903	38886.5
				11.1003	38848.6
				11.1103	38429.1
				11.1203	39291.2
				11.1303	38611.4
				11.1403	38869.7
				11.1503	39066.8
				11.1603	38574.9
				11.1703	39277
				11.1803	38595.4
				11.1903	38787.2
				11.2003	38852.9
				11.2103	38140.6
				11.2203	38752
				11.2303	38269.5
				11.2403	38407.8
				11.2503	38615.9
				11.2603	38135.3
				11.2703	38996
				11.2803	38815
				11.2903	38949.8
				11.3003	39124.1
				11.3103	38479.5
				11.3203	39248.8
				11.3303	38730.9
				11.3403	38546.6
				11.3503	38781.4
				11.3603	38156.9
				11.3703	38862.4
				11.3803	38369.8
				11.3903	38334.2
				11.4003	38791.1
				11.4103	38109.9
				11.4203	38754
				11.4303	38432.4
				11.4403	38346.7
				11.4503	38609.2
				11.4603	37789
				11.4703	38316.9
				11.4803	38087.7
				11.4903	37908.1
				11.5003	38224.7
				11.5103	37551.1
				11.5203	38286.4
				11.5303	38240.7
				11.5403	38059.2
				11.5503	38531.9
				11.5603	37894.5
				11.5703	38522.5
				11.5803	38476.5
				11.5903	38198.4
				11.6003	38766.7
				11.6103	38016.4
				11.6203	38492.4
				11.6303	38544.9
				11.6403	38356.6
				11.6503	39052.8
				11.6603	38278.7
				11.6703	38746.2
				11.6803	38795.9
				11.6903	38547.9
				11.7003	39103.4
				11.7103	38206.7
				11.7203	38537.5
				11.7303	38598.6
				11.7403	38151.8
				11.7503	38666
				11.7603	38047
				11.7703	38367
				11.7803	38565.5
				11.7903	38082.1
				11.8003	38771.7
				11.8103	38383.8
				11.8203	38532.5
				11.8303	38607
				11.8403	38107.5
				11.8503	38918.7
				11.8603	38304.9
				11.8703	38364.6
				11.8803	38700.7
				11.8903	38281.1
				11.9003	39118.4
				11.9103	38635.8
				11.9203	38715.5
				11.9303	39080.1
				11.9403	38468.6
				11.9503	39083.4
				11.9603	38646
				11.9703	38596.1
				11.9803	38842.2
				11.9903	38149
				12.0003	38718.3
				12.0103	38420.5
				12.0203	38526.1
				12.0303	38905.3
				12.0403	38204.4
				12.0503	38813.6
				12.0603	38659.8
				12.0703	38372.3
				12.0803	38741.8
				12.0903	38074.3
				12.1003	38553.4
				12.1103	38367.6
				12.1203	38187.8
				12.1303	38787.7
				12.1403	38069.1
				12.1503	38410.3
				12.1603	38196.8
				12.1703	38108.8
				12.1803	38786.5
				12.1903	38034
				12.2003	38363.1
				12.2103	38108.8
				12.2203	37754.6
				12.2303	38326.7
				12.2403	37768.2
				12.2503	38109.3
				12.2603	38152.1
				12.2703	37821.5
				12.2803	38409.7
				12.2903	37915
				12.3003	38164.6
				12.3103	38052.2
				12.3203	37291.5
				12.3303	37828.3
				12.3403	37358.7
				12.3503	37523.4
				12.3603	37517.9
				12.3703	36804.1
				12.3803	37512.2
				12.3903	37061.9
				12.4003	37301.3
				12.4103	37687
				12.4203	37137.4
				12.4303	37871.1
				12.4403	37241.7
				12.4503	37344.4
				12.4603	37708.4
				12.4703	37087.7
				12.4803	37679.4
				12.4903	37242.9
				12.5003	37459.8
				12.5103	38008
				12.5203	37603.6
				12.5303	38229.2
				12.5403	38010.3
				12.5503	38129.1
				12.5603	38689.5
				12.5703	38123.9
				12.5803	38592.3
				12.5903	38286.1
				12.6003	37841.2
				12.6103	38243
				12.6203	37475
				12.6303	38054.7
				12.6403	37890.3
				12.6503	37476.4
				12.6603	38118.2
				12.6703	37399
				12.6803	37865.4
				12.6903	37716.8
				12.7003	37340.8
				12.7103	37897.3
				12.7203	37086.1
				12.7303	37365.3
				12.7403	37138.5
				12.7503	36655.2
				12.7603	37201.4
				12.7703	36567.1
				12.7803	36869.6
				12.7903	36992.5
				12.8003	36634.3
				12.8103	37303
				12.8203	36706.7
				12.8303	36943.3
				12.8403	37109.5
				12.8503	36497.2
				12.8603	37204.7
				12.8703	36722.3
				12.8803	36798.9
				12.8903	37023.2
				12.9003	36469.4
				12.9103	37303.9
				12.9203	36981.4
				12.9303	37163.2
				12.9403	37412.6
				12.9503	36818.5
				12.9603	37471.5
				12.9703	36986.8
				12.9803	36913.9
				12.9903	37140.6
				13.0003	36490.5
				13.0103	37127.3
				13.0203	36764.5
				13.0303	36728.9
				13.0403	37140.3
				13.0503	36488.4
				13.0603	37032.9
				13.0703	36912.6
				13.0803	36839.8
				13.0903	37118.6
				13.1003	36358.4
				13.1103	36874.2
				13.1203	36583.7
				13.1303	36318.9
				13.1403	36663.2
				13.1503	36020.7
				13.1603	36762.8
				13.1703	36759.6
				13.1803	36601.4
				13.1903	37261.3
				13.2003	36562.7
				13.2103	36970.2
				13.2203	36684.4
				13.2303	36416.6
				13.2403	36915.4
				13.2503	36049.6
				13.2603	36322.9
				13.2703	36200.3
				13.2803	36157
				13.2903	36847
				13.3003	36202.6
				13.3103	36636.1
				13.3203	36730.7
				13.3303	36566.6
				13.3403	37160
				13.3503	36432.7
				13.3603	36561.3
				13.3703	36600.3
				13.3803	36015
				13.3903	36659.5
				13.4003	36174.4
				13.4103	36518
				13.4203	36762.3
				13.4303	36381.6
				13.4403	37345.3
				13.4503	36848.8
				13.4603	37093
				13.4703	37120.1
				13.4803	36474
				13.4903	37161.7
				13.5003	36503
				13.5103	36655.4
				13.5203	36795.7
				13.5303	36284.3
				13.5403	36966.1
				13.5503	36568.9
				13.5603	36812.3
				13.5703	37151.8
				13.5803	36586.9
				13.5903	37178.4
				13.6003	36676.5
				13.6103	36551.7
				13.6203	36802.7
				13.6303	35955.6
				13.6403	36505
				13.6503	36139.3
				13.6603	36118.4
				13.6703	36523.2
				13.6803	35904.4
				13.6903	36665
				13.7003	36367
				13.7103	36300.4
				13.7203	36722.5
				13.7303	36018
				13.7403	36514.6
				13.7503	36040.2
				13.7603	35776.6
				13.7703	36244.3
				13.7803	35579.2
				13.7903	36306.9
				13.8003	36290.9
				13.8103	36128.9
				13.8203	36712.3
				13.8303	36153.8
				13.8403	36622.6
				13.8503	36459.4
				13.8603	36129.5
				13.8703	36609.1
				13.8803	35797.2
				13.8903	36181.6
				13.9003	36086.5
				13.9103	35714.6
				13.9203	36407.3
				13.9303	35814.7
				13.9403	36364
				13.9503	36554.8
				13.9603	36192.3
				13.9703	36943.7
				13.9803	36192.4
				13.9903	36501
				14.0003	36635.8
				14.0103	36158.3
				14.0203	36712.5
				14.0303	36143.2
				14.0403	36484.8
				14.0503	36666.1
				14.0603	36172
				14.0703	37000.3
				14.0803	36551.1
				14.0903	36748.7
				14.1003	37021.3
				14.1103	36411.9
				14.1203	36988.1
				14.1303	36444.3
				14.1403	36333.6
				14.1503	36594.4
				14.1603	35840.5
				14.1703	36412
				14.1803	35952.5
				14.1903	35752
				14.2003	36279.5
				14.2103	35750.8
				14.2203	36478.8
				14.2303	36172.8
				14.2403	35993.8
				14.2503	36523.4
				14.2603	35747.5
				14.2703	36265.6
				14.2803	35912.9
				14.2903	35734.5
				14.3003	36288.8
				14.3103	35696.3
				14.3203	36219.3
				14.3303	36117.7
				14.3403	35974.9
				14.3503	36622.2
				14.3603	36067
				14.3703	36579.2
				14.3803	36585.7
				14.3903	36228.1
				14.4003	36679.6
				14.4103	36001.7
				14.4203	36307.5
				14.4303	36314.5
				14.4403	35851.3
				14.4503	36541
				14.4603	36065.4
				14.4703	36440.1
				14.4803	36572.3
				14.4903	36083.8
				14.5003	36700.7
				14.5103	36028.9
				14.5203	36258
				14.5303	36386.4
				14.5403	35767.8
				14.5503	36345.3
				14.5603	35651.8
				14.5703	35813.8
				14.5803	35976.2
				14.5903	35455.1
				14.6003	36094.8
				14.6103	35596.5
				14.6203	35704.1
				14.6303	36017.3
				14.6403	35419.2
				14.6503	36054.8
				14.6603	35580.9
				14.6703	35583.6
				14.6803	35911.5
				14.6903	35214.1
				14.7003	35942.4
				14.7103	35561.4
				14.7203	35503.4
				14.7303	36011
				14.7403	35369.2
				14.7503	36146.8
				14.7603	35781.3
				14.7703	35646.4
				14.7803	36000.7
				14.7903	35173.1
				14.8003	35718.6
				14.8103	35442.1
				14.8203	35334.7
				14.8303	35739.2
				14.8403	35037.5
				14.8503	35610.2
				14.8603	35406.9
				14.8703	35355.7
				14.8803	35932
				14.8903	35193.7
				14.9003	35641.7
				14.9103	35557.1
				14.9203	35219.1
				14.9303	35732.1
				14.9403	34904.1
				14.9503	35417
				14.9603	35509.6
				14.9703	35208.4
				14.9803	35892.7
				14.9903	35278.8
				15.0003	35779.9
				15.0103	35776.8
				15.0203	35418.6
				15.0303	36050.8
				15.0403	35201.7
				15.0503	35415.8
				15.0603	35223.9
				15.0703	34817.2
				15.0803	35620.1
				15.0903	34915.1
				15.1003	35234
				15.1103	35344.9
				15.1203	35013.4
				15.1303	35864.6
				15.1403	35270.9
				15.1503	35452.2
				15.1603	35566.2
				15.1703	35112.9
				15.1803	35726
				15.1903	35226.8
				15.2003	35424.8
				15.2103	35605.4
				15.2203	35026
				15.2303	35796.3
				15.2403	35487.7
				15.2503	35724.2
				15.2603	36071.4
				15.2703	35324.5
				15.2803	35992.5
				15.2903	35431.6
				15.3003	35437.1
				15.3103	35741.6
				15.3203	34925.8
				15.3303	35498.6
				15.3403	35042.8
				15.3503	35077.4
				15.3603	35481.6
				15.3703	34985.6
				15.3803	35544.9
				15.3903	35003.2
				15.4003	34934.5
				15.4103	35400
				15.4203	34791.6
				15.4303	35307
				15.4403	34979.7
				15.4503	34804.8
				15.4603	35315.9
				15.4703	34693.8
				15.4803	35286.6
				15.4903	35223.2
				15.5003	34985
				15.5103	35516.4
				15.5203	34827
				15.5303	35390
				15.5403	35305.1
				15.5503	34871.5
				15.5603	35156.6
				15.5703	34352.4
				15.5803	34836
				15.5903	34832.4
				15.6003	34545.7
				15.6103	35146.5
				15.6203	34508.1
				15.6303	34815.7
				15.6403	34787.7
				15.6503	34409.7
				15.6603	34985.4
				15.6703	34368.5
				15.6803	34488.2
				15.6903	34621.3
				15.7003	34167.7
				15.7103	34918.6
				15.7203	34329.8
				15.7303	34499.5
				15.7403	34910.3
				15.7503	34535.8
				15.7603	35364.6
				15.7703	34948.3
				15.7803	34990
				15.7903	35207.5
				15.8003	34521.9
				15.8103	35052.6
				15.8203	34546
				15.8303	34645.7
				15.8403	34936
				15.8503	34354.4
				15.8603	35147.4
				15.8703	34915.4
				15.8803	34955.4
				15.8903	35314.4
				15.9003	34671.1
				15.9103	35308
				15.9203	34917.9
				15.9303	34716.7
				15.9403	35084.2
				15.9503	34382.2
				15.9603	34869.2
				15.9703	34742.2
				15.9803	34611.7
				15.9903	35121.1
				16.0003	34592.5
				16.0103	35173.5
				16.0203	35052.7
				16.0303	34780.3
				16.0403	35197.7
				16.0503	34252.2
				16.0603	34591.6
				16.0703	34450
				16.0803	34014.5
				16.0903	34610.1
				16.1003	33935.9
				16.1103	34546.1
				16.1203	34588.6
				16.1303	34246
				16.1403	34940.3
				16.1503	34302.5
				16.1603	34620.2
				16.1703	34574.2
				16.1803	34187.4
				16.1903	34741.5
				16.2003	34119.6
				16.2103	34421.8
				16.2203	34630.4
				16.2303	34361.9
				16.2403	35178.6
				16.2503	34700.7
				16.2603	35008.6
				16.2703	35283.7
				16.2803	34633.8
				16.2903	35190.6
				16.3003	34543.2
				16.3103	34642
				16.3203	34908.1
				16.3303	34155.5
				16.3403	34754.5
				16.3503	34319
				16.3603	34513.3
				16.3703	34935.7
				16.3803	34395.8
				16.3903	35067.6
				16.4003	34624.1
				16.4103	34705.8
				16.4203	35126.6
				16.4303	34541.4
				16.4403	34995.3
				16.4503	34381.4
				16.4603	34243.4
				16.4703	34827.1
				16.4803	34337.5
				16.4903	34899.5
				16.5003	34531.7
				16.5103	34386.1
				16.5203	35080.6
				16.5303	34506.4
				16.5403	35057.3
				16.5503	34654.2
				16.5603	34229.9
				16.5703	34780.1
				16.5803	34012.1
				16.5903	34560.1
				16.6003	34233.8
				16.6103	33785.4
				16.6203	34196.6
				16.6303	33663.1
				16.6403	34382.9
				16.6503	34314.9
				16.6603	33928.4
				16.6703	34434.9
				16.6803	33766.8
				16.6903	34232.8
				16.7003	34063.9
				16.7103	33562.9
				16.7203	34053
				16.7303	33369.1
				16.7403	33644.1
				16.7503	33858.8
				16.7603	33536
				16.7703	34258.7
				16.7803	33693.4
				16.7903	33948.4
				16.8003	34136.7
				16.8103	33634.8
				16.8203	34124.4
				16.8303	33440.9
				16.8403	33678
				16.8503	33838.3
				16.8603	33269.5
				16.8703	34102.8
				16.8803	33586.6
				16.8903	33868.7
				16.9003	34241.2
				16.9103	33839
				16.9203	34578
				16.9303	34186.3
				16.9403	34109.6
				16.9503	34078.9
				16.9603	33374.3
				16.9703	33950.1
				16.9803	33532.8
				16.9903	33488.1
				17.0003	33818.1
				17.0103	33354.4
				17.0203	34080
				17.0303	33817.7
				17.0403	33815.5
				17.0503	34248.3
				17.0603	33515.3
				17.0703	34090.5
				17.0803	33834.4
				17.0903	33607.4
				17.1003	33893.5
				17.1103	33004.3
				17.1203	33560.7
				17.1303	33492.8
				17.1403	33472.2
				17.1503	34009
				17.1603	33439.4
				17.1703	34135.6
				17.1803	34043.8
				17.1903	33720.1
				17.2003	34110.2
				17.2103	33299.4
				17.2203	33610.1
				17.2303	33420.2
				17.2403	33074.9
				17.2503	33697.8
				17.2603	33131.3
				17.2703	33499.2
				17.2803	33583.4
				17.2903	33393.1
				17.3003	34346.4
				17.3103	33712
				17.3203	33910.1
				17.3303	34019.9
				17.3403	33550.3
				17.3503	33966.9
				17.3603	33117.5
				17.3703	33329.1
				17.3803	33567.1
				17.3903	33131.7
				17.4003	33973.4
				17.4103	33476.5
				17.4203	33765.2
				17.4303	34011.5
				17.4403	33532.1
				17.4503	34156.8
				17.4603	33580.8
				17.4703	33519.7
				17.4803	33524.8
				17.4903	32834.2
				17.5003	33460.7
				17.5103	33157.3
				17.5203	33211.6
				17.5303	33619.4
				17.5403	33158.4
				17.5503	33882.9
				17.5603	33517.2
				17.5703	33400.7
				17.5803	33740
				17.5903	32921.6
				17.6003	33442.9
				17.6103	33040.5
				17.6203	32782
				17.6303	33131.9
				17.6403	32280.1
				17.6503	32919.3
				17.6603	32813.5
				17.6703	32916.6
				17.6803	33471.8
				17.6903	32749.5
				17.7003	33290.2
				17.7103	33023
				17.7203	32693.5
				17.7303	33100.7
				17.7403	32338.8
				17.7503	32782.3
				17.7603	32658.5
				17.7703	32472.3
				17.7803	33236.9
				17.7903	32800.7
				17.8003	33264.3
				17.8103	33276.1
				17.8203	32985
				17.8303	33745.4
				17.8403	32979.3
				17.8503	33141.6
				17.8603	32940.4
				17.8703	32333.2
				17.8803	32966.8
				17.8903	32372.3
				17.9003	32777
				17.9103	32981.9
				17.9203	32586.8
				17.9303	33363.9
				17.9403	32940.9
				17.9503	33241.7
				17.9603	33308.1
				17.9703	32482.3
				17.9803	32934.1
				17.9903	32356.1
				18.0003	32523.9
				18.0103	32657.5
				18.0203	32090.2
				18.0303	32903.7
				18.0403	32556.1
				18.0503	32807.5
				18.0603	33280.7
				18.0703	32782.2
				18.0803	33378
				18.0903	32759.7
				18.1003	32661.7
				18.1103	32981.9
				18.1203	32255.6
				18.1303	32821.6
				18.1403	32436.9
				18.1503	32483.8
				18.1603	33028.5
				18.1703	32484.9
				18.1803	33278.7
				18.1903	32995.2
				18.2003	32919.2
				18.2103	33317.5
				18.2203	32565.1
				18.2303	33086.5
				18.2403	32682.7
				18.2503	32384.8
				18.2603	32707.5
				18.2703	32096.8
				18.2803	32684
				18.2903	32562.7
				18.3003	32497
				18.3103	33128.9
				18.3203	32538.8
				18.3303	32952
				18.3403	32747.2
				18.3503	32279.1
				18.3603	32739.2
				18.3703	31894.3
				18.3803	32223.3
				18.3903	32133.5
				18.4003	31791.1
				18.4103	32526.9
				18.4203	31924.8
				18.4303	32469.7
				18.4403	32621
				18.4503	32368.2
				18.4603	32980.9
				18.4703	32307.9
				18.4803	32676.5
				18.4903	32588.7
				18.5003	31984.2
				18.5103	32491.8
				18.5203	31932.8
				18.5303	32234.6
				18.5403	32488.8
				18.5503	32198.3
				18.5603	32996.5
				18.5703	32530.5
				18.5803	32748.5
				18.5903	32963.5
				18.6003	32416.2
				18.6103	32940.6
				18.6203	32246.9
				18.6303	32138.4
				18.6403	32314
				18.6503	31711.6
				18.6603	32384.2
				18.6703	32014.4
				18.6803	32117
				18.6903	32638.3
				18.7003	32067.9
				18.7103	32787.4
				18.7203	32464.6
				18.7303	32426.2
				18.7403	32665.6
				18.7503	31827.6
				18.7603	32398.1
				18.7703	32023.5
				18.7803	31844.1
				18.7903	32241.4
				18.8003	31777.7
				18.8103	32473.7
				18.8203	32417.4
				18.8303	32400.8
				18.8403	32947
				18.8503	32259
				18.8603	32504.6
				18.8703	32169.7
				18.8803	31739.9
				18.8903	32263.6
				18.9003	31503.4
				18.9103	31939.5
				18.9203	31875.5
				18.9303	31650.8
				18.9403	32395.7
				18.9503	31781.9
				18.9603	32196.2
				18.9703	32128
				18.9803	31668.9
				18.9903	32039
				19.0003	31313.5
				19.0103	31540.2
				19.0203	31388.8
				19.0303	30827.4
				19.0403	31376.3
				19.0503	31069
				19.0603	31542.3
				19.0703	31809.1
				19.0803	31390
				19.0903	32153.7
				19.1003	31664
				19.1103	31715.9
				19.1203	31786.7
				19.1303	31088.1
				19.1403	31634.1
				19.1503	31009.5
				19.1603	31193
				19.1703	31692.7
				19.1803	31308.8
				19.1903	32148.5
				19.2003	31754.4
				19.2103	31997.1
				19.2203	32542
				19.2303	32000.8
				19.2403	32561.5
				19.2503	31973.5
				19.2603	31904.6
				19.2703	32181.1
				19.2803	31456.9
				19.2903	32056.8
				19.3003	31754
				19.3103	31808.4
				19.3203	32309.8
				19.3303	31804.3
				19.3403	32593.5
				19.3503	32284.3
				19.3603	31998.2
				19.3703	32371.4
				19.3803	31485.5
				19.3903	31728
				19.4003	31331.5
				19.4103	31025.4
				19.4203	31608.9
				19.4303	30942.6
				19.4403	31494.7
				19.4503	31431
				19.4603	31246.5
				19.4703	31981.7
				19.4803	31271
				19.4903	31760
				19.5003	31628.8
				19.5103	31260.6
				19.5203	31880.9
				19.5303	31086.3
				19.5403	31481.8
				19.5503	31447.6
				19.5603	31135.1
				19.5703	31985.5
				19.5803	31679.5
				19.5903	32208.5
				19.6003	32250.2
				19.6103	31751.6
				19.6203	32450.2
				19.6303	31903.4
				19.6403	32022
				19.6503	32020.9
				19.6603	31308.8
				19.6703	31999.2
				19.6803	31496.4
				19.6903	31702.3
				19.7003	31942.9
				19.7103	31419.8
				19.7203	32179.6
				19.7303	31702.9
				19.7403	31828.5
				19.7503	32016.1
				19.7603	31206.4
				19.7703	31530.8
				19.7803	30892.6
				19.7903	30922.9
				19.8003	31181
				19.8103	30504.2
				19.8203	31065.6
				19.8303	30820.1
				19.8403	30918.2
				19.8503	31330.4
				19.8603	30647.9
				19.8703	31092.7
				19.8803	30696.8
				19.8903	30474
				19.9003	30859.3
				19.9103	30139.7
				19.9203	30596.8
				19.9303	30338.6
				19.9403	30339.8
				19.9503	31182.6
				19.9603	30758.2
				19.9703	31414.1
				19.9803	31303.8
[truncated: 8,002 more rows]

## Sheet: Fig.S32e
SR-1		SR-2		SR-3		SR-4		SR-5
Step time (s)	Modulus (Pa)	Step time (s)	Modulus (Pa)	Step time (s)	Modulus (Pa)	Step time (s)	Modulus (Pa)	Step time (s)	Modulus (Pa)
0.01033	74411.8	0.01033	42474.5	0.01032	221592	0.01032	244162	0.01033	279532
0.11042	74419.3	0.11042	42467.6	0.02033	183875	0.02033	198025	0.02034	212399
0.21051	74426.8	0.21051	42460.6	0.03034	157296	0.03034	169948	0.03035	179278
0.3106	74434.3	0.3106	42453.7	0.04032	142013	0.04035	154098	0.04036	162115
0.41069	74441.8	0.41069	42446.8	0.05033	131546	0.05033	143885	0.05031	150891
0.51078	74449.3	0.51078	42439.9	0.06034	123716	0.06034	137202	0.06032	142708
0.61087	74456.8	0.61087	42432.9	0.07032	118302	0.07035	131412	0.07033	136336
0.71096	74464.3	0.71096	42426	0.08033	113708	0.08033	126453	0.08034	131159
0.81105	74471.8	0.81105	42419.1	0.09034	109846	0.09034	122132	0.09035	127134
0.91114	74479.3	0.91113	42412.2	0.10032	106416	0.10035	118481	0.10036	123889
1.01123	74486.9	1.01122	42405.3	0.11033	99128.6	0.11033	110632	0.11031	120864
1.11132	74494.4	1.11131	42398.3	0.12034	92813.9	0.12034	104587	0.12032	118007
1.21141	74501.9	1.2114	42391.4	0.13032	89753.4	0.13034	101751	0.13033	115654
1.3115	74509.4	1.31149	42384.5	0.14033	87386.3	0.14032	99726.4	0.14033	113571
1.41159	74516.9	1.41158	42377.6	0.15034	85171.8	0.15033	97508.3	0.15035	111786
1.51168	74524.4	1.51167	42370.7	0.16032	83910	0.16034	96339.7	0.16036	109949
1.61177	74532	1.61176	42363.8	0.17033	81845.8	0.17032	94537.9	0.1703	108324
1.71186	74539.5	1.71185	42356.9	0.18034	80692	0.18033	93250.6	0.18031	106818
1.81195	74547	1.81194	42349.9	0.19035	79628.5	0.19034	92051.7	0.19032	105550
1.91204	74554.5	1.91203	42343	0.20033	78356	0.20032	90192.6	0.20033	104388
2.01213	74562	2.01212	42336.1	0.21034	77949.2	0.21033	89294	0.21034	103295
2.11222	74569.6	2.11221	42329.2	0.22035	76595.3	0.22034	87927.2	0.22035	102111
2.21231	74577.1	2.2123	42322.3	0.23033	76018.7	0.23032	87287.5	0.23036	101101
2.3124	74584.6	2.31239	42315.4	0.24033	75552.5	0.24033	86968.3	0.24031	100258
2.41249	74592.1	2.41248	42308.5	0.25034	74410.7	0.25034	86055.4	0.25032	99457.7
2.51258	74599.6	2.51257	42301.6	0.26032	74230.5	0.26032	86121.2	0.26033	98671.4
2.61267	74607.2	2.61266	42294.7	0.27033	73041.3	0.27033	85260.1	0.27034	97877.7
2.71276	74614.7	2.71275	42287.8	0.28034	72483.3	0.28034	84917.6	0.28035	97093.6
2.81285	74622.2	2.81284	42280.9	0.29032	72091.4	0.29035	84848.2	0.29036	96397.2
2.91294	74629.8	2.91293	42274	0.30033	71011.9	0.30033	83754.7	0.30031	95761.4
3.01303	74637.3	3.01302	42267.1	0.31034	71036.3	0.31034	83552.4	0.31032	95066
3.11312	74644.8	3.11311	42260.2	0.32032	70095.9	0.32035	82334.7	0.32033	94430.3
3.21321	74652.3	3.2132	42253.3	0.33033	69825.1	0.33033	81491.3	0.33034	93856.4
3.31329	74659.9	3.31329	42246.4	0.34034	69617	0.34034	81222.6	0.34035	93349.1
3.41338	74667.4	3.41338	42239.5	0.35032	68781.1	0.35035	80352.9	0.35036	92835.7
3.51347	74674.9	3.51347	42232.6	0.36033	69070.8	0.36033	80483	0.36031	92333.4
3.61356	74682.5	3.61356	42225.8	0.37034	68451.3	0.37034	79943.3	0.37032	91818.2
3.71365	74690	3.71365	42218.9	0.38032	68077.5	0.38034	79706.6	0.38033	91392
3.81374	74697.5	3.81374	42212	0.39033	67903.6	0.39032	79958.5	0.39033	90982.9
3.91383	74705.1	3.91383	42205.1	0.40034	67000.6	0.40033	79429.5	0.40035	90602.2
4.01392	74712.6	4.01392	42198.2	0.41032	67092.6	0.41034	79745.5	0.41036	90114.7
4.11401	74720.1	4.11401	42191.3	0.42033	66422.1	0.42032	79228.7	0.4203	89666.9
4.2141	74727.7	4.2141	42184.4	0.43034	66038.6	0.43033	78638.9	0.43031	89263.2
4.31419	74735.2	4.31419	42177.6	0.44035	66126.6	0.44034	78483.4	0.44032	88939.1
4.41428	74742.8	4.41428	42170.7	0.45033	65433.9	0.45032	77573.1	0.45033	88574.3
4.51437	74750.3	4.51437	42163.8	0.46034	65718.6	0.46033	77534.4	0.46034	88222
4.61446	74757.8	4.61446	42156.9	0.47035	65468	0.47034	76846.7	0.47035	87857.6
4.71455	74765.4	4.71455	42150	0.48033	65182.5	0.48032	76089	0.48036	87531.7
4.81464	74772.9	4.81464	42143.2	0.49034	65445.2	0.49033	76223.2	0.49031	87237.9
4.91473	74780.5	4.91473	42136.3	0.50035	64588.7	0.50034	75632	0.50032	86906.8
5.01482	74788	5.01482	42129.4	0.51032	64741.3	0.51032	76050.4	0.51033	86584.2
5.11491	74795.5	5.1149	42122.5	0.52033	64198.5	0.52033	76037.9	0.52034	86299
5.215	74803.1	5.21499	42115.7	0.53034	63680.8	0.53034	75835.2	0.53035	86028.2
5.31509	74810.6	5.31508	42108.8	0.54032	63767.9	0.54035	76235.4	0.54036	85792.8
5.41518	74818.2	5.41517	42101.9	0.55033	62926.4	0.55033	75483.3	0.55031	85541.7
5.51527	74825.7	5.51526	42095.1	0.56034	63107	0.56034	75480.5	0.56032	85242.6
5.61536	74833.3	5.61535	42088.2	0.57032	62809	0.57035	74982.5	0.57033	85001.3
5.71545	74840.8	5.71544	42081.3	0.58033	62460.6	0.58033	74265.9	0.58034	84772.1
5.81554	74848.4	5.81553	42074.5	0.59034	62834.1	0.59034	74316	0.59035	84531.2
5.91563	74855.9	5.91562	42067.6	0.60032	62262	0.60035	73463	0.60036	84273.3
6.01572	74863.5	6.01571	42060.7	0.61033	62579.9	0.61033	73499.9	0.61031	83995.9
6.11581	74871	6.1158	42053.9	0.62034	62246.2	0.62033	73329.6	0.62032	83762.9
6.2159	74878.6	6.21589	42047	0.63032	61755.9	0.63035	73061	0.63033	83571
6.31599	74886.1	6.31598	42040.2	0.64033	61955.5	0.64032	73553	0.64033	83374.4
6.41608	74893.7	6.41607	42033.3	0.65034	61251.7	0.65033	73159.8	0.65034	83135.2
6.51617	74901.2	6.51616	42026.4	0.66032	61267.6	0.66034	73701.6	0.66036	82908.1
6.61626	74908.8	6.61625	42019.6	0.67033	60947.5	0.67032	73859.8	0.6703	82710.5
6.71635	74916.4	6.71634	42012.7	0.68034	60407.3	0.68033	73502.9	0.68031	82530.7
6.81644	74923.9	6.81643	42005.9	0.69035	60792.1	0.69034	73709	0.69032	82343.9
6.91653	74931.5	6.91652	41999	0.70033	60193.7	0.70032	72988.6	0.70033	82130.2
7.01662	74939	7.01661	41992.2	0.71034	60341.6	0.71033	72855.3	0.71034	81933.5
7.11671	74946.6	7.1167	41985.3	0.72035	60324.5	0.72034	72474.5	0.72035	81743.6
7.2168	74954.2	7.21679	41978.5	0.73033	60001.9	0.73032	71540.5	0.73036	81565.5
7.31689	74961.7	7.31688	41971.6	0.74033	60405.8	0.74033	71684.6	0.74031	81390.8
7.41697	74969.3	7.41697	41964.8	0.75035	59765.5	0.75034	71210.5	0.75032	81184.4
7.51706	74976.8	7.51706	41957.9	0.76032	59835.3	0.76032	71487.4	0.76033	81001.9
7.61715	74984.4	7.61715	41951.1	0.77033	59783.1	0.77033	71772.1	0.77034	80841.9
7.71724	74992	7.71724	41944.2	0.78034	59131.7	0.78034	71340	0.78035	80723
7.81733	74999.5	7.81733	41937.4	0.79032	59387.1	0.79035	71867.2	0.79036	80547.4
7.91742	75007.1	7.91742	41930.6	0.80033	58676.5	0.80033	71506.2	0.80031	80365.2
8.01751	75014.7	8.01751	41923.7	0.81034	58758	0.81034	71618.7	0.81032	80177
8.1176	75022.2	8.1176	41916.9	0.82032	58816.9	0.82035	71707.4	0.82033	80030.1
8.21769	75029.8	8.21769	41910	0.83033	58275.5	0.83033	70942.9	0.83034	79889
8.31778	75037.4	8.31778	41903.2	0.84034	58709.1	0.84034	71080.6	0.84035	79711.3
8.41787	75044.9	8.41787	41896.4	0.85032	58157.6	0.85035	70259.4	0.85036	79535.6
8.51796	75052.5	8.51796	41889.5	0.86033	58342.1	0.86033	70080.7	0.86031	79376.7
8.61805	75060.1	8.61805	41882.7	0.87034	58470.5	0.87033	70120.3	0.87032	79242.9
8.71814	75067.7	8.71814	41875.9	0.88032	57923.4	0.88035	69524	0.88033	79101.1
8.81823	75075.2	8.81823	41869	0.89033	58278.7	0.89032	70029.6	0.89033	78946.1
8.91832	75082.8	8.91832	41862.2	0.90034	57682.5	0.90033	69631.2	0.90034	78792.5
9.01841	75090.4	9.01841	41855.4	0.91032	57636.6	0.91034	69805.5	0.91036	78668.1
9.1185	75097.9	9.1185	41848.5	0.92033	57545.1	0.92032	70295.4	0.9203	78539.8
9.21859	75105.5	9.21859	41841.7	0.93034	56847	0.93033	69920.3	0.93031	78407.1
9.31868	75113.1	9.31868	41834.9	0.94035	57236.4	0.94034	70311.5	0.94032	78259.5
9.41877	75120.7	9.41876	41828.1	0.95033	56797	0.95032	69754	0.95033	78118.2
9.51886	75128.3	9.51885	41821.2	0.96034	56756.2	0.96033	69468.7	0.96034	77992.6
9.61895	75135.8	9.61894	41814.4	0.97035	56975.1	0.97034	69528.3	0.97035	77886.2
9.71904	75143.4	9.71903	41807.6	0.98033	56450.6	0.98032	68719.9	0.98036	77758.3
9.81913	75151	9.81912	41800.8	0.99033	56912.4	0.99033	68905.7	0.99031	77602.6
9.91922	75158.6	9.91921	41794	1.00035	56539.4	1.00034	68492.6	1.00032	77453.1
10.0193	75166.2	10.0193	41787.1	1.01032	56336.3	1.01032	68265.2	1.01033	77338.3
10.1194	75173.7	10.1194	41780.3	1.02033	56562	1.02033	68634.3	1.02034	77228.1
10.2195	75181.3	10.2195	41773.5	1.03034	55854.9	1.03034	68286.9	1.03035	77122
10.3196	75188.9	10.3196	41766.7	1.04032	56148.5	1.04035	68870.9	1.04036	76985.9
10.4197	75196.5	10.4197	41759.9	1.05033	55664.4	1.05033	68824.4	1.05031	76860.7
10.5198	75204.1	10.5198	41753.1	1.06034	55396.2	1.06034	68679.1	1.06032	76757.3
10.6198	75211.7	10.6198	41746.3	1.07032	55711	1.07035	69141.6	1.07033	76671.4
10.7199	75219.2	10.7199	41739.4	1.08033	55123	1.08033	68430.5	1.08034	76561.9
10.82	75226.8	10.82	41732.6	1.09034	55585.8	1.09034	68688.6	1.09035	76453.8
10.9201	75234.4	10.9201	41725.8	1.10032	55326.8	1.10035	68312.6	1.10036	76343
11.0202	75242	11.0202	41719	1.11033	55337.8	1.11033	67860.8	1.11031	76251.9
11.1203	75249.6	11.1203	41712.2	1.12034	55855.1	1.12033	68216.2	1.12032	76142.3
11.2204	75257.2	11.2204	41705.4	1.13032	55255.9	1.13034	67543.6	1.13033	76018.1
11.3205	75264.8	11.3205	41698.6	1.14033	55583	1.14032	67856.2	1.14034	75901.7
11.4206	75272.4	11.4206	41691.8	1.15034	55252	1.15033	67734.9	1.15035	75807.5
11.5206	75280	11.5206	41685	1.16032	54976.6	1.16034	67640.2	1.16035	75722.5
11.6207	75287.6	11.6207	41678.2	1.17033	55327	1.17032	68359.5	1.1703	75635.4
11.7208	75295.2	11.7208	41671.4	1.18034	54662.3	1.18033	67830.6	1.18031	75524.4
11.8209	75302.8	11.8209	41664.6	1.19035	54909.3	1.19034	68168.5	1.19032	75415.2
11.921	75310.4	11.921	41657.8	1.20033	54796.8	1.20032	68021.4	1.20033	75332
12.0211	75317.9	12.0211	41651	1.21034	54590.6	1.21033	67615.7	1.21034	75247.7
12.1212	75325.5	12.1212	41644.2	1.22035	55165.8	1.22034	67778.5	1.22035	75159.1
12.2213	75333.1	12.2213	41637.4	1.23033	54677.1	1.23032	66953.8	1.23036	75060.7
12.3214	75340.7	12.3214	41630.6	1.24034	54915.9	1.24033	66971.3	1.24031	74958.1
12.4215	75348.3	12.4215	41623.8	1.25035	54775.8	1.25034	66700.6	1.25032	74877.3
12.5215	75355.9	12.5215	41617.1	1.26032	54264.4	1.26032	66131.6	1.26033	74796.9
12.6216	75363.5	12.6216	41610.3	1.27033	54608.7	1.27033	66656.9	1.27034	74711.2
12.7217	75371.1	12.7217	41603.5	1.28034	53977.3	1.28034	66368	1.28035	74624.9
12.8218	75378.8	12.8218	41596.7	1.29032	54138.3	1.29035	66746.8	1.29036	74534.3
12.9219	75386.4	12.9219	41589.9	1.30033	53978.7	1.30033	66918.9	1.30031	74460.9
13.022	75394	13.022	41583.1	1.31034	53320.9	1.31034	66399.1	1.31032	74391.2
13.1221	75401.6	13.1221	41576.3	1.32032	53644.1	1.32035	66987.9	1.32033	74299.8
13.2222	75409.2	13.2222	41569.5	1.33033	53135.4	1.33033	66571.8	1.33034	74199.7
13.3223	75416.8	13.3223	41562.8	1.34034	53451.6	1.34034	66558.4	1.34035	74119.9
13.4224	75424.4	13.4224	41556	1.35032	53508.4	1.35035	66391.2	1.35036	74041.2
13.5224	75432	13.5224	41549.2	1.36033	52988.2	1.36033	65508.8	1.36031	73966.5
13.6225	75439.6	13.6225	41542.4	1.37034	53439	1.37033	65891.6	1.37032	73892.7
13.7226	75447.2	13.7226	41535.7	1.38032	52897.8	1.38034	65252.3	1.38033	73800.5
13.8227	75454.8	13.8227	41528.9	1.39033	52963.2	1.39032	65313.4	1.39034	73717.5
13.9228	75462.4	13.9228	41522.1	1.40034	52918.2	1.40033	65488.3	1.40035	73658.9
14.0229	75470	14.0229	41515.3	1.41032	52282.4	1.41034	65082.7	1.41035	73583.2
14.123	75477.7	14.123	41508.6	1.42033	52605.7	1.42032	65741.8	1.4203	73518.7
14.2231	75485.3	14.2231	41501.8	1.43034	52095	1.43033	65349	1.43031	73437.3
14.3232	75492.9	14.3232	41495	1.44035	52227.3	1.44034	65608.8	1.44032	73360.6
14.4233	75500.5	14.4232	41488.2	1.45033	52561.5	1.45032	65953.2	1.45033	73302
14.5234	75508.1	14.5233	41481.5	1.46034	52226.1	1.46033	65343.9	1.46034	72536.9
14.6234	75515.7	14.6234	41474.7	1.47035	52715.3	1.47034	65546.3	1.47035	72076.5
14.7235	75523.4	14.7235	41467.9	1.48033	52340.5	1.48032	64897.8	1.48036	71727.8
14.8236	75531	14.8236	41461.2	1.49034	52284.3	1.49033	64700	1.49031	71484.2
14.9237	75538.6	14.9237	41454.4	1.50035	52625.7	1.50034	65135.5	1.50032	71272.5
15.0238	75546.2	15.0238	41447.7	1.51032	52231.7	1.51032	64629.2	1.51033	71036.8
15.1239	75553.8	15.1239	41440.9	1.52033	52653.4	1.52033	64950.6	1.52034	70882.9
15.224	75561.5	15.224	41434.1	1.53034	52169.7	1.53034	64685.3	1.53035	70685.4
15.3241	75569.1	15.3241	41427.4	1.54032	51973.3	1.54035	64725.5	1.54036	70533
15.4242	75576.7	15.4241	41420.6	1.55033	52262.1	1.55033	65304.7	1.55031	70402
15.5243	75584.3	15.5242	41413.9	1.56034	51803	1.56034	64953.1	1.56032	70233.2
15.6243	75592	15.6243	41407.1	1.57032	52396.8	1.57035	65457	1.57033	70134.8
15.7244	75599.6	15.7244	41400.3	1.58033	52163	1.58033	65122.9	1.58034	69976.3
15.8245	75607.2	15.8245	41393.6	1.59034	52071.8	1.59034	64875	1.59035	69840.4
15.9246	75614.8	15.9246	41386.8	1.60032	52448	1.60035	65260.1	1.60036	69734
16.0247	75622.5	16.0247	41380.1	1.61033	51982.8	1.61033	64460	1.61031	69577.6
16.1248	75630.1	16.1248	41373.3	1.62034	52657.5	1.62033	64855.1	1.62032	69499.8
16.2249	75637.7	16.2249	41366.6	1.63032	52366.9	1.63034	64579.8	1.63033	69371.2
16.325	75645.3	16.325	41359.8	1.64033	52096.5	1.64032	64222.6	1.64034	69275.7
16.425	75653	16.425	41353.1	1.65034	52247.9	1.65033	64758.6	1.65035	69193.2
16.5251	75660.6	16.5251	41346.3	1.66032	51555.8	1.66034	64155.4	1.66035	69064.8
16.6252	75668.2	16.6252	41339.6	1.67033	51874.1	1.67032	64630.6	1.6703	69005.9
16.7253	75675.9	16.7253	41332.9	1.68034	51663.3	1.68033	64660.4	1.68031	68897.9
16.8254	75683.5	16.8254	41326.1	1.69035	51396.4	1.69034	64225.4	1.69032	68796.7
16.9255	75691.1	16.9255	41319.4	1.70033	51611.9	1.70032	64498.1	1.70033	68729.9
17.0256	75698.8	17.0256	41312.6	1.71034	50990.3	1.71033	63953.5	1.71034	68615.9
17.1257	75706.4	17.1257	41305.9	1.72035	51361.5	1.72034	64282.3	1.72035	68552.2
17.2258	75714	17.2258	41299.1	1.73033	51341.1	1.73032	64256	1.73036	68449.5
17.3259	75721.7	17.3259	41292.4	1.74034	51147.1	1.74033	63942.4	1.74031	68360.6
17.426	75729.3	17.426	41285.7	1.75035	51423.7	1.75034	64062.9	1.75032	68316.1
17.526	75737	17.526	41278.9	1.76032	50733.1	1.76032	63364.3	1.76033	68210.1
17.6261	75744.6	17.6261	41272.2	1.77033	50845.5	1.77033	63806.7	1.77034	68152.1
17.7262	75752.2	17.7262	41265.5	1.78034	50706.5	1.78034	63923.3	1.78035	68070.1
17.8263	75759.9	17.8263	41258.7	1.79032	50376.7	1.79035	63493.6	1.79036	67983.4
17.9264	75767.5	17.9264	41252	1.80033	50785	1.80033	64018.5	1.80031	67945.8
18.0265	75775.2	18.0265	41245.3	1.81034	50054.6	1.81034	63500	1.81032	67838.9
18.1266	75782.8	18.1266	41238.6	1.82032	50252.5	1.82035	63709	1.82033	67790.4
18.2267	75790.5	18.2267	41231.8	1.83033	50259	1.83033	63853.4	1.83034	67718.6
18.3268	75798.1	18.3268	41225.1	1.84034	49944	1.84034	63226.4	1.84035	67622.6
18.4269	75805.8	18.4268	41218.4	1.85032	50595.7	1.85035	63835.7	1.85036	67581.2
18.5269	75813.4	18.5269	41211.6	1.86033	50255.7	1.86033	63421.5	1.86031	67470.6
18.627	75821	18.627	41204.9	1.87034	50579.4	1.87033	63301.2	1.87032	67430
18.7271	75828.7	18.7271	41198.2	1.88032	50619.3	1.88034	63484	1.88033	67367.8
18.8272	75836.3	18.8272	41191.5	1.89033	50219.6	1.89032	63032.9	1.89034	67282.2
18.9273	75844	18.9273	41184.8	1.90034	50759.6	1.90033	63586.8	1.90035	67252.7
19.0274	75851.6	19.0274	41178	1.91032	50225.4	1.91034	63209.4	1.91035	67152
19.1275	75859.3	19.1275	41171.3	1.92033	50330.7	1.92032	63170.7	1.9203	67114.6
19.2276	75867	19.2276	41164.6	1.93034	50200.1	1.93033	63219.6	1.93031	67054.9
19.3277	75874.6	19.3276	41157.9	1.94035	49614.2	1.94034	62854.8	1.94032	66973.5
19.4277	75882.3	19.4277	41151.2	1.95033	50065.9	1.95032	63607.1	1.95033	66948.8
19.5278	75889.9	19.5278	41144.5	1.96034	49626.6	1.96033	63176.4	1.96034	66853.6
19.6279	75897.6	19.6279	41137.8	1.97035	49773.6	1.97034	63118.2	1.97035	66812.9
19.728	75905.2	19.728	41131	1.98033	49798.1	1.98032	63310.6	1.98036	66756.9
19.8281	75912.9	19.8281	41124.3	1.99034	49322.2	1.99033	62736.8	1.99031	66682
19.9282	75920.5	19.9282	41117.6	2.00034	49698.2	2.00034	63313.8	2.00032	66656.2
20.0283	75928.2	20.0283	41110.9	2.01032	49231.1	2.01032	62946	2.01033	66577.6
20.1284	75935.9	20.1284	41104.2	2.02033	49259.1	2.02033	62876.8	2.02034	66540.3
20.2285	75943.5	20.2285	41097.5	2.03034	49457.6	2.03034	63195.5	2.03035	66494
20.3285	75951.2	20.3285	41090.8	2.04032	48726.9	2.04035	62587.8	2.04036	66414.5
20.4286	75958.8	20.4286	41084.1	2.05033	48894.2	2.05033	62968.4	2.05031	66406.5
20.5287	75966.5	20.5287	41077.4	2.06034	48352.2	2.06034	62824.9	2.06032	66333.2
20.6288	75974.2	20.6288	41070.7	2.07032	48291.9	2.07035	62688.6	2.07033	66283.6
20.7289	75981.8	20.7289	41064	2.08033	48584.8	2.08033	63024	2.08034	66242.8
20.829	75989.5	20.829	41057.3	2.09034	48057.3	2.09034	62424	2.09035	66161.7
20.9291	75997.2	20.9291	41050.6	2.10032	48555.6	2.10035	62732.5	2.10036	66147.7
21.0292	76004.8	21.0292	41043.9	2.11033	48147.4	2.11033	62594.3	2.11031	66075.8
21.1293	76012.5	21.1293	41037.2	2.12034	48122.6	2.12034	62483.8	2.12032	66031.4
21.2294	76020.2	21.2294	41030.5	2.13032	48590.1	2.13034	62906.6	2.13033	66003.8
21.3295	76027.8	21.3295	41023.8	2.14033	48080.6	2.14032	62196.9	2.14034	65922.3
21.4295	76035.5	21.4295	41017.1	2.15034	48493.3	2.15033	62413.3	2.15035	65911.8
21.5296	76043.2	21.5296	41010.4	2.16032	48018.1	2.16034	62230.5	2.16035	65835.7
21.6297	76050.8	21.6297	41003.7	2.17033	47867.6	2.17032	62057.8	2.1703	65793.6
21.7298	76058.5	21.7298	40997	2.18034	48084.4	2.18033	62621.7	2.18031	65766.5
21.8299	76066.2	21.8299	40990.4	2.19035	47416	2.19034	61903.6	2.19032	65682.5
21.93	76073.9	21.93	40983.7	2.20033	47873.3	2.20032	62181	2.20033	65672
22.0301	76081.5	22.0301	40977	2.21034	47513.4	2.21033	61971.2	2.21034	65611.5
22.1302	76089.2	22.1302	40970.3	2.22035	47235.5	2.22034	61756.4	2.22035	65570.2
22.2303	76096.9	22.2303	40963.6	2.23033	47616.6	2.23032	62329.1	2.23036	65543.3
22.3303	76104.6	22.3303	40956.9	2.24034	47204.4	2.24033	61708.5	2.24031	65463.5
22.4304	76112.2	22.4304	40950.3	2.25034	47661.7	2.25034	61858.8	2.25032	65457.6
22.5305	76119.9	22.5305	40943.6	2.26032	47493.8	2.26032	61753.9	2.26033	65397.7
22.6306	76127.6	22.6306	40936.9	2.27033	47204.3	2.27033	61437	2.27034	65349.9
22.7307	76135.3	22.7307	40930.2	2.28034	47356.1	2.28034	61892.3	2.28035	65335.8
22.8308	76142.9	22.8308	40923.5	2.29032	46666.2	2.29035	61403.2	2.29036	65263.2
22.9309	76150.6	22.9309	40916.9	2.30033	46948.4	2.30033	61709.6	2.30031	65250.6
23.031	76158.3	23.031	40910.2	2.31034	46892.6	2.31034	61662.1	2.31032	65193.8
23.1311	76166	23.1311	40903.5	2.32032	46589.1	2.32035	61197.8	2.32033	65140.3
23.2312	76173.7	23.2311	40896.8	2.33033	46899.3	2.33033	61589.2	2.33034	65122.1
23.3313	76181.4	23.3312	40890.2	2.34034	46259.8	2.34034	61166.2	2.34035	65039.2
23.4313	76189	23.4313	40883.5	2.35032	46681.8	2.35035	61341.7	2.35036	65015
23.5314	76196.7	23.5314	40876.8	2.36033	46796.9	2.36033	61284.7	2.36031	64959.9
23.6315	76204.4	23.6315	40870.2	2.37034	46664.2	2.37034	60705.3	2.37032	64902.6
23.7316	76212.1	23.7316	40863.5	2.38032	47216.1	2.38034	61162.1	2.38033	64897.5
23.8317	76219.8	23.8317	40856.8	2.39033	46550.7	2.39032	60626.7	2.39034	64823.3
23.9318	76227.5	23.9318	40850.2	2.40034	46936.2	2.40033	60743.8	2.40035	64816.7
24.0319	76235.2	24.0319	40843.5	2.41032	47015.1	2.41034	60772.1	2.41035	64775.1
24.132	76242.9	24.132	40836.8	2.42033	46633.3	2.42032	60214.3	2.4203	64720.8
24.2321	76250.6	24.2321	40830.2	2.43034	47025.4	2.43033	60785.6	2.43031	64717.1
24.3321	76258.2	24.3321	40823.5	2.44035	46335.8	2.44034	60409.4	2.44032	64649.2
24.4322	76265.9	24.4322	40816.9	2.45033	46552.1	2.45032	60485.5	2.45033	64628.7
24.5323	76273.6	24.5323	40810.2	2.46034	46537.8	2.46033	60591.4	2.46034	64580.3
24.6324	76281.3	24.6324	40803.5	2.47035	46232.4	2.47034	60070.3	2.47035	64515.2
24.7325	76289	24.7325	40796.9	2.48033	46794.1	2.48032	60580.5	2.48036	64500.9
24.8326	76296.7	24.8326	40790.2	2.49034	46384.6	2.49033	59991.9	2.49031	64431.9
24.9327	76304.4	24.9327	40783.6	2.50034	46456.9	2.50034	60017	2.50032	64411.8
25.0328	76312.1	25.0328	40776.9	2.51032	46381	2.51032	60165	2.51033	64374.6
25.1329	76319.8	25.1329	40770.3	2.52033	45990.8	2.52033	59728.2	2.52034	64312.4
25.2329	76327.5	25.2329	40763.6	2.53034	46492.3	2.53034	60276.4	2.53035	64304.2
25.333	76335.2	25.333	40757	2.54032	45938.6	2.54035	59959.8	2.54036	64241.1
25.4331	76342.9	25.4331	40750.3	2.55033	45903.8	2.55033	60082.9	2.55031	64228
25.5332	76350.6	25.5332	40743.7	2.56034	45804	2.56034	60369.3	2.56032	64204.8
25.6333	76358.3	25.6333	40737	2.57032	45270.2	2.57035	59941.7	2.57033	64129.3
25.7334	76366	25.7334	40730.4	2.58033	45764	2.58033	60498.9	2.58034	64124
25.8335	76373.7	25.8335	40723.7	2.59034	45326.2	2.59034	60320.8	2.59035	64056.9
25.9336	76381.4	25.9336	40717.1	2.60032	45374.9	2.60035	60300.3	2.60036	64028.3
26.0337	76389.1	26.0337	40710.4	2.61033	45650.2	2.61033	60472	2.61031	64005.4
26.1338	76396.8	26.1338	40703.8	2.62034	45126.5	2.62034	59836.5	2.62032	63937.4
26.2339	76404.5	26.2338	40697.2	2.63032	45781	2.63034	60270.6	2.63033	63936.9
26.3339	76412.2	26.3339	40690.5	2.64033	45383.9	2.64032	60048.9	2.64034	63873.7
26.434	76420	26.434	40683.9	2.65034	45328.2	2.65033	59849.2	2.65035	63848.9
26.5341	76427.7	26.5341	40677.2	2.66032	45655.9	2.66034	60103.2	2.66035	63838.4
26.6342	76435.4	26.6342	40670.6	2.67033	45046.9	2.67032	59454.7	2.6703	63774.5
26.7343	76443.1	26.7343	40664	2.68034	45409.7	2.68033	59912.2	2.68031	63780.8
26.8344	76450.8	26.8344	40657.3	2.69035	45040.7	2.69034	59735	2.69032	63714.5
26.9345	76458.5	26.9345	40650.7	2.70033	44989	2.70032	59626	2.70033	63695.5
27.0346	76466.2	27.0346	40644.1	2.71034	45358.2	2.71033	59986.8	2.71034	63676.4
27.1347	76473.9	27.1347	40637.4	2.72035	44862	2.72034	59286.6	2.72035	63614.2
27.2347	76481.6	27.2347	40630.8	2.73033	45417.5	2.73032	59633.4	2.73036	63618.4
27.3348	76489.4	27.3348	40624.2	2.74034	45144.2	2.74033	59397.3	2.74031	63557.5
27.4349	76497.1	27.4349	40617.6	2.75034	45167.5	2.75034	59209.4	2.75032	63524.3
27.535	76504.8	27.535	40610.9	2.76032	45643.9	2.76032	59553.4	2.76033	63503.6
27.6351	76512.5	27.6351	40604.3	2.77033	45185.4	2.77033	58854.9	2.77034	63439.1
27.7352	76520.2	27.7352	40597.7	2.78034	45629.3	2.78034	59157.1	2.78035	63439
27.8353	76527.9	27.8353	40591.1	2.79032	45354.5	2.79035	58897.5	2.79036	63395.3
27.9354	76535.7	27.9354	40584.4	2.80033	45124.6	2.80033	58758.4	2.80031	63352.3
28.0355	76543.4	28.0355	40577.8	2.81034	45554.4	2.81034	59250.5	2.81032	63339.9
28.1355	76551.1	28.1355	40571.2	2.82032	44900.1	2.82035	58645.5	2.82033	63281.4
28.2356	76558.8	28.2356	40564.6	2.83033	45134.2	2.83033	58928	2.83034	63276.3
28.3357	76566.6	28.3357	40558	2.84034	44993.4	2.84034	58855.3	2.84035	63234.7
28.4358	76574.3	28.4358	40551.3	2.85032	44698.5	2.85035	58571.2	2.85036	63193
28.5359	76582	28.5359	40544.7	2.86033	45195.3	2.86033	59003.8	2.86031	63188.9
28.636	76589.7	28.636	40538.1	2.87034	44720.4	2.87034	58442.4	2.87032	63124.8
28.7361	76597.5	28.7361	40531.5	2.88032	45086.3	2.88034	58650.3	2.88033	63121.4
28.8362	76605.2	28.8362	40524.9	2.89033	45105.7	2.89032	58568.9	2.89034	63090.7
28.9363	76612.9	28.9363	40518.3	2.90034	44747.9	2.90033	58192.7	2.90035	63050.3
29.0364	76620.6	29.0364	40511.7	2.91032	45214.5	2.91034	58613.8	2.91035	63046.8
29.1364	76628.4	29.1364	40505.1	2.92033	44633.9	2.92032	58001.5	2.9203	62969.2
29.2365	76636.1	29.2365	40498.5	2.93034	44846.3	2.93033	58125.9	2.93031	62969
29.3366	76643.8	29.3366	40491.8	2.94035	44755.7	2.94034	58133.6	2.94032	62938.6
29.4367	76651.6	29.4367	40485.2	2.95033	44300.1	2.95032	57796.5	2.95033	62892.6
29.5368	76659.3	29.5368	40478.6	2.96034	44702.3	2.96033	58408.1	2.96034	62890.4
29.6369	76667	29.6369	40472	2.97035	44101.8	2.97034	57924	2.97035	62826.2
29.737	76674.8	29.737	40465.4	2.98033	44337.2	2.98032	58136	2.98036	62825.7
29.8371	76682.5	29.8371	40458.8	2.99034	44331.9	2.99033	58346.6	2.99031	62781.3
29.9372	76690.2	29.9372	40452.2	3.00034	43903.7	3.00034	57909	3.00032	62725.1
30.0373	76698	30.0373	40445.6	3.01032	44440.9	3.01032	58450.9	3.01033	62728.2
30.1374	76705.7	30.1374	40439	3.02033	44133.1	3.02033	57886.3	3.02034	62663.4
30.2374	76713.4	30.2374	40432.4	3.03034	44426.3	3.03034	58045.4	3.03035	62649.8
30.3375	76721.2	30.3375	40425.8	3.04032	44510.4	3.04035	58279.4	3.04036	62627.5
30.4376	76728.9	30.4376	40419.2	3.05033	44022.4	3.05033	57869.6	3.05031	62590.5
30.5377	76736.7	30.5377	40412.6	3.06034	44528.7	3.06034	58396.2	3.06032	62603.7
30.6378	76744.4	30.6378	40406.1	3.07032	44098.2	3.07035	57997.2	3.07033	62548.6
30.7379	76752.1	30.7379	40399.5	3.08033	44122.8	3.08033	58108.1	3.08034	62538.9
30.838	76759.9	30.838	40392.9	3.09034	44290.3	3.09034	58315.7	3.09035	62522.8
30.9381	76767.6	30.9381	40386.3	3.10032	43807.5	3.10035	57905.9	3.10036	62469.4
31.0382	76775.4	31.0382	40379.7	3.11033	44273.3	3.11033	58528.4	3.11031	62477.1
31.1382	76783.1	31.1382	40373.1	3.12034	43951.8	3.12034	58261.2	3.12032	62421.5
31.2383	76790.9	31.2383	40366.5	3.13032	44029.5	3.13034	58199.3	3.13033	62404.2
31.3384	76798.6	31.3384	40359.9	3.14033	44332.1	3.14032	58201.9	3.14034	62379
31.4385	76806.4	31.4385	40353.4	3.15034	43878.7	3.15033	57562.1	3.15035	62322.4
31.5386	76814.1	31.5386	40346.8	3.16032	44435.3	3.16034	58007	3.16035	62340.1
31.6387	76821.9	31.6387	40340.2	3.17033	44066.4	3.17032	57726.5	3.1703	62294.6
31.7388	76829.6	31.7388	40333.6	3.18034	44122.5	3.18033	57443.3	3.18031	62277
31.8389	76837.4	31.8389	40327	3.19035	44351.1	3.19034	57662.4	3.19032	62265.7
31.939	76845.1	31.939	40320.4	3.20033	43733.6	3.20032	57113.9	3.20033	62211.9
32.0391	76852.9	32.0391	40313.9	3.21034	44136.2	3.21033	57654.1	3.21034	62225.9
32.1391	76860.6	32.1391	40307.3	3.22035	43606.5	3.22034	57388.5	3.22035	62176.4
32.2392	76868.4	32.2392	40300.7	3.23033	43540.9	3.23032	57191.6	3.23036	62160.5
32.3393	76876.1	32.3393	40294.1	3.24034	43903	3.24033	57591.4	3.24031	62148
32.4394	76883.9	32.4394	40287.6	3.25034	43273.3	3.25034	57046.3	3.25032	62087.4
32.5395	76891.6	32.5395	40281	3.26032	43637.6	3.26032	57429.9	3.26033	62090
32.6396	76899.4	32.6396	40274.4	3.27033	43388.7	3.27033	57169.8	3.27034	62046.4
32.7397	76907.1	32.7397	40267.9	3.28034	43323.9	3.28034	56949.9	3.28035	62029.2
32.8398	76914.9	32.8398	40261.3	3.29032	43644	3.29035	57394.6	3.29036	62024.4
32.9399	76922.7	32.9399	40254.7	3.30033	43082.6	3.30033	56749.9	3.30031	61967.7
33.0399	76930.4	33.0399	40248.2	3.31034	43468.2	3.31034	57040	3.31032	61970.5
33.14	76938.2	33.14	40241.6	3.32032	43323.8	3.32035	56911.3	3.32033	61929.7
33.2401	76945.9	33.2401	40235	3.33033	43117.3	3.33033	56992.1	3.33034	61896.7
33.3402	76953.7	33.3402	40228.5	3.34034	43480	3.34034	57559	3.34035	61900.6
33.4403	76961.5	33.4403	40221.9	3.35032	42913.8	3.35035	56942.7	3.35036	61846.7
33.5404	76969.2	33.5404	40215.3	3.36033	43186.2	3.36033	57157.6	3.36031	61852.7
33.6405	76977	33.6405	40208.8	3.37034	42995.4	3.37034	57106.9	3.37032	61809.3
33.7406	76984.8	33.7406	40202.2	3.38032	42783.3	3.38034	56998.7	3.38033	61773.1
33.8407	76992.5	33.8407	40195.7	3.39033	43318.3	3.39032	57611.1	3.39034	61786.8
33.9408	77000.3	33.9408	40189.1	3.40034	42846.6	3.40033	57221.4	3.40035	61729.2
34.0408	77008.1	34.0408	40182.5	3.41032	43334.7	3.41034	57540.5	3.41035	61744.1
34.1409	77015.8	34.1409	40176	3.42033	43299.6	3.42032	57603.7	3.4203	61712.2
34.241	77023.6	34.241	40169.4	3.43034	42936.1	3.43033	57166.7	3.43031	61681.1
34.3411	77031.4	34.3411	40162.9	3.44035	43558	3.44034	57675.6	3.44032	61689.4
34.4412	77039.1	34.4412	40156.3	3.45033	43113.9	3.45032	57242	3.45033	61624.1
34.5413	77046.9	34.5413	40149.8	3.46034	43453.4	3.46033	57346.9	3.46034	61635.4
34.6414	77054.7	34.6414	40143.2	3.47035	43295.3	3.47034	57358.7	3.47035	61605.1
34.7415	77062.4	34.7415	40136.7	3.48033	42858.9	3.48032	56873.3	3.48036	61572.9
34.8416	77070.2	34.8416	40130.1	3.49034	43359.3	3.49033	57511.8	3.49031	61569.3
34.9417	77078	34.9417	40123.6	3.50034	42870.1	3.50034	57247.2	3.50032	61505.8
35.0418	77085.8	35.0417	40117	3.51032	43167.4	3.51032	57660.2	3.51033	61518.1
35.1418	77093.5	35.1418	40110.5	3.52033	43073.6	3.52033	57821.3	3.52034	61489.3
35.2419	77101.3	35.2419	40103.9	3.53034	42691.4	3.53034	57269.1	3.53035	61450.8
35.342	77109.1	35.342	40097.4	3.54032	43188.3	3.54035	57791.5	3.54036	61456.4
35.4421	77116.9	35.4421	40090.9	3.55033	42762.6	3.55033	57343.7	3.55031	61402.2
35.5422	77124.7	35.5422	40084.3	3.56034	43061	3.56034	57465.7	3.56032	61404.3
35.6423	77132.4	35.6423	40077.8	3.57032	43117.7	3.57035	57498.4	3.57033	61377.3
35.7424	77140.2	35.7424	40071.2	3.58033	42676.3	3.58033	56687.7	3.58034	61329.5
35.8425	77148	35.8425	40064.7	3.59034	43002.7	3.59034	57013	3.59035	61333
35.9426	77155.8	35.9425	40058.2	3.60032	42508.4	3.60035	56478.1	3.60036	61271.4
36.0427	77163.6	36.0426	40051.6	3.61033	42683.6	3.61033	56605.1	3.61031	61252.5
36.1427	77171.4	36.1427	40045.1	3.62034	42895.4	3.62034	56891.9	3.62032	61237.4
36.2428	77179.1	36.2428	40038.6	3.63032	42382.8	3.63034	56453.8	3.63033	61188.4
36.3429	77186.9	36.3429	40032	3.64033	42769	3.64032	56931.9	3.64034	61194.6
36.443	77194.7	36.443	40025.5	3.65034	42277.1	3.65033	56830.1	3.65035	61131.5
36.5431	77202.5	36.5431	40019	3.66032	42442.3	3.66034	56983	3.66035	61125.5
36.6432	77210.3	36.6432	40012.5	3.67033	42828.5	3.67032	57242.6	3.6703	61126.3
36.7433	77218.1	36.7433	40005.9	3.68034	42340.6	3.68033	56704	3.68031	61079.2
36.8434	77225.9	36.8434	39999.4	3.69035	42776.1	3.69034	56931.3	3.69032	61101.4
36.9434	77233.7	36.9434	39992.9	3.70033	42206.9	3.70032	56410.8	3.70033	61046
37.0435	77241.4	37.0435	39986.3	3.71034	42328.1	3.71033	56094.4	3.71034	61032.5
37.1436	77249.2	37.1436	39979.8	3.72035	42681.9	3.72034	56455.7	3.72035	61021.3
37.2437	77257	37.2437	39973.3	3.73033	42181.1	3.73032	56033.8	3.73036	60962
37.3438	77264.8	37.3438	39966.8	3.74034	42749.3	3.74033	56558	3.74031	60978.4
37.4439	77272.6	37.4439	39960.3	3.75034	42331.6	3.75034	56398.3	3.75032	60926.7
37.544	77280.4	37.544	39953.7	3.76032	42329.3	3.76032	56251.6	3.76033	60911
37.6441	77288.2	37.6441	39947.2	3.77033	42580.8	3.77033	56949.7	3.77034	60903
37.7442	77296	37.7442	39940.7	3.78034	42147.1	3.78034	56514.4	3.78035	60850
37.8443	77303.8	37.8443	39934.2	3.79032	42655.5	3.79035	57148.4	3.79036	60867.3
37.9444	77311.6	37.9444	39927.7	3.80033	42279.1	3.80033	56887.5	3.80031	60826.5
38.0444	77319.4	38.0444	39921.2	3.81034	42136.6	3.81034	56501.6	3.81032	60816.1
38.1445	77327.2	38.1445	39914.6	3.82032	42402.4	3.82035	56749.2	3.82033	60809
38.2446	77335	38.2446	39908.1	3.83033	41905.1	3.83033	56076.1	3.83034	60750.5
38.3447	77342.8	38.3447	39901.6	3.84034	42480.2	3.84034	56401.3	3.84035	60760.8
38.4448	77350.6	38.4448	39895.1	3.85032	42340.6	3.85035	56137.4	3.85036	60724.9
38.5449	77358.4	38.5449	39888.6	3.86033	42157.1	3.86033	55899.7	3.86031	60708.9
38.645	77366.2	38.645	39882.1	3.87034	42444.3	3.87034	56329.2	3.87032	60709.8
38.7451	77374	38.7451	39875.6	3.88032	41818.9	3.88034	55924.6	3.88033	60652.1
38.8452	77381.8	38.8452	39869.1	3.89033	42311.4	3.89032	56550.3	3.89034	60659.4
38.9453	77389.6	38.9452	39862.6	3.90034	42243.3	3.90033	56647.9	3.90035	60621
39.0453	77397.4	39.0453	39856.1	3.91032	41942.2	3.91034	56522.9	3.91035	60593
39.1454	77405.2	39.1454	39849.6	3.92033	42277.8	3.92032	56956	3.9203	60599.6
39.2455	77413	39.2455	39843.1	3.93034	41660.2	3.93033	56498	3.93031	60542.6
39.3456	77420.9	39.3456	39836.6	3.94035	42079.7	3.94034	56856.8	3.94032	60546.8
39.4457	77428.7	39.4457	39830.1	3.95033	42055.6	3.95032	56755.2	3.95033	60516.5
39.5458	77436.5	39.5458	39823.6	3.96034	41876.3	3.96033	56173.7	3.96034	60492.6
39.6459	77444.3	39.6459	39817.1	3.97035	42369.5	3.97034	56453.8	3.97035	60500.8
39.746	77452.1	39.746	39810.6	3.98033	41797.7	3.98032	55793.4	3.98036	60439.6
39.8461	77459.9	39.846	39804.1	3.99034	42101.6	3.99033	55928.6	3.99031	60439.4
39.9462	77467.7	39.9461	39797.6	4.00035	41991.2	4.00034	56069.4	4.00032	60399.8
40.0462	77475.5	40.0462	39791.1	4.01032	41754.9	4.01032	55864.5	4.01033	60370.8
40.1463	77483.4	40.1463	39784.6	4.02033	42218.3	4.02033	56609	4.02034	60376.1
40.2464	77491.2	40.2464	39778.1	4.03034	41553.1	4.03034	56299.4	4.03035	60318.8
40.3465	77499	40.3465	39771.6	4.04032	41758.8	4.04035	56587.5	4.04036	60323.8
40.4466	77506.8	40.4466	39765.2	4.05033	41661.5	4.05033	56760.4	4.05031	60300.1
40.5467	77514.6	40.5467	39758.7	4.06034	41412.7	4.06034	56306	4.06032	60260.9
40.6468	77522.4	40.6468	39752.2	4.07032	42030.8	4.07035	56695.8	4.07033	60276.5
40.7469	77530.3	40.7469	39745.7	4.08033	41614.9	4.08033	55822.5	4.08034	60232.6
40.8469	77538.1	40.8469	39739.2	4.09034	41708.9	4.09034	55569.2	4.09035	60234.3
40.947	77545.9	40.947	39732.7	4.10032	41696.5	4.10035	55434.9	4.10036	60204.7
41.0471	77553.7	41.0471	39726.2	4.11033	41417.5	4.11033	54828.2	4.11031	60157.2
41.1472	77561.6	41.1472	39719.8	4.12034	42033.5	4.12034	55343.8	4.12032	60168.7
41.2473	77569.4	41.2473	39713.3	4.13032	41593.7	4.13034	54909.4	4.13033	60119.1
41.3474	77577.2	41.3474	39706.8	4.14033	41628.1	4.14032	55272.9	4.14034	60114
41.4475	77585	41.4475	39700.3	4.15034	41645.5	4.15033	55713.5	4.15034	60097.5
41.5476	77592.9	41.5476	39693.9	4.16032	41121.9	4.16034	55410.7	4.16035	60058.5
41.6477	77600.7	41.6477	39687.4	4.17033	41567	4.17032	56075.6	4.1703	60072.7
41.7478	77608.5	41.7478	39680.9	4.18034	41200.1	4.18033	55810.2	4.18031	60018.3
41.8479	77616.3	41.8479	39674.4	4.19035	41437.9	4.19034	55962	4.19032	60022
41.9479	77624.2	41.9479	39668	4.20033	41630.4	4.20032	55995.3	4.20033	60016.3
42.048	77632	42.048	39661.5	4.21034	41107.5	4.21033	55070.4	4.21034	59972.7
42.1481	77639.8	42.1481	39655	4.22035	41678.9	4.22034	55058.1	4.22035	59983.4
42.2482	77647.7	42.2482	39648.5	4.23033	41355.8	4.23032	54567.5	4.23036	59923.5
42.3483	77655.5	42.3483	39642.1	4.24034	41533.8	4.24033	54571	4.24031	59921.1
42.4484	77663.3	42.4484	39635.6	4.25035	41747.1	4.25034	54901.4	4.25032	59914.9
42.5485	77671.2	42.5485	39629.1	4.26032	41100.1	4.26032	54473.8	4.26033	59871.6
42.6486	77679	42.6486	39622.7	4.27033	41571.5	4.27033	55205.9	4.27034	59880.3
42.7487	77686.8	42.7487	39616.2	4.28034	41129.2	4.28034	55247.9	4.28035	59825.6
42.8488	77694.7	42.8488	39609.8	4.29032	41221.9	4.29035	55416.8	4.29036	59821.2
42.9488	77702.5	42.9488	39603.3	4.30033	41433.3	4.30033	55994.9	4.30031	59813.1
43.0489	77710.3	43.0489	39596.8	4.31034	40805.1	4.31034	55437.9	4.31032	59776.8
43.149	77718.2	43.149	39590.4	4.32032	41193.9	4.32035	55669.1	4.32033	59791.7
43.2491	77726	43.2491	39583.9	4.33033	40828	4.33033	54977.6	4.33034	59745.1
43.3492	77733.9	43.3492	39577.5	4.34034	40939.6	4.34034	54487.1	4.34035	59732.5
43.4493	77741.7	43.4493	39571	4.35032	41424.5	4.35035	54651.8	4.35036	59731.6
43.5494	77749.5	43.5494	39564.5	4.36033	41076.1	4.36033	53926.5	4.36031	59689
43.6495	77757.4	43.6495	39558.1	4.37034	41443	4.37034	54333.7	4.37032	59698
43.7496	77765.2	43.7495	39551.6	4.38032	41044.1	4.38034	54108.1	4.38033	59661.4
43.8496	77773.1	43.8496	39545.2	4.39033	40950.6	4.39032	54170	4.39034	59637.9
43.9497	77780.9	43.9497	39538.7	4.40034	41325.6	4.40033	54977.9	4.40034	59634.2
44.0498	77788.8	44.0498	39532.3	4.41032	40801.3	4.41034	54863.9	4.41035	59584.2
44.1499	77796.6	44.1499	39525.8	4.42033	41072.8	4.42032	55545.8	4.4203	59602.7
44.25	77804.5	44.25	39519.4	4.43034	40840.1	4.43033	55372.8	4.43031	59565.3
44.3501	77812.3	44.3501	39512.9	4.44035	40601.8	4.44034	55099.2	4.44032	59533.1
44.4502	77820.2	44.4502	39506.5	4.45033	41150.6	4.45032	55309.3	4.45033	59537.6
44.5503	77828	44.5503	39500	4.46034	40579.2	4.46033	54567.8	4.46034	59480.5
44.6504	77835.9	44.6504	39493.6	4.47035	41117.6	4.47034	54755.1	4.47035	59493.4
44.7505	77843.7	44.7505	39487.2	4.48033	40906.4	4.48032	54441.8	4.48036	59462.5
44.8505	77851.6	44.8505	39480.7	4.49034	40495.6	4.49033	53998.7	4.49031	59445.5
44.9506	77859.4	44.9506	39474.3	4.50035	40828.8	4.50034	54361.9	4.50032	59458.1
45.0507	77867.3	45.0507	39467.8	4.51032	40261.7	4.51032	54009.7	4.51033	59393.5
45.1508	77875.1	45.1508	39461.4	4.52033	40690.5	4.52033	54610.9	4.52034	59394.1
45.2509	77883	45.2509	39455	4.53034	40432	4.53034	54910.8	4.53035	59346.9
45.351	77890.8	45.351	39448.5	4.54032	39997.1	4.54035	54794.9	4.54036	59325.1
45.4511	77898.7	45.4511	39442.1	4.55033	40242.3	4.55033	55414.3	4.55031	59330.9
45.5512	77906.6	45.5512	39435.7	4.56034	39627.2	4.56034	54919.4	4.56032	59267.4
45.6513	77914.4	45.6513	39429.2	4.57032	40086.3	4.57035	55022.8	4.57033	59277.1
45.7514	77922.3	45.7514	39422.8	4.58033	40047.5	4.58033	54850	4.58034	59244.1
45.8514	77930.1	45.8514	39416.4	4.59034	39829.8	4.59034	54223.5	4.59035	59213.5
45.9515	77938	45.9515	39409.9	4.60032	40279.6	4.60035	54549	4.60036	59224.2
46.0516	77945.9	46.0516	39403.5	4.61033	39838.7	4.61033	53775.4	4.61031	59180.5
46.1517	77953.7	46.1517	39397.1	4.62034	40153.1	4.62034	53853.4	4.62032	59187.7
46.2518	77961.6	46.2518	39390.6	4.63032	40221.7	4.63034	53937.8	4.63033	59151.7
46.3519	77969.5	46.3519	39384.2	4.64033	39886.8	4.64032	53782	4.64034	59116.8
46.452	77977.3	46.452	39377.8	4.65034	40377.7	4.65033	54574.5	4.65034	59134.5
46.5521	77985.2	46.5521	39371.4	4.66032	39762.8	4.66034	54288.6	4.66035	59089.9
46.6522	77993	46.6522	39364.9	4.67033	39907	4.67032	54647	4.6703	59081.3
46.7522	78000.9	46.7522	39358.5	4.68034	40114.1	4.68033	54789.6	4.68031	59052.9
46.8523	78008.8	46.8523	39352.1	4.69035	39796.8	4.69034	54410.7	4.69032	59019.5
46.9524	78016.7	46.9524	39345.7	4.70033	40357.4	4.70032	54872.6	4.70033	59040.3
47.0525	78024.5	47.0525	39339.3	4.71034	39921.6	4.71033	54355.2	4.71034	58990.8
47.1526	78032.4	47.1526	39332.8	4.72035	40199.5	4.72034	54319.4	4.72035	58997.6
47.2527	78040.3	47.2527	39326.4	4.73033	40422.8	4.73032	54308.7	4.73036	58991
47.3528	78048.1	47.3528	39320	4.74034	40079.3	4.74033	53694.9	4.74031	58953.9
47.4529	78056	47.4529	39313.6	4.75035	40687.9	4.75034	54129.8	4.75032	58975.8
47.553	78063.9	47.553	39307.2	4.76032	40252.8	4.76032	53929.3	4.76033	58928.4
47.6531	78071.8	47.6531	39300.8	4.77033	40363.5	4.77033	54160.8	4.77034	58934.4
47.7531	78079.6	47.7531	39294.4	4.78034	40409	4.78034	54513.1	4.78035	58921.1
47.8532	78087.5	47.8532	39287.9	4.79032	39763.5	4.79035	54152.5	4.79036	58873.3
47.9533	78095.4	47.9533	39281.5	4.80033	40234.2	4.80033	54730.3	4.80031	58892
48.0534	78103.3	48.0534	39275.1	4.81034	39684.1	4.81034	54560.7	4.81032	58842.6
48.1535	78111.1	48.1535	39268.7	4.82032	39670.5	4.82035	54585.6	4.82033	58837.2
48.2536	78119	48.2536	39262.3	4.83033	39762	4.83033	54765.7	4.83034	58820.2
48.3537	78126.9	48.3537	39255.9	4.84034	39226.5	4.84034	53971	4.84035	58769.8
48.4538	78134.8	48.4538	39249.5	4.85032	39755.1	4.85035	54224.2	4.85036	58782.6
48.5539	78142.7	48.5539	39243.1	4.86033	39481.2	4.86033	53826.1	4.86031	58735.1
48.654	78150.6	48.654	39236.7	4.87034	39478.3	4.87034	53732.2	4.87032	58730.4
48.754	78158.4	48.754	39230.3	4.88032	39728.6	4.88034	54079.9	4.88033	58732.6
48.8541	78166.3	48.8541	39223.9	4.89033	39147	4.89032	53587.5	4.89034	58693.7
48.9542	78174.2	48.9542	39217.5	4.90034	39489.3	4.90033	54159.4	4.90034	58708.1
49.0543	78182.1	49.0543	39211.1	4.91032	39025.7	4.91034	54061.8	4.91035	58663.6
49.1544	78190	49.1544	39204.7	4.92033	38764	4.92032	54097.2	4.9203	58655.7
49.2545	78197.9	49.2545	39198.3	4.93034	38959	4.93033	54648.5	4.93031	58659.7
49.3546	78205.8	49.3546	39191.9	4.94035	38349	4.94034	54120.7	4.94032	58603.4
49.4547	78213.6	49.4547	39185.5	4.95033	38671	4.95032	54468.7	4.95033	58620.7
49.5548	78221.5	49.5548	39179.1	4.96034	38376.3	4.96033	54037.3	4.96034	58578.1
49.6549	78229.4	49.6549	39172.7	4.97035	38238.6	4.97034	53733.5	4.97035	58556.7
49.7549	78237.3	49.7549	39166.3	4.98033	38787.3	4.98032	54013.2	4.98036	58559.9
49.855	78245.2	49.855	39160	4.99034	38267.6	4.99033	53518.9	4.99031	58511.4
49.9551	78253.1	49.9551	39153.6	5.00035	38850	5.00034	53859.7	5.00032	58526.3
50.0552	78261	50.0552	39147.2	5.01032	38660.6	5.01032	53599.6	5.01033	58479
50.1553	78268.9	50.1553	39140.8	5.02033	38478.5	5.02033	53390.2	5.02034	58456.1
50.2554	78276.8	50.2554	39134.4	5.03034	38846.6	5.03034	54016.7	5.03035	58464.2
50.3555	78284.7	50.3555	39128	5.04032	38183.3	5.04035	53852.2	5.04036	58410.4
50.4556	78292.6	50.4556	39121.6	5.05033	38624.3	5.05033	54372.1	5.05031	58423.4
50.5557	78300.5	50.5557	39115.3	5.06034	38393.1	5.06034	54353.8	5.06032	58380.2
50.6557	78308.4	50.6557	39108.9	5.07032	38116	5.07035	53991.4	5.07033	58358.7
50.7558	78316.3	50.7558	39102.5	5.08033	38539.2	5.08033	54353.4	5.08034	58358.4
50.8559	78324.2	50.8559	39096.1	5.09034	38054.5	5.09034	53779.5	5.09035	58305.6
50.956	78332.1	50.956	39089.7	5.10032	38553.3	5.10035	53888.8	5.10036	58317.8
51.0561	78340	51.0561	39083.4	5.11033	38590.7	5.11033	53794.2	5.11031	58282.9
51.1562	78347.9	51.1562	39077	5.12034	38402	5.12034	53272.7	5.12032	58247.8
51.2563	78355.8	51.2563	39070.6	5.13032	38817.4	5.13034	53695.7	5.13033	58242.6
51.3564	78363.7	51.3564	39064.2	5.14033	38313	5.14032	53163.4	5.14034	58194.6
51.4565	78371.6	51.4565	39057.9	5.15034	38538.4	5.15033	53595.2	5.15034	58211
51.5566	78379.5	51.5566	39051.5	5.16032	38441.3	5.16034	53836.3	5.16035	58192.5
51.6566	78387.4	51.6566	39045.1	5.17033	38009.4	5.17032	53604.7	5.1703	58152.6
51.7567	78395.3	51.7567	39038.8	5.18034	38356.7	5.18033	54124.9	5.18031	58166.3
51.8568	78403.2	51.8568	39032.4	5.19035	37734.8	5.19034	53625.2	5.19032	58115.8
51.9569	78411.1	51.9569	39026	5.20033	37933.2	5.20032	53924.3	5.20033	58120.9
52.057	78419	52.057	39019.7	5.21034	38011.7	5.21033	54046.5	5.21034	58107.1
52.1571	78426.9	52.1571	39013.3	5.22035	37675.8	5.22034	53589.9	5.22035	58075.9
52.2572	78434.9	52.2572	39006.9	5.23033	38271.9	5.23032	53888.8	5.23036	58099.1
52.3573	78442.8	52.3573	39000.6	5.24034	37656.5	5.24033	53240.8	5.24031	58052.2
52.4574	78450.7	52.4574	38994.2	5.25035	37837.3	5.25034	53365.1	5.25032	58056.4
52.5575	78458.6	52.5575	38987.8	5.26032	37990.3	5.26032	53559.5	5.26033	58047.9
52.6576	78466.5	52.6575	38981.5	5.27033	37541.2	5.27033	53265.9	5.27034	58007.3
52.7576	78474.4	52.7576	38975.1	5.28034	38031.9	5.28034	53870.5	5.28035	58025.5
52.8577	78482.3	52.8577	38968.8	5.29032	37405.1	5.29035	53641.6	5.29036	57966
52.9578	78490.3	52.9578	38962.4	5.30033	37490.3	5.30033	53793.7	5.30031	57967.5
53.0579	78498.2	53.0579	38956	5.31034	37618.6	5.31034	54106.7	5.31032	57951.9
53.158	78506.1	53.158	38949.7	5.32032	37209.8	5.32035	53805.9	5.32033	57914.2
53.2581	78514	53.2581	38943.3	5.33033	37800.7	5.33033	54443.7	5.33034	57935.4
53.3582	78521.9	53.3582	38937	5.34034	37431.7	5.34034	54108.7	5.34035	57884.1
53.4583	78529.9	53.4583	38930.6	5.35032	37623.7	5.35035	54004.1	5.35036	57883.8
53.5583	78537.8	53.5583	38924.3	5.36033	37796.2	5.36033	54124.8	5.36031	57874.4
53.6584	78545.7	53.6584	38917.9	5.37034	37409.1	5.37034	53473.6	5.37032	57840.3
53.7585	78553.6	53.7585	38911.6	5.38032	38024.9	5.38034	53991.7	5.38033	57865.2
53.8586	78561.6	53.8586	38905.2	5.39033	37730.4	5.39032	53739.1	5.39034	57824.1
53.9587	78569.5	53.9587	38898.9	5.40034	37693.2	5.40033	53743	5.40034	57810.9
54.0588	78577.4	54.0588	38892.5	5.41032	37866.8	5.41034	54072.1	5.41035	57797.7
54.1589	78585.3	54.1589	38886.2	5.42033	37354.4	5.42032	53477.5	5.4203	57752.4
54.259	78593.3	54.259	38879.9	5.43034	37928.3	5.43033	54108.5	5.43031	57764
54.3591	78601.2	54.3591	38873.5	5.44035	37662.6	5.44034	53891.7	5.44032	57720.4
54.4592	78609.1	54.4592	38867.2	5.45033	37678.4	5.45032	53885	5.45033	57702.6
54.5592	78617	54.5592	38860.8	5.46034	38149.7	5.46033	54151.6	5.46034	57702.5
54.6593	78625	54.6593	38854.5	5.47035	37615.6	5.47034	53354.2	5.47035	57652.3
54.7594	78632.9	54.7594	38848.1	5.48033	38058.8	5.48032	53620.3	5.48036	57674.2
54.8595	78640.8	54.8595	38841.8	5.49034	37849	5.49033	53244.6	5.49031	57647.9
54.9596	78648.8	54.9596	38835.5	5.50035	37889.1	5.50034	53095.4	5.50032	57633.9
55.0597	78656.7	55.0597	38829.1	5.51032	38247.4	5.51032	53331	5.51033	57639
55.1598	78664.6	55.1598	38822.8	5.52033	37488.5	5.52033	52625.5	5.52034	57584.9
55.2599	78672.6	55.2599	38816.5	5.53034	37799	5.53034	52961.7	5.53035	57600.9
55.36	78680.5	55.36	38810.1	5.54032	37468	5.54035	52819.1	5.54036	57561.7
55.4601	78688.4	55.4601	38803.8	5.55033	37325.3	5.55033	52734.2	5.55031	57542.3
55.5602	78696.4	55.5602	38797.5	5.56034	37574.9	5.56034	53290.5	5.56032	57553.5
55.6602	78704.3	55.6602	38791.1	5.57032	36824.1	5.57035	52794.2	5.57033	57500.5
55.7603	78712.3	55.7603	38784.8	5.58033	37149.6	5.58033	53038.5	5.58034	57516.2
55.8604	78720.2	55.8604	38778.5	5.59034	36955.6	5.59034	52838.6	5.59035	57476.3
55.9605	78728.1	55.9605	38772.2	5.60032	36876.2	5.60035	52546.6	5.60036	57455.6
56.0606	78736.1	56.0606	38765.8	5.61033	37367.1	5.61033	53140	5.61031	57470.2
56.1607	78744	56.1607	38759.5	5.62034	36819.9	5.62034	52517.1	5.62032	57421.1
56.2608	78752	56.2608	38753.2	5.63032	37092.8	5.63034	52622.1	5.63033	57433.7
56.3609	78759.9	56.3609	38746.9	5.64033	36813.9	5.64032	52442.4	5.64034	57405.4
56.461	78767.9	56.4609	38740.6	5.65034	36431.1	5.65033	52185.8	5.65034	57383.9
56.5611	78775.8	56.561	38734.2	5.66032	36847	5.66034	52949.1	5.66035	57394.3
56.6611	78783.8	56.6611	38727.9	5.67033	36362.8	5.67032	52609.1	5.6703	57347.5
56.7612	78791.7	56.7612	38721.6	5.68034	36593.1	5.68033	53026.4	5.68031	57358.6
56.8613	78799.6	56.8613	38715.3	5.69035	36398.5	5.69034	53109.4	5.69032	57336
56.9614	78807.6	56.9614	38709	5.70033	36059.7	5.70032	52818.2	5.70033	57307.6
57.0615	78815.5	57.0615	38702.6	5.71034	36701.4	5.71033	53456.4	5.71034	57324.5
57.1616	78823.5	57.1616	38696.3	5.72035	36464.2	5.72034	52999.9	5.72035	57277.2
57.2617	78831.4	57.2617	38690	5.73033	36833	5.73032	53260.1	5.73036	57276.2
57.3618	78839.4	57.3618	38683.7	5.74034	36877.5	5.74033	53216.4	5.74031	57244.6
57.4618	78847.4	57.4618	38677.4	5.75035	36572	5.75034	52640.7	5.75032	57204.4
57.5619	78855.3	57.5619	38671.1	5.76032	37132.1	5.76032	53170	5.76033	57222.3
57.662	78863.3	57.662	38664.8	5.77033	36601.9	5.77033	52774.7	5.77034	57169.3
57.7621	78871.2	57.7621	38658.5	5.78034	36875.6	5.78034	53048.4	5.78035	57168.2
57.8622	78879.2	57.8622	38652.2	5.79032	36803.4	5.79035	53189.2	5.79036	57148.3
57.9623	78887.1	57.9623	38645.9	5.80033	36299	5.80033	52779.6	5.80031	57113.9
58.0624	78895.1	58.0624	38639.6	5.81034	36699.5	5.81034	53350.1	5.81032	57141.4
58.1625	78903	58.1625	38633.3	5.82032	36152.9	5.82035	53060.3	5.82033	57095.8
58.2626	78911	58.2626	38626.9	5.83033	36546.7	5.83033	53219.4	5.83034	57104.6
58.3627	78919	58.3627	38620.6	5.84034	36723.2	5.84034	53287.7	5.84035	57097.8
58.4627	78926.9	58.4627	38614.3	5.85032	36300.2	5.85035	52639.4	5.85036	57061.8
58.5628	78934.9	58.5628	38608	5.86033	36798.7	5.86033	52937.4	5.86031	57078.3
58.6629	78942.9	58.6629	38601.7	5.87034	36327.3	5.87034	52452.9	5.87032	57035.4
58.763	78950.8	58.763	38595.5	5.88032	36517.3	5.88034	52361.4	5.88033	57034.6
58.8631	78958.8	58.8631	38589.2	5.89033	36701.9	5.89032	52537.8	5.89034	57023.8
58.9632	78966.7	58.9632	38582.9	5.90034	36157.6	5.90033	52021.7	5.90034	56982.3
59.0633	78974.7	59.0633	38576.6	5.91032	36419.6	5.91034	52482.4	5.91035	57004.1
59.1634	78982.7	59.1634	38570.3	5.92033	35963.7	5.92032	52204.8	5.9203	56969.5
59.2635	78990.6	59.2635	38564	5.93034	36013.9	5.93033	52321.2	5.93031	56964
59.3636	78998.6	59.3636	38557.7	5.94035	36202.7	5.94034	52732.3	5.94032	56957.9
59.4637	79006.6	59.4637	38551.4	5.95033	35845.7	5.95032	52128.8	5.95033	56915.5
59.5637	79014.6	59.5637	38545.1	5.96034	36429.3	5.96033	52550.7	5.96034	56936.8
59.6638	79022.5	59.6638	38538.8	5.97035	36052.7	5.97034	52126.9	5.97035	56897.8
59.7639	79030.5	59.7639	38532.5	5.98033	36017.9	5.98032	51963.8	5.98036	56883.8
59.864	79038.5	59.864	38526.2	5.99034	36338.7	5.99033	52184.7	5.99031	56887.3
59.9641	79046.4	59.9641	38520	6.00035	35917.3	6.00034	51496.4	6.00032	56842.6
60.0642	79054.4	60.0642	38513.7	6.01032	36510.8	6.01032	51926.4	6.01033	56871.1
60.1643	79062.4	60.1643	38507.4	6.02033	36112.5	6.02033	51703.3	6.02034	56840.6
60.2644	79070.4	60.2644	38501.1	6.03034	36018.3	6.03034	51609.7	6.03035	56830.3
60.3645	79078.3	60.3644	38494.8	6.04032	36392.4	6.04035	51980.3	6.04036	56837.1
60.4646	79086.3	60.4645	38488.6	6.05033	35867.9	6.05033	51543.5	6.05031	56776.2
60.5646	79094.3	60.5646	38482.3	6.06034	36375	6.06034	52141.8	6.06032	56797.3
60.6647	79102.3	60.6647	38476	6.07032	36029.3	6.07035	52117.1	6.07033	56761.7
60.7648	79110.3	60.7648	38469.7	6.08033	35879.2	6.08033	51947.1	6.08034	56756.7
60.8649	79118.2	60.8649	38463.4	6.09034	36277.4	6.09034	52252	6.09035	56760.9
60.965	79126.2	60.965	38457.2	6.10032	35776.8	6.10035	51695.2	6.10036	56707.4
61.0651	79134.2	61.0651	38450.9	6.11033	36317.4	6.11033	52061	6.11031	56724.6
61.1652	79142.2	61.1652	38444.6	6.12034	36112	6.12034	51851.1	6.12032	56688.1
61.2653	79150.2	61.2653	38438.3	6.13032	36009.2	6.13034	51588.2	6.13033	56666.2
61.3653	79158.1	61.3653	38432.1	6.14033	36270.6	6.14032	51900.8	6.14034	56668.3
61.4654	79166.1	61.4654	38425.8	6.15034	35641.7	6.15033	51286.6	6.15034	56620.3
61.5655	79174.1	61.5655	38419.5	6.16032	36059.7	6.16034	51724.3	6.16035	56634.5
61.6656	79182.1	61.6656	38413.3	6.17033	35900.7	6.17032	51766.8	6.1703	56604.1
61.7657	79190.1	61.7657	38407	6.18034	35715	6.18033	51480.5	6.18031	56586.2
61.8658	79198.1	61.8658	38400.7	6.19035	36098.9	6.19034	52013	6.19032	56598.6
61.9659	79206.1	61.9659	38394.5	6.20033	35510.2	6.20032	51396.5	6.20033	56561
62.066	79214.1	62.066	38388.2	6.21034	35775.7	6.21033	51649	6.21034	56582.4
62.1661	79222	62.1661	38381.9	6.22035	35641.8	6.22034	51819.4	6.22035	56564.8
62.2662	79230	62.2662	38375.7	6.23033	35319	6.23032	51537.3	6.23036	56530.3
62.3663	79238	62.3663	38369.4	6.24034	35769.3	6.24033	51917.7	6.24031	56542.2
62.4663	79246	62.4663	38363.2	6.25035	35283.3	6.25034	51166.2	6.25032	56492.7
62.5664	79254	62.5664	38356.9	6.26032	35579.6	6.26032	51329.1	6.26033	56501.4
62.6665	79262	62.6665	38350.7	6.27033	35533.3	6.27033	51481.1	6.27034	56480.4
62.7666	79270	62.7666	38344.4	6.28034	35170.9	6.28034	51150.8	6.28035	56441
62.8667	79278	62.8667	38338.1	6.29032	35661.4	6.29035	51595.7	6.29036	56460.6
62.9668	79286	62.9668	38331.9	6.30033	35101.5	6.30033	50979.4	6.30031	56405.4
63.0669	79294	63.0669	38325.6	6.31034	35377.3	6.31034	51234.5	6.31032	56413
63.167	79302	63.167	38319.4	6.32032	35352.8	6.32035	51363.2	6.32033	56400.5
63.2671	79310	63.2671	38313.1	6.33033	35071.1	6.33033	51195.5	6.33034	56370.6
63.3672	79318	63.3672	38306.9	6.34034	35716.7	6.34034	51830.5	6.34035	56396.5
63.4672	79326	63.4672	38300.6	6.35032	35229.9	6.35035	51294.9	6.35036	56341.8
63.5673	79334	63.5673	38294.4	6.36033	35552.7	6.36033	51269.3	6.36031	56351.9
63.6674	79342	63.6674	38288.1	6.37034	35562	6.37034	51349.6	6.37032	56336.9
63.7675	79350	63.7675	38281.9	6.38032	35111.6	6.38034	50947.6	6.38033	56304.2
63.8676	79358	63.8676	38275.6	6.39033	35641.8	6.39032	51624.4	6.39034	56319.3
63.9677	79366	63.9677	38269.4	6.40034	35193.2	6.40033	51292.8	6.40034	56259.2
64.0678	79374	64.0678	38263.2	6.41032	35364	6.41034	51108.7	6.41035	56265.9
64.1679	79382	64.1679	38256.9	6.42033	35389.3	6.42032	51288	6.4203	56258.9
64.268	79390	64.2679	38250.7	6.43034	34904.8	6.43033	51019.8	6.43031	56223
64.368	79398.1	64.368	38244.4	6.44035	35331.2	6.44034	51722.9	6.44032	56245.6
64.4681	79406.1	64.4681	38238.2	6.45033	34986.7	6.45032	51395.7	6.45033	56199.6
64.5682	79414.1	64.5682	38232	6.46034	35133	6.46033	51238.2	6.46034	56202.3
64.6683	79422.1	64.6683	38225.7	6.47035	35271.3	6.47034	51442.5	6.47035	56197.1
64.7684	79430.1	64.7684	38219.5	6.48033	34679.2	6.48032	50878.3	6.48036	56166.7
64.8685	79438.1	64.8685	38213.2	6.49034	35078.6	6.49033	51443	6.49031	56199.5
64.9686	79446.1	64.9686	38207	6.50035	34642.4	6.50034	51048.9	6.50032	56161.8
65.0687	79454.1	65.0687	38200.8	6.51032	34711	6.51032	50963.8	6.51033	56148.4
65.1688	79462.1	65.1688	38194.5	6.52033	34907	6.52033	51100.1	6.52034	56146.3
65.2689	79470.2	65.2689	38188.3	6.53034	34253.1	6.53034	50443.7	6.53035	56110.6
65.3689	79478.2	65.3689	38182.1	6.54032	34664.7	6.54035	51055.2	6.54036	56134.3
65.469	79486.2	65.469	38175.9	6.55033	34221.1	6.55033	50879.3	6.55031	56083.3
65.5691	79494.2	65.5691	38169.6	6.56034	34189.7	6.56034	50889.2	6.56032	56060.9
65.6692	79502.2	65.6692	38163.4	6.57032	34528.9	6.57035	51152.5	6.57033	56062
65.7693	79510.3	65.7693	38157.2	6.58033	33945.3	6.58033	50469.6	6.58034	56029.3
65.8694	79518.3	65.8694	38151	6.59034	34455	6.59034	50981.4	6.59035	56071
65.9695	79526.3	65.9695	38144.7	6.60032	34165.5	6.60035	50881.1	6.60036	56041.5
66.0696	79534.3	66.0696	38138.5	6.61033	34186.9	6.61033	50758.1	6.61031	56034.9
66.1697	79542.3	66.1697	38132.3	6.62034	34496.3	6.62034	50970.2	6.62032	56036.2
66.2698	79550.4	66.2698	38126.1	6.63032	33987.2	6.63034	50295.4	6.63033	55990.3
66.3698	79558.4	66.3698	38119.8	6.64033	34438.2	6.64032	50612.2	6.64034	56007.7
66.4699	79566.4	66.4699	38113.6	6.65034	34140.7	6.65033	50475.7	6.65034	55963.4
66.57	79574.4	66.57	38107.4	6.66032	34107	6.66034	50395.2	6.66035	55936.9
66.6701	79582.5	66.6701	38101.2	6.67033	34533.4	6.67032	50877.7	6.6703	55929.2
66.7702	79590.5	66.7702	38095	6.68034	34048.2	6.68033	50339.4	6.68031	55883.3
66.8703	79598.5	66.8703	38088.8	6.69035	34450.6	6.69034	50661.3	6.69032	55908.7
66.9704	79606.6	66.9704	38082.5	6.70033	34134.2	6.70032	50543.2	6.70033	55893.7
67.0705	79614.6	67.0705	38076.3	6.71034	33990.8	6.71033	50372	6.71034	55892
67.1706	79622.6	67.1706	38070.1	6.72035	34441.5	6.72034	50952.9	6.72035	55908.1
67.2707	79630.7	67.2707	38063.9	6.73033	33977	6.73032	50402.6	6.73036	55860.1
67.3707	79638.7	67.3707	38057.7	6.74034	34301.4	6.74033	50682	6.74031	55870.3
67.4708	79646.7	67.4708	38051.5	6.75035	34169.1	6.75034	50590	6.75032	55845.8
67.5709	79654.8	67.5709	38045.3	6.76032	34008.5	6.76032	50362.8	6.76033	55820.3
67.671	79662.8	67.671	38039.1	6.77033	34398.5	6.77033	50966.2	6.77034	55824.5
67.7711	79670.8	67.7711	38032.9	6.78034	33805.3	6.78034	50291.9	6.78035	55757.7
67.8712	79678.9	67.8712	38026.7	6.79032	34056.7	6.79035	50565.9	6.79036	55756.7
67.9713	79686.9	67.9713	38020.5	6.80033	34027	6.80033	50674.4	6.80031	55725.6
68.0714	79694.9	68.0714	38014.3	6.81034	33764.7	6.81034	50338.7	6.81032	55699.6
68.1715	79703	68.1715	38008.1	6.82032	34225.6	6.82035	50875.9	6.82033	55729.6
68.2716	79711	68.2716	38001.9	6.83033	33704.1	6.83033	50437.6	6.83034	55683.9
68.3716	79719.1	68.3716	37995.7	6.84034	34025	6.84034	50814	6.84035	55701
68.4717	79727.1	68.4717	37989.5	6.85032	33930.5	6.85035	50809.6	6.85036	55680.1
68.5718	79735.1	68.5718	37983.3	6.86033	33621.2	6.86033	50347.2	6.86031	55665.1
68.6719	79743.2	68.6719	37977.1	6.87034	34221	6.87034	50837.7	6.87032	55695.3
68.772	79751.2	68.772	37970.9	6.88032	33775.5	6.88034	50397.5	6.88033	55651
68.8721	79759.3	68.8721	37964.7	6.89033	34201.9	6.89032	50700.9	6.89034	55653.7
68.9722	79767.3	68.9722	37958.5	6.90034	34168.3	6.90033	50746.3	6.90034	55616.2
69.0723	79775.4	69.0723	37952.3	6.91032	33775.4	6.91034	50308.1	6.91035	55572.4
69.1723	79783.4	69.1723	37946.1	6.92033	34234.1	6.92032	50770.9	6.9203	55578.5
69.2724	79791.5	69.2724	37939.9	6.93034	33770.7	6.93033	50363	6.93031	55533.9
69.3725	79799.5	69.3725	37933.7	6.94035	34068.4	6.94034	50604.6	6.94032	55542.6
69.4726	79807.6	69.4726	37927.5	6.95033	34012	6.95032	50838.2	6.95033	55521.1
69.5727	79815.6	69.5727	37921.3	6.96034	33627.1	6.96033	50399.3	6.96034	55484.7
69.6728	79823.7	69.6728	37915.2	6.97035	34146	6.97034	50941.8	6.97035	55505.7
69.7729	79831.7	69.7729	37909	6.98033	33749.6	6.98032	50480.1	6.98036	55486.8
69.873	79839.8	69.873	37902.8	6.99034	33916	6.99033	50562.4	6.99031	55505.8
69.9731	79847.8	69.9731	37896.6	7.00035	33995.9	7.00034	50880.4	7.00032	55498.6
70.0732	79855.9	70.0732	37890.4	7.01032	33541.1	7.01032	50374.4	7.01033	55450.6
70.1732	79863.9	70.1732	37884.2	7.02033	33945.2	7.02033	50754.7	7.02034	55462.1
70.2733	79872	70.2733	37878.1	7.03034	33484	7.03034	50314.4	7.03035	55422
70.3734	79880	70.3734	37871.9	7.04032	33563.7	7.04035	50366.4	7.04036	55410.3
70.4735	79888.1	70.4735	37865.7	7.05033	33659.4	7.05033	50772.1	7.05031	55402.5
70.5736	79896.2	70.5736	37859.5	7.06034	33125.6	7.06034	50358.1	7.06032	55348.6
70.6737	79904.2	70.6737	37853.4	7.07032	33579.3	7.07035	51054.4	7.07033	55361.9
70.7738	79912.3	70.7738	37847.2	7.08033	33117.5	7.08033	50619.2	7.08034	55319
70.8739	79920.3	70.8739	37841	7.09034	33092	7.09034	50458.1	7.09035	55322.9
70.974	79928.4	70.974	37834.8	7.10032	33355.8	7.10035	50681.9	7.10036	55342.2
71.0741	79936.5	71.0741	37828.7	7.11033	32865.5	7.11033	50181.2	7.11031	55305.7
71.1741	79944.5	71.1741	37822.5	7.12034	33362.1	7.12034	50687.7	7.12032	55335.2
71.2742	79952.6	71.2742	37816.3	7.13032	32958.5	7.13034	50244.5	7.13033	55287.7
71.3743	79960.7	71.3743	37810.1	7.14033	33004.1	7.14032	49967.4	7.14034	55273.7
71.4744	79968.7	71.4744	37804	7.15034	33489.1	7.15033	50116.9	7.15034	55275.3
71.5745	79976.8	71.5745	37797.8	7.16032	33057.9	7.16034	49641.1	7.16035	55220.8
71.6746	79984.9	71.6746	37791.6	7.17033	33536.4	7.17032	50190.9	7.1703	55233
71.7747	79992.9	71.7747	37785.5	7.18034	33080.8	7.18033	49903	7.18031	55180.5
71.8748	80001	71.8748	37779.3	7.19035	33052.4	7.19034	49629.9	7.19032	55164.9
71.9749	80009.1	71.9749	37773.1	7.20033	33445.9	7.20032	50008.2	7.20033	55170.5
72.075	80017.1	72.075	37767	7.21034	33013.1	7.21033	49729.9	7.21034	55129.4
72.175	80025.2	72.175	37760.8	7.22035	33571.2	7.22034	50239.9	7.22035	55149.7
72.2751	80033.3	72.2751	37754.7	7.23033	33352.1	7.23032	50139.2	7.23036	55120
72.3752	80041.4	72.3752	37748.5	7.24034	33273.3	7.24033	49969.2	7.24031	55109.5
72.4753	80049.4	72.4753	37742.3	7.25035	33638.9	7.25034	50402.1	7.25032	55119.8
72.5754	80057.5	72.5754	37736.2	7.26032	33152.4	7.26032	49757.5	7.26033	55075.6
72.6755	80065.6	72.6755	37730	7.27033	33546.5	7.27033	50163.1	7.27034	55092.4
72.7756	80073.7	72.7756	37723.9	7.28034	33378.1	7.28034	50277.6	7.28035	55068.7
72.8757	80081.7	72.8757	37717.7	7.29032	33165.7	7.29035	50074.5	7.29036	55048.4
72.9758	80089.8	72.9758	37711.6	7.30033	33571.1	7.30033	50466.5	7.30031	55053.7
73.0759	80097.9	73.0759	37705.4	7.31034	32952.1	7.31034	49814.4	7.31032	55006.6
73.176	80106	73.1759	37699.3	7.32032	33278.5	7.32035	50276.4	7.32033	55026.8
73.276	80114.1	73.276	37693.1	7.33033	33189.8	7.33033	50450.1	7.33034	55014.9
73.3761	80122.1	73.3761	37687	7.34034	32767.1	7.34034	50354.7	7.34035	54990
73.4762	80130.2	73.4762	37680.8	7.35032	33118.9	7.35035	50809.3	7.35036	55006.3
73.5763	80138.3	73.5763	37674.7	7.36033	32574.6	7.36033	50176.4	7.36031	54957.5
73.6764	80146.4	73.6764	37668.5	7.37034	33168.5	7.37034	50479.7	7.37032	54973.2
73.7765	80154.5	73.7765	37662.4	7.38032	33266.5	7.38034	50562	7.38033	54955
73.8766	80162.6	73.8766	37656.2	7.39033	32949.9	7.39032	50312	7.39034	54933.2
73.9767	80170.6	73.9767	37650.1	7.40034	33420.8	7.40033	50641.2	7.40034	54954.1
74.0768	80178.7	74.0768	37644	7.41032	32834.5	7.41034	50056	7.41035	54900.7
74.1768	80186.8	74.1768	37637.8	7.42033	33184.6	7.42032	50200.8	7.4203	54905.4
74.2769	80194.9	74.2769	37631.7	7.43034	33234.4	7.43033	50119.7	7.43031	54874.8
74.377	80203	74.377	37625.5	7.44035	32899.1	7.44034	49718.7	7.44032	54839.3
74.4771	80211.1	74.4771	37619.4	7.45033	33345.5	7.45032	50213.1	7.45033	54858.4
74.5772	80219.2	74.5772	37613.3	7.46034	32782.1	7.46033	49787.5	7.46034	54817.1
74.6773	80227.3	74.6773	37607.1	7.47035	33053.8	7.47034	49873.8	7.47035	54837
74.7774	80235.4	74.7774	37601	7.48033	33148.9	7.48032	50045.9	7.48036	54826.4
74.8775	80243.5	74.8775	37594.9	7.49034	32763.1	7.49033	49759.6	7.49031	54791.9
74.9776	80251.6	74.9776	37588.7	7.50035	33304.9	7.50034	50367	7.50032	54812.3
75.0777	80259.6	75.0777	37582.6	7.51032	32865.9	7.51032	49990.2	7.51033	54777
75.1777	80267.7	75.1777	37576.5	7.52033	32992.8	7.52033	50052.7	7.52034	54789.1
75.2778	80275.8	75.2778	37570.3	7.53034	33179.6	7.53034	50186.4	7.53035	54773.4
75.3779	80283.9	75.3779	37564.2	7.54032	32811.5	7.54035	49687.4	7.54036	54718.8
75.478	80292	75.478	37558.1	7.55033	33281.8	7.55033	50249	7.55031	54735.7
75.5781	80300.1	75.5781	37551.9	7.56034	32717.2	7.56034	49896.2	7.56032	54697.8
75.6782	80308.2	75.6782	37545.8	7.57032	32590.9	7.57035	49985.1	7.57033	54709.9
75.7783	80316.3	75.7783	37539.7	7.58033	32695.7	7.58033	50172.9	7.58034	54699.8
75.8784	80324.4	75.8784	37533.6	7.59034	32153.3	7.59034	49630.9	7.59035	54644
75.9785	80332.5	75.9785	37527.4	7.60032	32707.9	7.60035	50193.9	7.60036	54669.5
76.0786	80340.6	76.0786	37521.3	7.61033	32290.1	7.61033	49957.8	7.61031	54624.1
76.1786	80348.8	76.1786	37515.2	7.62034	32314.2	7.62034	50129.3	7.62032	54630.2
76.2787	80356.9	76.2787	37509.1	7.63032	32579.7	7.63034	50467.6	7.63033	54636.6
76.3788	80365	76.3788	37503	7.64033	32035.9	7.64032	49899.2	7.64034	54589.6
76.4789	80373.1	76.4789	37496.8	7.65034	32630.8	7.65033	50327.9	7.65034	54604.7
76.579	80381.2	76.579	37490.7	7.66032	32295.1	7.66034	49989.3	7.66035	54558
76.6791	80389.3	76.6791	37484.6	7.67033	32348.5	7.67032	49945.9	7.6703	54564.8
76.7792	80397.4	76.7792	37478.5	7.68034	32592.3	7.68033	50153.8	7.68031	54572.9
76.8793	80405.5	76.8793	37472.4	7.69035	31980.6	7.69034	49585.5	7.69032	54533.8
76.9794	80413.6	76.9793	37466.3	7.70033	32385.1	7.70032	49986.1	7.70033	54552.3
77.0794	80421.7	77.0794	37460.2	7.71034	31974.7	7.71033	49660.6	7.71034	54511.1
77.1795	80429.8	77.1795	37454	7.72035	31931.4	7.72034	49655.8	7.72035	54519.3
77.2796	80438	77.2796	37447.9	7.73033	32177.5	7.73032	50165.9	7.73036	54534.8
77.3797	80446.1	77.3797	37441.8	7.74034	31619.1	7.74033	49808.6	7.74031	54503.6
77.4798	80454.2	77.4798	37435.7	7.75035	32015.8	7.75034	50275.3	7.75032	54524.7
77.5799	80462.3	77.5799	37429.6	7.76032	31732.9	7.76032	50004.7	7.76033	54490.3
77.68	80470.4	77.68	37423.5	7.77033	31619.4	7.77033	49890.3	7.77034	54478.5
77.7801	80478.5	77.7801	37417.4	7.78034	32030.3	7.78034	50389.2	7.78035	54486.4
77.8802	80486.7	77.8802	37411.3	7.79032	31568	7.79035	49886.7	7.79036	54447.4
[truncated: 9,221 more rows]
