# Supplementary material for: Amplification of integrated microscopic motions of high-density [2]rotaxanes in mechanically interlocked networks
Source: Nat Commun. 2022 Nov 4;13:6654. doi: 10.1038/s41467-022-34286-6 (PMC9636211; doi:10.1038/s41467-022-34286-6)
Supplement: Supplementary file 3 — Source Data [file 41467_2022_34286_MOESM3_ESM.zip › source data/Fig.S34.xlsx]

## Sheet: Fig.S34
MIN-4				control
Maxinum stress		Yielding stress		Maxinum stress
Strain (%)	Stress (Pa)	Strain (%)	Stress (Pa)	Strain (%)	Stress (Pa)
1	2514.57	49	28638.6	1	829.83
10	15664.9	100	31894.8	10	6851.26
16	22678.8	484	30097.9	16	10613.1
		1024	27820.2	49	26765.2
				100	44855.9
				484	91203.6
				1024	111880
