# Supplementary material for: Amplification of integrated microscopic motions of high-density [2]rotaxanes in mechanically interlocked networks
Source: Nat Commun. 2022 Nov 4;13:6654. doi: 10.1038/s41467-022-34286-6 (PMC9636211; doi:10.1038/s41467-022-34286-6)
Supplement: Supplementary file 3 — Source Data [file 41467_2022_34286_MOESM3_ESM.zip › source data/Fig.S35.xlsx]

## Sheet: Fig.S35a
Virgin			Recovered
w (rad/s)	G' (Pa)	G'' (Pa)	w (rad/s)	G' (Pa)	G'' (Pa)
628	379859	179599	628	358239	129266
396.241	346836	143521	396.241	329956	137836
250.011	318498	117608	250.011	301732	113132
157.746	295181	89383.4	157.746	281372	86463.9
99.5313	277496	72788.7	99.5313	264560	70478.1
62.8	262597	59851.4	62.8	250263	58136.7
39.6241	250120	49580.5	39.6241	238181	48203.5
25.0011	239566	41119.2	25.0011	227375	39992.4
15.7746	231011	34459.1	15.7746	219042	33502.2
9.95313	223701	28594.8	9.95313	212008	27879.5
6.28	218208	23851.3	6.28	206130	23185.3
3.96241	213381	19741	3.96241	201336	20311.3
2.50011	209672	16437.6	2.50011	198018	16254.1
1.57746	207739	14026.1	1.57746	195695	14117.9
0.99531	205946	11713.3	0.99531	193046	11632.7
0.628	204681	9806.43	0.628	190920	9562.42
0.39624	202089	8720.67	0.39624	191217	8539.89
0.25001	202565	7548.34	0.25001	188682	6913.97
0.15775	200593	5486	0.15775	186309	8027.8
0.09953	200739	6151.98	0.09953	187899	5540.69
0.06	197262	4196.58	0.06	185571	5800.07

## Sheet: Fig.S35b
Virgin			Recovered
w (rad/s)	G' (Pa)	G'' (Pa)	w (rad/s)	G' (Pa)	G'' (Pa)
628	373252	179968	628	362946	134314
396.241	338092	143437	396.241	332496	142266
250.011	313589	115232	250.011	300870	112044
157.746	287122	89363.5	157.746	282872	89274.9
99.5313	269739	72872.4	99.5313	265588	72686.9
62.8	254972	59912.9	62.8	250962	59916.9
39.6241	242437	49528.7	39.6241	238658	49864.3
25.0011	232106	41366.1	25.0011	229520	42072
15.7746	223379	34525.7	15.7746	221632	35483.1
9.95313	216136	28837.6	9.95313	214661	29768.2
6.28	210907	24093.8	6.28	209054	25054.3
3.96241	205733	20330.4	3.96241	204108	21158.9
2.50011	202319	16920.9	2.50011	199929	17980.8
1.57746	199738	14281.7	1.57746	196849	15289.4
0.99531	196891	12004.9	0.99531	195016	12893.5
0.628	195292	10742.3	0.628	192746	11117.6
0.39624	192815	8398.55	0.39624	190996	10072.4
0.25001	193540	8263.36	0.25001	188591	8589.5
0.15775	190712	7281.46	0.15775	188349	8158.61
0.09953	189524	6008.78	0.09953	190024	8562.79
0.06	187654	4681.86	0.06	186553	4496.05

## Sheet: Fig.S35c
Virgin			Recovered
w (rad/s)	G' (Pa)	G'' (Pa)	w (rad/s)	G' (Pa)	G'' (Pa)
628	404867	195306	628	417536	155103
396.241	364326	156864	396.241	378186	164303
250.011	331781	119150	250.011	343289	125601
157.746	309978	98031.4	157.746	321781	102505
99.5313	291333	80034	99.5313	302212	83085.5
62.8	275162	65916.1	62.8	285390	68567.7
39.6241	261605	54766.5	39.6241	271344	56902.3
25.0011	250282	45661	25.0011	259587	47428.1
15.7746	241006	38269.1	15.7746	249941	39938.9
9.95313	232991	31935.6	9.95313	242491	33642.3
6.28	226858	26939.4	6.28	235953	28093
3.96241	221448	22492.8	3.96241	230712	23387.6
2.50011	217252	18834.8	2.50011	225699	19897.7
1.57746	213625	16131	1.57746	223175	17245.6
0.99531	210775	13806.5	0.99531	220160	14635.7
0.628	209303	12017.3	0.628	217714	12532
0.39624	208308	10158.3	0.39624	215756	10413.3
0.25001	208789	9256.65	0.25001	213710	8939.34
0.15775	207436	8245.47	0.15775	213826	8221.72
0.09953	207861	4957.5	0.09953	215939	7809.19
0.06	207309	8458.09	0.06	213734	7255.14

## Sheet: Fig.S35d
Virgin			Recovered
w (rad/s)	G' (Pa)	G'' (Pa)	w (rad/s)	G' (Pa)	G'' (Pa)
628	423397	206066	628	426515	159639
396.241	379982	165326	396.241	385162	169471
250.011	352062	128518	250.011	352270	129880
157.746	321928	102898	157.746	327654	105748
99.5313	302088	83772.1	99.5313	307520	86110.5
62.8	284939	69027.7	62.8	290590	70947.5
39.6241	270586	57140.1	39.6241	276305	58965.8
25.0011	258684	47652.2	25.0011	264136	49347.7
15.7746	248783	40094.2	15.7746	254419	41508.4
9.95313	240381	33605.5	9.95313	245956	34899.3
6.28	233748	28441.2	6.28	239161	29207.6
3.96241	228060	23828.2	3.96241	233707	24933.1
2.50011	223349	20138.3	2.50011	229004	21037.2
1.57746	219483	16813.6	1.57746	225794	17997.3
0.99531	217348	14990.9	0.99531	223049	15896.8
0.628	215179	12713.3	0.628	220791	13600.9
0.39624	212628	11583.7	0.39624	218818	11864
0.25001	210655	10959.6	0.25001	213167	11078.1
0.15775	212091	10494.2	0.15775	217321	10182.8
0.09953	208169	10461.6	0.09953	216261	8894.36
0.06	207145	7422.82	0.06	218762	7180.17
