# Supplementary material for: Amplification of integrated microscopic motions of high-density [2]rotaxanes in mechanically interlocked networks
Source: Nat Commun. 2022 Nov 4;13:6654. doi: 10.1038/s41467-022-34286-6 (PMC9636211; doi:10.1038/s41467-022-34286-6)
Supplement: Supplementary file 3 — Source Data [file 41467_2022_34286_MOESM3_ESM.zip › source data/Fig.S36.xlsx]

## Sheet: Fig.S36a
Virgin			Recovered
w (rad/s)	G' (Pa)	G'' (Pa)	w (rad/s)	G' (Pa)	G'' (Pa)
628	330678	187690	628	340429	152160
396.241	284983	157875	396.241	293501	162240
250.011	246497	132648	250.011	254523	136458
157.746	213837	112519	157.746	220310	115730
99.5313	186451	95667.3	99.5313	192254	98407.7
62.8	163094	81254.1	62.8	168066	83544
39.6241	143335	68735.1	39.6241	147738	70759.5
25.0011	126651	57925.7	25.0011	130713	59830.9
15.7746	112833	48947.3	15.7746	116304	50436.1
9.95313	101141	41055.2	9.95313	104404	42387.4
6.28	91373.8	34296.2	6.28	94294.2	35557.2
3.96241	83312.8	28891.4	3.96241	85798.7	29948.6
2.50011	76406.7	24089.4	2.50011	78914.6	25021.7
1.57746	70849.6	20333.4	1.57746	72957.6	20959.1
0.99531	66222	17060.9	0.99531	68218.4	17685.6
0.628	62245.8	14299.2	0.628	64042.8	14736.3
0.39624	58653.4	11914.4	0.39624	60738.5	12447.2
0.25001	55737.9	10144.1	0.25001	57640.9	10577.4
0.15775	53612.9	8670.47	0.15775	55266.7	8587.85
0.09953	51639.5	7173.3	0.09953	53489.5	7972.9
0.0628	50088.7	6282.73	0.0628	51891.5	6744.81
0.05	49652	5569.13	0.05	51079.1	6045.85

## Sheet: Fig.S36b
Virgin			Recovered
w (rad/s)	G' (Pa)	G'' (Pa)	w (rad/s)	G' (Pa)	G'' (Pa)
628	329925	185101	628	299146	132905
396.241	284294	156335	396.241	258409	142771
250.011	244402	137672	250.011	223307	120090
157.746	213722	111640	157.746	193978	101890
99.5313	186446	95057.2	99.5313	169303	86673.9
62.8	163139	80836.6	62.8	148015	73690
39.6241	143509	68553.3	39.6241	130015	62398
25.0011	126902	57952.4	25.0011	114940	52621.4
15.7746	113056	48966.8	15.7746	102323	44454.2
9.95313	101335	41140	9.95313	91829.3	37447.4
6.28	91569.8	34466.7	6.28	83034.6	31507.5
3.96241	83410.5	29101.6	3.96241	75645.1	26381.3
2.50011	76562.9	24265	2.50011	69358.8	22073.9
1.57746	71003.4	20412.2	1.57746	64108.2	18534.2
0.99531	66279.6	17017.4	0.99531	59911	15554.2
0.628	62094.2	14350.8	0.628	56368.4	13126.8
0.39624	58720.9	12038.7	0.39624	53303.4	10986.4
0.25001	55957.4	10152.6	0.25001	50604.6	9517.7
0.15775	53570.5	8501.82	0.15775	48108	7906.47
0.09953	51595.1	7043.7	0.09953	46925.9	6602.19
0.0628	49849	6147.96	0.0628	45231.7	5803.3
0.05	49057.5	5570.31	0.05	44802	5296.57

## Sheet: Fig.S36c
Virgin			Recovered
w (rad/s)	G' (Pa)	G'' (Pa)	w (rad/s)	G' (Pa)	G'' (Pa)
628	328569	182863	628	328733	144317
396.241	283587	154616	396.241	284530	154562
250.011	245557	129781	250.011	246262	129989
157.746	213721	110637	157.746	214663	110693
99.5313	186778	94248.1	99.5313	187634	94527.6
62.8	163643	80247.8	62.8	164620	80687.1
39.6241	144100	68217.7	39.6241	145345	68609.1
25.0011	127733	57777.8	25.0011	128668	58046.6
15.7746	113866	48733.5	15.7746	114890	49101.5
9.95313	102143	41086.6	9.95313	103173	41320
6.28	92400.3	34596.4	6.28	93462.4	34953.8
3.96241	84367.7	29027.7	3.96241	85227.6	29253.3
2.50011	77474.3	24369.7	2.50011	78246.2	24545
1.57746	71729.8	20501.1	1.57746	72419	20661.5
0.99531	67117.9	17100.6	0.99531	67618.4	17308.9
0.628	62890.8	14351.6	0.628	63100.7	14410.2
0.39624	59565.9	12248.9	0.39624	59825.4	12369
0.25001	56727.7	10135.4	0.25001	57129.2	10436.1
0.15775	54803.1	8772.25	0.15775	54540.9	8927.79
0.09953	52825.8	7497.72	0.09953	52772.7	8355.72
0.0628	51311.3	6290.53	0.0628	51962.6	5740.1
0.05	50364.7	5878.22	0.05	50371	6846.56

## Sheet: Fig.S36d
Virgin			Recovered
w (rad/s)	G' (Pa)	G'' (Pa)	w (rad/s)	G' (Pa)	G'' (Pa)
628	358255	196646	628	345517	167751
396.241	310306	165353	396.241	298938	158726
250.011	263017	136883	250.011	260052	133735
157.746	235103	118838	157.746	227261	113946
99.5313	206118	101598	99.5313	199376	97556.5
62.8	180983	86688.3	62.8	175314	83261
39.6241	159591	73682.3	39.6241	154815	70871
25.0011	141571	62575.9	25.0011	137446	60128.3
15.7746	126455	52885.4	15.7746	122930	51110
9.95313	113694	44566.7	9.95313	110549	43072.5
6.28	102907	37446.3	6.28	100193	36296.7
3.96241	93981.6	31552.3	3.96241	91372.5	30641.8
2.50011	86562.5	26450.5	2.50011	83721.3	25615.6
1.57746	80411.9	22318	1.57746	77544.8	21722.7
0.99531	75283.9	18680.9	0.99531	71719.9	18105.5
0.628	70893.6	15860.4	0.628	66873.6	15083
0.39624	67081.7	13361.5	0.39624	61734	12474.9
0.25001	64331.5	11248.8	0.25001	56489	10288.2
0.15775	61581.9	9265.85	0.15775	44943.6	9360.59
0.09953	59475.6	7843.31	0.09953	70595.7	11548.2
0.0628	58040.3	6706.23	0.0628	44769.3	6837.69
0.05	56379.8	6687.95	0.05	49620.7	13289.4

## Sheet: Fig.S36e
Virgin			Recovered
w (rad/s)	G' (Pa)	G'' (Pa)	w (rad/s)	G' (Pa)	G'' (Pa)
628	357385	192781	628	360750	171675
396.241	309833	162260	396.241	311786	162998
250.011	270143	137621	250.011	272100	137474
157.746	236171	117260	157.746	237684	117480
99.5313	207455	100545	99.5313	208694	100793
62.8	182653	85916.9	62.8	183583	86192.7
39.6241	161544	73374.6	39.6241	162170	73562.9
25.0011	143583	62432.5	25.0011	143965	62586.6
15.7746	128595	52998.7	15.7746	128677	53099.5
9.95313	115790	44810.2	9.95313	115744	44890.3
6.28	105353	37829.3	6.28	104712	37798.7
3.96241	96304.3	31654	3.96241	95745.8	32040.6
2.50011	88815.5	26876.5	2.50011	87631.5	26835
1.57746	82470.6	22567.5	1.57746	80756.5	22683.6
0.99531	77329.7	19068.2	0.99531	74983.7	19088.4
0.628	73054.8	16135.6	0.628	69372.5	15980
0.39624	69495.4	13574.9	0.39624	64022.6	13310.1
0.25001	66705.5	11603.3	0.25001	60291.7	11092
0.15775	64643.4	9855.94	0.15775	54669.2	9753.66
0.09953	61266.1	8360.99	0.09953	68672.3	9189.73
0.0628	61897.6	7064.24	0.0628	43747.2	8692.11
0.05	61152	7490.29	0.05	75016.5	3988.63
