# Supplementary material for: Amplification of integrated microscopic motions of high-density [2]rotaxanes in mechanically interlocked networks
Source: Nat Commun. 2022 Nov 4;13:6654. doi: 10.1038/s41467-022-34286-6 (PMC9636211; doi:10.1038/s41467-022-34286-6)
Supplement: Supplementary file 3 — Source Data [file 41467_2022_34286_MOESM3_ESM.zip › source data/Fig.S37.xlsx]

## Sheet: Fig.S37
Ramp up			Ramp down
Temperature (°C)	G' (Pa)	G'' (Pa)	Temperature (°C)	G' (Pa)	G'' (Pa)
40.933	171219	91778.6	79.037	42898.8	11912.4
42.003	161904	85676	77.944	44515.4	12609.6
43.03	151708	80052.6	76.898	46073.5	13359.1
44.066	143307	75258.2	75.383	48643.1	14615.5
45.108	134506	69919	74.323	50379.9	15573.8
46.183	126001	64884.3	73.26	51821.8	16392.6
47.224	118184	60273.8	72.205	53049.7	17208
48.318	111013	56057.2	71.15	54223.7	18043.1
49.329	104774	52228.7	70.082	55477.2	18904.9
50.419	99011.9	48789.4	69.015	56643.2	19814.4
51.499	93692.7	45558.5	67.973	57905.5	20728.1
52.545	89013	42633.6	66.881	59274.9	21716.7
53.568	84830.7	39943.2	65.876	60637.3	22776.2
54.645	80927.9	37502.2	64.795	62192.2	23850.3
55.685	77432.9	35237.9	63.768	63716.8	24985.8
56.761	74262.6	33237	62.705	65273.6	26147.3
57.845	71354.3	31399.5	61.66	67005.8	27404.4
58.881	68617.9	29602.5	60.592	68851.2	28741.7
59.951	65821.5	27909.9	59.52	70870.7	30149
60.992	62910.4	26014.7	58.492	72943.7	31644.1
62.038	60995.9	24866.3	57.436	75259.6	33230.4
63.077	59333.3	23598.6	56.4	77585	34914.8
64.139	57551.1	22420.4	55.385	80184.1	36735.7
65.14	55956.4	21253.9	54.293	83068.9	38692
66.215	54374.9	20289.9	53.248	86002.3	40649.9
67.279	53057.5	19300.1	52.2	89160.5	42826.5
68.316	51781.8	18478.5	51.152	92568.9	45105.8
69.393	50626.8	17615	50.099	96312.2	47500.1
70.39	49581.9	16909.6	49.066	100393	50147.5
71.433	48562.1	16175.1	48.003	104828	52993.5
72.512	47685.8	15463.8	46.977	109458	55897.1
73.593	46782.3	14904.9	45.935	114480	59068.6
74.661	45929.1	14299.1	44.915	120116	62512.2
75.631	45221.6	13714.9	43.692	126264	65599.9
76.692	44474.4	13196.1	42.805	132617	70056.7
77.75	43752.9	12698.1	41.681	139428	74069.4
78.821	43130.1	12236	40.866	146449	78200.3
79.831	42520.5	11796	39.969	153481	82206
80.048	42209.9	11507.1
