# Supplementary material for: Amplification of integrated microscopic motions of high-density [2]rotaxanes in mechanically interlocked networks
Source: Nat Commun. 2022 Nov 4;13:6654. doi: 10.1038/s41467-022-34286-6 (PMC9636211; doi:10.1038/s41467-022-34286-6)
Supplement: Supplementary file 3 — Source Data [file 41467_2022_34286_MOESM3_ESM.zip › source data/Fig.S38.xlsx]

## Sheet: Fig.S38
Time (min)	Strain (%)
0	0
0.02271	0.60358
0.02271	2.50287
0.02271	4.40216
0.02271	6.30145
0.02271	8.20074
0.02271	10.1
0.02271	11.9993
0.02271	13.8986
0.02271	15.7979
0.02271	17.6972
0.02271	23.3951
0.02271	32.8915
0.02271	27.1937
0.02271	25.2944
0.17562	19.5965
0.17562	29.0929
0.17562	30.9922
0.17562	21.4958
0.17562	34.7908
0.48145	36.6901
0.94019	38.3995
1.39893	40.1088
2.01058	41.8182
2.77515	42.9578
3.53971	44.2873
4.61011	45.9966
5.6805	47.3261
6.90381	48.8456
8.12711	49.9851
9.19751	50.9348
10.7266	52.0744
12.2558	53.2139
13.632	54.1636
15.1611	55.1132
16.5373	55.873
17.6077	56.4427
19.1369	57.2025
20.5131	57.7722
22.0422	58.342
23.5714	58.9118
25.1005	59.4816
26.6296	59.8615
28.1588	60.2413
29.6879	60.6212
31.217	61.001
32.7462	61.3809
34.2753	61.5708
35.8044	61.7608
37.3336	61.9507
38.8627	62.1406
40.3918	62.3305
41.921	62.3305
43.4501	62.3305
44.8263	62.3305
44.9792	60.8111
44.9792	58.9118
44.9792	57.0125
44.9792	55.1132
44.9792	53.2139
44.9792	51.3147
44.9792	49.4154
44.9792	47.5161
44.9792	45.6168
44.9792	43.7175
44.9792	41.8182
44.9792	39.9189
44.9792	38.0196
44.9792	36.1203
44.9792	34.221
44.9792	32.3217
45.1321	30.4225
45.285	28.5232
45.438	26.6239
46.2025	24.7246
46.5084	23.0152
47.2729	21.4958
47.8846	19.7864
48.955	18.6468
49.7195	17.3173
50.7899	16.5576
52.1662	15.9878
53.6953	15.7979
55.2244	15.608
56.7535	15.418
58.2827	15.418
59.8118	15.418
61.3409	15.2281
62.8701	15.2281
64.3992	15.2281
65.9283	15.2281
67.4575	15.2281
68.9866	15.2281
70.5157	15.0382
72.0449	15.0382
73.574	15.0382
75.1031	15.0382
76.6323	15.0382
78.1614	15.0382
79.6906	15.0382
