# Supplementary material for: Amplification of integrated microscopic motions of high-density [2]rotaxanes in mechanically interlocked networks
Source: Nat Commun. 2022 Nov 4;13:6654. doi: 10.1038/s41467-022-34286-6 (PMC9636211; doi:10.1038/s41467-022-34286-6)
Supplement: Supplementary file 3 — Source Data [file 41467_2022_34286_MOESM3_ESM.zip › source data/Fig.S39.xlsx]

## Sheet: Fig.S39
Rest interval (min)	Hysteresis ratio (%)
0	44
5	65
10	74
20	91
30	98
