# Supplementary material for: Amplification of integrated microscopic motions of high-density [2]rotaxanes in mechanically interlocked networks
Source: Nat Commun. 2022 Nov 4;13:6654. doi: 10.1038/s41467-022-34286-6 (PMC9636211; doi:10.1038/s41467-022-34286-6)
Supplement: Supplementary file 3 — Source Data [file 41467_2022_34286_MOESM3_ESM.zip › source data/Fig.S40.xlsx]

## Sheet: Fig.S40
Virgin		Rest interval
		0 min		5 min		10 min
Strain (%)	Stress (MPa)	Strain (%)	Stress (MPa)	Strain (%)	Stress (MPa)	Strain (%)	Stress (MPa)
0	0	0.006	0.0027	0	0.0003	0.003	0.0022
2.8089	0.1692	2.7189	0.0416	2.2399	0.0444	2.655	0.1321
4.6544	0.2117	4.2678	0.0755	3.694	0.0838	4.2486	0.1837
6.3524	0.2521	5.7987	0.1349	5.106	0.1343	5.764	0.2213
8.0172	0.2917	7.2423	0.1725	6.4186	0.1846	7.2464	0.2762
9.667	0.3269	8.71	0.2198	7.7402	0.225	8.6987	0.2994
11.2807	0.3672	10.1417	0.25378	9.0167	0.2629	10.16	0.33903
12.9004	0.39	11.5973	0.27845	10.3203	0.28252	11.6062	0.36179
14.5111	0.4127	13.044	0.30223	11.6028	0.30573	13.0495	0.38398
16.1097	0.4336	14.4877	0.32511	12.9004	0.32812	14.4897	0.4056
17.7294	0.466	15.9283	0.3471	14.1799	0.34969	15.948	0.42665
19.307	0.4791	17.381	0.3682	15.4594	0.37045	17.3642	0.44714
20.9748	0.4993	18.7976	0.3884	16.754	0.39038	18.8406	0.46706
22.5072	0.5215	20.2743	0.40771	18.0214	0.40949	20.2628	0.48641
24.145	0.5447	21.6879	0.42613	19.3431	0.42778	21.7301	0.5052
27.3332	0.5742	23.1616	0.44147	20.5955	0.44525	23.1162	0.52277
28.9529	0.5857	24.5541	0.45577	21.9382	0.46111	24.5986	0.54086
30.5455	0.6054	26.0339	0.47197	23.1515	0.4769	26.0569	0.55736
33.7789	0.6397	27.4775	0.4895	24.434	0.49161	27.4731	0.57379
35.3715	0.6505	28.9061	0.50587	25.7737	0.50658	28.9344	0.58971
36.9671	0.6727	30.3708	0.51991	27.0321	0.52019	30.3596	0.60495
40.2095	0.6973	31.7964	0.53284	28.2815	0.53336	31.7878	0.61964
41.7901	0.7108	33.2341	0.54702	29.6062	0.54581	33.2732	0.63574
43.4339	0.7236	34.7048	0.56403	30.8707	0.55926	34.7044	0.64825
46.595	0.7492	36.1485	0.57773	32.1381	0.57219	36.1357	0.66076
49.8344	0.7807	37.5801	0.58987	33.4688	0.58401	37.5699	0.67503
53.0889	0.8057	39.0177	0.60245	34.7302	0.59571	39.0162	0.68638
54.6544	0.8176	40.4584	0.61207	36.0188	0.60785	40.4745	0.69808
56.262	0.8252	41.9201	0.62542	37.2953	0.61977	41.9087	0.71082
57.8546	0.8375	43.3547	0.63804	38.5688	0.62959	43.388	0.72178
59.4834	0.8523	44.8314	0.64664	39.8784	0.64134	44.7982	0.73315
61.0639	0.8567	46.245	0.65544	41.1639	0.65087	46.2355	0.74517
62.6806	0.8729	47.6796	0.66489	42.4404	0.66065	47.6727	0.75671
64.2973	0.8775	49.1173	0.67652	43.75	0.67071	49.1912	0.76795
65.8779	0.8894	50.6241	0.68768	45.0084	0.68023	50.5623	0.779
67.5036	0.9014	52.0046	0.69601	46.2789	0.68998	52.0296	0.78988
69.1113	0.9112	53.4843	0.70429	47.5433	0.69982	53.5089	0.79982
72.2965	0.9328	54.928	0.71406	48.9132	0.71039	54.9041	0.80929
80.3859	0.9876	56.3385	0.72518	50.1595	0.7198	56.3594	0.81955
81.9514	1.0008	57.8062	0.73631	51.412	0.73025	57.7936	0.82777
83.5681	1.006	59.2318	0.74501	52.7306	0.73949	59.2369	0.83606
85.1517	1.017	60.6815	0.7523	54.0462	0.74861	60.6922	0.84586
86.7744	1.0276	62.1282	0.76272	55.2926	0.75906	62.0963	0.85329
89.9867	1.0457	63.5387	0.77249	56.5812	0.76811	63.5666	0.86187
91.5793	1.0545	65.0215	0.78329	57.8637	0.77671	65.0159	0.87078
93.181	1.0611	66.4621	0.79122	59.1402	0.78451	66.4411	0.87875
94.7977	1.0724	67.8998	0.79674	60.4317	0.79274	67.8964	0.88801
96.3933	1.0823	69.3494	0.80557	61.7112	0.79932	69.3367	0.89769
98.007	1.0968	70.7811	0.81554	62.9877	0.80651	70.801	0.90726
100.06	1.1082	72.2518	0.82542	64.2943	0.81318	72.2232	0.9173
100.123	1.1085	73.6714	0.83275	65.5678	0.81942	73.6514	0.92762
101.358	1.1168	75.1	0.83904	66.8322	0.82679	75.0857	0.93754
98.2568	0.9659	76.5316	0.84809	68.1418	0.83445	76.6161	0.94788
97.3085	0.9358	78.0625	0.85922	69.4274	0.84133	77.9752	0.95726
96.4324	0.9116	79.4159	0.86849	70.7039	0.84963	79.4455	0.96633
95.5895	0.89281	80.9047	0.87608	72.0105	0.85864	80.9339	0.9745
94.7826	0.87699	82.3874	0.88227	73.2448	0.8656	82.323	0.9825
93.9668	0.86154	83.7559	0.88939	74.5454	0.87366	83.7753	0.99088
93.1599	0.84647	85.2236	0.89699	75.8159	0.88141	85.2066	0.99815
92.3501	0.83178	86.6672	0.90458	77.1887	0.88878	86.6528	1.00542
91.5492	0.81746	88.1109	0.91216	78.3899	0.89635	88.1201	1.01349
90.7394	0.80352	89.5756	0.91972	79.6785	0.9033	89.5363	1.02152
89.9506	0.78995	90.9922	0.92728	80.9971	0.9108	90.9826	1.02953
89.1618	0.77676	92.4298	0.93482	82.2525	0.91823	92.4199	1.0375
88.3399	0.76496	93.8615	0.94235	83.52	0.92524	93.8631	1.04545
87.5662	0.75104	95.3141	0.94987	84.8446	0.9326	95.3214	1.05336
86.7473	0.73953	99.6601	0.979	86.1121	0.94025	96.7557	1.06125
85.9164	0.72861	100.066	0.9763	87.4036	0.94854	98.1959	1.0691
85.1005	0.71689	101.113	0.9892	88.7072	0.95629	99.6512	1.0824
84.3178	0.70475	96.2345	0.8364	89.9626	0.96412	100.048	1.0822
83.517	0.69321	95.2119	0.80955	91.2632	0.97203	100.108	1.0828
82.7282	0.68259	94.2434	0.78437	92.5427	0.98004	101.497	1.0969
81.9003	0.67161	90.3666	0.73904	93.8192	0.98813	99.4137	0.97928
81.1265	0.66225	89.4342	0.71888	95.1047	0.99631	98.4154	0.95836
80.3257	0.65243	87.4974	0.7004	96.3903	1.00457	97.4713	0.93821
79.5189	0.64219	86.5259	0.6836	97.6758	1.01292	96.6083	0.91882
78.6789	0.63257	85.5665	0.67191	101.373	1.039	95.7965	0.90019
77.8871	0.62306	84.6161	0.66036	97.3567	0.90284	94.9576	0.88233
77.0713	0.61386	83.6506	0.64753	96.5137	0.88377	94.1578	0.86524
76.2976	0.60446	82.6912	0.63872	95.6677	0.86547	93.3249	0.8489
75.5539	0.59533	81.7588	0.62797	94.8549	0.84796	92.5461	0.83334
74.6989	0.58562	80.7362	0.61583	94.0209	0.83124	91.7313	0.82049
73.859	0.57753	79.7828	0.60648	93.2322	0.81529	90.9405	0.8066
73.0792	0.56904	78.8384	0.59796	92.4133	0.80014	90.1377	0.79271
72.2784	0.55853	77.9001	0.58682	91.6305	0.78576	89.3409	0.78007
71.4686	0.5492	76.9406	0.57504	90.8267	0.77425	88.514	0.76765
70.6948	0.5404	75.906	0.56471	90.0229	0.76324	87.7443	0.75631
69.894	0.53156	74.9917	0.55704	89.198	0.75016	86.9385	0.74453
69.0631	0.52329	74.0263	0.54822	88.4212	0.74002	86.1086	0.73342
68.2653	0.51493	73.0819	0.53649	87.6204	0.72734	85.2968	0.72307
67.4765	0.50653	72.1345	0.52534	86.7985	0.71755	84.503	0.71229
66.6486	0.49752	71.1239	0.51582	85.9917	0.7065	83.7272	0.70176
65.8688	0.48942	70.1735	0.50755	85.1788	0.69678	82.9033	0.69107
65.047	0.48113	69.2502	0.49884	84.4051	0.68628	82.1126	0.68148
64.2672	0.4725	68.2487	0.48722	83.5802	0.67673	81.3067	0.67098
63.4664	0.4642	67.2742	0.47722	82.7824	0.66703	80.5671	0.66072
62.6445	0.45496	66.3208	0.46851	81.9786	0.65748	79.6921	0.65068
61.8437	0.44666	65.3764	0.45959	81.2349	0.64719	78.8953	0.64135
61.0188	0.43841	64.3929	0.45038	80.3649	0.63775	78.0624	0.63123
60.2481	0.4295	63.4455	0.44004	79.5671	0.62855	77.2957	0.62168
59.4593	0.42015	62.453	0.4304	78.7331	0.61875	76.5139	0.6127
58.6524	0.4122	61.5236	0.4213	77.9624	0.60946	75.7562	0.60307
57.8306	0.40417	60.5642	0.41212	77.1827	0.60133	74.8692	0.59423
57.0297	0.39581	59.6048	0.40387	76.421	0.59182	74.0754	0.58509
56.2199	0.38728	58.6303	0.39442	75.5419	0.58329	73.3027	0.57689
55.4221	0.37876	57.6679	0.38304	74.7351	0.57442	72.4878	0.56859
54.6122	0.37083	56.6994	0.37364	73.9674	0.56671	71.7	0.55978
53.8234	0.36255	55.752	0.36436	73.1485	0.55816	70.9032	0.55078
53.0166	0.3552	54.7986	0.35568	72.3717	0.54994	70.0974	0.54283
52.261	0.34584	53.8482	0.34572	71.5679	0.54113	69.2615	0.53457
51.4029	0.3374	52.8377	0.33387	70.7581	0.53333	68.4858	0.52566
50.6051	0.32907	51.8632	0.3238	69.9211	0.52525	67.6739	0.51661
49.7892	0.32108	50.9399	0.31586	69.1474	0.51612	66.8771	0.50894
49.0095	0.3128	50.0376	0.30647	68.3285	0.50688	66.0713	0.49993
48.2508	0.30485	49.003	0.29471	67.5367	0.49902	65.2986	0.4918
47.45	0.29548	47.9864	0.28281	66.7269	0.49015	64.4897	0.48354
46.5408	0.288	47.0871	0.27395	65.9321	0.48123	63.6869	0.47561
45.752	0.27974	46.1217	0.26557	65.1373	0.47351	62.854	0.46673
45.0024	0.27146	45.1743	0.25518	64.3304	0.46553	62.0723	0.45821
44.1805	0.26229	44.2239	0.24428	63.5055	0.45728	61.2304	0.45036
43.3887	0.25366	43.2073	0.23375	62.7168	0.44889	60.4697	0.4419
42.609	0.2453	42.2599	0.22372	61.8918	0.44153	59.6909	0.43403
41.7931	0.23655	41.2975	0.21516	61.1211	0.43306	58.861	0.42472
40.9772	0.22851	40.3501	0.20403	60.3504	0.42541	58.0582	0.41685
40.1794	0.21903	39.3576	0.19294	59.5135	0.41648	57.2524	0.40849
39.3605	0.20925	38.4042	0.18253	58.7097	0.40848	56.4706	0.40032
38.5597	0.2003	37.4447	0.1721	57.8968	0.40038	55.6528	0.39132
37.7469	0.1922	36.4943	0.16249	57.105	0.39231	54.8409	0.38311
36.9491	0.18318	35.5529	0.15267	56.2921	0.38334	54.0441	0.37578
36.1633	0.17378	34.5755	0.14178	55.4823	0.37535	53.2684	0.36667
35.3595	0.16506	33.598	0.13063	54.6875	0.36813	52.4926	0.35853
34.5496	0.15595	32.6145	0.1193	53.9017	0.35871	51.6417	0.35095
33.7638	0.14779	31.6852	0.10906	53.128	0.35032	50.8299	0.34259
32.945	0.13827	30.7197	0.09929	52.276	0.34278	50.0301	0.33357
32.1381	0.1291	29.7573	0.08714	51.4662	0.33428	49.2633	0.32573
31.3253	0.12024	28.7618	0.07375	50.6683	0.32571	48.5026	0.31727
30.4943	0.11149	27.8234	0.06205	49.9006	0.31743	47.6517	0.30863
29.7296	0.10186	26.888	0.0531	49.1299	0.30891	46.7737	0.29989
28.9258	0.09236	25.9045	0.0426	48.293	0.30008	46.022	0.29152
28.131	0.08263	24.912	0.03014	47.4079	0.29094	45.2192	0.28284
27.3272	0.07233	23.9436	0.01909	46.6462	0.28277	44.4404	0.27411
26.5053	0.06219	23.0172	0.0117	45.8484	0.27392	43.6316	0.26515
25.7225	0.0535	22.1089	0.00638	45.0686	0.26603	42.8528	0.25682
24.9308	0.04284	21.0683	0.00105	44.2588	0.25663	42.0109	0.24829
24.1329	0.03135	20.1389	-0.00423	43.476	0.24904	41.2292	0.23987
23.29	0.02079	19.1885	-0.00772	42.6421	0.24063	40.4203	0.23101
22.4711	0.0112	18.187	-0.00824	41.8503	0.23223	39.6115	0.22259
21.6763	0.00144	17.2366	-0.0089	41.0495	0.22304	38.7967	0.21465
20.9267	0	16.2952	-0.00996	40.2276	0.2149	37.9939	0.20522
20.1499	0	15.3117	-0.01003	39.4268	0.20685	37.2121	0.19658
19.2799	0	14.3282	-0.01075	38.6019	0.19756	36.4003	0.18822
18.458	0	13.3658	-0.01048	37.8372	0.18909	35.6155	0.17886
17.7083	0	12.4214	-0.00908	37.0183	0.18047	34.8157	0.16919
16.8774	0	11.477	-0.00738	36.2386	0.17189	34.0159	0.16086
16.0706	0	10.5056	-0.00881	35.4257	0.16252	33.192	0.15129
15.2818	0	9.5251	-0.00905	34.6339	0.15407	32.4072	0.14246
14.484	0	8.5837	-0.00985	33.803	0.14479	31.5683	0.13282
13.6711	0	7.6093	-0.00902	33.0232	0.13588	30.7655	0.12487
12.8583	0	6.6979	-0.00733	32.1803	0.1262	29.9808	0.11554
12.0725	0	5.7325	-0.0079	31.3764	0.11732	29.199	0.10615
11.2626	0	4.731	-0.0086	30.5967	0.10802	28.3992	0.09682
10.4558	0	3.7415	-0.00919	29.8019	0.09774	27.5753	0.08828
9.6429	0	2.7881	-0.00741	29.0041	0.08765	26.7755	0.07879
8.8692	0	1.8467	-0.00901	28.1822	0.07813	25.9967	0.06906
8.0473	0	0.8692	-0.01019	27.3874	0.06785	25.224	0.05903
7.2495	0	-0.0301	-0.01212	26.5986	0.05756	24.3611	0.04955
6.4607	0	15.5662	-0.01205	25.8249	0.04778	23.5582	0.03985
5.6388	0	14.7573	-0.01321	24.9609	0.03856	22.7344	0.02947
4.8471	0	13.9515	-0.01355	24.16	0.0306	21.9706	0.02078
4.0643	0	13.1457	-0.01519	23.3321	0.02244	21.1949	0.01294
3.2484	0	12.3429	-0.01589	22.5674	0.01619	20.4282	0.00564
2.4446	0	11.5581	-0.0167	21.7877	0.01042	19.5442	-0.000794737
1.6378	0	10.7343	-0.01767	21.023	0.00563	18.7534	-0.00525
0.8189	0	9.9495	-0.01756	20.1349	0.00225	17.9806	-0.0089
0.0421	0	9.1437	-0.01664	19.3611	-0.000136533	17.1478	-0.01202
0	0	8.3499	-0.01659	18.5965	-0.00188	16.3449	-0.01444
		7.529	-0.01685	17.7475	-0.0035	15.5662	-0.01522
		6.7593	-0.01584	16.9346	-0.00417	14.7573	-0.0161
		5.9174	-0.01412	16.1488	-0.00434	13.9515	-0.0162
		5.1657	-0.01431	15.342	-0.00443	13.1457	-0.01682
		4.3629	-0.01475	14.5261	-0.00483	12.3429	-0.01709
		3.542	-0.01543	13.7313	-0.00507	11.5581	-0.01665
		2.7422	-0.01636	12.9275	-0.00545	10.7343	-0.01715
		1.9274	-0.01753	12.1478	-0.00486	9.9495	-0.01689
		1.1185	-0.01896	11.3198	-0.00486	9.1437	-0.01664
		0.3247	-0.02063	10.5341	-0.00424	8.3499	-0.01659
		-0.0241	-0.02254	9.7302	-0.00397	7.529	-0.01685
				8.9324	-0.00425	6.7593	-0.01584
				8.1045	-0.00436	5.9174	-0.01412
				7.3338	-0.00356	5.1657	-0.01431
				6.4999	-0.00391	4.3629	-0.01475
				5.7352	-0.00464	3.542	-0.01543
				4.9675	-0.00442	2.7422	-0.01636
				4.1245	-0.00404	1.9274	-0.01753
				3.3026	-0.00352	1.1185	-0.01896
				2.4837	-0.00284	0.3247	-0.02063
				1.6889	-0.00201	-0.0241	-0.02254
				0.8881	-0.00103
				0.0963	9.57172e-05
				-0.012	0.00138
