# Supplementary material for: Amplification of integrated microscopic motions of high-density [2]rotaxanes in mechanically interlocked networks
Source: Nat Commun. 2022 Nov 4;13:6654. doi: 10.1038/s41467-022-34286-6 (PMC9636211; doi:10.1038/s41467-022-34286-6)
Supplement: Supplementary file 3 — Source Data [file 41467_2022_34286_MOESM3_ESM.zip › source data/Fig.S41.xlsx]

## Sheet: Fig.S41b
control		control2		control3
Strain (%)	Stress (MPa)	Strain (%)	Stress (MPa)	Strain (%)	Stress (MPa)
0.06745	0.011	0.07892	0.0054	0.0947	0.0121
1.74002	0.0568	0.07892	0.06708	2.08802	0.06865
4.30717	0.11942	5.06222	0.1082	3.17529	0.10257
10.0455	0.1811	9.29048	0.13998	6.07467	0.13136
18.5021	0.24839	13.3677	0.16521	10.0613	0.15911
25.9015	0.29418	19.2571	0.21194	15.1352	0.19304
36.0191	0.33624	28.4687	0.25306	19.1219	0.22696
45.0797	0.37175	36.7742	0.28951	23.1085	0.25575
53.5362	0.40259	44.3246	0.32035	27.0952	0.27323
67.5801	0.44465	56.8584	0.36147	33.0751	0.29584
79.3588	0.46988	70.9023	0.41848	41.0484	0.33491
94.3087	0.50073	83.436	0.46521	46.1223	0.36369
109.41	0.52689	101.859	0.55306	54.0956	0.39248
124.36	0.55774	111.071	0.59418	60.0756	0.40893
136.893	0.59418	121.037	0.66147	69.1361	0.43155
146.86	0.61475	126.021	0.70727	75.1161	0.45416
160.3	0.64559	134.326	0.76428	86.17	0.48295
174.344	0.69232	145.199	0.85774	99.2172	0.51687
186.122	0.73904	154.41	0.9297	110.271	0.5508
192.767	0.75961	162.716	0.98671	126.218	0.59089
203.639	0.80073	168.605	1.00166	139.265	0.61968
211.945	0.83718	173.589	0.91381	152.312	0.64743
214.512	0.86802	176.005	0.8269	166.265	0.68753
219.495	0.89886	181.139	0.73904	179.312	0.71015
225.234	0.93998	183.555	0.64091	193.266	0.73893
235.351	0.99138	185.216	0.54278	202.326	0.75538
240.335	1.03344			204.32	0.76155
246.979	1.07923			204.32	0.67005
256.191	1.1568			205.226	0.57444
261.929	1.21849			206.313	0.47164
266.912	1.26054			206.313	0.36369
269.479	1.1568
268.724	1.04839
270.385	0.8783
270.385	0.74933
270.385	0.63531
270.385	0.46521

## Sheet: Fig.S41c
control		control2		control3
Young's modulus (MPa)	Toughness (MJ/m3)	Young's modulus (MPa)	Toughness (MJ/m3)	Young's modulus (MPa)	Toughness (MJ/m3)
1.68	1.7	1.44	1.01	1.5	1.03
